# Supplementary material for: Epigenome-wide DNA methylation regulates cardinal pathological features of psoriasis
Source: Clin Epigenetics. 2018 Aug 9;10:108. doi: 10.1186/s13148-018-0541-9 (PMC6085681; doi:10.1186/s13148-018-0541-9)
Supplement: Supplementary file 1 — List of total 4133 DMPs identified in the study. (XLSX 706 kb) [file 13148_2018_541_MOESM1_ESM.xlsx]

## Sheet: Sheet1
CG_ID	logFC	AveExpr	t	P.Value	adj.P.Val	B	Ave_Sub	CHR	MAPINFO	Strand	Type	gene	myLocation	PSORS	Repeats	feature	cgi	feat.cgi	UCSC_CpG_Islands_Name	DHS	Enhancer	Phantom	Probe_SNPs	Probe_SNPs_10
cg00184457	0.398106	0.398106	13.8281	3.50945e-13	4.10908e-10	20.1471	0.398106	8	8946301	R	II		Intron	PSORS		TSS1500	shelf	TSS1500-shelf	chr19:51535218-51535475	NA	NA
cg23190089	0.393517	0.393517	15.107	4.86936e-14	1.51139e-10	22.1432	0.393517	11	2920209	F	II	SLC22A18AS	TSS1.5kb		Repeats	IGR	opensea	IGR-opensea		TRUE	TRUE
cg08913523	0.390408	0.390408	16.5915	5.79183e-15	4.96407e-11	24.2873	0.390408	8	126649807	F	II					TSS200	opensea	TSS200-opensea		NA	NA
cg19919590	0.388215	0.388215	16.2279	9.6105e-15	6.30367e-11	23.7782	0.388215	1	31229569	R	II	LAPTM5	Intron		Repeats	IGR	opensea	IGR-opensea		NA	NA
cg03518729	0.380647	0.380647	13.6271	4.84913e-13	4.99904e-10	19.8198	0.380647	1	235147744	R	II			PSORS		Body	island	Body-island	chr19:1070985-1071812	TRUE	NA	high-CpG:1022208-1022237
cg18456481	0.377419	0.377419	14.903	6.61102e-14	1.74108e-10	21.8346	0.377419	14	62019963	R	II		Intron			1stExon	opensea	1stExon-opensea		NA	NA
cg01425762	0.374781	0.374781	16.2735	9.01452e-15	6.02647e-11	23.8426	0.374781	16	81666633	F	II	CMIP	Intron			TSS200	shore	TSS200-shore	chr11:62455073-62455868	TRUE	NA
cg16534399	0.374153	0.374153	16.8947	3.82382e-15	4.92331e-11	24.7043	0.374153	16	82226584	R	II		TSS1.5kb		Repeats	IGR	opensea	IGR-opensea		TRUE	TRUE
cg11094248	0.367357	0.367357	18.5041	4.66768e-16	2.70441e-11	26.8105	0.367357	17	38494580	F	II	RARA	Intron	PSORS		IGR	opensea	IGR-opensea		TRUE	TRUE		rs12119920
cg02435083	0.365357	0.365357	11.1929	3.33914e-11	6.555e-09	15.525	0.365357	16	8943436	F	II		5UTR			Body	opensea	Body-opensea		TRUE	TRUE
cg03003434	0.364027	0.364027	14.7922	7.81762e-14	1.85258e-10	21.6653	0.364027	6	159141722	R	II	SYTL3	Intron	PSORS	Repeats	Body	island	Body-island	chr19:8591294-8591842	NA	NA
cg00041401	0.359887	0.359887	14.0394	2.50788e-13	3.48679e-10	20.4871	0.359887	1	114414408	R	II	PTPN22	TSS1.5kb	PSORS		IGR	opensea	IGR-opensea		NA	TRUE
cg00934037	0.358209	0.358209	13.7106	4.23758e-13	4.6061e-10	19.9563	0.358209	1	100889672	F	II	CDC14A	5UTR			Body	opensea	Body-opensea		TRUE	TRUE
cg00092400	0.354229	0.354229	12.3229	4.34009e-12	1.80178e-09	17.5977	0.354229	12	51788285	R	II		Intron			Body	island	Body-island	chr9:34457375-34458892	NA	NA
cg16139316	0.351699	0.351699	12.2187	5.2078e-12	2.03094e-09	17.4127	0.351699	1	153330758	F	II	S100A9	TSS1.5kb			Body	opensea	Body-opensea		TRUE	TRUE
cg18458509	0.35162	0.35162	13.84	3.44302e-13	4.10908e-10	20.1665	0.35162	11	2920189	F	II	SLC22A18AS	TSS1.5kb	PSORS	Repeats	Body	opensea	Body-opensea		NA	NA
cg06261066	0.349899	0.349899	17.0478	3.10792e-15	4.32169e-11	24.9124	0.349899	20	2360396	R	II	TGM6		PSORS		TSS1500	opensea	TSS1500-opensea		NA	NA
cg15681853	0.344706	0.344706	12.0526	6.98217e-12	2.38686e-09	17.115	0.344706	15	91388648	F	II					IGR	shore	IGR-shore	chr10:101282725-101282934	NA	NA		rs4129133	rs34575273
cg00834924	0.344435	0.344435	14.7707	8.07665e-14	1.8729e-10	21.6324	0.344435	15	85956922	F	II	AKAP13	Intron	PSORS		IGR	opensea	IGR-opensea		NA	TRUE
cg21640432	0.34329	0.34329	14.5381	1.15239e-13	2.20116e-10	21.2733	0.34329	19	35939561	F	II	FFAR2	TSS1.5kb			IGR	opensea	IGR-opensea		TRUE	TRUE			rs56079360
cg14385738	0.342956	0.342956	13.8668	3.29872e-13	4.03786e-10	20.2098	0.342956	1	114414340	R	II	PTPN22	TSS1.5kb	PSORS		5'UTR	opensea	5'UTR-opensea		NA	TRUE
cg15601264	0.336949	0.336949	17.3631	2.03804e-15	3.96052e-11	25.3356	0.336949	17	54864697	F	II			PSORS		Body	shore	Body-shore	chr19:10691835-10692057	NA	NA		rs4024546
cg10513323	0.336255	0.336255	12.2371	5.04247e-12	1.98296e-09	17.4455	0.336255	5	133839271	R	II					Body	shore	Body-shore	chr2:219263098-219265556	NA	NA
cg04961225	0.329407	0.329407	16.6293	5.49723e-15	4.96407e-11	24.3398	0.329407	12	91332479	F	II		5UTR	PSORS		Body	opensea	Body-opensea		NA	NA			rs75404427
cg01973676	0.327611	0.327611	13.8279	3.51057e-13	4.10908e-10	20.1468	0.327611	7	101596404	R	I	CUX1	Intron			Body	opensea	Body-opensea		NA	TRUE
cg21820394	0.322821	0.322821	13.362	7.47062e-13	6.20678e-10	19.3821	0.322821	14	77444372	F	II					IGR	shelf	IGR-shelf	chr2:24582620-24583611	NA	NA
cg21108085	0.321587	0.321587	16.7565	4.61686e-15	4.96407e-11	24.5151	0.321587	11	44591098	R	II	CD82	Intron			Body	shore	Body-shore	chr6:44232880-44233447	NA	NA
cg05874176	0.320809	0.320809	19.7213	1.05457e-16	2.41707e-11	28.2928	0.320809	2	172019979	F	II	TLK1	Intron			Body	opensea	Body-opensea		NA	TRUE
cg24687805	0.318054	0.318054	13.9052	3.10287e-13	3.91763e-10	20.2717	0.318054	15	55513621	R	II	RAB27A	Intron			IGR	shore	IGR-shore	chr10:135089969-135090491	NA	NA		rs5789160	rs2275718
cg19440734	0.317651	0.317651	12.6139	2.62281e-12	1.33107e-09	18.1088	0.317651	3	48264753	R	II	CAMP	TSS1.5kb			IGR	opensea	IGR-opensea		NA	TRUE
cg27092594	0.31537	0.31537	10.6367	9.60909e-11	1.31412e-08	14.4502	0.31537	2	227517346	R	II				Repeats	IGR	opensea	IGR-opensea		TRUE	TRUE
cg20169988	0.31536	0.31536	8.8928	3.37603e-09	1.64117e-07	10.8294	0.31536	1	153330776	R	II	S100A9	TSS1.5kb			Body	shelf	Body-shelf	chr1:200880593-200881270	NA	NA
cg19391247	0.314142	0.314142	14.4729	1.27414e-13	2.39425e-10	21.1718	0.314142	20	2360385	F	II	TGM6		PSORS		5'UTR	opensea	5'UTR-opensea		NA	TRUE
cg15331705	0.311355	0.311355	15.4837	2.79248e-14	1.14995e-10	22.704	0.311355	8	129180010	R	II					IGR	opensea	IGR-opensea		NA	TRUE			rs77882555
cg07474842	0.310066	0.310066	10.3577	1.65536e-10	1.89054e-08	13.897	0.310066	6	136915088	F	II	MAP3K5	Intron			IGR	opensea	IGR-opensea		NA	TRUE
cg17272620	0.309336	0.309336	10.95	5.27465e-11	8.81988e-09	15.0602	0.309336	19	4540333	F	II	LRG1	TSS1.5kb			IGR	opensea	IGR-opensea		NA	NA
cg06834507	0.308525	0.308525	15.9331	1.45918e-14	7.38517e-11	23.3579	0.308525	1	200876957	F	II	C1orf106	Intron			5'UTR	opensea	5'UTR-opensea		NA	TRUE		rs74855654
cg22293458	0.308403	0.308403	16.1144	1.12781e-14	6.64516e-11	23.6172	0.308403	3	184483865	R	II		Intron			TSS200	shelf	TSS200-shelf	chr5:156692812-156693749	NA	NA
cg03507641	0.306536	0.306536	17.2985	2.22075e-15	4.06321e-11	25.2496	0.306536	12	1598243	R	II	ERC1	Intron			5'UTR	opensea	5'UTR-opensea		NA	TRUE		rs75629952
cg06624951	0.304181	0.304181	14.6405	9.84927e-14	2.06314e-10	21.432	0.304181	12	133055588	R	II					IGR	opensea	IGR-opensea		NA	TRUE
cg07377994	0.303205	0.303205	10.7827	7.25542e-11	1.08965e-08	14.736	0.303205	17	55533142	F	II	MSI2	Intron			Body	opensea	Body-opensea		TRUE	TRUE
cg17711521	0.301806	0.301806	14.3651	1.50554e-13	2.64496e-10	21.0032	0.301806	6	225824	R	II				Repeats	Body	shore	Body-shore	chr13:114260191-114260565	NA	NA
cg04184716	0.300835	0.300835	9.95636	3.68082e-10	3.28182e-08	13.0841	0.300835	14	75084887	R	II				Repeats	5'UTR	opensea	5'UTR-opensea		NA	NA
cg02849956	0.299988	0.299988	15.2743	3.79831e-14	1.30858e-10	22.3938	0.299988	19	4634827	R	II					TSS1500	opensea	TSS1500-opensea		NA	TRUE			rs73887481
cg23786580	0.299811	0.299811	12.1921	5.45769e-12	2.08721e-09	17.3651	0.299811	7	43204506	F	II	HECW1	Intron			Body	shore	Body-shore	chr7:73133388-73134204	NA	NA		rs78054972
cg03653573	0.295984	0.295984	13.1747	1.01796e-12	7.43813e-10	19.0685	0.295984	5	131762326	F	II	C5orf56	3UTR	PSORS		IGR	opensea	IGR-opensea		TRUE	TRUE
cg23598352	0.295528	0.295528	11.622	1.51361e-11	3.99496e-09	16.3291	0.295528	9	5436819	R	II	C9orf46	Intron			TSS1500	opensea	TSS1500-opensea		NA	NA
cg03035162	0.295486	0.295486	14.1237	2.19557e-13	3.30414e-10	20.6217	0.295486	14	22993190	F	II	AV8S2A1N1T	TSS1.5kb		Repeats	IGR	opensea	IGR-opensea		NA	TRUE
cg23361127	0.295003	0.295003	14.3542	1.53107e-13	2.66072e-10	20.9862	0.295003	5	73939283	R	II		Intron			Body	opensea	Body-opensea		NA	NA			rs72417359
cg04099543	0.293809	0.293809	12.7086	2.23068e-12	1.20595e-09	18.2731	0.293809	11	72983405	F	II	P2RY6	TSS1.5kb			5'UTR	shore	5'UTR-shore	chr9:5437566-5437996	NA	NA
cg02930866	0.293199	0.293199	11.7095	1.2912e-11	3.59122e-09	16.4906	0.293199	3	15482580	F	II	EAF1	3UTR			Body	shelf	Body-shelf	chr1:156084486-156085097	NA	NA		rs74758957
cg12593541	0.291328	0.291328	13.2018	9.73081e-13	7.29046e-10	19.1142	0.291328	1	181110845	F	II			PSORS		TSS1500	shore	TSS1500-shore	chr19:47759648-47761016	NA	NA
cg14106046	0.291317	0.291317	12.4292	3.60691e-12	1.61173e-09	17.7855	0.291317	17	81006485	R	II	B3GNTL1	Intron			IGR	opensea	IGR-opensea		TRUE	NA
cg01028364	0.291267	0.291267	11.2772	2.85361e-11	5.92247e-09	15.6847	0.291267	15	55543264	R	II	RAB27A	Intron			Body	opensea	Body-opensea		NA	TRUE		rs79784347
cg03577157	0.290972	0.290972	12.2149	5.24338e-12	2.03436e-09	17.4058	0.290972	5	80716263	F	II	RNU5E	3UTR			TSS1500	shore	TSS1500-shore	chr12:53441384-53441706	TRUE	NA
cg07912689	0.290788	0.290788	13.4538	6.42776e-13	5.69684e-10	19.5344	0.290788	20	56195458	F	II	ZBP1	TSS1.5kb			IGR	opensea	IGR-opensea		NA	NA
cg16099687	0.286874	0.286874	11.9973	7.70331e-12	2.5375e-09	17.0152	0.286874	12	96839959	R	II		Intron			IGR	shelf	IGR-shelf	chr12:54144562-54145470	NA	NA
cg21880476	0.285152	0.285152	11.8422	1.01653e-11	3.02812e-09	16.7335	0.285152	6	885298	F	II					1stExon	opensea	1stExon-opensea		NA	NA	low-CpG:38387176-38387442
cg01510278	0.28514	0.28514	19.4547	1.45047e-16	2.41707e-11	27.9757	0.28514	16	11456238	F	II		Intron			Body	opensea	Body-opensea		TRUE	TRUE
cg01986630	0.284266	0.284266	17.7623	1.20568e-15	3.49282e-11	25.8615	0.284266	16	53946263	F	II	FTO	Intron			5'UTR	opensea	5'UTR-opensea		NA	TRUE		rs56406435	rs55775119
cg22373770	0.283912	0.283912	11.7295	1.24533e-11	3.51395e-09	16.5273	0.283912	1	9224198	F	II					TSS200	opensea	TSS200-opensea		NA	NA
cg20393620	0.283819	0.283819	9.91323	4.01562e-10	3.49529e-08	12.9955	0.283819	6	134609828	R	II	SGK1	Intron	PSORS		IGR	island	IGR-island	chr1:10895895-10896117	TRUE	TRUE
cg02819992	0.283728	0.283728	13.8227	3.53981e-13	4.1294e-10	20.1384	0.283728	7	95099917	F	II					Body	opensea	Body-opensea		NA	TRUE
cg07243202	0.283115	0.283115	12.0951	6.47613e-12	2.28223e-09	17.1914	0.283115	8	134315520	R	II					3'UTR	shore	3'UTR-shore	chr10:73767156-73768379	TRUE	TRUE
cg12656085	0.280431	0.280431	13.7198	4.17518e-13	4.56428e-10	19.9713	0.280431	2	85173360	F	II					Body	opensea	Body-opensea		NA	TRUE
cg10522125	0.280298	0.280298	15.5358	2.58794e-14	1.11069e-10	22.7807	0.280298	16	30483996	F	II	ITGAL	TSS1.5kb			5'UTR	opensea	5'UTR-opensea		TRUE	TRUE
cg02770857	0.279446	0.279446	10.0233	3.21693e-10	2.97821e-08	13.2211	0.279446	17	55533254	F	II	MSI2	Intron			IGR	opensea	IGR-opensea		NA	TRUE
cg22047295	0.278793	0.278793	10.3102	1.81753e-10	2.02242e-08	13.802	0.278793	2	175462522	R	II	WIPF1	TSS1.5kb			5'UTR	opensea	5'UTR-opensea		NA	TRUE
cg14606858	0.277686	0.277686	16.3403	8.20869e-15	5.82373e-11	23.9367	0.277686	7	98871769	F	II	MYH16	Intron			IGR	shore	IGR-shore	chr9:14322393-14322985	NA	TRUE
cg06747543	0.277535	0.277535	13.286	8.46626e-13	6.78149e-10	19.2553	0.277535	19	18589894	R	II	ELL	Intron			Body	opensea	Body-opensea		TRUE	NA		rs17807317
cg21661379	0.277355	0.277355	13.0118	1.33585e-12	8.79521e-10	18.7931	0.277355	2	228324983	F	II					1stExon	opensea	1stExon-opensea		NA	TRUE
cg08461840	0.277143	0.277143	13.7009	4.30427e-13	4.6446e-10	19.9405	0.277143	19	2620967	F	II	GNG7	Intron	PSORS		Body	opensea	Body-opensea		NA	TRUE
cg22027204	0.276272	0.276272	14.7916	7.82408e-14	1.85258e-10	21.6645	0.276272	6	36216248	R	II	PNPLA1	Intron		Repeats	Body	opensea	Body-opensea		NA	NA
cg01649611	0.275949	0.275949	11.0602	4.2829e-11	7.7708e-09	15.272	0.275949	2	43521066	R	II	THADA	Intron	PSORS	Repeats	TSS1500	shelf	TSS1500-shelf	chr20:3026277-3027468	NA	NA		rs78739125	rs34587034
cg04465154	0.275857	0.275857	13.9967	2.68303e-13	3.61518e-10	20.4188	0.275857	8	9045558	F	II	BC017578	TSS1.5kb		Repeats	IGR	opensea	IGR-opensea		TRUE	TRUE
cg20497635	0.274794	0.274794	11.5769	1.64309e-11	4.21857e-09	16.2457	0.274794	17	998504	F	II	ABR	Intron			Body	opensea	Body-opensea		NA	TRUE
cg03689552	0.274144	0.274144	7.77112	4.10455e-08	1.12967e-06	8.2899	0.274144	16	3292971	R	II	MEFV	3UTR	PSORS	Repeats	Body	shore	Body-shore	chr19:3387963-3388203	TRUE	NA
cg03310376	0.27369	0.27369	13.3457	7.67369e-13	6.33645e-10	19.3549	0.27369	3	12229001	F	II	SYN2	5UTR			Body	shore	Body-shore	chr4:40751842-40752493	NA	TRUE
cg08669096	0.273455	0.273455	11.8632	9.78848e-12	2.96413e-09	16.7719	0.273455	11	121229765	F	II					Body	shore	Body-shore	chr11:65352231-65353134	TRUE	TRUE
cg20694147	0.272974	0.272974	11.1284	3.76756e-11	7.11812e-09	15.4023	0.272974	2	74433498	F	II	MTHFD2	Intron			IGR	opensea	IGR-opensea		NA	TRUE
cg27179693	0.271913	0.271913	12.708	2.23303e-12	1.20595e-09	18.272	0.271913	11	120530818	F	II	GRIK4	TSS1.5kb	PSORS		IGR	opensea	IGR-opensea		NA	TRUE		rs731774
cg04087571	0.271381	0.271381	14.0574	2.43745e-13	3.45854e-10	20.5159	0.271381	11	116723030	F	II	SIK3	Intron			5'UTR	island	5'UTR-island	chr4:38869401-38869780	NA	NA
cg07227049	0.27088	0.27088	11.0895	4.05292e-11	7.48241e-09	15.3281	0.27088	2	58335008	F	II	VRK2	Intron			3'UTR	shore	3'UTR-shore	chr12:58003880-58004249	NA	NA
cg07551060	0.270801	0.270801	13.745	4.00971e-13	4.48116e-10	20.0122	0.270801	10	121075316	F	II	GRK5	Intron			Body	shore	Body-shore	chr14:103987063-103989796	NA	NA		rs1803284
cg08844313	0.270156	0.270156	9.88433	4.25738e-10	3.63729e-08	12.936	0.270156	5	149240529	F	II	PDE6A	Exons			5'UTR	shore	5'UTR-shore	chr15:75939504-75940831	NA	NA
cg07241925	0.269511	0.269511	10.1613	2.44123e-10	2.47002e-08	13.5018	0.269511	4	1294566	F	II	MAEA	Intron		Repeats	IGR	island	IGR-island	chr1:212731668-212732457	NA	TRUE
cg25616055	0.268398	0.268398	11.6655	1.39835e-11	3.80969e-09	16.4096	0.268398	12	89638890	R	II		Intron			Body	opensea	Body-opensea		NA	TRUE
cg16565696	0.268381	0.268381	13.3051	8.20391e-13	6.64794e-10	19.2872	0.268381	20	44834899	R	II	CDH22	Intron		Repeats	Body	island	Body-island	chr2:11924983-11925253	NA	TRUE
cg13430755	0.265964	0.265964	10.8217	6.73386e-11	1.03581e-08	14.8118	0.265964	9	110310795	R	II			PSORS		Body	opensea	Body-opensea		NA	TRUE
cg25907743	0.265824	0.265824	8.41194	9.65175e-09	3.63796e-07	9.76105	0.265824	10	90519680	R	II	LIPN				IGR	opensea	IGR-opensea		TRUE	TRUE
cg20366110	0.265328	0.265328	12.299	4.5251e-12	1.84056e-09	17.5554	0.265328	8	124720897	F	II	ANXA13	Intron			5'UTR	shelf	5'UTR-shelf	chr16:30389035-30390631	NA	NA
cg12073436	0.264654	0.264654	12.3957	3.82328e-12	1.66763e-09	17.7264	0.264654	1	206958014	R	I			PSORS		5'UTR	shelf	5'UTR-shelf	chr19:35632356-35632572	TRUE	NA
cg21778987	0.264522	0.264522	12.0186	7.41618e-12	2.49094e-09	17.0538	0.264522	6	136915367	F	II	MAP3K5	Intron		Repeats	IGR	opensea	IGR-opensea		NA	TRUE
cg01826354	0.26435	0.26435	13.3949	7.07854e-13	6.00182e-10	19.4367	0.26435	17	81006497	R	II	B3GNTL1	Intron			IGR	opensea	IGR-opensea		TRUE	NA
cg27638284	0.263733	0.263733	7.58513	6.31165e-08	1.59976e-06	7.85291	0.263733	20	39127000	R	II			PSORS	Repeats	Body	opensea	Body-opensea		TRUE	TRUE
cg06051311	0.263648	0.263648	13.8357	3.46706e-13	4.10908e-10	20.1594	0.263648	6	30131001	F	II	TRIM15	TSS1.5kb			Body	opensea	Body-opensea		NA	TRUE
cg24107728	0.263157	0.263157	14.7303	8.58767e-14	1.93856e-10	21.5705	0.263157	1	53760337	R	I	LRP8	Intron		Repeats	Body	opensea	Body-opensea		TRUE	TRUE
cg15844191	0.262394	0.262394	16.1012	1.149e-14	6.65719e-11	23.5985	0.262394	20	58631001	R	II	C20orf197	TSS1.5kb			IGR	opensea	IGR-opensea		NA	TRUE
cg09133511	0.261834	0.261834	10.4442	1.39701e-10	1.68103e-08	14.0696	0.261834	2	113384907	F	II				Repeats	Body	opensea	Body-opensea		NA	NA
cg04279411	0.261828	0.261828	11.7223	1.26163e-11	3.53699e-09	16.5141	0.261828	1	230645569	R	II				Repeats	Body	opensea	Body-opensea		NA	TRUE
cg07651316	0.261255	0.261255	10.4865	1.28622e-10	1.59236e-08	14.1537	0.261255	16	3641320	F	I	BTBD12	Intron			IGR	opensea	IGR-opensea		TRUE	TRUE
cg14213424	0.260748	0.260748	10.2281	2.13799e-10	2.2639e-08	13.6368	0.260748	17	18380159	R	II	LGALS9C	TSS1.5kb			5'UTR	opensea	5'UTR-opensea		NA	NA	low-CpG:175170674-175170781
cg03821121	0.259515	0.259515	11.1339	3.72885e-11	7.07576e-09	15.4128	0.259515	11	12148288	F	II	MICAL2	Intron	PSORS		Body	shore	Body-shore	chr1:2232310-2232617	TRUE	NA
cg12080831	0.259229	0.259229	10.3086	1.82334e-10	2.02639e-08	13.7987	0.259229	2	121697428	R	II	GLI2	Intron		Repeats	Body	opensea	Body-opensea		TRUE	TRUE		rs56894087
cg24681845	0.258731	0.258731	8.97678	2.81905e-09	1.43674e-07	11.0128	0.258731	10	126069759	R	I					TSS200	shore	TSS200-shore	chr8:22436295-22437076	NA	NA	low-CpG:22493626-22493940		rs1482336
cg00859858	0.258332	0.258332	11.1351	3.72079e-11	7.06818e-09	15.415	0.258332	1	37944257	R	II	ZC3H12A	Intron	PSORS	Repeats	Body	shelf	Body-shelf	chr1:115631850-115632584	NA	NA		rs77284491
cg15015109	0.257946	0.257946	8.8835	3.44436e-09	1.6665e-07	10.809	0.257946	17	65136480	R	II	HELZ	Intron	PSORS		TSS1500	shore	TSS1500-shore	chr19:37328896-37329518	TRUE	NA
cg04167096	0.257677	0.257677	11.5154	1.83872e-11	4.54625e-09	16.1314	0.257677	2	227001602	F	II				Repeats	Body	island	Body-island	chr12:107974842-107975305	NA	NA
cg01655008	0.257537	0.257537	7.79659	3.87101e-08	1.07924e-06	8.3494	0.257537	14	93652954	R	II	C14orf109	TSS1.5kb	PSORS		Body	opensea	Body-opensea		TRUE	NA
cg03544474	0.257422	0.257422	11.1305	3.75286e-11	7.09894e-09	15.4063	0.257422	3	126206070	R	II	UROC1	Intron		Repeats	Body	shore	Body-shore	chr11:118016237-118016984	NA	NA
cg06145669	0.25724	0.25724	11.8169	1.06372e-11	3.11791e-09	16.6875	0.25724	9	102589165	R	II	NR4A3	Intron			Body	opensea	Body-opensea		TRUE	TRUE			rs72776661
cg08337633	0.257162	0.257162	15.1722	4.41852e-14	1.42225e-10	22.2413	0.257162	7	55602109	R	II	VOPP1	Intron			Body	shore	Body-shore	chr14:91282227-91282757	NA	NA		rs76521913	rs11623672
cg14136168	0.255962	0.255962	11.2547	2.97548e-11	6.08489e-09	15.6422	0.255962	9	139129886	F	II	QSOX2	Intron	PSORS	Repeats	Body	opensea	Body-opensea		NA	TRUE
cg12534147	0.255739	0.255739	13.6011	5.05771e-13	5.08161e-10	19.7771	0.255739	5	54040362	F	II					IGR	opensea	IGR-opensea		NA	NA
cg05057534	0.255027	0.255027	8.51189	7.73889e-09	3.07851e-07	9.98565	0.255027	2	28497669	R	II	BRE	Intron		Repeats	1stExon	opensea	1stExon-opensea		NA	TRUE
cg02627966	0.25438	0.25438	14.7716	8.06532e-14	1.8729e-10	21.6338	0.25438	7	54899537	R	II				Repeats	IGR	shelf	IGR-shelf	chr22:46465976-46468528	NA	NA
cg09427944	0.254322	0.254322	15.383	3.23625e-14	1.20971e-10	22.5553	0.254322	16	30579519	R	II				Repeats	Body	opensea	Body-opensea		NA	TRUE
cg23507945	0.254191	0.254191	11.365	2.42522e-11	5.39751e-09	15.8501	0.254191	6	137477184	F	II	IL22RA2	Intron			Body	shore	Body-shore	chr13:113633843-113634065	NA	NA
cg08202226	0.253596	0.253596	14.3542	1.53119e-13	2.66072e-10	20.9861	0.253596	1	153896590	F	II	GATAD2B			Repeats	Body	opensea	Body-opensea		TRUE	TRUE
cg26170244	0.251334	0.251334	15.9552	1.41376e-14	7.37597e-11	23.3897	0.251334	15	65176353	F	II		Intron			Body	shore	Body-shore	chr7:70060834-70061456	NA	NA
cg06484274	0.251182	0.251182	12.2163	5.23032e-12	2.03343e-09	17.4083	0.251182	3	142164840	F	II	XRN1	Intron	PSORS		IGR	opensea	IGR-opensea		NA	TRUE
cg01431057	0.249942	0.249942	9.86992	4.38355e-10	3.71341e-08	12.9063	0.249942	1	153362927	R	II	S100A8	Exons	PSORS		IGR	opensea	IGR-opensea		TRUE	TRUE		rs78578349
cg08425796	0.249317	0.249317	7.61421	5.89919e-08	1.51729e-06	7.92153	0.249317	22	50981121	R	I		5UTR		Repeats	3'UTR	shore	3'UTR-shore	chr17:5403131-5404602	NA	NA		rs79369596
cg08847775	0.248197	0.248197	13.094	1.16428e-12	8.04659e-10	18.9324	0.248197	2	43422121	F	II		Intron			TSS1500	shore	TSS1500-shore	chr2:149895022-149895808	NA	NA
cg15030789	0.248189	0.248189	11.2839	2.81852e-11	5.88125e-09	15.6973	0.248189	1	27438378	F	II	SLC9A1	Intron			IGR	opensea	IGR-opensea		NA	TRUE
cg15258980	0.247926	0.247926	14.0106	2.62443e-13	3.55878e-10	20.4412	0.247926	2	68961597	F	II	ARHGAP25	TSS1.5kb	PSORS		5'UTR	shore	5'UTR-shore	chr19:2622522-2622859	NA	NA
cg14913777	0.247491	0.247491	11.4217	2.1841e-11	5.03494e-09	15.9565	0.247491	10	43947405	F	II	ZNF487	5UTR			3'UTR	island	3'UTR-island	chr12:58119909-58121551	NA	NA		rs77831282
cg03753191	0.247022	0.247022	14.3804	1.47021e-13	2.62101e-10	21.0272	0.247022	13	43566902	F	II	EPSTI1	TSS1.5kb			IGR	opensea	IGR-opensea		NA	NA		rs7819129
cg26182406	0.246761	0.246761	9.98239	3.49278e-10	3.16037e-08	13.1374	0.246761	14	105491309	F	II				Repeats	TSS1500	opensea	TSS1500-opensea		NA	NA
cg08170427	0.246642	0.246642	10.4866	1.28594e-10	1.59236e-08	14.1539	0.246642	8	144410815	F	II	TOP1MT	Intron		Repeats	Body	opensea	Body-opensea		NA	TRUE
cg09662852	0.246284	0.246284	8.89567	3.35527e-09	1.63317e-07	10.8356	0.246284	16	11707685	R	II		Intron			5'UTR	opensea	5'UTR-opensea		NA	TRUE		rs62334818
cg19308375	0.246039	0.246039	9.19029	1.78979e-09	1.01766e-07	11.475	0.246039	2	228324937	R	I					Body	shore	Body-shore	chr1:226595333-226595939	NA	NA
cg03857198	0.245865	0.245865	9.04346	2.44458e-09	1.28411e-07	11.1578	0.245865	3	152927597	F	II					3'UTR	opensea	3'UTR-opensea		NA	NA
cg16296829	0.245454	0.245454	17.3917	1.96228e-15	3.96052e-11	25.3736	0.245454	1	154832535	R	II	KCNN3	TSS1.5kb			3'UTR	opensea	3'UTR-opensea		NA	NA
cg09221159	0.245261	0.245261	10.2223	2.16271e-10	2.28036e-08	13.6251	0.245261	10	90031426	R	II			PSORS		TSS200	island	TSS200-island	chr19:10735999-10736396	NA	TRUE	high-CpG:10597096-10597271
cg16113793	0.244792	0.244792	16.4531	7.01476e-15	5.41906e-11	24.0948	0.244792	18	21451607	F	II	LAMA3	Exons			Body	opensea	Body-opensea		NA	TRUE
cg13485320	0.243864	0.243864	15.727	1.9611e-14	8.97036e-11	23.0602	0.243864	11	2920128	R	II	SLC22A18AS	TSS1.5kb			Body	opensea	Body-opensea		NA	TRUE
cg07140459	0.243774	0.243774	11.0136	4.67633e-11	8.17322e-09	15.1826	0.243774	3	142165032	R	II	XRN1	Intron	PSORS		Body	opensea	Body-opensea		NA	NA
cg17206393	0.243679	0.243679	10.661	9.16845e-11	1.27547e-08	14.498	0.243679	20	33681223	F	II	TRPC4AP	TSS1.5kb			Body	opensea	Body-opensea		TRUE	TRUE
cg07100542	0.243415	0.243415	9.58658	7.82395e-10	5.59876e-08	12.3169	0.243415	1	17402079	R	II	PADI2	3UTR			TSS1500	island	TSS1500-island	chr12:58003880-58004249	NA	NA		rs10437954
cg10377510	0.243086	0.243086	10.9576	5.1992e-11	8.74842e-09	15.0748	0.243086	1	9224003	R	II					Body	opensea	Body-opensea		NA	TRUE
cg05146756	0.242584	0.242584	9.34351	1.29662e-09	8.03726e-08	11.8029	0.242584	9	21558871	R	II	LOC554202	Intron	PSORS		Body	island	Body-island	chr19:6475222-6475998	NA	NA
cg14227558	0.242516	0.242516	8.61511	6.16929e-09	2.59676e-07	10.2162	0.242516	2	213983851	F	II	IKZF2	Intron			5'UTR	opensea	5'UTR-opensea		TRUE	TRUE
cg13702846	0.241708	0.241708	10.7275	8.06581e-11	1.17173e-08	14.6283	0.241708	3	42888883	F	II	CCBP2	Intron	PSORS		5'UTR	shore	5'UTR-shore	chr16:89438503-89438850	TRUE	TRUE		rs34272085
cg05376738	0.2415	0.2415	15.9964	1.33323e-14	7.13043e-11	23.4488	0.2415	1	212923780	F	II	NSL1	Intron		Repeats	Body	opensea	Body-opensea		NA	NA		rs7897107
cg12499211	0.241389	0.241389	10.6857	8.74116e-11	1.23727e-08	14.5465	0.241389	1	156786643	F	II	NTRK1	TSS1.5kb	PSORS		Body	opensea	Body-opensea		NA	NA		rs10045293
cg09343667	0.241369	0.241369	9.60107	7.59366e-10	5.47341e-08	12.3473	0.241369	2	206572056	R	II	NRP2	Intron			IGR	shore	IGR-shore	chr14:90848994-90850381	NA	NA			rs72042481
cg26427498	0.240858	0.240858	8.0709	2.07122e-08	6.59542e-07	8.98482	0.240858	7	105987258	R	II			PSORS	Repeats	TSS1500	opensea	TSS1500-opensea		NA	TRUE
cg07858728	0.240465	0.240465	11.671	1.38459e-11	3.77948e-09	16.4196	0.240465	10	124319791	F	II	DMBT1	TSS1.5kb	PSORS		Body	shelf	Body-shelf	chr20:44838887-44839204	TRUE	NA
cg00516092	0.24039	0.24039	13.6459	4.70413e-13	4.89616e-10	19.8505	0.24039	20	31177275	R	II		Intron	PSORS		Body	island	Body-island	chr19:6476682-6477127	TRUE	NA
cg24067911	0.24022	0.24022	11.2914	2.77958e-11	5.83502e-09	15.7114	0.24022	6	16729610	F	II	ATXN1	Intron			Body	opensea	Body-opensea		TRUE	TRUE			rs58177756
cg19430423	0.239931	0.239931	13.5687	5.3304e-13	5.16165e-10	19.724	0.239931	19	41702153	F	I	CYP2S1	Intron		Repeats	1stExon	opensea	1stExon-opensea		NA	NA		rs9622889
cg06853894	0.239897	0.239897	11.0801	4.12555e-11	7.56825e-09	15.31	0.239897	1	12204096	R	II	TNFRSF8	5UTR	PSORS		TSS1500	opensea	TSS1500-opensea		NA	TRUE
cg04212021	0.239859	0.239859	11.427	2.16307e-11	5.01808e-09	15.9663	0.239859	5	180231084	F	II	MGAT1	TSS1.5kb			TSS1500	opensea	TSS1500-opensea		NA	NA
cg10466548	0.239798	0.239798	14.8265	7.42107e-14	1.80407e-10	21.7179	0.239798	16	10965217	F	II		Intron			Body	island	Body-island	chr18:74799144-74800038	TRUE	NA
cg20909017	0.239717	0.239717	13.0613	1.22959e-12	8.34863e-10	18.8771	0.239717	12	54805345	F	II	ITGA5	Intron			Body	opensea	Body-opensea		NA	NA
cg05871756	0.239701	0.239701	11.3156	2.65748e-11	5.66302e-09	15.7571	0.239701	5	173216171	F	II		Intron			IGR	opensea	IGR-opensea		TRUE	TRUE	low-CpG:96592051-96592116
cg14939821	0.239252	0.239252	10.7374	7.91356e-11	1.15444e-08	14.6477	0.239252	10	128947230	F	II	DOCK1	Intron	PSORS		IGR	island	IGR-island	chr1:38461584-38461988	NA	NA
cg22375763	0.239219	0.239219	8.65401	5.66617e-09	2.43631e-07	10.3027	0.239219	19	4540003	R	II	LRG1	TSS1.5kb			Body	opensea	Body-opensea		TRUE	TRUE
cg01870834	0.238992	0.238992	10.5006	1.25126e-10	1.56244e-08	14.1817	0.238992	8	145002835	F	II	PLEC1	Intron			TSS200	shore	TSS200-shore	chr10:111767087-111768355	NA	NA
cg09894383	0.238745	0.238745	12.1051	6.36231e-12	2.26383e-09	17.2094	0.238745	16	82067445	R	II	HSD17B2				Body	opensea	Body-opensea		TRUE	NA
cg21400802	0.238254	0.238254	13.527	5.70462e-13	5.4149e-10	19.6552	0.238254	1	153312501	R	II	PGLYRP4	Intron			Body	opensea	Body-opensea		NA	NA
cg06352352	0.238134	0.238134	10.5084	1.23239e-10	1.54665e-08	14.1972	0.238134	16	67181466	R	II	C16orf70	3UTR			TSS200	opensea	TSS200-opensea		TRUE	NA
cg23174662	0.237743	0.237743	11.3275	2.59933e-11	5.60119e-09	15.7796	0.237743	14	62166083	F	II	HIF1A	Intron			Body	opensea	Body-opensea		NA	TRUE
cg23207054	0.237548	0.237548	12.8079	1.88401e-12	1.08435e-09	18.4444	0.237548	17	38171530	R	I	CSF3	TSS1.5kb	PSORS		Body	opensea	Body-opensea		NA	TRUE
cg06122230	0.236926	0.236926	9.19633	1.76712e-09	1.00823e-07	11.4879	0.236926	20	47887219	R	II	ZNFX1	Exons			TSS200	shore	TSS200-shore	chr12:58132478-58132734	NA	NA
cg23275644	0.236255	0.236255	9.43448	1.07231e-09	7.0075e-08	11.9962	0.236255	5	10457079	F	II	ROPN1L	Intron			5'UTR	shelf	5'UTR-shelf	chr12:96588665-96589145	TRUE	NA
cg00228735	0.236132	0.236132	12.4845	3.27771e-12	1.5092e-09	17.8827	0.236132	7	131304505	R	II					IGR	shelf	IGR-shelf	chr18:56530395-56531288	NA	TRUE
cg06355720	0.236021	0.236021	9.07118	2.30434e-09	1.22939e-07	11.2179	0.236021	1	153333350	F	II	S100A9	3UTR	PSORS		IGR	opensea	IGR-opensea		TRUE	TRUE
cg22644321	0.23569	0.23569	13.2166	9.49589e-13	7.18902e-10	19.139	0.23569	8	126446923	R	II	TRIB1	Intron			IGR	opensea	IGR-opensea		NA	NA		rs2123148
cg16329896	0.235469	0.235469	10.8847	5.97125e-11	9.53959e-09	14.9341	0.235469	7	47515060	F	II	TNS3	Intron			TSS200	opensea	TSS200-opensea		TRUE	NA
cg03919488	0.235413	0.235413	10.7755	7.35579e-11	1.10033e-08	14.722	0.235413	12	63179691	F	II	PPM1H	Intron			IGR	opensea	IGR-opensea		NA	TRUE
cg27229484	0.235184	0.235184	13.0198	1.31803e-12	8.69921e-10	18.8067	0.235184	1	37947371	R	I	ZC3H12A	Exons	PSORS		1stExon	opensea	1stExon-opensea		NA	NA
cg20175702	0.235111	0.235111	9.06039	2.35794e-09	1.25031e-07	11.1945	0.235111	15	70053398	R	II			PSORS		Body	shore	Body-shore	chr9:137660513-137660742	NA	NA		rs4842157
cg05515099	0.234928	0.234928	12.9017	1.60747e-12	9.95822e-10	18.6054	0.234928	3	69482656	R	II		Intron			5'UTR	opensea	5'UTR-opensea		NA	NA
cg11381282	0.234369	0.234369	10.0887	2.82222e-10	2.72075e-08	13.3543	0.234369	13	20763366	R	I	GJB2	TSS1.5kb			IGR	opensea	IGR-opensea		TRUE	TRUE
cg10096215	0.233727	0.233727	11.015	4.66424e-11	8.16854e-09	15.1852	0.233727	16	68034002	F	II	DPEP2	TSS1.5kb			1stExon	opensea	1stExon-opensea		TRUE	NA			rs1682220
cg25343618	0.233535	0.233535	12.5381	2.98814e-12	1.44009e-09	17.9765	0.233535	1	156631235	R	II					IGR	opensea	IGR-opensea		NA	TRUE
cg02441833	0.23345	0.23345	11.1703	3.48331e-11	6.75737e-09	15.482	0.23345	5	159743203	R	II		Intron	PSORS		IGR	opensea	IGR-opensea		TRUE	TRUE
cg24428600	0.232467	0.232467	11.131	3.74927e-11	7.09894e-09	15.4072	0.232467	1	37952273	R	II					TSS200	opensea	TSS200-opensea		NA	NA
cg03520342	0.232396	0.232396	10.9027	5.76944e-11	9.34168e-09	14.969	0.232396	6	32920784	R	II	HLA-DMA	TSS1.5kb			5'UTR	opensea	5'UTR-opensea		TRUE	TRUE
cg07052041	0.232085	0.232085	9.09668	2.18268e-09	1.18061e-07	11.2731	0.232085	10	135092104	F	II			PSORS		IGR	opensea	IGR-opensea		TRUE	TRUE
cg02779913	0.2319	0.2319	9.30958	1.39221e-09	8.47451e-08	11.7305	0.2319	17	40088680	F	II	TTC25	Intron		Repeats	TSS200	opensea	TSS200-opensea		NA	NA		rs35706896
cg21515785	0.23141	0.23141	8.83821	3.79778e-09	1.79992e-07	10.7096	0.23141	5	99886768	F	II	FAM174A	Intron			Body	opensea	Body-opensea		NA	NA
cg13921921	0.231181	0.231181	9.40644	1.13684e-09	7.32267e-08	11.9367	0.231181	1	155931763	F	II	ARHGEF2	3UTR	PSORS		5'UTR	opensea	5'UTR-opensea		NA	NA	low-CpG:123088087-123088249
cg22259330	0.230978	0.230978	12.128	6.10964e-12	2.21223e-09	17.2506	0.230978	3	183529696	F	II	YEATS2	5UTR			IGR	opensea	IGR-opensea		TRUE	TRUE
cg21141812	0.230774	0.230774	13.525	5.72249e-13	5.4149e-10	19.6521	0.230774	3	48556323	F	I	PFKFB4	3UTR			TSS200	opensea	TSS200-opensea		NA	NA
cg17342588	0.230605	0.230605	11.9368	8.58107e-12	2.7232e-09	16.9056	0.230605	7	27737875	R	II				Repeats	IGR	opensea	IGR-opensea		TRUE	NA
cg03652336	0.230522	0.230522	9.03652	2.48107e-09	1.29778e-07	11.1427	0.230522	4	141017399	F	II	MAML3	Intron			5'UTR	shelf	5'UTR-shelf	chr3:58223101-58224364	NA	NA
cg06902099	0.230485	0.230485	10.5818	1.06852e-10	1.40596e-08	14.3423	0.230485	6	35002597	F	II	ANKS1A	Intron			Body	shore	Body-shore	chr1:155292469-155295433	NA	NA
cg05979766	0.230374	0.230374	10.1278	2.60972e-10	2.58396e-08	13.4339	0.230374	5	141395447	F	II					Body	opensea	Body-opensea		NA	TRUE
cg18030943	0.230312	0.230312	11.8621	9.8082e-12	2.96493e-09	16.7699	0.230312	3	182876556	R	II	LAMP3	Intron			Body	opensea	Body-opensea		NA	NA		rs34395489	rs75706773
cg03726817	0.230167	0.230167	13.2662	8.74769e-13	6.88758e-10	19.2222	0.230167	12	62650767	F	II		Intron			Body	shore	Body-shore	chr4:1164515-1166582	TRUE	TRUE
cg10773266	0.229684	0.229684	12.4301	3.60159e-12	1.61173e-09	17.787	0.229684	10	43895225	F	II	HNRNPF	Intron			1stExon	shore	1stExon-shore	chr11:45943513-45944852	TRUE	NA
cg20364222	0.229683	0.229683	9.551	8.42053e-10	5.9101e-08	12.2421	0.229683	8	125259763	F	II					Body	shore	Body-shore	chr13:114813942-114814457	NA	NA
cg19736117	0.229579	0.229579	13.5122	5.84342e-13	5.49899e-10	19.6309	0.229579	19	50058328	R	II			PSORS		IGR	opensea	IGR-opensea		NA	TRUE
cg03165378	0.229574	0.229574	10.7215	8.15978e-11	1.17898e-08	14.6165	0.229574	1	153329882	F	II	S100A9	TSS1.5kb			Body	shore	Body-shore	chr14:93650745-93651652	NA	NA
cg14036402	0.229538	0.229538	11.8019	1.09292e-11	3.1874e-09	16.6599	0.229538	1	15743671	R	II	EFHD2	Intron			5'UTR	opensea	5'UTR-opensea		NA	TRUE		rs55844309	rs56042211
cg26856257	0.229527	0.229527	11.8404	1.01978e-11	3.03362e-09	16.7303	0.229527	1	32805350	R	II					IGR	shore	IGR-shore	chr16:30581227-30581534	TRUE	NA
cg22540135	0.229436	0.229436	11.2421	3.04635e-11	6.17679e-09	15.6183	0.229436	19	51898904	R	II		Intron		Repeats	IGR	opensea	IGR-opensea		TRUE	TRUE			rs78273872
cg04663932	0.229263	0.229263	12.8619	1.71916e-12	1.03779e-09	18.5373	0.229263	7	73508618	F	II	LIMK1	5UTR			Body	shelf	Body-shelf	chr15:93609145-93609741	TRUE	TRUE			rs11631745
cg20063095	0.228852	0.228852	11.3818	2.35104e-11	5.31062e-09	15.8816	0.228852	2	134977141	F	II		Intron		Repeats	Body	opensea	Body-opensea		NA	NA
cg26227523	0.228544	0.228544	14.6718	9.38847e-14	2.03985e-10	21.4804	0.228544	15	77287243	R	II	PSTPIP1	TSS1.5kb			5'UTR	shore	5'UTR-shore	chr9:102590742-102591303	NA	NA
cg21393163	0.228431	0.228431	11.7158	1.27655e-11	3.56877e-09	16.5022	0.228431	1	12217629	R	II				Repeats	Body	opensea	Body-opensea		NA	TRUE
cg13424923	0.228414	0.228414	18.2091	6.78071e-16	3.36745e-11	26.4373	0.228414	2	65258738	F	II		Intron	PSORS	Repeats	TSS1500	opensea	TSS1500-opensea		NA	TRUE		rs17190491
cg12805374	0.228188	0.228188	10.7684	7.45678e-11	1.11064e-08	14.7081	0.228188	17	43306622	F	II	FMNL1	Intron			Body	opensea	Body-opensea		NA	TRUE
cg03706086	0.227394	0.227394	10.9747	5.03313e-11	8.57061e-09	15.1079	0.227394	8	71381216	R	II					Body	island	Body-island	chr21:46378278-46378645	NA	NA
cg15553418	0.227336	0.227336	10.7086	8.36392e-11	1.19691e-08	14.5914	0.227336	1	16696547	R	II	C1orf144	Intron		Repeats	TSS1500	island	TSS1500-island	chr2:27603350-27604064	NA	NA
cg07739369	0.227227	0.227227	13.1949	9.84299e-13	7.32712e-10	19.1026	0.227227	17	80241456	F	II					Body	shelf	Body-shelf	chr5:14143017-14145350	NA	NA
cg03621504	0.227223	0.227223	9.46691	1.00235e-09	6.68175e-08	12.0648	0.227223	12	116571240	F	II	MED13L	Intron	PSORS		TSS200	opensea	TSS200-opensea		NA	TRUE		rs2301772
cg21326139	0.226444	0.226444	9.3259	1.34535e-09	8.26311e-08	11.7654	0.226444	4	1294783	F	II	MAEA	Intron		Repeats	1stExon	opensea	1stExon-opensea		NA	NA
cg07824483	0.226441	0.226441	8.94879	2.9933e-09	1.50307e-07	10.9518	0.226441	17	79882042	F	II	MAFG	TSS1.5kb	PSORS		Body	shore	Body-shore	chr9:139128416-139128652	NA	NA
cg11219400	0.226265	0.226265	10.378	1.59073e-10	1.83881e-08	13.9375	0.226265	3	36949966	F	II	TRANK1	3UTR			5'UTR	opensea	5'UTR-opensea		NA	NA	low-CpG:113841887-113842682
cg02532341	0.226055	0.226055	12.375	3.96306e-12	1.71356e-09	17.69	0.226055	3	10399439	F	II	ATP2B2	Intron	PSORS		TSS1500	shore	TSS1500-shore	chr16:58718309-58718703	NA	NA
cg10725937	0.225858	0.225858	9.90793	4.05892e-10	3.51788e-08	12.9846	0.225858	6	41130978	R	II	TREM2	TSS1.5kb			IGR	shore	IGR-shore	chr7:54900736-54901261	NA	TRUE
cg24154340	0.225805	0.225805	12.501	3.18557e-12	1.48447e-09	17.9116	0.225805	1	160682655	F	II	CD48		PSORS	Repeats	Body	shelf	Body-shelf	chr19:16178396-16178609	TRUE	NA
cg02532700	0.225396	0.225396	10.0392	3.11629e-10	2.91728e-08	13.2535	0.225396	22	37257404	F	II	NCF4	TSS1.5kb		Repeats	Body	opensea	Body-opensea		NA	NA
cg07573872	0.224887	0.224887	9.90198	4.108e-10	3.54627e-08	12.9724	0.224887	19	1126342	R	I	SBNO2	Intron			IGR	shore	IGR-shore	chr10:101282725-101282934	NA	NA
cg26314722	0.224667	0.224667	11.2864	2.80512e-11	5.86738e-09	15.7022	0.224667	1	234867300	R	II		5UTR	PSORS		Body	opensea	Body-opensea		TRUE	TRUE
cg00834988	0.224508	0.224508	9.314	1.37936e-09	8.41254e-08	11.74	0.224508	7	70060153	R	II	AUTS2	Intron	PSORS		IGR	shelf	IGR-shelf	chr1:27816342-27816853	NA	NA
cg20305578	0.224167	0.224167	9.29431	1.43755e-09	8.67307e-08	11.6979	0.224167	8	1908301	F	II			PSORS		Body	opensea	Body-opensea		NA	NA
cg04065472	0.2241	0.2241	12.0311	7.25364e-12	2.45265e-09	17.0763	0.2241	2	131148175	R	II					TSS200	shore	TSS200-shore	chr11:62455073-62455868	TRUE	NA
cg09318283	0.224016	0.224016	11.7081	1.29455e-11	3.59736e-09	16.488	0.224016	8	82146728	F	II					IGR	shelf	IGR-shelf	chr2:43864322-43864956	NA	NA
cg24939196	0.223881	0.223881	8.8283	3.88e-09	1.82817e-07	10.6878	0.223881	6	169588809	F	II			PSORS		TSS1500	shore	TSS1500-shore	chr1:17306551-17307363	NA	NA
cg16872071	0.22385	0.22385	10.7622	7.54516e-11	1.11827e-08	14.6962	0.22385	9	135997155	F	II	RALGDS	TSS1.5kb		Repeats	IGR	shore	IGR-shore	chr22:50982570-50982994	NA	NA
cg07329251	0.223732	0.223732	11.3288	2.59326e-11	5.59247e-09	15.782	0.223732	11	10476662	R	II	AMPD3	TSS1.5kb			Body	opensea	Body-opensea		NA	NA
cg23633059	0.223126	0.223126	11.0142	4.67087e-11	8.17103e-09	15.1838	0.223126	1	247570895	R	II					Body	shelf	Body-shelf	chr11:67789044-67789339	NA	NA
cg24907814	0.223107	0.223107	12.8895	1.64094e-12	1.00431e-09	18.5845	0.223107	5	2758088	F	II					Body	opensea	Body-opensea		TRUE	TRUE
cg00965578	0.222537	0.222537	11.9812	7.92636e-12	2.57522e-09	16.9862	0.222537	22	36560801	R	II	APOL3	5UTR	PSORS		5'UTR	opensea	5'UTR-opensea		TRUE	TRUE		rs56208620
cg00387964	0.222495	0.222495	11.8839	9.43178e-12	2.89137e-09	16.8096	0.222495	4	7651935	R	II	SORCS2	Intron		Repeats	3'UTR	shore	3'UTR-shore	chr7:73245434-73246045	NA	TRUE
cg16976870	0.22245	0.22245	13.2823	8.51794e-13	6.79159e-10	19.2491	0.22245	8	144631524	R	II		Intron	PSORS	Repeats	TSS1500	shore	TSS1500-shore	chr19:8115250-8115524	NA	NA
cg18649319	0.222086	0.222086	11.1863	3.38024e-11	6.61087e-09	15.5126	0.222086	8	144631768	R	II		Intron			TSS1500	shore	TSS1500-shore	chr7:27238690-27240311	NA	TRUE		rs10225157
cg08134678	0.221779	0.221779	11.4313	2.14599e-11	4.99345e-09	15.9744	0.221779	12	57872430	F	I	ARHGAP9	TSS1.5kb			Body	shelf	Body-shelf	chr1:156783523-156784037	NA	NA
cg17306740	0.220956	0.220956	8.64475	5.782e-09	2.47384e-07	10.2821	0.220956	20	56195434	R	II	ZBP1	TSS1.5kb			TSS1500	opensea	TSS1500-opensea		NA	NA		rs3019488
cg06228828	0.220828	0.220828	9.36091	1.25025e-09	7.85096e-08	11.84	0.220828	13	50653048	R	II	DLEU2	Intron	PSORS		Body	island	Body-island	chr19:17952196-17953474	NA	TRUE
cg12630938	0.220811	0.220811	13.4381	6.595e-13	5.76044e-10	19.5083	0.220811	10	120282778	F	II			PSORS	Repeats	TSS200	island	TSS200-island	chr16:67918679-67918909	TRUE	NA
cg10796749	0.220571	0.220571	13.7432	4.02123e-13	4.48116e-10	20.0093	0.220571	1	10056837	F	I	RBP7	TSS1.5kb	PSORS		Body	shelf	Body-shelf	chr19:41698743-41699325	NA	NA
cg21890646	0.220564	0.220564	9.50958	9.17414e-10	6.27682e-08	12.1549	0.220564	14	91816120	R	II	CCDC88C	Intron			IGR	opensea	IGR-opensea		NA	TRUE
cg20515580	0.22053	0.22053	14.6492	9.71898e-14	2.06314e-10	21.4454	0.22053	11	66800566	R	II	SYT12	Intron			5'UTR	opensea	5'UTR-opensea		NA	NA	low-CpG:82237812-82237848
cg02739870	0.220024	0.220024	10.7788	7.30991e-11	1.09534e-08	14.7284	0.220024	5	1113320	F	II	SLC12A7		PSORS		5'UTR	opensea	5'UTR-opensea		NA	NA
cg22100563	0.219886	0.219886	11.2316	3.10634e-11	6.24338e-09	15.5985	0.219886	20	62505188	R	I	TPD52L2	Intron			TSS1500	shore	TSS1500-shore	chr15:52404191-52404978	NA	NA		rs2231287
cg18908499	0.219743	0.219743	8.50036	7.93806e-09	3.13835e-07	9.95981	0.219743	1	247712237	R	II	C1orf150	TSS1.5kb	PSORS		IGR	opensea	IGR-opensea		TRUE	TRUE
cg01644741	0.219633	0.219633	13.5963	5.09685e-13	5.0915e-10	19.7693	0.219633	20	47896888	R	II	MIR1259	TSS1.5kb			Body	opensea	Body-opensea		TRUE	TRUE		rs56321811
cg00168694	0.21962	0.21962	7.36506	1.05633e-07	2.40267e-06	7.33017	0.21962	21	40193056	R	II	ETS2	Intron			1stExon	shelf	1stExon-shelf	chr12:56109798-56110298	NA	NA
cg01963224	0.219363	0.219363	10.0547	3.02059e-10	2.86359e-08	13.2852	0.219363	14	71791671	F	II		Intron			Body	shore	Body-shore	chr3:12976966-12978182	TRUE	NA
cg26874367	0.219342	0.219342	11.4484	2.07953e-11	4.89337e-09	16.0063	0.219342	2	129381792	R	II					IGR	opensea	IGR-opensea		TRUE	TRUE
cg27250427	0.21904	0.21904	11.1301	3.75536e-11	7.09894e-09	15.4056	0.21904	6	1027695	F	II	LOC285768				3'UTR	opensea	3'UTR-opensea		NA	NA
cg23426156	0.218782	0.218782	8.6824	5.32577e-09	2.32416e-07	10.3657	0.218782	8	126557901	F	II				Repeats	Body	opensea	Body-opensea		NA	NA
cg05239310	0.218607	0.218607	12.0631	6.85293e-12	2.36654e-09	17.134	0.218607	14	95651984	F	II	CLMN	3UTR			Body	opensea	Body-opensea		TRUE	TRUE
cg25928474	0.218374	0.218374	11.3535	2.47734e-11	5.44876e-09	15.8285	0.218374	17	48716301	F	II	ABCC3	Intron			IGR	shelf	IGR-shelf	chr14:102973317-102976666	NA	NA		rs11963
cg18766033	0.217826	0.217826	12.7776	1.98323e-12	1.11922e-09	18.3924	0.217826	5	73729290	R	II		Intron			Body	opensea	Body-opensea		TRUE	TRUE
cg24941342	0.217341	0.217341	9.8626	4.44908e-10	3.74947e-08	12.8912	0.217341	11	95093809	R	II					TSS1500	shore	TSS1500-shore	chr5:180229375-180230147	NA	NA
cg13780718	0.216894	0.216894	10.5168	1.21251e-10	1.53109e-08	14.2137	0.216894	20	44513768	R	II	ZSWIM1	3UTR			Body	opensea	Body-opensea		NA	NA		rs73513051
cg18947209	0.216737	0.216737	9.23229	1.63796e-09	9.55872e-08	11.5651	0.216737	2	27960869	R	II					Body	opensea	Body-opensea		NA	NA
cg12593223	0.21671	0.21671	11.5774	1.64176e-11	4.21857e-09	16.2465	0.21671	17	80255510	F	II				Repeats	5'UTR	opensea	5'UTR-opensea		TRUE	TRUE
cg10371155	0.216286	0.216286	11.9706	8.07871e-12	2.6125e-09	16.9669	0.216286	17	37561101	R	II	MED1	3UTR			Body	opensea	Body-opensea		NA	TRUE		rs73587011
cg24200960	0.215873	0.215873	13.5619	5.38973e-13	5.20461e-10	19.7128	0.215873	2	65604910	R	II	SPRED2	Intron			Body	shore	Body-shore	chr2:11750766-11751072	NA	NA
cg22084410	0.21581	0.21581	10.8071	6.92381e-11	1.05337e-08	14.7836	0.21581	3	51987688	F	II				Repeats	TSS200	opensea	TSS200-opensea		NA	TRUE
cg03699843	0.215714	0.215714	9.47918	9.77132e-10	6.56521e-08	12.0907	0.215714	16	50701064	R	II	SNX20	5UTR			Body	shore	Body-shore	chr12:120241921-120242233	NA	TRUE
cg05656364	0.215297	0.215297	12.9013	1.6086e-12	9.95822e-10	18.6047	0.215297	2	85804732	F	II	VAMP8	TSS1.5kb			Body	shelf	Body-shelf	chr14:62161847-62163231	NA	NA
cg01250845	0.215192	0.215192	14.6535	9.65555e-14	2.06314e-10	21.4521	0.215192	11	82708076	F	II	RAB30	TSS1.5kb	PSORS		3'UTR	opensea	3'UTR-opensea		NA	NA		rs743566
cg22491409	0.215013	0.215013	10.2216	2.16575e-10	2.28218e-08	13.6236	0.215013	12	125198295	R	II				Repeats	TSS1500	shelf	TSS1500-shelf	chr17:42462135-42463579	NA	NA
cg12253437	0.215003	0.215003	13.7905	3.72704e-13	4.24803e-10	20.0862	0.215003	6	32813448	F	II	TAP1	TSS1.5kb			IGR	opensea	IGR-opensea		TRUE	NA
cg05000446	0.214945	0.214945	7.99953	2.43488e-08	7.48209e-07	8.82043	0.214945	9	35042395	R	II	C9orf131	TSS1.5kb	PSORS		Body	shelf	Body-shelf	chr13:20766208-20767779	NA	NA
cg02575483	0.214942	0.214942	7.9064	3.01013e-08	8.83807e-07	8.60493	0.214942	6	117826706	F	II	DCBLD1	Intron			TSS1500	island	TSS1500-island	chr18:10454082-10454296	TRUE	NA
cg00674628	0.214564	0.214564	10.4663	1.33799e-10	1.62943e-08	14.1135	0.214564	14	102970251	F	II					IGR	shore	IGR-shore	chr6:33588617-33589909	NA	NA
cg05964212	0.214308	0.214308	14.5388	1.15113e-13	2.20116e-10	21.2744	0.214308	3	48936979	F	II	SLC25A20	TSS1.5kb		Repeats	IGR	shelf	IGR-shelf	chr5:159738781-159739913	TRUE	NA
cg16223079	0.214215	0.214215	8.67968	5.35745e-09	2.33476e-07	10.3597	0.214215	15	75339541	F	II	PPCDC	Intron			5'UTR	shore	5'UTR-shore	chr3:169755594-169756847	NA	NA		rs79417262
cg07195224	0.213984	0.213984	15.3069	3.61994e-14	1.28539e-10	22.4423	0.213984	1	159047034	F	II	AIM2	TSS1.5kb	PSORS	Repeats	IGR	opensea	IGR-opensea		NA	TRUE
cg09577651	0.213972	0.213972	9.1954	1.77058e-09	1.00921e-07	11.4859	0.213972	20	1600705	F	II	SIRPB1	TSS1.5kb			Body	opensea	Body-opensea		NA	TRUE
cg13661827	0.213845	0.213845	10.2078	2.2257e-10	2.32352e-08	13.5959	0.213845	9	111885602	F	II					IGR	shore	IGR-shore	chr1:225662765-225663041	NA	NA
cg14928510	0.213295	0.213295	9.43011	1.08212e-09	7.05338e-08	11.9869	0.213295	19	55449439	F	II	NLRP7	Exons			1stExon	island	1stExon-island	chr7:95225503-95226194	TRUE	TRUE
cg14145667	0.213131	0.213131	11.6911	1.33495e-11	3.67731e-09	16.4567	0.213131	19	909533	R	II	C19orf22	Intron		Repeats	TSS200	shore	TSS200-shore	chr16:3063679-3063981	NA	NA
cg12371569	0.212486	0.212486	10.386	1.56568e-10	1.81635e-08	13.9537	0.212486	12	13278271	R	II		Intron			IGR	shelf	IGR-shelf	chr5:43037259-43037520	NA	NA
cg02417427	0.212402	0.212402	9.48946	9.56502e-10	6.47053e-08	12.1124	0.212402	5	79479211	F	II	SERINC5	Intron			Body	shelf	Body-shelf	chr11:65153726-65154606	TRUE	TRUE
cg24147838	0.212313	0.212313	9.37764	1.20729e-09	7.64754e-08	11.8755	0.212313	19	54876664	R	II	LAIR1	TSS1.5kb	PSORS		IGR	shelf	IGR-shelf	chr5:141392360-141392587	NA	NA
cg03744842	0.212205	0.212205	11.7117	1.28603e-11	3.58515e-09	16.4947	0.212205	7	45067319	F	II	CCM2	TSS1.5kb			IGR	shelf	IGR-shelf	chr12:62653865-62654677	NA	NA
cg07274406	0.212166	0.212166	10.3883	1.55868e-10	1.81464e-08	13.9582	0.212166	21	46334192	F	II	ITGB2	5UTR			Body	shore	Body-shore	chr12:117627650-117628488	NA	NA
cg14416623	0.211983	0.211983	10.4686	1.33185e-10	1.62798e-08	14.1182	0.211983	2	133561787	R	II	NCKAP5	Intron			IGR	shore	IGR-shore	chr4:1534542-1534987	NA	NA
cg05346256	0.211573	0.211573	9.43822	1.06401e-09	6.96584e-08	12.0041	0.211573	12	25959372	R	II		Intron			TSS200	shore	TSS200-shore	chr6:32121829-32122529	NA	TRUE
cg02349866	0.211496	0.211496	8.16586	1.6719e-08	5.56607e-07	9.20251	0.211496	15	90391877	F	II	AP3S2	3UTR			Body	shore	Body-shore	chr5:10760836-10761925	NA	NA
cg24530074	0.21131	0.21131	17.1421	2.73734e-15	4.13738e-11	25.0398	0.21131	2	173327921	F	II	ITGA6	Intron			Body	opensea	Body-opensea		NA	NA	low-CpG:492721-492769
cg04757345	0.211279	0.211279	8.93002	3.11642e-09	1.54812e-07	10.9108	0.211279	4	128918835	F	II	C4orf29	Intron			IGR	opensea	IGR-opensea		TRUE	TRUE
cg25095994	0.211048	0.211048	11.2745	2.86823e-11	5.93864e-09	15.6795	0.211048	2	231191727	F	II	SP140L	TSS1.5kb			5'UTR	shelf	5'UTR-shelf	chr10:43891546-43892917	NA	NA
cg05294112	0.21104	0.21104	8.59719	6.41628e-09	2.67385e-07	10.1762	0.21104	13	112617069	F	II				Repeats	Body	shore	Body-shore	chr12:57869075-57870182	TRUE	NA
cg15893295	0.210876	0.210876	11.973	8.04369e-12	2.6036e-09	16.9713	0.210876	6	14277043	R	II					Body	island	Body-island	chr10:105428505-105428713	TRUE	TRUE
cg24476449	0.210196	0.210196	8.82731	3.88827e-09	1.83108e-07	10.6857	0.210196	17	25799212	F	II	KSR1	TSS1.5kb	PSORS		IGR	opensea	IGR-opensea		TRUE	TRUE
cg09551145	0.209894	0.209894	13.2529	8.94229e-13	6.8928e-10	19.1999	0.209894	1	11790591	R	II			PSORS		Body	opensea	Body-opensea		NA	NA
cg08058560	0.20988	0.20988	7.82675	3.61202e-08	1.02103e-06	8.41974	0.20988	1	117544206	R	II	CD101	TSS1.5kb			Body	opensea	Body-opensea		NA	TRUE
cg26508200	0.209588	0.209588	7.31407	1.19127e-07	2.64906e-06	7.20819	0.209588	12	109235071	F	II	SSH1	Intron	PSORS		Body	opensea	Body-opensea		NA	TRUE
cg18026955	0.209409	0.209409	15.2412	3.98899e-14	1.32068e-10	22.3444	0.209409	1	12541215	R	II	VPS13D	Intron	PSORS		Body	island	Body-island	chr19:4916560-4916784	NA	NA
cg20449614	0.209143	0.209143	9.90624	4.07274e-10	3.52438e-08	12.9811	0.209143	8	22438122	R	II	PDLIM2	TSS1.5kb	PSORS		TSS1500	shore	TSS1500-shore	chr17:79880449-79880872	TRUE	NA
cg12182124	0.208915	0.208915	11.4149	2.21176e-11	5.08186e-09	15.9437	0.208915	18	21451563	F	II	LAMA3	Exons			Body	opensea	Body-opensea		NA	TRUE
cg06787669	0.208911	0.208911	10.6371	9.60007e-11	1.31391e-08	14.4512	0.208911	7	45018789	F	I	MYO1G	TSS1.5kb			TSS200	opensea	TSS200-opensea		NA	NA
cg16440978	0.208775	0.208775	10.6351	9.63733e-11	1.3159e-08	14.4473	0.208775	14	91696240	F	II					Body	shore	Body-shore	chr17:43318429-43319243	TRUE	NA	high-CpG:40675024-40675255
cg18973247	0.208561	0.208561	9.09781	2.17741e-09	1.17923e-07	11.2755	0.208561	1	27070873	R	II	ARID1A	Intron	PSORS		IGR	shelf	IGR-shelf	chr19:35842430-35843187	NA	NA
cg04681489	0.208476	0.208476	11.7129	1.28325e-11	3.58071e-09	16.4969	0.208476	11	123325084	R	II					Body	shelf	Body-shelf	chr22:50025085-50026415	NA	NA
cg01631215	0.208444	0.208444	10.9852	4.93407e-11	8.46622e-09	15.1281	0.208444	3	67706047	F	II	SUCLG2	Intron		Repeats	IGR	opensea	IGR-opensea		NA	TRUE
cg20995564	0.2083	0.2083	9.59241	7.73045e-10	5.54682e-08	12.3291	0.2083	2	145172035	R	II	ZEB2	Intron			TSS200	opensea	TSS200-opensea		NA	NA
cg16248515	0.20825	0.20825	8.5063	7.83496e-09	3.10748e-07	9.9731	0.20825	3	156840234	R	II		Intron			5'UTR	opensea	5'UTR-opensea		NA	NA		rs4925084	rs62067532
cg04379703	0.208189	0.208189	11.1141	3.87031e-11	7.26096e-09	15.3749	0.208189	3	13053208	R	II	IQSEC1	Intron			Body	island	Body-island	chr10:26855906-26856198	NA	NA	high-CpG:26896108-26896269
cg23014871	0.207936	0.207936	8.19304	1.57285e-08	5.31368e-07	9.26458	0.207936	10	43656166	F	II	CSGALNACT2	Intron			TSS200	opensea	TSS200-opensea		NA	NA
cg03889013	0.207933	0.207933	10.8576	6.2868e-11	9.8674e-09	14.8817	0.207933	10	134143489	F	II		Intron			IGR	opensea	IGR-opensea		TRUE	NA		rs73506064
cg21840434	0.207797	0.207797	12.8262	1.82648e-12	1.06894e-09	18.4759	0.207797	15	79297210	R	II	RASGRF1	5UTR		Repeats	5'UTR	opensea	5'UTR-opensea		TRUE	TRUE		rs73883834
cg26157756	0.207795	0.207795	8.71308	4.98149e-09	2.2145e-07	10.4337	0.207795	8	61917230	R	II					IGR	opensea	IGR-opensea		NA	NA
cg14129735	0.207782	0.207782	11.1303	3.75432e-11	7.09894e-09	15.4059	0.207782	6	30737007	R	II		Intron	PSORS		5'UTR	shelf	5'UTR-shelf	chr1:151965657-151966387	NA	TRUE
cg00273754	0.207724	0.207724	13.5807	5.2273e-13	5.14137e-10	19.7437	0.207724	6	14305310	F	II					Body	shore	Body-shore	chr4:1164515-1166582	TRUE	NA			rs75654334
cg18081760	0.207714	0.207714	7.62444	5.76081e-08	1.48908e-06	7.94563	0.207714	1	114483597	R	II	HIPK1	Exons			IGR	shelf	IGR-shelf	chr14:75760750-75761214	NA	NA
cg09516200	0.207627	0.207627	11.8592	9.85813e-12	2.9697e-09	16.7647	0.207627	17	78735324	F	II	RPTOR	Intron			IGR	island	IGR-island	chr22:42734457-42734717	NA	NA
cg07234097	0.207283	0.207283	7.49909	7.71368e-08	1.87089e-06	7.64926	0.207283	1	184761873	R	II	FAM129A	3UTR			Body	opensea	Body-opensea		TRUE	TRUE
cg12655416	0.207146	0.207146	10.7183	8.20948e-11	1.18467e-08	14.6103	0.207146	17	38077870	R	II	ORMDL3	3UTR			Body	opensea	Body-opensea		NA	TRUE
cg25978218	0.207056	0.207056	9.52484	8.88882e-10	6.14205e-08	12.187	0.207056	1	15738732	R	II	EFHD2	Intron	PSORS		3'UTR	opensea	3'UTR-opensea		TRUE	NA
cg09721047	0.206701	0.206701	10.6429	9.49332e-11	1.30396e-08	14.4626	0.206701	2	68962012	F	II	ARHGAP25	TSS1.5kb			IGR	shore	IGR-shore	chr5:2748368-2757024	NA	NA
cg18052511	0.206021	0.206021	10.296	1.86925e-10	2.0616e-08	13.7734	0.206021	3	46410222	F	II	CCR5	Intron		Repeats	IGR	shore	IGR-shore	chr8:1094750-1094967	NA	NA
cg24599065	0.205874	0.205874	12.1464	5.915e-12	2.17134e-09	17.2834	0.205874	2	202093848	R	II	CASP10	3UTR			TSS1500	opensea	TSS1500-opensea		NA	NA
cg22614759	0.205764	0.205764	11.5818	1.62844e-11	4.20667e-09	16.2548	0.205764	12	15113093	R	II	ARHGDIB	Intron			Body	opensea	Body-opensea		NA	TRUE
cg19687075	0.205453	0.205453	10.7178	8.21766e-11	1.18488e-08	14.6093	0.205453	9	139428384	R	II	NOTCH1	Intron			Body	opensea	Body-opensea		NA	TRUE
cg17496887	0.205407	0.205407	8.11781	1.86301e-08	6.06072e-07	9.09249	0.205407	1	153387707	F	II	S100A7A				5'UTR	opensea	5'UTR-opensea		TRUE	NA
cg10825530	0.205363	0.205363	11.2846	2.81462e-11	5.87664e-09	15.6987	0.205363	11	16023708	R	II	SOX6	Intron			Body	opensea	Body-opensea		TRUE	TRUE
cg08911152	0.205352	0.205352	11.2113	3.22622e-11	6.40899e-09	15.56	0.205352	8	134105078	R	II	TG	Intron			Body	island	Body-island	chr9:34457375-34458892	NA	NA
cg06946797	0.20534	0.20534	12.5759	2.79972e-12	1.38596e-09	18.0426	0.20534	16	11422409	F	II		Intron	PSORS		TSS1500	opensea	TSS1500-opensea		TRUE	TRUE
cg00009196	0.204983	0.204983	11.7095	1.2913e-11	3.59122e-09	16.4905	0.204983	20	19954588	F	II	RIN2	Intron			Body	shore	Body-shore	chr5:172197482-172199606	NA	NA
cg13412834	0.204905	0.204905	12.5983	2.69418e-12	1.35345e-09	18.0816	0.204905	9	132652770	R	II	FNBP1	3UTR	PSORS		3'UTR	opensea	3'UTR-opensea		NA	NA
cg11802899	0.204637	0.204637	10.5221	1.2e-10	1.52077e-08	14.2243	0.204637	14	52867870	R	II			PSORS		TSS1500	shelf	TSS1500-shelf	chr19:46288988-46289934	NA	TRUE
cg12123019	0.204542	0.204542	15.2604	3.87717e-14	1.30858e-10	22.3731	0.204542	19	18197853	F	II	IL12RB1	TSS1.5kb			5'UTR	opensea	5'UTR-opensea		NA	NA
cg08854008	0.204514	0.204514	12.2444	4.97854e-12	1.97345e-09	17.4584	0.204514	1	9714397	R	I	C1orf200	TSS1.5kb			IGR	shore	IGR-shore	chr8:144631767-144631971	NA	NA
cg09248694	0.204489	0.204489	7.51211	7.48254e-08	1.82617e-06	7.68014	0.204489	11	5301844	R	II		Intron			1stExon	shelf	1stExon-shelf	chr20:34022007-34022502	NA	TRUE
cg12171761	0.204417	0.204417	10.1993	2.26356e-10	2.35175e-08	13.5787	0.204417	8	61910949	R	II			PSORS		IGR	island	IGR-island	chr19:42437218-42437432	NA	NA
cg25169834	0.204317	0.204317	11.3229	2.62165e-11	5.63305e-09	15.7709	0.204317	11	45674702	R	II	CHST1	Intron			5'UTR	shore	5'UTR-shore	chr12:96588665-96589145	NA	NA
cg21187669	0.204157	0.204157	11.6347	1.47892e-11	3.94571e-09	16.3527	0.204157	17	17929033	R	II	ATPAF2	Intron			5'UTR	opensea	5'UTR-opensea		NA	NA	low-CpG:204279604-204279629
cg22208165	0.20401	0.20401	12.0517	6.99368e-12	2.38686e-09	17.1134	0.20401	7	142655007	F	II	KEL	Exons			TSS200	opensea	TSS200-opensea		NA	NA			rs76364807
cg21127597	0.203965	0.203965	6.65598	5.78801e-07	9.66342e-06	5.60609	0.203965	11	118109650	R	II	MPZL3	Intron			IGR	opensea	IGR-opensea		NA	TRUE
cg23704195	0.203778	0.203778	9.16001	1.90822e-09	1.0677e-07	11.4098	0.203778	17	59531104	F	II		Intron			IGR	opensea	IGR-opensea		NA	NA			rs77639791
cg11095743	0.203564	0.203564	14.5637	1.10782e-13	2.19315e-10	21.3132	0.203564	10	49815243	F	II		Intron			IGR	opensea	IGR-opensea		TRUE	TRUE
cg10438391	0.203457	0.203457	13.5748	5.27761e-13	5.15209e-10	19.734	0.203457	8	144631915	R	I					Body	opensea	Body-opensea		NA	TRUE
cg01368219	0.203227	0.203227	9.96317	3.63061e-10	3.25039e-08	13.098	0.203227	3	54999791	F	II	CACNA2D3	Intron			Body	opensea	Body-opensea		NA	TRUE		rs72845787	rs78725178
cg20001810	0.202997	0.202997	12.3002	4.51508e-12	1.84056e-09	17.5576	0.202997	12	52829316	R	II	KRT75				TSS1500	shore	TSS1500-shore	chr2:177029413-177029941	NA	NA
cg12592179	0.202783	0.202783	10.5712	1.09085e-10	1.42456e-08	14.3213	0.202783	3	133920644	F	II	RYK	Intron			IGR	opensea	IGR-opensea		TRUE	TRUE
cg21244322	0.202741	0.202741	8.18672	1.59534e-08	5.37034e-07	9.25015	0.202741	15	64303084	R	II	DAPK2	Intron			TSS1500	opensea	TSS1500-opensea		NA	NA
cg01329005	0.202592	0.202592	10.7973	7.0548e-11	1.06764e-08	14.7645	0.202592	19	17516712	R	II	BST2	TSS1.5kb	PSORS		Body	shelf	Body-shelf	chr20:62509163-62509369	TRUE	NA
cg02931464	0.202565	0.202565	12.5304	3.02797e-12	1.4519e-09	17.9631	0.202565	12	121826303	F	II		Intron	PSORS		5'UTR	shore	5'UTR-shore	chr20:43160339-43160817	NA	NA
cg25992382	0.202521	0.202521	10.46	1.35448e-10	1.64519e-08	14.1011	0.202521	14	93066811	R	II	RIN3	Intron			3'UTR	opensea	3'UTR-opensea		NA	TRUE
cg05413628	0.202386	0.202386	8.61484	6.17293e-09	2.59747e-07	10.2156	0.202386	16	1521656	F	I	CLCN7	5UTR	PSORS	Repeats	TSS200	opensea	TSS200-opensea		NA	NA
cg22417613	0.202318	0.202318	12.7812	1.97139e-12	1.11798e-09	18.3984	0.202318	7	138560796	R	II	KIAA1549	TSS1.5kb	PSORS		Body	shore	Body-shore	chr20:47894197-47895199	NA	NA
cg22208022	0.201997	0.201997	9.38097	1.19891e-09	7.60694e-08	11.8826	0.201997	12	14553107	F	II	ATF7IP	Intron	PSORS		IGR	opensea	IGR-opensea		NA	NA		rs80332660
cg08612539	0.2019	0.2019	11.1432	3.66414e-11	7.01422e-09	15.4306	0.2019	22	37257124	R	II	NCF4	TSS1.5kb			Body	shelf	Body-shelf	chr17:48712050-48712705	TRUE	NA		rs60300548	rs9891029
cg25199536	0.201876	0.201876	11.3773	2.37045e-11	5.32676e-09	15.8733	0.201876	1	26601607	R	II	CCDC21	Intron			5'UTR	opensea	5'UTR-opensea		TRUE	NA			rs3033885
cg02219601	0.20176	0.20176	7.80892	3.76296e-08	1.05521e-06	8.37816	0.20176	14	35835511	R	II			PSORS		Body	opensea	Body-opensea		NA	NA		rs1472569
cg26433975	0.201561	0.201561	8.99899	2.68814e-09	1.38464e-07	11.0612	0.201561	7	45066858	F	II	CCM2	TSS1.5kb			5'UTR	opensea	5'UTR-opensea		TRUE	NA	low-CpG:85658173-85658249
cg04987734	0.201557	0.201557	11.7014	1.31024e-11	3.62648e-09	16.4757	0.201557	14	103415873	R	II	CDC42BPB	Intron			TSS1500	opensea	TSS1500-opensea		NA	NA
cg05697726	0.201555	0.201555	10.6236	9.85401e-11	1.33344e-08	14.4247	0.201555	6	32812933	F	II	PSMB8	TSS1.5kb			Body	opensea	Body-opensea		NA	NA
cg27285720	0.201391	0.201391	7.98607	2.51047e-08	7.66086e-07	8.78937	0.201391	1	89664782	R	II	GBP4	TSS1.5kb			1stExon	opensea	1stExon-opensea		NA	NA
cg24449091	0.201361	0.201361	10.56	1.11468e-10	1.44591e-08	14.2993	0.201361	1	167773027	R	II					Body	opensea	Body-opensea		NA	TRUE
cg00083659	0.201259	0.201259	9.93227	3.86407e-10	3.40676e-08	13.0346	0.201259	22	37404577	F	II	C22orf33	TSS1.5kb	PSORS		TSS200	opensea	TSS200-opensea		NA	NA
cg08271907	0.201258	0.201258	9.19753	1.76263e-09	1.00632e-07	11.4905	0.201258	8	142250257	R	II		Intron			TSS1500	island	TSS1500-island	chr7:150777607-150780879	NA	NA
cg18085627	0.201141	0.201141	9.54302	8.56048e-10	5.97695e-08	12.2253	0.201141	11	64107672	R	II	CCDC88B	TSS1.5kb			IGR	shelf	IGR-shelf	chr9:111881482-111882278	NA	NA
cg19468528	0.200953	0.200953	8.93242	3.10039e-09	1.54344e-07	10.916	0.200953	17	73642404	F	II	LOC100130933	TSS1.5kb			IGR	opensea	IGR-opensea		NA	NA
cg27200006	0.200929	0.200929	11.617	1.52729e-11	4.01923e-09	16.32	0.200929	22	25003854	R	II	GGT1	TSS1.5kb			5'UTR	opensea	5'UTR-opensea		NA	TRUE
cg17245726	0.200796	0.200796	12.78	1.97534e-12	1.1184e-09	18.3964	0.200796	1	180541206	F	II			PSORS		TSS1500	opensea	TSS1500-opensea		TRUE	TRUE
cg05468843	0.20073	0.20073	11.9664	8.13956e-12	2.62486e-09	16.9593	0.20073	11	117857990	R	II	IL10RA	5UTR	PSORS		Body	shelf	Body-shelf	chr20:62317505-62317775	TRUE	TRUE		rs13043488
cg03297901	0.200633	0.200633	10.5353	1.16971e-10	1.49206e-08	14.2503	0.200633	17	76117767	F	I	TMC6	Exons			3'UTR	island	3'UTR-island	chr7:45002111-45002845	TRUE	TRUE
cg17117981	0.200626	0.200626	14.9483	6.17505e-14	1.65128e-10	21.9035	0.200626	8	144410972	R	I	TOP1MT	Intron			IGR	shelf	IGR-shelf	chr10:13043094-13043781	NA	NA
cg11146034	0.200458	0.200458	11.5952	1.58919e-11	4.1412e-09	16.2796	0.200458	12	96590670	F	II	ELK3	Intron	PSORS		Body	island	Body-island	chr6:31695894-31698245	NA	NA
cg12224508	0.20038	0.20038	11.4764	1.97518e-11	4.73601e-09	16.0587	0.20038	2	28589782	F	II				Repeats	IGR	opensea	IGR-opensea		NA	NA
cg02266731	0.200306	0.200306	7.89474	3.09134e-08	9.01559e-07	8.57788	0.200306	12	69357333	R	II	CPM	TSS1.5kb		Repeats	IGR	opensea	IGR-opensea		NA	NA
cg02273797	0.200263	0.200263	13.0945	1.16326e-12	8.04659e-10	18.9333	0.200263	1	33191153	F	II			PSORS		Body	shore	Body-shore	chr16:68771034-68772344	NA	NA
cg05185926	0.200217	0.200217	7.60578	6.01587e-08	1.54046e-06	7.90164	0.200217	5	142602110	R	II	ARHGAP26	5UTR	PSORS		5'UTR	opensea	5'UTR-opensea		NA	NA
cg16890093	0.19991	0.19991	9.66838	6.61211e-10	4.95388e-08	12.4881	0.19991	6	32813084	R	II	PSMB8	TSS1.5kb			Body	opensea	Body-opensea		NA	TRUE
cg19889066	0.199896	0.199896	9.50757	9.21251e-10	6.29687e-08	12.1506	0.199896	5	74330425	R	II					1stExon	opensea	1stExon-opensea		TRUE	NA	low-CpG:124264006-124264133
cg10191240	0.199772	0.199772	13.7103	4.23994e-13	4.6061e-10	19.9557	0.199772	8	134230101	R	II	WISP1	Intron	PSORS		Body	opensea	Body-opensea		NA	NA
cg17272549	0.199736	0.199736	9.00975	2.62702e-09	1.35919e-07	11.0846	0.199736	2	54984950	F	II	EML6	Intron	PSORS	Repeats	Body	shelf	Body-shelf	chr1:151881763-151882407	NA	NA
cg26106304	0.199538	0.199538	10.9671	5.10576e-11	8.65824e-09	15.0933	0.199538	1	204256149	R	II	PLEKHA6	Intron			IGR	opensea	IGR-opensea		NA	TRUE			rs75768356
cg02657012	0.199057	0.199057	8.96475	2.89264e-09	1.46564e-07	10.9866	0.199057	6	32812965	R	II	PSMB8	TSS1.5kb			1stExon	opensea	1stExon-opensea		NA	NA
cg19027424	0.198913	0.198913	8.92356	3.15996e-09	1.5655e-07	10.8967	0.198913	5	171840137	R	II	SH3PXD2B	Intron			Body	shelf	Body-shelf	chr17:7452150-7452645	NA	NA			rs79086815
cg08436738	0.198896	0.198896	10.2147	2.1958e-10	2.2999e-08	13.6096	0.198896	2	235528865	F	II			PSORS	Repeats	Body	shore	Body-shore	chr16:67427284-67428950	NA	TRUE
cg11201447	0.198838	0.198838	12.426	3.62694e-12	1.61234e-09	17.7799	0.198838	8	128808063	F	II	MIR1204	TSS1.5kb	PSORS		IGR	opensea	IGR-opensea		TRUE	TRUE
cg11721464	0.198821	0.198821	10.0942	2.79084e-10	2.70625e-08	13.3657	0.198821	19	42703763	F	II	DEDD2	Exons			Body	shore	Body-shore	chr21:46421216-46421523	TRUE	TRUE
cg19931348	0.198761	0.198761	6.93276	2.95779e-07	5.54905e-06	6.28603	0.198761	20	43803224	R	II	PI3	TSS1.5kb		Repeats	3'UTR	opensea	3'UTR-opensea		TRUE	NA
cg10167235	0.198663	0.198663	11.0575	4.30424e-11	7.79389e-09	15.2669	0.198663	14	100807646	F	II	WARS	Intron	PSORS		IGR	opensea	IGR-opensea		NA	NA
cg12586150	0.198531	0.198531	9.71765	5.97708e-10	4.60719e-08	12.5908	0.198531	6	2840792	F	II	SERPINB1	5UTR			Body	opensea	Body-opensea		TRUE	NA
cg14989202	0.198432	0.198432	6.9469	2.85878e-07	5.40041e-06	6.32054	0.198432	1	9714843	R	II	C1orf200	TSS1.5kb	PSORS	Repeats	3'UTR	shore	3'UTR-shore	chr9:132652350-132652715	NA	TRUE
cg02775243	0.198323	0.198323	6.80465	4.03111e-07	7.17063e-06	5.97238	0.198323	10	102831287	F	II			PSORS		TSS200	opensea	TSS200-opensea		TRUE	TRUE		rs79727227
cg19856845	0.198209	0.198209	10.5642	1.10574e-10	1.43645e-08	14.3075	0.198209	14	93116513	F	II	RIN3	Intron			5'UTR	shore	5'UTR-shore	chr6:151711094-151712829	NA	TRUE
cg13536080	0.198136	0.198136	7.47056	8.24593e-08	1.97382e-06	7.58153	0.198136	11	85659096	R	II					TSS200	opensea	TSS200-opensea		NA	NA
cg07133930	0.198022	0.198022	9.53251	8.74863e-10	6.07194e-08	12.2032	0.198022	10	70821371	R	II					TSS200	opensea	TSS200-opensea		NA	TRUE
cg26239850	0.197932	0.197932	12.5467	2.94394e-12	1.42736e-09	17.9916	0.197932	11	44977160	F	II				Repeats	Body	opensea	Body-opensea		TRUE	TRUE	low-CpG:40662391-40662609	rs12453698
cg15477363	0.197875	0.197875	11.9267	8.73643e-12	2.75598e-09	16.8874	0.197875	2	68961987	R	II	ARHGAP25	TSS1.5kb	PSORS		Body	shore	Body-shore	chr1:9711780-9713001	NA	NA
cg16577356	0.197731	0.197731	9.90027	4.12227e-10	3.55241e-08	12.9688	0.197731	6	53600006	R	II				Repeats	TSS200	opensea	TSS200-opensea		NA	TRUE			rs73733381
cg24861866	0.197695	0.197695	11.2945	2.76353e-11	5.81186e-09	15.7173	0.197695	10	135106684	R	II	TUBGCP2	Exons			Body	opensea	Body-opensea		TRUE	TRUE
cg18010752	0.197687	0.197687	11.7594	1.17988e-11	3.38982e-09	16.5822	0.197687	3	55518091	R	II	WNT5A	Intron			TSS1500	opensea	TSS1500-opensea		NA	NA
cg07472373	0.197619	0.197619	6.05242	2.57909e-06	3.35109e-05	4.09584	0.197619	10	50595181	F	II	DRGX	Intron		Repeats	IGR	opensea	IGR-opensea		NA	TRUE
cg18205668	0.197429	0.197429	13.8973	3.14239e-13	3.93938e-10	20.2589	0.197429	7	45066895	F	II	CCM2	TSS1.5kb			IGR	opensea	IGR-opensea		TRUE	TRUE
cg02720566	0.197244	0.197244	13.3411	7.73175e-13	6.3542e-10	19.3472	0.197244	19	18230196	F	II	MAST3	Intron			5'UTR	opensea	5'UTR-opensea		NA	TRUE
cg11850468	0.197233	0.197233	11.0708	4.19792e-11	7.66681e-09	15.2923	0.197233	5	180231185	F	II	MGAT1	TSS1.5kb		Repeats	IGR	opensea	IGR-opensea		NA	TRUE
cg12695612	0.197226	0.197226	9.83384	4.71647e-10	3.90138e-08	12.8318	0.197226	1	17308092	R	II	MFAP2	TSS1.5kb		Repeats	Body	opensea	Body-opensea		NA	TRUE		rs61729039	rs8176058
cg22767461	0.197215	0.197215	8.9039	3.29638e-09	1.61265e-07	10.8537	0.197215	13	52154091	F	II				Repeats	1stExon	opensea	1stExon-opensea		NA	NA
cg05798664	0.197112	0.197112	6.70362	5.15307e-07	8.78371e-06	5.72372	0.197112	1	36825645	F	II	STK40	Intron		Repeats	Body	island	Body-island	chr20:17595271-17595483	NA	NA		rs2229887
cg21728101	0.197015	0.197015	10.9757	5.02364e-11	8.56075e-09	15.1098	0.197015	7	1979360	R	II	MAD1L1	Intron			IGR	opensea	IGR-opensea		TRUE	NA
cg13415831	0.197008	0.197008	9.41308	1.12121e-09	7.2429e-08	11.9508	0.197008	9	92137791	R	II					IGR	shore	IGR-shore	chr1:200271276-200271538	NA	NA
cg07588216	0.196959	0.196959	11.5036	1.87894e-11	4.60964e-09	16.1094	0.196959	20	25204045	R	II	ENTPD6	Intron	PSORS		Body	shelf	Body-shelf	chr19:11303697-11304609	TRUE	TRUE			rs57681847
cg08864105	0.196944	0.196944	9.2689	1.51642e-09	9.01437e-08	11.6436	0.196944	1	111743020	F	I	DENND2D	TSS1.5kb			IGR	shore	IGR-shore	chr10:49812852-49813352	TRUE	TRUE			rs78348372
cg21691367	0.196906	0.196906	9.14413	1.97352e-09	1.09385e-07	11.3755	0.196906	6	151325642	R	II	MTHFD1L	Intron			IGR	opensea	IGR-opensea		NA	TRUE
cg04387396	0.196873	0.196873	10.9181	5.60342e-11	9.1668e-09	14.9987	0.196873	10	72593165	F	II	SGPL1	Intron	PSORS		IGR	opensea	IGR-opensea		NA	TRUE
cg07596668	0.196724	0.196724	8.19938	1.55063e-08	5.2565e-07	9.27904	0.196724	1	151509825	F	II	CGN	5UTR	PSORS		Body	island	Body-island	chr19:5060984-5061242	NA	NA
cg15691199	0.196687	0.196687	10.4844	1.2914e-10	1.5965e-08	14.1496	0.196687	14	23589419	R	II	CEBPE	TSS1.5kb			Body	opensea	Body-opensea		NA	TRUE
cg06011086	0.196665	0.196665	9.18139	1.8238e-09	1.03132e-07	11.4558	0.196665	8	61823275	F	II		Intron	PSORS		IGR	shore	IGR-shore	chr3:123751654-123753199	NA	NA
cg07804470	0.196444	0.196444	7.57503	6.46173e-08	1.62848e-06	7.82905	0.196444	13	99201496	R	II	STK24	Intron		Repeats	TSS1500	shore	TSS1500-shore	chr7:75623357-75624164	NA	NA
cg12002139	0.196307	0.196307	7.12239	1.87741e-07	3.82981e-06	6.7468	0.196307	6	158478872	F	II	SYNJ2	Intron	PSORS		Body	opensea	Body-opensea		NA	NA
cg13149147	0.196255	0.196255	9.37023	1.22612e-09	7.74e-08	11.8598	0.196255	2	105757726	R	II					1stExon	shore	1stExon-shore	chr8:143694430-143696166	NA	NA
cg00035969	0.196254	0.196254	13.2615	8.81664e-13	6.88758e-10	19.2142	0.196254	1	112159097	R	II		Intron	PSORS		Body	opensea	Body-opensea		NA	TRUE
cg26680077	0.196175	0.196175	8.90878	3.26195e-09	1.6012e-07	10.8643	0.196175	7	26333984	F	II	SNX10	Intron		Repeats	5'UTR	opensea	5'UTR-opensea		NA	NA	low-CpG:42863845-42863903
cg11826008	0.196009	0.196009	11.3746	2.3826e-11	5.34669e-09	15.8681	0.196009	20	34249284	R	II	CPNE1	Intron			5'UTR	shore	5'UTR-shore	chr7:1575736-1575993	NA	TRUE
cg24838825	0.195836	0.195836	9.04399	2.44184e-09	1.28325e-07	11.1589	0.195836	10	111693923	F	II					5'UTR	shelf	5'UTR-shelf	chr20:34252556-34252927	NA	NA
cg26873329	0.195781	0.195781	7.59339	6.1916e-08	1.576e-06	7.87241	0.195781	5	32522933	F	II		5UTR			Body	opensea	Body-opensea		NA	TRUE
cg09126279	0.195683	0.195683	8.21312	1.50356e-08	5.13296e-07	9.31038	0.195683	4	40675171	F	II			PSORS		Body	opensea	Body-opensea		TRUE	TRUE
cg04112417	0.195526	0.195526	8.11293	1.88361e-08	6.11857e-07	9.08132	0.195526	2	17801501	F	II	VSNL1	Intron			Body	opensea	Body-opensea		TRUE	TRUE
cg05471169	0.195526	0.195526	10.9757	5.02354e-11	8.56075e-09	15.1098	0.195526	17	80255419	R	I			PSORS		TSS200	shore	TSS200-shore	chr19:15121590-15122143	NA	NA
cg21761639	0.195525	0.195525	10.2136	2.20033e-10	2.30383e-08	13.6075	0.195525	7	31533786	F	II			PSORS		TSS200	shelf	TSS200-shelf	chr19:4543407-4544578	NA	NA	low-CpG:4491049-4491122
cg15074524	0.195438	0.195438	15.3062	3.62357e-14	1.28539e-10	22.4413	0.195438	2	8685621	F	II		Intron			5'UTR	island	5'UTR-island	chr7:27153187-27153647	TRUE	NA
cg02499214	0.194988	0.194988	8.16592	1.6717e-08	5.56594e-07	9.20263	0.194988	12	122230490	F	II	RHOF	Intron			Body	opensea	Body-opensea		TRUE	TRUE
cg07835482	0.194958	0.194958	7.88349	3.17187e-08	9.19798e-07	8.55176	0.194958	2	182656091	F	II			PSORS		Body	shore	Body-shore	chr19:10735999-10736396	NA	TRUE
cg07278634	0.194946	0.194946	12.4471	3.49655e-12	1.58271e-09	17.8171	0.194946	5	1962554	R	II					5'UTR	island	5'UTR-island	chr11:1892037-1892556	NA	NA
cg10926554	0.194703	0.194703	13.5353	5.62801e-13	5.38979e-10	19.6689	0.194703	6	111888540	R	II	TRAF3IP2	TSS1.5kb	PSORS		TSS1500	opensea	TSS1500-opensea		TRUE	TRUE
cg04528771	0.194589	0.194589	9.69448	6.26744e-10	4.7582e-08	12.5426	0.194589	17	27893087	R	II	ABHD15	5UTR			TSS1500	shore	TSS1500-shore	chr14:105155520-105156573	NA	NA
cg14228830	0.194574	0.194574	8.72632	4.83997e-09	2.1646e-07	10.463	0.194574	3	139257229	F	II	RBP1	3UTR		Repeats	TSS200	opensea	TSS200-opensea		TRUE	TRUE
cg23627948	0.194571	0.194571	8.24162	1.41052e-08	4.8742e-07	9.37532	0.194571	7	2760692	R	II		Intron	PSORS		5'UTR	opensea	5'UTR-opensea		TRUE	TRUE
cg01832549	0.194522	0.194522	12.009	7.54464e-12	2.51856e-09	17.0363	0.194522	1	19774989	R	II	CAPZB	Intron			1stExon	island	1stExon-island	chr12:58130870-58132047	NA	TRUE
cg11859594	0.194499	0.194499	9.75041	5.58996e-10	4.38177e-08	12.659	0.194499	17	76755745	R	II	CYTH1	Intron			Body	island	Body-island	chr7:150822654-150823387	NA	NA
cg17496869	0.194461	0.194461	10.8872	5.94241e-11	9.52156e-09	14.939	0.194461	2	237884853	R	II				Repeats	TSS200	opensea	TSS200-opensea		TRUE	TRUE			rs73409112
cg20768638	0.194056	0.194056	10.5733	1.0863e-10	1.42128e-08	14.3255	0.194056	3	36950004	F	II	TRANK1	3UTR			IGR	opensea	IGR-opensea		NA	TRUE
cg03176917	0.19402	0.19402	12.1287	6.10293e-12	2.21223e-09	17.2517	0.19402	19	15578028	R	II				Repeats	IGR	opensea	IGR-opensea		TRUE	TRUE
cg21538684	0.19395	0.19395	9.10085	2.16342e-09	1.17329e-07	11.2821	0.19395	6	13274180	F	II	PHACTR1	3UTR			IGR	shore	IGR-shore	chr6:137814355-137815202	NA	NA
cg06412669	0.193884	0.193884	11.6254	1.50412e-11	3.98309e-09	16.3355	0.193884	17	78735550	R	II	RPTOR	Intron			Body	opensea	Body-opensea		NA	TRUE
cg25198049	0.193875	0.193875	9.77873	5.27618e-10	4.21264e-08	12.7177	0.193875	1	151509723	F	I	CGN	5UTR			IGR	opensea	IGR-opensea		NA	TRUE
cg17051543	0.193817	0.193817	9.76052	5.47585e-10	4.32341e-08	12.6799	0.193817	10	135092241	F	II			PSORS		Body	opensea	Body-opensea		NA	NA	low-CpG:149091955-149092009
cg11541601	0.193731	0.193731	10.2515	2.04119e-10	2.19348e-08	13.6839	0.193731	8	22437870	F	II	PDLIM2	TSS1.5kb			Body	opensea	Body-opensea		TRUE	TRUE
cg21234082	0.193703	0.193703	9.30552	1.40411e-09	8.53653e-08	11.7219	0.193703	9	124363848	R	II	DAB2IP	Intron	PSORS		IGR	shore	IGR-shore	chr13:20751256-20751946	NA	NA
cg05293365	0.193588	0.193588	10.9932	4.86022e-11	8.41845e-09	15.1434	0.193588	15	77287338	R	II	PSTPIP1	TSS1.5kb			5'UTR	opensea	5'UTR-opensea		NA	TRUE		rs12296296
cg24480810	0.193555	0.193555	8.83126	3.85525e-09	1.82046e-07	10.6944	0.193555	12	133239661	F	II	POLE	Intron		Repeats	5'UTR	opensea	5'UTR-opensea		TRUE	TRUE
cg16594502	0.193492	0.193492	12.0841	6.6028e-12	2.30922e-09	17.1718	0.193492	15	40339900	R	II		Intron			IGR	opensea	IGR-opensea		NA	TRUE
cg16555504	0.193368	0.193368	8.43007	9.27164e-09	3.52758e-07	9.8019	0.193368	1	247712239	R	II	C1orf150	TSS1.5kb		Repeats	Body	opensea	Body-opensea		NA	TRUE
cg17308606	0.193319	0.193319	12.4566	3.43998e-12	1.55914e-09	17.8336	0.193319	9	130706144	R	II	FAM102A	3UTR			Body	island	Body-island	chr10:88122924-88127364	NA	NA
cg14718363	0.193243	0.193243	11.088	4.06484e-11	7.49247e-09	15.3251	0.193243	2	43358521	F	II					Body	opensea	Body-opensea		NA	TRUE
cg09735908	0.193073	0.193073	8.30648	1.22019e-08	4.35147e-07	9.52267	0.193073	16	88770558	F	II	RNF166	TSS1.5kb	PSORS		TSS200	opensea	TSS200-opensea		NA	NA
cg08578703	0.192913	0.192913	8.62118	6.08788e-09	2.57143e-07	10.2297	0.192913	6	25042495	R	II		TSS1.5kb	PSORS		Body	opensea	Body-opensea		NA	NA
cg05755408	0.192816	0.192816	6.56515	7.22896e-07	1.16205e-05	5.38111	0.192816	8	27157515	R	II	TRIM35	Intron		Repeats	Body	opensea	Body-opensea		TRUE	NA
cg25381253	0.192745	0.192745	10.6982	8.53276e-11	1.21223e-08	14.5711	0.192745	5	77178418	F	II					TSS1500	opensea	TSS1500-opensea		NA	NA
cg08274633	0.192729	0.192729	9.66576	6.64773e-10	4.97842e-08	12.4826	0.192729	15	38988533	R	II	C15orf53	TSS1.5kb			TSS1500	opensea	TSS1500-opensea		NA	TRUE
cg11184109	0.192729	0.192729	8.17965	1.62087e-08	5.43998e-07	9.23401	0.192729	3	53164962	F	II	RFT1	TSS1.5kb		Repeats	IGR	shore	IGR-shore	chr5:74330736-74330954	NA	NA
cg12067024	0.192628	0.192628	7.96427	2.63807e-08	7.96771e-07	8.73899	0.192628	1	153387689	F	II	S100A7A				Body	opensea	Body-opensea		TRUE	TRUE
cg11229273	0.19261	0.19261	8.15216	1.72426e-08	5.70814e-07	9.17116	0.19261	3	57015101	R	II	ARHGEF3	Intron	PSORS		IGR	opensea	IGR-opensea		NA	TRUE
cg26283879	0.192538	0.192538	8.26497	1.33872e-08	4.67908e-07	9.42843	0.192538	8	142255356	F	II		Intron			IGR	opensea	IGR-opensea		NA	TRUE
cg02405193	0.192347	0.192347	6.81541	3.9274e-07	7.01269e-06	5.99878	0.192347	16	3639839	R	II	BTBD12	Exons			Body	opensea	Body-opensea		NA	NA
cg10863207	0.19212	0.19212	9.69339	6.28153e-10	4.765e-08	12.5403	0.19212	17	33412186	R	II	RFFL	Intron			5'UTR	island	5'UTR-island	chr15:64338152-64338886	NA	TRUE
cg10559416	0.192046	0.192046	7.53341	7.11975e-08	1.75624e-06	7.73059	0.192046	2	158300485	F	II	CYTIP	TSS1.5kb			5'UTR	opensea	5'UTR-opensea		NA	NA
cg07450210	0.1919	0.1919	9.63389	7.09759e-10	5.20652e-08	12.416	0.1919	13	99880947	F	II	UBAC2	Intron			IGR	shelf	IGR-shelf	chr1:210465709-210466212	TRUE	NA
cg10201923	0.191874	0.191874	9.88073	4.28858e-10	3.65676e-08	12.9286	0.191874	1	17308303	R	II	MFAP2	TSS1.5kb		Repeats	TSS1500	shore	TSS1500-shore	chr6:32811494-32811839	NA	NA		rs16871014
cg00651016	0.191856	0.191856	9.74193	5.68762e-10	4.44418e-08	12.6413	0.191856	16	552754	R	II	RAB11FIP3	5UTR			Body	opensea	Body-opensea		NA	TRUE
cg05693489	0.191745	0.191745	11.5594	1.6967e-11	4.3085e-09	16.2131	0.191745	6	32813441	F	II	TAP1	TSS1.5kb			Body	opensea	Body-opensea		TRUE	TRUE
cg23678594	0.191665	0.191665	12.9471	1.48906e-12	9.41584e-10	18.683	0.191665	1	1712021	R	II	NADK	TSS1.5kb	PSORS		TSS200	shore	TSS200-shore	chr1:9711780-9713001	NA	NA
cg27431500	0.191545	0.191545	9.04051	2.46001e-09	1.29058e-07	11.1514	0.191545	16	1742281	R	I	HN1L	5UTR			Body	opensea	Body-opensea		NA	TRUE
cg19791637	0.191528	0.191528	8.14774	1.74147e-08	5.746e-07	9.16106	0.191528	2	30633168	F	II			PSORS		Body	island	Body-island	chr1:54821990-54822333	NA	NA		rs72912140
cg08545136	0.191474	0.191474	15.9299	1.46584e-14	7.38517e-11	23.3533	0.191474	17	76775543	F	II	CYTH1	Intron			3'UTR	opensea	3'UTR-opensea		TRUE	NA
cg00449000	0.191449	0.191449	11.2342	3.09115e-11	6.2223e-09	15.6035	0.191449	9	132650648	R	II	FNBP1	3UTR	PSORS		3'UTR	island	3'UTR-island	chr19:2428349-2428731	NA	NA
cg00404280	0.191042	0.191042	14.6941	9.07467e-14	1.99663e-10	21.5147	0.191042	8	144631887	F	I		3UTR	PSORS		TSS200	shore	TSS200-shore	chr6:112575091-112575483	NA	NA	low-CpG:112682038-112682667
cg07495389	0.191014	0.191014	8.42435	9.38988e-09	3.56311e-07	9.78901	0.191014	2	27233872	R	II	MAPRE3	Intron		Repeats	Body	shore	Body-shore	chr12:121975028-121976140	NA	TRUE
cg18555277	0.19093	0.19093	7.79875	3.85186e-08	1.07502e-06	8.35444	0.19093	6	170581248	R	II		Intron	PSORS		5'UTR	shore	5'UTR-shore	chr17:80408294-80408879	NA	NA		rs11870582
cg20399011	0.1907	0.1907	12.0009	7.65395e-12	2.53167e-09	17.0217	0.1907	5	180231194	F	II	MGAT1	TSS1.5kb		Repeats	Body	opensea	Body-opensea		NA	TRUE		rs79920549
cg11394600	0.190661	0.190661	9.08219	2.25098e-09	1.20924e-07	11.2417	0.190661	7	111721233	F	II	DOCK4	Intron			Body	shelf	Body-shelf	chr3:99594969-99595215	NA	NA
cg00523628	0.190617	0.190617	6.87197	3.42506e-07	6.2756e-06	6.13742	0.190617	6	164137946	R	II		Intron	PSORS	Repeats	Body	island	Body-island	chr1:45082739-45083285	TRUE	TRUE
cg22451412	0.190613	0.190613	13.9037	3.11035e-13	3.91763e-10	20.2693	0.190613	15	42227210	R	II	EHD4	Intron		Repeats	Body	opensea	Body-opensea		NA	TRUE
cg23497683	0.190592	0.190592	9.43005	1.08225e-09	7.05338e-08	11.9868	0.190592	2	100759159	F	II	AFF3	TSS1.5kb			IGR	opensea	IGR-opensea		NA	TRUE
cg06894612	0.19033	0.19033	12.0081	7.55637e-12	2.51856e-09	17.0348	0.19033	14	69042922	F	II	RAD51L1	Intron	PSORS	Repeats	IGR	opensea	IGR-opensea		NA	TRUE
cg03344767	0.190311	0.190311	8.90652	3.27783e-09	1.60763e-07	10.8594	0.190311	1	10475318	F	II	PGD	Intron			IGR	opensea	IGR-opensea		NA	TRUE
cg03004126	0.190282	0.190282	10.1313	2.59188e-10	2.57159e-08	13.4409	0.190282	16	11325588	F	II			PSORS		Body	island	Body-island	chr19:6475222-6475998	TRUE	TRUE
cg07530063	0.190111	0.190111	11.003	4.77101e-11	8.28871e-09	15.1622	0.190111	14	100613692	F	I	DEGS2	Intron			TSS1500	shore	TSS1500-shore	chr17:2614320-2615630	NA	NA		rs9916715
cg02635726	0.189878	0.189878	8.3396	1.13341e-08	4.10899e-07	9.59768	0.189878	3	195907058	F	II			PSORS		3'UTR	opensea	3'UTR-opensea		NA	NA
cg17244340	0.189852	0.189852	10.1935	2.28985e-10	2.36619e-08	13.567	0.189852	6	36973448	F	II	FGD2	TSS1.5kb			Body	shelf	Body-shelf	chr10:135103295-135103554	TRUE	TRUE
cg20689294	0.18972	0.18972	10.4599	1.35492e-10	1.64519e-08	14.1008	0.18972	10	129846082	F	II	PTPRE	TSS1.5kb	PSORS		Body	opensea	Body-opensea		NA	TRUE
cg24095374	0.189688	0.189688	11.4248	2.17188e-11	5.0249e-09	15.9622	0.189688	5	176799366	R	II	RGS14	5UTR			IGR	opensea	IGR-opensea		NA	NA		rs76589447
cg07973967	0.189556	0.189556	11.318	2.64544e-11	5.66236e-09	15.7617	0.189556	17	62009607	F	II	CD79B	TSS1.5kb			IGR	opensea	IGR-opensea		NA	TRUE
cg07834069	0.189544	0.189544	6.83464	3.7486e-07	6.75484e-06	6.04597	0.189544	17	72524918	R	II	CD300LB	Intron		Repeats	Body	opensea	Body-opensea		NA	TRUE
cg18991240	0.189475	0.189475	12.3319	4.27179e-12	1.78703e-09	17.6138	0.189475	2	71298920	R	II	NAGK	5UTR			IGR	shore	IGR-shore	chr5:32709910-32714450	NA	NA
cg02239258	0.189473	0.189473	8.66359	5.54887e-09	2.39893e-07	10.324	0.189473	8	8241752	F	II		Intron			Body	opensea	Body-opensea		NA	TRUE
cg03879160	0.18931	0.18931	10.0263	3.19746e-10	2.96492e-08	13.2273	0.18931	2	173508156	R	II					Body	shelf	Body-shelf	chr3:134080390-134080596	TRUE	TRUE
cg01167274	0.189253	0.189253	9.22123	1.67662e-09	9.70772e-08	11.5414	0.189253	21	46334214	F	II	ITGB2	Intron			Body	island	Body-island	chr5:176793959-176794841	NA	TRUE
cg11781335	0.189229	0.189229	10.7434	7.8234e-11	1.1461e-08	14.6593	0.189229	10	30818581	R	I			PSORS		IGR	island	IGR-island	chr3:128215212-128216905	TRUE	NA
cg02997560	0.189006	0.189006	10.509	1.23107e-10	1.54555e-08	14.1983	0.189006	19	3180815	F	II			PSORS		Body	shelf	Body-shelf	chr1:16475111-16475324	NA	TRUE
cg24999105	0.188582	0.188582	8.88333	3.44563e-09	1.66688e-07	10.8086	0.188582	6	137106435	F	II	MAP3K5	Intron			5'UTR	opensea	5'UTR-opensea		NA	NA
cg02352281	0.188559	0.188559	8.49204	8.08513e-09	3.18165e-07	9.94114	0.188559	3	46139305	R	I					Body	opensea	Body-opensea		TRUE	TRUE
cg21171858	0.188536	0.188536	10.7709	7.42076e-11	1.10765e-08	14.7131	0.188536	5	131792825	F	II	C5orf56	Intron			Body	shore	Body-shore	chr6:169622297-169622520	NA	NA
cg13126206	0.188467	0.188467	12.1458	5.92123e-12	2.17134e-09	17.2824	0.188467	8	22930189	F	I		Intron	PSORS	Repeats	Body	opensea	Body-opensea		TRUE	TRUE		rs34157242
cg08586426	0.188442	0.188442	9.83989	4.65893e-10	3.87188e-08	12.8443	0.188442	11	33915315	F	I	LMO2				TSS1500	shelf	TSS1500-shelf	chr1:156215368-156215899	NA	NA
cg25367999	0.188435	0.188435	9.21949	1.68276e-09	9.72625e-08	11.5377	0.188435	11	114248617	F	II		Intron			Body	opensea	Body-opensea		TRUE	TRUE
cg19913971	0.18838	0.18838	9.61069	7.44468e-10	5.38949e-08	12.3674	0.18838	4	122086137	F	II	TNIP3	TSS1.5kb			Body	opensea	Body-opensea		NA	TRUE
cg11586448	0.188375	0.188375	9.06274	2.34617e-09	1.24597e-07	11.1996	0.188375	12	123383399	F	II					Body	opensea	Body-opensea		TRUE	NA
cg25127692	0.188372	0.188372	8.93467	3.0854e-09	1.53829e-07	10.9209	0.188372	3	185406536	R	II	IGF2BP2	Intron	PSORS	Repeats	3'UTR	opensea	3'UTR-opensea		NA	TRUE
cg05675514	0.188371	0.188371	9.26684	1.52301e-09	9.03657e-08	11.6392	0.188371	6	22026015	R	II	FLJ22536	Intron	PSORS		IGR	opensea	IGR-opensea		TRUE	NA
cg22495058	0.188146	0.188146	12.6679	2.39126e-12	1.25953e-09	18.2026	0.188146	2	11752373	F	II	GREB1	TSS1.5kb			IGR	shore	IGR-shore	chr8:61822358-61823028	NA	NA
cg08476055	0.188118	0.188118	7.19264	1.58826e-07	3.33899e-06	6.91642	0.188118	6	45472799	R	II	RUNX2	Intron	PSORS		Body	shelf	Body-shelf	chr1:6339948-6340268	TRUE	TRUE		rs3789508
cg14462124	0.188082	0.188082	8.71113	5.00261e-09	2.22247e-07	10.4294	0.188082	2	197031748	R	II	STK17B	Intron		Repeats	IGR	opensea	IGR-opensea		TRUE	TRUE
cg03429643	0.187993	0.187993	8.46041	8.66992e-09	3.35906e-07	9.87013	0.187993	2	99280963	R	II	MGAT4A	Intron		Repeats	Body	opensea	Body-opensea		NA	TRUE
cg18578954	0.187986	0.187986	8.06583	2.09512e-08	6.65514e-07	8.97316	0.187986	6	28887247	F	II	TRIM27	Intron			1stExon	opensea	1stExon-opensea		NA	NA		rs61743599
cg27492103	0.187927	0.187927	6.6043	6.56775e-07	1.07328e-05	5.47818	0.187927	2	26048283	R	II	ASXL2	Intron	PSORS	Repeats	IGR	opensea	IGR-opensea		TRUE	TRUE			rs34989027
cg25538571	0.187861	0.187861	7.90782	3.00033e-08	8.81555e-07	8.60825	0.187861	8	49502710	F	II		Intron			5'UTR	opensea	5'UTR-opensea		NA	NA
cg15032960	0.187779	0.187779	9.75178	5.5744e-10	4.37244e-08	12.6618	0.187779	20	56888536	R	II	RAB22A	Intron			Body	opensea	Body-opensea		NA	TRUE
cg02851793	0.187776	0.187776	10.0553	3.01691e-10	2.86162e-08	13.2864	0.187776	10	70849854	F	II	SRGN	Intron	PSORS		5'UTR	shore	5'UTR-shore	chr9:135036713-135038933	NA	NA
cg02763290	0.187597	0.187597	6.98512	2.60775e-07	5.0066e-06	6.41368	0.187597	18	77255811	F	II	NFATC1	Intron			Body	shore	Body-shore	chr11:94501366-94502696	NA	NA		rs77252364
cg22160267	0.187478	0.187478	10.9245	5.53613e-11	9.09094e-09	15.011	0.187478	19	16181372	R	II	TPM4	Intron			Body	shore	Body-shore	chr22:22292528-22292875	NA	NA
cg09550909	0.187438	0.187438	8.59618	6.43043e-09	2.67718e-07	10.174	0.187438	3	36949957	R	II	TRANK1	3UTR			Body	shore	Body-shore	chr11:65374699-65375308	TRUE	TRUE		rs66496807
cg12441694	0.18733	0.18733	9.67652	6.50248e-10	4.88755e-08	12.5051	0.18733	13	106572969	R	II					TSS200	opensea	TSS200-opensea		NA	TRUE	high-CpG:79021199-79021441
cg05595692	0.187297	0.187297	8.09287	1.97088e-08	6.33748e-07	9.03529	0.187297	2	75059313	F	II	HK2	TSS1.5kb		Repeats	Body	opensea	Body-opensea		NA	TRUE
cg20810975	0.187284	0.187284	10.0173	3.25573e-10	3.00548e-08	13.2089	0.187284	17	42467199	R	II	ITGA2B	TSS1.5kb		Repeats	IGR	opensea	IGR-opensea		NA	TRUE		rs35019289
cg19829001	0.187282	0.187282	9.32857	1.33785e-09	8.23036e-08	11.7711	0.187282	17	74640078	R	II	ST6GALNAC1	TSS1.5kb		Repeats	IGR	opensea	IGR-opensea		TRUE	NA			rs10929534
cg21432842	0.187241	0.187241	10.2822	1.92106e-10	2.1008e-08	13.7456	0.187241	17	38171697	F	II	CSF3	TSS1.5kb			IGR	opensea	IGR-opensea		NA	NA
cg20839149	0.187237	0.187237	10.1518	2.48825e-10	2.50001e-08	13.4824	0.187237	1	156786601	F	II	SH2D2A	TSS1.5kb			Body	opensea	Body-opensea		TRUE	NA	low-CpG:36924951-36925067	rs58927290
cg19306948	0.186965	0.186965	11.5784	1.63866e-11	4.21857e-09	16.2485	0.186965	1	17308206	R	II	MFAP2	TSS1.5kb	PSORS	Repeats	IGR	shelf	IGR-shelf	chr19:15580382-15580863	NA	NA
cg02989244	0.186879	0.186879	13.274	8.63631e-13	6.85453e-10	19.2351	0.186879	10	28657270	R	II					Body	shelf	Body-shelf	chr11:64084646-64086057	NA	NA		rs2276014
cg06389019	0.186876	0.186876	8.00711	2.3933e-08	7.38896e-07	8.83793	0.186876	17	72755647	F	II	SLC9A3R1	Intron	PSORS		5'UTR	shore	5'UTR-shore	chr1:12289954-12290585	NA	NA
cg00004667	0.186749	0.186749	10.2204	2.17109e-10	2.28641e-08	13.6211	0.186749	1	16292746	R	II	ZBTB17	Intron			Body	shore	Body-shore	chr21:46378278-46378645	TRUE	TRUE
cg04822621	0.186721	0.186721	11.5296	1.79141e-11	4.47061e-09	16.1579	0.186721	5	169724656	F	II	LCP2	TSS1.5kb			Body	opensea	Body-opensea		NA	NA
cg11034978	0.186699	0.186699	13.3149	8.07259e-13	6.57217e-10	19.3035	0.186699	11	64837010	F	II		Intron			TSS1500	shelf	TSS1500-shelf	chr7:27169572-27170638	NA	NA
cg15948030	0.186647	0.186647	11.4355	2.12919e-11	4.96432e-09	15.9824	0.186647	6	31760825	R	II	VARS	Exons			IGR	shelf	IGR-shelf	chr11:1056331-1056741	TRUE	NA
cg04622795	0.186583	0.186583	10.2532	2.03418e-10	2.18933e-08	13.6874	0.186583	2	73158609	F	II	EMX1	Intron			Body	opensea	Body-opensea		NA	NA
cg12229555	0.186555	0.186555	10.0732	2.91095e-10	2.7862e-08	13.3228	0.186555	17	80260329	R	I					TSS200	opensea	TSS200-opensea		NA	NA
cg20911180	0.186353	0.186353	8.34653	1.11605e-08	4.06175e-07	9.61337	0.186353	11	76411795	R	II	GUCY2E	Intron			IGR	opensea	IGR-opensea		NA	NA
cg19034132	0.186341	0.186341	13.3836	7.21087e-13	6.09195e-10	19.4179	0.186341	10	75692227	F	II					IGR	opensea	IGR-opensea		NA	NA
cg02297838	0.186334	0.186334	10.1143	2.68131e-10	2.6333e-08	13.4064	0.186334	13	92002454	F	II	MIR19A	TSS1.5kb			TSS200	opensea	TSS200-opensea		NA	NA
cg16324121	0.186306	0.186306	12.164	5.73441e-12	2.14291e-09	17.3149	0.186306	3	9954273	R	II	IL17RE	Intron		Repeats	Body	shore	Body-shore	chr12:13152819-13153084	NA	NA
cg17318719	0.186254	0.186254	8.79593	4.16144e-09	1.92478e-07	10.6166	0.186254	11	117959349	F	II	TMPRSS4	Intron			5'UTR	shore	5'UTR-shore	chr21:38352856-38353274	NA	NA
cg24969820	0.186238	0.186238	13.1882	9.95404e-13	7.37819e-10	19.0912	0.186238	3	98497864	F	II	ST3GAL6	Intron		Repeats	Body	shore	Body-shore	chr3:55519089-55519623	NA	NA	low-CpG:55493095-55493486
cg19348484	0.186221	0.186221	12.2915	4.58465e-12	1.85973e-09	17.5421	0.186221	15	91413236	F	II	FURIN	Intron			Body	opensea	Body-opensea		NA	NA
cg02914427	0.186195	0.186195	10.6418	9.51369e-11	1.3062e-08	14.4604	0.186195	16	29674184	F	II	SPN	TSS1.5kb			Body	opensea	Body-opensea		TRUE	TRUE
cg12032650	0.186179	0.186179	12.446	3.50316e-12	1.58364e-09	17.8152	0.186179	7	73864404	F	II			PSORS		Body	opensea	Body-opensea		TRUE	TRUE			rs7512398
cg13639901	0.18593	0.18593	9.06513	2.33422e-09	1.24152e-07	11.2048	0.18593	7	155556590	F	II	RBM33	5UTR	PSORS		Body	shore	Body-shore	chr1:16475111-16475324	NA	NA
cg25440680	0.185888	0.185888	10.3825	1.57666e-10	1.82458e-08	13.9466	0.185888	4	77226417	F	II	STBD1	TSS1.5kb		Repeats	IGR	opensea	IGR-opensea		NA	TRUE			rs79612977
cg17418085	0.185861	0.185861	9.36927	1.22859e-09	7.74996e-08	11.8577	0.185861	1	31229122	R	II	LAPTM5	Intron		Repeats	1stExon	opensea	1stExon-opensea		NA	NA	low-CpG:70039145-70039203
cg08818984	0.18581	0.18581	10.6836	8.77702e-11	1.24033e-08	14.5424	0.18581	5	142814827	F	II	NR3C1	TSS1.5kb			5'UTR	shelf	5'UTR-shelf	chr17:33416129-33416578	NA	NA
cg07268332	0.185807	0.185807	7.79644	3.87234e-08	1.07945e-06	8.34905	0.185807	11	10476494	F	II	AMPD3	TSS1.5kb	PSORS		TSS1500	shore	TSS1500-shore	chr1:17306551-17307363	NA	NA
cg16728539	0.185754	0.185754	10.4943	1.26681e-10	1.57505e-08	14.1691	0.185754	12	2451169	F	II	CACNA1C	Intron	PSORS		Body	shelf	Body-shelf	chr6:31763240-31763905	NA	NA		rs35196751
cg08663890	0.185718	0.185718	9.70651	6.11494e-10	4.67922e-08	12.5676	0.185718	1	111746277	R	II		Intron		Repeats	IGR	opensea	IGR-opensea		NA	TRUE
cg10723617	0.185641	0.185641	8.38896	1.01564e-08	3.77939e-07	9.70923	0.185641	17	55533389	R	II	MSI2	Intron	PSORS		Body	shore	Body-shore	chr16:67686860-67687674	NA	NA	high-CpG:66244314-66244409
cg04441857	0.185579	0.185579	9.54225	8.57425e-10	5.98053e-08	12.2237	0.185579	10	14701815	R	II	FAM107B	Intron			5'UTR	shore	5'UTR-shore	chr7:1126578-1126910	NA	TRUE
cg26371345	0.185415	0.185415	9.4658	1.00468e-09	6.69017e-08	12.0624	0.185415	6	44090748	R	II	MRPL14	Intron			IGR	opensea	IGR-opensea		NA	NA
cg03880642	0.185199	0.185199	11.5313	1.78608e-11	4.46051e-09	16.1609	0.185199	10	105560568	F	II	SH3PXD2A	Intron			IGR	opensea	IGR-opensea		TRUE	TRUE
cg18621299	0.18512	0.18512	7.68302	5.02964e-08	1.33482e-06	8.08346	0.18512	14	100531591	R	II	EVL	TSS1.5kb	PSORS		3'UTR	shore	3'UTR-shore	chr9:132652350-132652715	NA	NA
cg04397137	0.185087	0.185087	9.40853	1.13189e-09	7.29757e-08	11.9411	0.185087	17	76886912	R	II	TIMP2	Exons	PSORS		Body	opensea	Body-opensea		NA	TRUE
cg08719289	0.184938	0.184938	10.3868	1.56329e-10	1.81515e-08	13.9552	0.184938	1	41328378	R	II	CITED4	TSS1.5kb			IGR	island	IGR-island	chr8:144631767-144631971	NA	NA
cg14836555	0.1848	0.1848	10.6948	8.58966e-11	1.21831e-08	14.5643	0.1848	14	24743391	F	II			PSORS		IGR	shore	IGR-shore	chr17:79360383-79361723	NA	NA
cg16124975	0.184774	0.184774	7.90691	3.00659e-08	8.82991e-07	8.60613	0.184774	17	79938941	F	II	ASPSCR1	Intron		Repeats	Body	opensea	Body-opensea		NA	NA
cg21582831	0.184697	0.184697	10.9887	4.90147e-11	8.43845e-09	15.1348	0.184697	3	47029458	F	II	NBEAL2	TSS1.5kb			IGR	shore	IGR-shore	chr6:170580889-170581113	NA	NA			rs79201017
cg06175008	0.184655	0.184655	7.25425	1.37229e-07	2.96604e-06	7.06467	0.184655	3	71116326	R	II	FOXP1	Intron			Body	shelf	Body-shelf	chr7:2318238-2319079	NA	TRUE
cg03281981	0.18463	0.18463	9.49761	9.40476e-10	6.39375e-08	12.1296	0.18463	12	115123757	F	II			PSORS		Body	opensea	Body-opensea		TRUE	TRUE			rs61770507
cg14430943	0.184274	0.184274	7.87825	3.2101e-08	9.28483e-07	8.53959	0.184274	7	155556652	F	II	RBM33	5UTR	PSORS		Body	island	Body-island	chr19:44278273-44278777	TRUE	TRUE
cg15735736	0.184271	0.184271	13.0357	1.28334e-12	8.56302e-10	18.8337	0.184271	19	41854950	R	II	TGFB1	Intron			Body	opensea	Body-opensea		NA	TRUE
cg13075295	0.184209	0.184209	19.0587	2.34575e-16	2.41707e-11	27.4969	0.184209	15	42262356	R	II	EHD4	Intron			Body	island	Body-island	chr15:40268581-40269061	NA	TRUE
cg22946974	0.184196	0.184196	9.21447	1.70068e-09	9.80296e-08	11.5269	0.184196	1	153085969	F	II	SPRR2F	TSS1.5kb			TSS1500	shore	TSS1500-shore	chr5:180229375-180230147	NA	NA
cg01254505	0.184081	0.184081	10.2616	2.00068e-10	2.16198e-08	13.7043	0.184081	19	17516470	F	II	BST2	TSS1.5kb			Body	opensea	Body-opensea		NA	TRUE
cg11185549	0.184029	0.184029	9.84044	4.65368e-10	3.86844e-08	12.8455	0.184029	12	116996871	R	II	MAP1LC3B2	TSS1.5kb			IGR	opensea	IGR-opensea		TRUE	TRUE
cg11594833	0.183859	0.183859	13.4829	6.12924e-13	5.58167e-10	19.5825	0.183859	12	54444985	R	II	HOXC4	Intron			TSS200	island	TSS200-island	chr2:27529083-27531465	TRUE	NA
cg01636505	0.183786	0.183786	9.50943	9.17711e-10	6.27761e-08	12.1546	0.183786	14	94408232	R	II	ASB2	Intron	PSORS	Repeats	Body	opensea	Body-opensea		NA	TRUE
cg27482619	0.183766	0.183766	10.8234	6.71185e-11	1.03425e-08	14.8152	0.183766	10	30818479	F	II					Body	opensea	Body-opensea		NA	TRUE
cg01626885	0.183724	0.183724	10.1357	2.56939e-10	2.55788e-08	13.4498	0.183724	15	45937757	F	II	SQRDL	Intron	PSORS	Repeats	IGR	shore	IGR-shore	chr16:56642129-56642595	TRUE	NA
cg12492900	0.18364	0.18364	10.9732	5.04713e-11	8.57975e-09	15.105	0.18364	12	132551078	F	I	EP400	Intron	PSORS		IGR	shore	IGR-shore	chr19:14376688-14376961	NA	TRUE
cg01846046	0.183629	0.183629	11.8503	1.00178e-11	2.99645e-09	16.7484	0.183629	11	64034019	R	I	PLCB3	Exons			Body	island	Body-island	chr17:36621138-36621406	NA	NA
cg21557108	0.183627	0.183627	6.24704	1.58623e-06	2.23535e-05	4.5866	0.183627	15	50410962	R	II	ATP8B4	TSS1.5kb			Body	opensea	Body-opensea		NA	NA
cg01712428	0.18347	0.18347	7.82322	3.6414e-08	1.02783e-06	8.41152	0.18347	7	73132139	F	II	STX1A	Intron			IGR	shelf	IGR-shelf	chr11:355947-356447	NA	NA
cg25027367	0.183448	0.183448	16.5836	5.85461e-15	4.96407e-11	24.2765	0.183448	17	63100218	R	II		Intron			Body	shore	Body-shore	chr6:2841810-2842273	NA	TRUE
cg26598899	0.183426	0.183426	8.48639	8.18652e-09	3.20957e-07	9.92847	0.183426	11	2321800	R	II	C11orf21	Exons	PSORS		3'UTR	opensea	3'UTR-opensea		TRUE	TRUE
cg25574765	0.18332	0.18332	8.00655	2.39637e-08	7.39464e-07	8.83663	0.18332	11	70211531	F	I	PPFIA1	5UTR	PSORS		Body	opensea	Body-opensea		TRUE	TRUE
cg15646741	0.183177	0.183177	13.8298	3.49985e-13	4.10908e-10	20.1499	0.183177	1	208021736	R	II		Intron			Body	opensea	Body-opensea		NA	TRUE			rs74877240
cg10902549	0.183116	0.183116	14.4013	1.42325e-13	2.59043e-10	21.06	0.183116	10	135202522	F	II	PAOX	5UTR			Body	island	Body-island	chr3:149374709-149376300	NA	NA
cg12449049	0.183079	0.183079	11.315	2.66017e-11	5.66302e-09	15.7561	0.183079	6	25088999	F	II	CMAH	Intron			TSS200	opensea	TSS200-opensea		NA	TRUE	low-CpG:29848724-29848990
cg16782524	0.183075	0.183075	9.70899	6.08401e-10	4.66891e-08	12.5728	0.183075	8	141584720	F	II	EIF2C2	Intron			IGR	opensea	IGR-opensea		NA	TRUE
cg19111408	0.182944	0.182944	11.6286	1.4954e-11	3.97138e-09	16.3414	0.182944	15	67335041	F	I		Intron			IGR	opensea	IGR-opensea		NA	TRUE
cg00702417	0.182858	0.182858	8.7903	4.21247e-09	1.94192e-07	10.6042	0.182858	1	6054867	R	II		Intron			5'UTR	opensea	5'UTR-opensea		NA	NA		rs4994628
cg06549874	0.182759	0.182759	8.01438	2.35414e-08	7.29136e-07	8.8547	0.182759	12	125225316	F	II					IGR	opensea	IGR-opensea		TRUE	TRUE
cg13066703	0.182728	0.182728	7.54955	6.8568e-08	1.70615e-06	7.7688	0.182728	1	211526705	R	I	TRAF5	5UTR	PSORS		TSS1500	shore	TSS1500-shore	chr6:30852102-30852676	NA	TRUE
cg04276058	0.182693	0.182693	13.5332	5.64714e-13	5.39325e-10	19.6655	0.182693	1	19254031	R	II	IFFO2	Intron			Body	shore	Body-shore	chr12:120241921-120242233	NA	NA		rs79888819
cg26923863	0.182658	0.182658	7.9493	2.72954e-08	8.18425e-07	8.70436	0.182658	4	1221838	F	I	CTBP1	Intron			Body	opensea	Body-opensea		TRUE	TRUE
cg07998554	0.182636	0.182636	10.3878	1.56029e-10	1.8147e-08	13.9572	0.182636	19	14785776	R	II	EMR3	TSS1.5kb			5'UTR	opensea	5'UTR-opensea		NA	NA	low-CpG:45158583-45158657
cg08610901	0.182625	0.182625	9.2259	1.66017e-09	9.63976e-08	11.5514	0.182625	7	3186766	F	I		3UTR	PSORS		Body	opensea	Body-opensea		TRUE	NA
cg22117805	0.18244	0.18244	7.29804	1.23722e-07	2.72975e-06	7.16979	0.18244	11	36422455	R	II	PRR5L	TSS1.5kb			IGR	opensea	IGR-opensea		NA	NA
cg16337430	0.182362	0.182362	8.00765	2.39036e-08	7.38248e-07	8.83919	0.182362	12	124876433	F	II	NCOR2	Intron			Body	opensea	Body-opensea		NA	NA	low-CpG:63478974-63479195
cg09946623	0.18233	0.18233	9.07456	2.28781e-09	1.22357e-07	11.2252	0.18233	16	29673933	R	II	SPN	TSS1.5kb	PSORS	Repeats	IGR	shore	IGR-shore	chr19:3178741-3179986	NA	NA		rs3746071
cg14087413	0.182284	0.182284	7.29019	1.26039e-07	2.76999e-06	7.15096	0.182284	9	35848330	R	II	TMEM8B	Intron			IGR	island	IGR-island	chr22:27834425-27834630	NA	NA
cg12941931	0.182174	0.182174	8.81306	4.00993e-09	1.87264e-07	10.6543	0.182174	19	4559799	F	II	SEMA6B	TSS1.5kb			Body	opensea	Body-opensea		NA	TRUE
cg17388996	0.182138	0.182138	9.44167	1.05638e-09	6.92894e-08	12.0114	0.182138	6	108145374	R	II	SCML4	TSS1.5kb			5'UTR	opensea	5'UTR-opensea		NA	NA
cg13410764	0.182111	0.182111	10.0279	3.18717e-10	2.95952e-08	13.2306	0.182111	9	90407888	R	II					Body	shore	Body-shore	chr7:140396414-140397357	NA	NA
cg26369418	0.182101	0.182101	11.3966	2.28742e-11	5.21775e-09	15.9095	0.182101	5	131409352	F	II	CSF2	TSS1.5kb			5'UTR	shelf	5'UTR-shelf	chr2:197035589-197036383	NA	TRUE
cg00442389	0.182042	0.182042	10.556	1.12343e-10	1.45022e-08	14.2913	0.182042	6	32160074	R	II	GPSM3	Intron			Body	island	Body-island	chr12:122235106-122235310	NA	NA
cg13696706	0.181932	0.181932	10.7105	8.33417e-11	1.19513e-08	14.595	0.181932	9	124396830	R	II	DAB2IP	Intron			IGR	opensea	IGR-opensea		TRUE	TRUE
cg25402137	0.181815	0.181815	13.0195	1.31876e-12	8.69921e-10	18.8061	0.181815	11	67792744	R	II	ALDH3B1	3UTR			IGR	shore	IGR-shore	chr17:59531723-59535254	NA	NA
cg13423554	0.18179	0.18179	7.49946	7.70691e-08	1.87029e-06	7.65015	0.18179	1	42317463	F	II	HIVEP3	Intron	PSORS		Body	island	Body-island	chr19:36642327-36643585	TRUE	TRUE
cg00723994	0.181739	0.181739	13.0067	1.34735e-12	8.8208e-10	18.7844	0.181739	12	115105290	F	I			PSORS		Body	opensea	Body-opensea		TRUE	TRUE
cg10414881	0.181725	0.181725	11.0227	4.59611e-11	8.09407e-09	15.2002	0.181725	14	22993036	R	II		TSS1.5kb		Repeats	IGR	opensea	IGR-opensea		TRUE	TRUE
cg21876918	0.181619	0.181619	10.2354	2.10714e-10	2.24629e-08	13.6516	0.181619	19	2085483	F	II	MOBKL2A	5UTR			TSS200	opensea	TSS200-opensea		NA	NA		rs4252003
cg01467417	0.181618	0.181618	10.352	1.67415e-10	1.9052e-08	13.8855	0.181618	2	113874068	R	II	IL1RN	Intron			Body	island	Body-island	chr18:74799144-74800038	NA	NA	high-CpG:72928388-72928596	rs7242091
cg19525078	0.181423	0.181423	7.42049	9.2727e-08	2.16532e-06	7.46242	0.181423	12	29581042	F	II	OVCH1	Intron		Repeats	Body	opensea	Body-opensea		NA	NA
cg24406344	0.181279	0.181279	10.948	5.29406e-11	8.83534e-09	15.0565	0.181279	2	97167519	R	II	NEURL3	Intron			Body	shore	Body-shore	chr14:100615540-100615946	NA	NA
cg24198439	0.18122	0.18122	9.17417	1.85188e-09	1.04445e-07	11.4403	0.18122	14	23589255	R	II	CEBPE	TSS1.5kb			Body	opensea	Body-opensea		NA	TRUE		rs11815080
cg01255894	0.181137	0.181137	10.3573	1.6565e-10	1.89054e-08	13.8963	0.181137	10	8099218	F	II	GATA3	Intron			5'UTR	shore	5'UTR-shore	chr12:125002880-125003101	NA	NA
cg22663489	0.181064	0.181064	12.6706	2.38015e-12	1.25886e-09	18.2073	0.181064	11	64107720	R	II	CCDC88B	TSS1.5kb			IGR	opensea	IGR-opensea		NA	TRUE
cg20307184	0.181051	0.181051	7.68779	4.97445e-08	1.3231e-06	8.09467	0.181051	7	48351895	R	II	ABCA13	TSS1.5kb			TSS1500	shore	TSS1500-shore	chr2:75060879-75062664	NA	NA
cg26357596	0.180838	0.180838	7.98168	2.53562e-08	7.72205e-07	8.77924	0.180838	5	54397592	R	II	GZMA	TSS1.5kb			TSS200	opensea	TSS200-opensea		NA	NA
cg02756056	0.180821	0.180821	10.2727	1.95744e-10	2.12781e-08	13.7265	0.180821	6	32813582	F	II	TAP1	TSS1.5kb			5'UTR	shelf	5'UTR-shelf	chr1:156783523-156784037	NA	NA			rs72698634
cg16822035	0.180781	0.180781	8.95329	2.96455e-09	1.4923e-07	10.9616	0.180781	13	113633379	R	II	MCF2L	TSS1.5kb	PSORS		TSS1500	shore	TSS1500-shore	chr1:17306551-17307363	NA	NA
cg01149192	0.18076	0.18076	8.65719	5.6269e-09	2.42455e-07	10.3098	0.18076	5	180231058	F	II	MGAT1	TSS1.5kb	PSORS		5'UTR	opensea	5'UTR-opensea		TRUE	TRUE			rs848199
cg22595391	0.18072	0.18072	10.8148	6.82324e-11	1.04539e-08	14.7984	0.18072	17	80407031	F	II	C17orf62	TSS1.5kb			1stExon	opensea	1stExon-opensea		NA	NA	low-CpG:169657224-169657871
cg09522018	0.180685	0.180685	7.14198	1.79173e-07	3.68357e-06	6.79417	0.180685	6	139644871	R	II			PSORS	Repeats	Body	island	Body-island	chr19:39797786-39799250	NA	TRUE
cg12186771	0.180622	0.180622	6.29645	1.40292e-06	2.01514e-05	4.71067	0.180622	8	17206725	F	II	MTMR7	TSS1.5kb			Body	opensea	Body-opensea		NA	NA	low-CpG:117464558-117464576	rs2276435
cg20869844	0.180559	0.180559	11.2638	2.92573e-11	6.02539e-09	15.6594	0.180559	7	140103726	R	II	RAB19	TSS1.5kb			Body	opensea	Body-opensea		NA	TRUE			rs78709576
cg22978940	0.180552	0.180552	10.5781	1.07624e-10	1.41184e-08	14.335	0.180552	21	46898610	F	I	COL18A1	Intron			Body	opensea	Body-opensea		NA	NA
cg11293176	0.180338	0.180338	7.8394	3.5088e-08	9.97124e-07	8.4492	0.180338	3	55518798	F	II	WNT5A	Intron	PSORS		Body	shelf	Body-shelf	chr16:75269028-75269879	TRUE	TRUE
cg15975676	0.180226	0.180226	8.41171	9.65653e-09	3.63849e-07	9.76054	0.180226	1	217701798	R	II	GPATCH2	Intron			Body	opensea	Body-opensea		NA	TRUE
cg26194251	0.180134	0.180134	7.29558	1.24443e-07	2.74315e-06	7.16389	0.180134	13	46402508	F	II	SIAH3	Intron			Body	shore	Body-shore	chr3:10400381-10400586	NA	TRUE
cg16109862	0.180076	0.180076	8.91257	3.23549e-09	1.59113e-07	10.8726	0.180076	14	94413832	R	I	ASB2	Exons			1stExon	opensea	1stExon-opensea		NA	TRUE
cg16696923	0.180045	0.180045	9.54904	8.45458e-10	5.91965e-08	12.238	0.180045	8	95229872	F	II	CDH17	TSS1.5kb			TSS200	opensea	TSS200-opensea		NA	NA
cg25569396	0.179875	0.179875	9.57744	7.97289e-10	5.68195e-08	12.2977	0.179875	6	11382769	F	II	NEDD9	TSS1.5kb	PSORS		Body	shelf	Body-shelf	chr17:79935137-79936051	NA	NA
cg03087897	0.179823	0.179823	8.47044	8.47998e-09	3.30116e-07	9.89265	0.179823	19	14550846	R	II	PKN1	TSS1.5kb			Body	opensea	Body-opensea		TRUE	TRUE	low-CpG:47004457-47004491
cg07537821	0.179728	0.179728	12.1683	5.69128e-12	2.13304e-09	17.3226	0.179728	11	122727440	R	II	CRTAM	Intron			Body	opensea	Body-opensea		NA	NA
cg26378073	0.179726	0.179726	10.9077	5.71494e-11	9.28805e-09	14.9787	0.179726	10	105213818	R	II	CALHM1	3UTR			3'UTR	opensea	3'UTR-opensea		NA	NA		rs2267846
cg08655071	0.179678	0.179678	15.4278	3.03029e-14	1.16432e-10	22.6216	0.179678	1	209928895	R	II	TRAF3IP3	TSS1.5kb			Body	opensea	Body-opensea		NA	TRUE
cg07860918	0.179665	0.179665	8.48289	8.25005e-09	3.22937e-07	9.92061	0.179665	16	90092755	R	II	GAS8	Intron			TSS200	opensea	TSS200-opensea		NA	NA			rs4075266
cg23586595	0.179612	0.179612	7.73367	4.4744e-08	1.21293e-06	8.20227	0.179612	4	84034390	R	II	PLAC8	Intron			Body	opensea	Body-opensea		NA	NA
cg14082893	0.179577	0.179577	10.6783	8.86763e-11	1.24632e-08	14.5319	0.179577	15	75400931	F	II		Intron			TSS1500	shore	TSS1500-shore	chr17:7145479-7146709	NA	NA
cg05249479	0.179477	0.179477	8.60168	6.35341e-09	2.65337e-07	10.1863	0.179477	14	100542584	R	II	EVL	Intron			IGR	shelf	IGR-shelf	chr4:25097660-25097915	TRUE	TRUE
cg07753644	0.179429	0.179429	11.6003	1.57447e-11	4.11535e-09	16.2891	0.179429	19	10222175	F	II	PPAN-P2RY11	TSS1.5kb			Body	shore	Body-shore	chr15:42264156-42264861	NA	NA
cg04911139	0.179386	0.179386	10.6521	9.3276e-11	1.29074e-08	14.4805	0.179386	17	25871790	F	II	KSR1	Intron			5'UTR	opensea	5'UTR-opensea		NA	TRUE
cg14106719	0.179373	0.179373	7.4224	9.23129e-08	2.15767e-06	7.46696	0.179373	9	80524371	R	II	GNAQ	Intron	PSORS		3'UTR	shore	3'UTR-shore	chr19:39797786-39799250	NA	TRUE
cg01303385	0.179322	0.179322	8.27723	1.30253e-08	4.58259e-07	9.45628	0.179322	3	111451470	R	II	PHLDB2	TSS1.5kb			TSS1500	opensea	TSS1500-opensea		NA	TRUE
cg23966363	0.179316	0.179316	6.87693	3.38424e-07	6.21378e-06	6.14956	0.179316	19	937630	R	II	ARID3A	Intron	PSORS	Repeats	TSS1500	shore	TSS1500-shore	chr1:41326949-41328285	NA	NA
cg12656272	0.179302	0.179302	9.78298	5.2307e-10	4.18498e-08	12.7265	0.179302	3	100328186	R	II	GPR128	TSS1.5kb			5'UTR	opensea	5'UTR-opensea		NA	TRUE
cg19677281	0.179218	0.179218	12.1659	5.7152e-12	2.13865e-09	17.3183	0.179218	14	90240124	R	II		Intron		Repeats	IGR	shelf	IGR-shelf	chr12:51818460-51819166	TRUE	NA
cg14133064	0.179188	0.179188	7.76219	4.18975e-08	1.14833e-06	8.26903	0.179188	9	5530115	F	II	PDCD1LG2	Intron			IGR	opensea	IGR-opensea		NA	TRUE
cg17050756	0.179124	0.179124	12.763	2.033e-12	1.13079e-09	18.3672	0.179124	6	21771976	F	II	FLJ22536	Intron			Body	shore	Body-shore	chr6:167369439-167370588	NA	NA
cg08669718	0.179084	0.179084	10.3183	1.78898e-10	1.99979e-08	13.8181	0.179084	4	121568	R	II	ZNF718			Repeats	Body	shore	Body-shore	chr22:51135670-51136118	NA	NA
cg09037630	0.178874	0.178874	10.9337	5.43982e-11	8.97477e-09	15.0288	0.178874	6	31528239	R	II					Body	opensea	Body-opensea		TRUE	NA
cg13932501	0.178785	0.178785	7.94528	2.75464e-08	8.2465e-07	8.69505	0.178785	9	94060853	F	II	AUH	Intron			5'UTR	opensea	5'UTR-opensea		TRUE	TRUE			rs35182908
cg27020362	0.178638	0.178638	11.3539	2.47556e-11	5.44876e-09	15.8292	0.178638	5	138723394	R	II	MGC29506	3UTR			IGR	opensea	IGR-opensea		NA	NA
cg13026795	0.178625	0.178625	8.98545	2.76715e-09	1.41631e-07	11.0317	0.178625	3	16379963	R	II	RFTN1	Intron			IGR	opensea	IGR-opensea		NA	NA
cg27230882	0.178623	0.178623	6.8815	3.34709e-07	6.15513e-06	6.16075	0.178623	1	110976749	F	II					Body	opensea	Body-opensea		NA	TRUE
cg24722577	0.178596	0.178596	7.32551	1.15953e-07	2.59141e-06	7.23559	0.178596	5	76034887	R	II			PSORS		Body	opensea	Body-opensea		TRUE	TRUE
cg24926276	0.178488	0.178488	7.31381	1.19199e-07	2.64947e-06	7.20758	0.178488	19	4539943	R	II	LRG1	TSS1.5kb			IGR	shelf	IGR-shelf	chr17:63096756-63097000	NA	NA
cg12423493	0.178448	0.178448	11.8962	9.2272e-12	2.86402e-09	16.8319	0.178448	11	64007813	R	II	FKBP2	TSS1.5kb			Body	opensea	Body-opensea		NA	NA
cg22876356	0.17842	0.17842	7.92542	2.88223e-08	8.54553e-07	8.64905	0.17842	12	96592098	F	II	ELK3	Intron		Repeats	IGR	opensea	IGR-opensea		NA	NA
cg21067465	0.178407	0.178407	8.30075	1.23591e-08	4.39716e-07	9.50966	0.178407	11	86304288	R	II	ME3	Intron			Body	opensea	Body-opensea		TRUE	NA
cg08355301	0.178404	0.178404	12.7259	2.16567e-12	1.18004e-09	18.3031	0.178404	17	62009651	F	I	CD79B	TSS1.5kb			Body	opensea	Body-opensea		NA	NA		rs670310
cg03296935	0.178397	0.178397	8.70394	5.08159e-09	2.24551e-07	10.4134	0.178397	3	195946851	R	II	OSTalpha	Intron			IGR	opensea	IGR-opensea		NA	TRUE		rs35767012
cg26450106	0.178341	0.178341	9.29245	1.44319e-09	8.69652e-08	11.6939	0.178341	20	24929607	R	II	CST7	TSS1.5kb			IGR	opensea	IGR-opensea		TRUE	NA		rs35867852
cg23741006	0.178298	0.178298	10.1229	2.63572e-10	2.60227e-08	13.4239	0.178298	11	59634191	F	II	TCN1	TSS1.5kb			Body	opensea	Body-opensea		NA	TRUE		rs76187830
cg23340514	0.178223	0.178223	10.7945	7.09266e-11	1.07109e-08	14.7591	0.178223	21	39870704	F	II	ERG	TSS1.5kb			Body	opensea	Body-opensea		NA	TRUE
cg15503081	0.178207	0.178207	8.8146	3.99662e-09	1.86818e-07	10.6577	0.178207	19	12992867	F	II	DNASE2	TSS1.5kb		Repeats	IGR	opensea	IGR-opensea		NA	TRUE
cg09093150	0.178189	0.178189	9.1452	1.96906e-09	1.09236e-07	11.3778	0.178189	5	32709301	F	I		Intron			IGR	shore	IGR-shore	chr22:37730551-37731415	NA	NA
cg03473518	0.178181	0.178181	10.6627	9.13746e-11	1.27347e-08	14.5014	0.178181	13	20805656	R	II	GJB6	TSS1.5kb	PSORS		TSS200	opensea	TSS200-opensea		NA	NA
cg15391590	0.178121	0.178121	8.07803	2.03808e-08	6.50964e-07	9.00121	0.178121	6	52913427	F	II	ICK	Intron			TSS1500	shore	TSS1500-shore	chr3:135684570-135685367	NA	NA
cg02733351	0.178095	0.178095	8.79343	4.18405e-09	1.93266e-07	10.6111	0.178095	20	43802992	R	II	PI3	TSS1.5kb			Body	shelf	Body-shelf	chr12:124873241-124874008	NA	NA			rs61932025
cg27368523	0.178094	0.178094	10.646	9.43673e-11	1.30025e-08	14.4687	0.178094	2	113544348	F	II	IL1A				Body	opensea	Body-opensea		TRUE	TRUE
cg13300689	0.178056	0.178056	13.126	1.10376e-12	7.73601e-10	18.9865	0.178056	12	9826503	R	II	CLEC2D	Intron		Repeats	TSS200	shore	TSS200-shore	chr2:54086776-54087266	NA	TRUE
cg07946977	0.178033	0.178033	8.55596	7.02383e-09	2.86185e-07	10.0842	0.178033	1	221886639	R	II	DUSP10	Intron			Body	opensea	Body-opensea		TRUE	TRUE
cg07813495	0.177897	0.177897	12.3383	4.22436e-12	1.77574e-09	17.6252	0.177897	1	37947276	F	I	ZC3H12A	5UTR			1stExon	island	1stExon-island	chr14:77491938-77495276	NA	NA
cg00164997	0.177666	0.177666	8.66594	5.52042e-09	2.3905e-07	10.3292	0.177666	6	25042548	F	II	FAM65B	TSS1.5kb			Body	shore	Body-shore	chr9:35846310-35846638	TRUE	NA
cg06788267	0.177642	0.177642	10.5699	1.09356e-10	1.42595e-08	14.3187	0.177642	1	95258162	R	II		Intron			Body	shore	Body-shore	chr17:38255274-38255896	NA	TRUE
cg21328082	0.177632	0.177632	6.04868	2.60344e-06	3.37792e-05	4.08636	0.177632	6	41254471	F	II	TREM1	TSS1.5kb			Body	shore	Body-shore	chr2:97166208-97166660	NA	NA
cg12922492	0.177619	0.177619	8.48152	8.27502e-09	3.23493e-07	9.91753	0.177619	7	41731552	F	II	INHBA	3UTR			IGR	island	IGR-island	chr8:144267329-144267824	NA	NA
cg18787437	0.177603	0.177603	10.2534	2.03365e-10	2.18933e-08	13.6877	0.177603	1	16499673	R	II					Body	shore	Body-shore	chr17:85009-85414	NA	NA
cg23618477	0.177518	0.177518	6.38636	1.12278e-06	1.67605e-05	4.9358	0.177518	6	169334872	R	I					IGR	opensea	IGR-opensea		NA	NA
cg18669406	0.177445	0.177445	7.45725	8.50705e-08	2.02489e-06	7.54988	0.177445	6	138145161	F	II		3UTR			Body	opensea	Body-opensea		TRUE	NA
cg01611017	0.177401	0.177401	8.87998	3.47053e-09	1.6766e-07	10.8013	0.177401	14	95780344	R	II	CLMN	Intron			IGR	opensea	IGR-opensea		TRUE	TRUE
cg04011474	0.177395	0.177395	7.99519	2.45896e-08	7.53809e-07	8.81043	0.177395	2	28904455	R	II					3'UTR	shelf	3'UTR-shelf	chr16:31153556-31154474	TRUE	NA
cg10636246	0.177366	0.177366	12.2192	5.20318e-12	2.03094e-09	17.4136	0.177366	1	159046973	F	II	AIM2	TSS1.5kb		Repeats	1stExon	shelf	1stExon-shelf	chr11:64109822-64110228	NA	NA
cg23429794	0.177308	0.177308	9.28319	1.47154e-09	8.82666e-08	11.6742	0.177308	6	119131733	F	II					Body	opensea	Body-opensea		NA	TRUE
cg23138413	0.177248	0.177248	6.79564	4.1202e-07	7.30228e-06	5.95024	0.177248	8	49320596	R	II					TSS1500	opensea	TSS1500-opensea		NA	NA		rs3834102
cg05626226	0.177229	0.177229	9.70563	6.12597e-10	4.68173e-08	12.5658	0.177229	4	106515450	R	II	FLJ20184	Intron		Repeats	Body	opensea	Body-opensea		NA	TRUE
cg04478251	0.177206	0.177206	6.15834	1.97867e-06	2.68211e-05	4.36334	0.177206	17	998432	F	I	ABR	Intron	PSORS		TSS200	opensea	TSS200-opensea		NA	NA		rs79270468
cg04935109	0.177204	0.177204	7.23355	1.44127e-07	3.08576e-06	7.01493	0.177204	3	187086530	R	II	RTP4	TSS1.5kb			Body	opensea	Body-opensea		NA	NA
cg23691006	0.177186	0.177186	12.1823	5.55218e-12	2.10381e-09	17.3477	0.177186	17	1510666	F	II	SLC43A2	Intron			TSS1500	shore	TSS1500-shore	chr16:29675845-29676120	NA	NA
cg22407942	0.17717	0.17717	14.0994	2.28106e-13	3.33183e-10	20.583	0.17717	7	22894828	F	II	SNORD93	Intron	PSORS		Body	opensea	Body-opensea		NA	TRUE
cg03411082	0.177111	0.177111	10.2717	1.96136e-10	2.13001e-08	13.7245	0.177111	16	433715	F	II	LOC100134368	Intron			Body	island	Body-island	chr12:58119909-58121551	NA	NA		rs2640596	rs2640595
cg04998379	0.177081	0.177081	9.56078	8.25203e-10	5.82261e-08	12.2627	0.177081	4	129491708	F	II			PSORS	Repeats	IGR	shelf	IGR-shelf	chr1:15736033-15737228	TRUE	NA
cg20472746	0.177073	0.177073	10.1814	2.34579e-10	2.40483e-08	13.5424	0.177073	13	42039334	F	II	C13orf15	Intron			Body	opensea	Body-opensea		NA	NA
cg00282706	0.177044	0.177044	8.06467	2.1006e-08	6.67011e-07	8.9705	0.177044	12	6055430	F	II	ANO2	TSS1.5kb			5'UTR	shore	5'UTR-shore	chr5:180229375-180230147	NA	NA			rs3842026
cg09611620	0.177019	0.177019	8.8772	3.49141e-09	1.68387e-07	10.7952	0.177019	3	71545533	F	II	FOXP1	Intron			IGR	island	IGR-island	chr8:142401533-142402494	NA	NA
cg17165848	0.177006	0.177006	8.02287	2.30923e-08	7.17849e-07	8.87427	0.177006	2	175462452	F	II	WIPF1	TSS1.5kb	PSORS		Body	shore	Body-shore	chr17:80408294-80408879	NA	NA
cg14288335	0.176967	0.176967	7.46284	8.39627e-08	2.00373e-06	7.56319	0.176967	14	53822791	F	II		Intron			TSS1500	opensea	TSS1500-opensea		NA	NA		rs79926030
cg26161816	0.176959	0.176959	9.11903	2.08145e-09	1.13861e-07	11.3214	0.176959	19	7414043	R	II		5UTR			IGR	opensea	IGR-opensea		NA	TRUE
cg06853339	0.176939	0.176939	8.30151	1.23382e-08	4.39195e-07	9.51138	0.176939	17	76117687	F	II	TMC6	Exons			5'UTR	opensea	5'UTR-opensea		NA	NA
cg23937993	0.176923	0.176923	13.4822	6.13646e-13	5.58167e-10	19.5813	0.176923	11	10477847	F	II	AMPD3	TSS1.5kb			Body	shore	Body-shore	chr3:55519089-55519623	NA	NA
cg25945642	0.176919	0.176919	8.97487	2.83058e-09	1.44104e-07	11.0086	0.176919	3	143321098	R	II	SLC9A9	Intron			IGR	opensea	IGR-opensea		NA	TRUE
cg21499869	0.176834	0.176834	10.7493	7.73449e-11	1.13739e-08	14.671	0.176834	19	18589848	F	I	ELL	Intron			Body	opensea	Body-opensea		NA	NA
cg08098128	0.176829	0.176829	8.50865	7.79439e-09	3.09704e-07	9.97838	0.176829	2	220112465	R	II	STK16	5UTR			Body	opensea	Body-opensea		TRUE	TRUE
cg00543474	0.176776	0.176776	9.07377	2.29168e-09	1.2247e-07	11.2235	0.176776	10	134260981	R	II	C10orf91	Intron	PSORS		5'UTR	island	5'UTR-island	chr19:2540906-2541138	NA	NA
cg23843705	0.176667	0.176667	8.63398	5.91976e-09	2.51795e-07	10.2582	0.176667	1	12270775	R	II				Repeats	IGR	opensea	IGR-opensea		NA	NA
cg23763137	0.176617	0.176617	10.0422	3.09754e-10	2.90893e-08	13.2596	0.176617	22	24823509	R	II	ADORA2A	TSS1.5kb			Body	opensea	Body-opensea		NA	TRUE
cg00149213	0.176588	0.176588	9.79598	5.09396e-10	4.11059e-08	12.7535	0.176588	1	160617124	R	II	SLAMF1	TSS1.5kb	PSORS		Body	shelf	Body-shelf	chr16:90088915-90089413	NA	NA
cg07768107	0.176537	0.176537	9.47876	9.77993e-10	6.56801e-08	12.0898	0.176537	4	40201943	F	II	RHOH	Intron			Body	opensea	Body-opensea		NA	NA
cg04761746	0.176516	0.176516	12.8938	1.62898e-12	1.00051e-09	18.5919	0.176516	4	141177756	F	II	SCOC	TSS1.5kb			5'UTR	shelf	5'UTR-shelf	chr4:84030630-84031309	NA	NA
cg04399632	0.176465	0.176465	9.5357	8.69125e-10	6.04155e-08	12.2099	0.176465	16	11837547	R	II	TXNDC11	TSS1.5kb	PSORS		Body	shore	Body-shore	chr19:10220612-10221147	NA	NA		rs12460842
cg02544836	0.176421	0.176421	9.13489	2.01257e-09	1.11001e-07	11.3556	0.176421	16	2737220	F	II	KCTD5	Intron			3'UTR	shelf	3'UTR-shelf	chr17:1394439-1394813	NA	NA
cg09057412	0.176411	0.176411	8.05007	2.1712e-08	6.83807e-07	8.93691	0.176411	6	158903203	R	II	TULP4	Intron			Body	shelf	Body-shelf	chr22:33197380-33198267	NA	NA
cg13558774	0.176404	0.176404	8.75773	4.52069e-09	2.05137e-07	10.5324	0.176404	4	1196025	F	II	LOC100130872	TSS1.5kb	PSORS		Body	shore	Body-shore	chr19:939595-939816	NA	NA
cg27284288	0.17635	0.17635	9.50423	9.2765e-10	6.3319e-08	12.1436	0.17635	11	60739005	R	II	CD6	TSS1.5kb			Body	opensea	Body-opensea		NA	TRUE		rs4710984
cg14204586	0.176267	0.176267	10.3654	1.63038e-10	1.8687e-08	13.9125	0.176267	1	155931858	F	I	ARHGEF2	3UTR			Body	shore	Body-shore	chr4:1164515-1166582	TRUE	TRUE			rs28578449
cg25765104	0.176206	0.176206	8.78186	4.29024e-09	1.96994e-07	10.5856	0.176206	1	167601275	R	II	RCSD1	Intron			Body	opensea	Body-opensea		NA	TRUE
cg21937128	0.176187	0.176187	7.18187	1.62945e-07	3.40909e-06	6.89045	0.176187	1	150971889	F	II	FAM63A	Exons			TSS1500	opensea	TSS1500-opensea		NA	NA
cg25124300	0.176126	0.176126	8.44544	8.96167e-09	3.43872e-07	9.83648	0.176126	2	31607761	R	II	XDH	Intron			TSS1500	shore	TSS1500-shore	chr6:32811494-32811839	NA	NA
cg08055663	0.175972	0.175972	9.03124	2.50915e-09	1.3105e-07	11.1313	0.175972	16	2737356	R	I	KCTD5	Intron			Body	opensea	Body-opensea		TRUE	TRUE		rs13170616
cg18560915	0.175923	0.175923	9.79755	5.07777e-10	4.10532e-08	12.7567	0.175923	4	54430218	F	II	LNX1	Intron			IGR	shore	IGR-shore	chr6:168765814-168766041	NA	NA		rs73038307
cg15352683	0.175915	0.175915	8.91947	3.18785e-09	1.57461e-07	10.8877	0.175915	18	74691367	F	II	MBP	5UTR			TSS1500	shore	TSS1500-shore	chr3:49967121-49967472	NA	NA
cg20873416	0.175794	0.175794	8.05308	2.15645e-08	6.7984e-07	8.94384	0.175794	6	30737068	F	II		Intron			Body	opensea	Body-opensea		NA	NA
cg02358862	0.17573	0.17573	11.2998	2.73636e-11	5.77014e-09	15.7274	0.17573	16	30197211	F	I	CORO1A	TSS1.5kb			Body	opensea	Body-opensea		NA	TRUE
cg00160981	0.175711	0.175711	13.3212	7.98986e-13	6.52008e-10	19.314	0.175711	1	161691911	F	II	FCRLB	TSS1.5kb			IGR	opensea	IGR-opensea		NA	TRUE
cg10851739	0.175646	0.175646	9.94504	3.76578e-10	3.33958e-08	13.0609	0.175646	12	131996019	F	II					TSS1500	shore	TSS1500-shore	chr22:35695643-35696110	NA	NA
cg01542384	0.175615	0.175615	8.7837	4.27319e-09	1.96439e-07	10.5897	0.175615	3	50284305	F	II	GNAI2	TSS1.5kb	PSORS		Body	shelf	Body-shelf	chr19:4543407-4544578	TRUE	NA
cg13453168	0.175587	0.175587	8.76634	4.43701e-09	2.02131e-07	10.5514	0.175587	10	129845660	R	II	PTPRE	TSS1.5kb			Body	opensea	Body-opensea		TRUE	TRUE
cg07525077	0.175298	0.175298	9.01774	2.58257e-09	1.33999e-07	11.1019	0.175298	14	21359943	F	II	RNASE3	TSS1.5kb			TSS1500	opensea	TSS1500-opensea		NA	NA
cg02806715	0.175278	0.175278	8.76117	4.48708e-09	2.03797e-07	10.54	0.175278	6	32920567	R	II	HLA-DMA	TSS1.5kb			TSS200	opensea	TSS200-opensea		NA	NA
cg21242009	0.175224	0.175224	9.53096	8.77686e-10	6.08647e-08	12.1999	0.175224	6	6894182	F	II			PSORS		3'UTR	opensea	3'UTR-opensea		NA	NA		rs28904909
cg22325572	0.175218	0.175218	7.78103	4.01206e-08	1.10957e-06	8.31305	0.175218	1	111416181	F	II	CD53	TSS1.5kb	PSORS		TSS1500	opensea	TSS1500-opensea		NA	NA
cg09924669	0.175152	0.175152	9.55007	8.43673e-10	5.9155e-08	12.2402	0.175152	16	1593214	F	II	IFT140	Intron			TSS1500	shore	TSS1500-shore	chr6:32121829-32122529	NA	TRUE
cg24128998	0.175135	0.175135	7.89611	3.08168e-08	8.9932e-07	8.58107	0.175135	13	107145933	R	II	EFNB2	Intron			TSS1500	shelf	TSS1500-shelf	chr17:42462135-42463579	NA	NA
cg19640821	0.17513	0.17513	7.45079	8.63661e-08	2.0476e-06	7.53454	0.17513	19	18503517	R	II	LRRC25	Intron		Repeats	1stExon	opensea	1stExon-opensea		NA	NA
cg07136133	0.175125	0.175125	8.52978	7.43997e-09	2.99109e-07	10.0257	0.175125	11	36422377	F	II	PRR5L	TSS1.5kb	PSORS		Body	opensea	Body-opensea		NA	NA
cg15800907	0.175124	0.175124	8.01832	2.3332e-08	7.23753e-07	8.86378	0.175124	19	52328110	R	II	FPR3	3UTR			IGR	opensea	IGR-opensea		NA	TRUE
cg19554257	0.175124	0.175124	12.6501	2.46522e-12	1.28485e-09	18.1717	0.175124	12	116996931	F	II	MAP1LC3B2	TSS1.5kb	PSORS		IGR	opensea	IGR-opensea		NA	TRUE
cg02624690	0.175041	0.175041	11.0047	4.75551e-11	8.27418e-09	15.1655	0.175041	17	37323484	R	II	ARL5C	TSS1.5kb			IGR	shelf	IGR-shelf	chr6:169331837-169332301	NA	NA		rs71554382
cg05514299	0.175016	0.175016	11.5236	1.81127e-11	4.51371e-09	16.1467	0.175016	17	74868670	R	II	MGAT5B	TSS1.5kb			IGR	opensea	IGR-opensea		NA	TRUE
cg07915896	0.174987	0.174987	11.162	3.53763e-11	6.83224e-09	15.4663	0.174987	15	65129816	R	II				Repeats	Body	island	Body-island	chr15:40583093-40583526	NA	TRUE
cg09638208	0.17493	0.17493	9.56365	8.20318e-10	5.7997e-08	12.2687	0.17493	16	29757318	R	II	C16orf54	TSS1.5kb			IGR	opensea	IGR-opensea		TRUE	TRUE
cg27641239	0.174919	0.174919	7.47099	8.23757e-08	1.97213e-06	7.58256	0.174919	20	24929695	F	II	CST7	TSS1.5kb			IGR	opensea	IGR-opensea		NA	TRUE
cg18693531	0.174794	0.174794	6.46453	9.25766e-07	1.42421e-05	5.13089	0.174794	14	54685790	F	II					IGR	opensea	IGR-opensea		NA	TRUE
cg10944833	0.174793	0.174793	9.61451	7.38632e-10	5.35393e-08	12.3754	0.174793	6	17702460	R	II	NUP153	Intron		Repeats	IGR	opensea	IGR-opensea		TRUE	NA
cg16707506	0.174778	0.174778	13.1144	1.12524e-12	7.85487e-10	18.967	0.174778	7	45067057	F	II	CCM2	TSS1.5kb			IGR	opensea	IGR-opensea		TRUE	TRUE
cg06064964	0.174737	0.174737	10.5684	1.09677e-10	1.42961e-08	14.3157	0.174737	20	62199181	F	II	PRIC285	TSS1.5kb			Body	opensea	Body-opensea		NA	NA
cg23261443	0.174666	0.174666	11.9822	7.91228e-12	2.57522e-09	16.988	0.174666	7	101596340	R	I	CUX1	Intron			Body	opensea	Body-opensea		TRUE	NA
cg13647382	0.174644	0.174644	9.7893	5.1637e-10	4.14857e-08	12.7397	0.174644	6	75912547	F	II	COL12A1	TSS1.5kb			TSS1500	shore	TSS1500-shore	chr7:22893794-22894577	NA	NA		rs3834336
cg12480053	0.174622	0.174622	7.98756	2.50199e-08	7.64038e-07	8.7928	0.174622	13	105792346	F	II					TSS200	opensea	TSS200-opensea		NA	TRUE
cg18257574	0.174621	0.174621	13.1627	1.03846e-12	7.49045e-10	19.0483	0.174621	2	43358343	R	II					Body	island	Body-island	chr3:55517658-55517939	NA	NA
cg25581330	0.174595	0.174595	9.14163	1.98402e-09	1.09845e-07	11.3701	0.174595	4	186434993	F	II	PDLIM3	3UTR	PSORS		Body	opensea	Body-opensea		NA	NA	low-CpG:114285117-114285158
cg04098585	0.174521	0.174521	12.0208	7.3878e-12	2.48447e-09	17.0577	0.174521	2	204571215	F	II	CD28	TSS1.5kb			Body	opensea	Body-opensea		TRUE	TRUE
cg20306863	0.174471	0.174471	9.05002	2.41061e-09	1.27106e-07	11.172	0.174471	1	3593812	R	II	TP73	Intron			IGR	opensea	IGR-opensea		TRUE	NA
cg05372753	0.17447	0.17447	6.63747	6.05583e-07	1.00335e-05	5.56031	0.17447	6	11804635	R	II		Intron			Body	opensea	Body-opensea		NA	TRUE
cg01037082	0.174392	0.174392	11.833	1.0334e-11	3.0574e-09	16.7168	0.174392	22	28008538	F	II				Repeats	TSS1500	island	TSS1500-island	chr14:23834435-23835947	NA	NA
cg13900763	0.174296	0.174296	9.67609	6.50824e-10	4.89082e-08	12.5042	0.174296	9	137160473	R	I			PSORS		Body	shelf	Body-shelf	chr20:55839287-55839766	NA	NA			rs75082626
cg26269286	0.174165	0.174165	13.8591	3.3397e-13	4.04529e-10	20.1973	0.174165	14	103848982	R	II					IGR	opensea	IGR-opensea		NA	TRUE
cg21954370	0.174148	0.174148	9.60601	7.51684e-10	5.42816e-08	12.3576	0.174148	15	45018720	F	II				Repeats	IGR	shelf	IGR-shelf	chr8:61834699-61835871	NA	NA
cg16326590	0.174087	0.174087	10.7106	8.33221e-11	1.19513e-08	14.5953	0.174087	2	98704858	R	II	VWA3B	Intron			5'UTR	shelf	5'UTR-shelf	chr22:43045009-43045679	TRUE	TRUE		rs6002848
cg19132462	0.174051	0.174051	7.04975	2.23333e-07	4.40827e-06	6.57079	0.174051	11	10476608	R	II	AMPD3	TSS1.5kb			5'UTR	opensea	5'UTR-opensea		NA	NA	low-CpG:175170674-175170781
cg06383241	0.17397	0.17397	9.8247	4.80488e-10	3.95535e-08	12.8129	0.17397	12	116997022	R	II	MAP1LC3B2	TSS1.5kb			IGR	opensea	IGR-opensea		NA	TRUE		rs76684885
cg20996351	0.173916	0.173916	9.00264	2.66724e-09	1.3757e-07	11.0691	0.173916	1	27687232	F	I	MAP3K6	Exons			TSS200	island	TSS200-island	chr22:19709081-19712106	TRUE	NA
cg04147906	0.173895	0.173895	6.42143	1.02958e-06	1.55698e-05	5.02342	0.173895	17	26373775	F	II	NLK	Intron	PSORS		Body	island	Body-island	chr19:41129847-41130112	TRUE	NA
cg23352695	0.173812	0.173812	8.26999	1.32378e-08	4.63856e-07	9.43983	0.173812	17	29648811	R	II	NF1	TSS1.5kb			Body	shore	Body-shore	chr2:220109984-220110488	NA	NA			rs1134896
cg27250032	0.173761	0.173761	9.89912	4.13186e-10	3.55716e-08	12.9665	0.173761	10	5544140	F	I					IGR	opensea	IGR-opensea		TRUE	TRUE
cg23909079	0.173728	0.173728	8.42185	9.44196e-09	3.57789e-07	9.78339	0.173728	10	87403707	F	II	GRID1	TSS1.5kb	PSORS		IGR	opensea	IGR-opensea		NA	NA
cg21376733	0.17372	0.17372	9.41224	1.12317e-09	7.25207e-08	11.949	0.17372	12	54891636	F	II	NCKAP1L	TSS1.5kb			TSS200	shelf	TSS200-shelf	chr22:24819537-24820810	NA	NA
cg16302816	0.173625	0.173625	8.19756	1.55696e-08	5.27178e-07	9.2749	0.173625	11	16834800	F	II	PLEKHA7	3UTR			TSS200	opensea	TSS200-opensea		NA	NA
cg26151675	0.173585	0.173585	8.51721	7.64881e-09	3.04907e-07	9.99755	0.173585	1	24240069	R	II	CNR2	TSS1.5kb		Repeats	Body	opensea	Body-opensea		TRUE	TRUE
cg15812586	0.17355	0.17355	11.7361	1.23049e-11	3.48909e-09	16.5395	0.17355	7	139953117	R	II					TSS1500	shore	TSS1500-shore	chr12:54069625-54070177	NA	NA
cg22377389	0.173494	0.173494	11.2412	3.0514e-11	6.18039e-09	15.6166	0.173494	13	20805679	R	II	GJB6	TSS1.5kb	PSORS		Body	opensea	Body-opensea		NA	TRUE
cg08161142	0.173477	0.173477	10.4954	1.26402e-10	1.57384e-08	14.1714	0.173477	13	24273617	F	II				Repeats	TSS1500	island	TSS1500-island	chr15:90543410-90543835	NA	NA
cg25938025	0.173442	0.173442	10.0185	3.24823e-10	3.00079e-08	13.2113	0.173442	6	167508001	R	II		Intron			Body	opensea	Body-opensea		NA	TRUE		rs9285420
cg14016418	0.173397	0.173397	8.85649	3.65088e-09	1.74385e-07	10.7498	0.173397	2	65065975	R	II			PSORS		Body	island	Body-island	chr16:67686860-67687674	NA	NA
cg02794695	0.173381	0.173381	8.92615	3.14244e-09	1.55838e-07	10.9023	0.173381	8	134072611	F	II	SLA	TSS1.5kb			3'UTR	island	3'UTR-island	chr18:74691262-74691466	NA	NA
cg15825304	0.173374	0.173374	10.1681	2.40865e-10	2.44905e-08	13.5155	0.173374	2	241505201	F	II		Intron			Body	shore	Body-shore	chr11:118781060-118781732	TRUE	TRUE
cg18226002	0.173366	0.173366	8.56176	6.93497e-09	2.83595e-07	10.0972	0.173366	6	169305767	F	II				Repeats	1stExon	opensea	1stExon-opensea		NA	NA
cg16047567	0.173313	0.173313	9.86534	4.42446e-10	3.73506e-08	12.8969	0.173313	1	12664243	R	II	DHRS3	Intron			Body	opensea	Body-opensea		TRUE	TRUE
cg08586669	0.173311	0.173311	8.91988	3.18505e-09	1.57367e-07	10.8886	0.173311	7	50727761	R	II	GRB10	Intron			TSS1500	island	TSS1500-island	chr12:56472792-56474393	NA	NA
cg12869351	0.173274	0.173274	8.08608	2.00136e-08	6.4171e-07	9.01969	0.173274	13	20763734	F	II	GJB2	TSS1.5kb			TSS200	opensea	TSS200-opensea		NA	TRUE
cg03459656	0.173207	0.173207	8.31894	1.18677e-08	4.25672e-07	9.55091	0.173207	17	42467307	R	II	ITGA2B	TSS1.5kb			Body	opensea	Body-opensea		NA	NA
cg22093306	0.17314	0.17314	8.76662	4.43441e-09	2.02065e-07	10.552	0.17314	15	89939509	F	II	LOC254559	TSS1.5kb		Repeats	Body	shore	Body-shore	chr16:1591813-1592107	NA	NA
cg24870231	0.173111	0.173111	8.55925	6.97321e-09	2.8469e-07	10.0916	0.173111	1	85373213	F	II					TSS1500	opensea	TSS1500-opensea		NA	NA
cg02570354	0.173097	0.173097	7.76677	4.14586e-08	1.13869e-06	8.27972	0.173097	3	31728749	R	II	OSBPL10	Intron	PSORS		IGR	opensea	IGR-opensea		TRUE	TRUE
cg01734062	0.173088	0.173088	8.132	1.80433e-08	5.90297e-07	9.12502	0.173088	17	48351821	F	II	TMEM92	TSS1.5kb	PSORS		Body	shelf	Body-shelf	chr19:18499097-18499697	NA	NA
cg26831416	0.173037	0.173037	9.14758	1.95914e-09	1.08866e-07	11.383	0.173037	19	39142011	F	II	ACTN4	Intron			IGR	opensea	IGR-opensea		TRUE	NA
cg12177677	0.17298	0.17298	7.38823	1.00029e-07	2.29876e-06	7.38549	0.17298	2	158300475	F	II	CYTIP	TSS1.5kb			TSS1500	opensea	TSS1500-opensea		NA	TRUE
cg16350446	0.172891	0.172891	7.42502	9.17472e-08	2.14807e-06	7.4732	0.172891	2	172338747	F	II	DCAF17	3UTR			TSS200	opensea	TSS200-opensea		NA	TRUE	high-CpG:79021199-79021441
cg11869193	0.172882	0.172882	8.86965	3.54867e-09	1.70605e-07	10.7786	0.172882	17	2839187	F	I	RAP1GAP2	Intron			Body	opensea	Body-opensea		NA	TRUE
cg15164103	0.172779	0.172779	7.32931	1.14917e-07	2.57323e-06	7.24469	0.172779	7	130126871	F	II	MEST	Intron			Body	opensea	Body-opensea		NA	TRUE
cg24169915	0.172759	0.172759	8.90388	3.2965e-09	1.61265e-07	10.8536	0.172759	14	99177987	R	II	C14orf177	TSS1.5kb			IGR	shore	IGR-shore	chr15:65127964-65128185	NA	NA
cg04681845	0.172756	0.172756	8.09014	1.98306e-08	6.369e-07	9.02903	0.172756	2	153283485	R	II	FMNL2	Intron			Body	island	Body-island	chr14:69256676-69257036	NA	NA
cg21939215	0.172748	0.172748	8.79023	4.21309e-09	1.94195e-07	10.6041	0.172748	11	60738995	R	II	CD6	TSS1.5kb	PSORS		Body	shore	Body-shore	chr20:62200085-62200320	NA	NA
cg09024962	0.172649	0.172649	9.44134	1.0571e-09	6.93238e-08	12.0107	0.172649	5	132707300	F	II	FSTL4	Intron			IGR	opensea	IGR-opensea		NA	TRUE
cg14013103	0.172641	0.172641	9.29732	1.42849e-09	8.63189e-08	11.7044	0.172641	19	42703609	R	II	DEDD2	Exons			IGR	shore	IGR-shore	chr15:60287107-60287663	NA	TRUE
cg26118759	0.1726	0.1726	7.02725	2.35702e-07	4.61026e-06	6.51615	0.1726	1	117058474	R	II	CD58	Intron	PSORS		1stExon	opensea	1stExon-opensea		NA	NA
cg14502319	0.172588	0.172588	8.49239	8.07889e-09	3.17956e-07	9.94193	0.172588	12	125167409	R	II				Repeats	Body	opensea	Body-opensea		NA	NA
cg04439241	0.172581	0.172581	9.27814	1.48724e-09	8.89001e-08	11.6634	0.172581	11	45101593	R	II					Body	opensea	Body-opensea		TRUE	TRUE
cg26842815	0.172468	0.172468	8.59158	6.49565e-09	2.69722e-07	10.1637	0.172468	12	7060263	F	II	PTPN6	TSS1.5kb			IGR	opensea	IGR-opensea		NA	TRUE		rs76882033
cg23336266	0.17246	0.17246	10.2079	2.22527e-10	2.32352e-08	13.5961	0.17246	6	13428522	R	II	GFOD1	Intron			Body	shelf	Body-shelf	chr4:124332-124841	NA	NA		rs77489814
cg17344040	0.172452	0.172452	9.5223	8.93555e-10	6.16331e-08	12.1817	0.172452	11	64626220	R	II	EHD1	Intron			Body	shore	Body-shore	chr3:42947480-42948170	NA	NA
cg06567855	0.172452	0.172452	10.113	2.68816e-10	2.63685e-08	13.4038	0.172452	2	85977911	R	II					TSS200	opensea	TSS200-opensea		TRUE	NA
cg00900977	0.17233	0.17233	12.3662	4.02426e-12	1.72713e-09	17.6744	0.17233	20	19189797	F	II					IGR	shelf	IGR-shelf	chr22:18560558-18561410	NA	NA
cg04941246	0.172306	0.172306	9.07108	2.30484e-09	1.22947e-07	11.2177	0.172306	3	55518131	F	II	WNT5A	Intron			Body	shore	Body-shore	chr1:156261199-156261425	TRUE	NA
cg20783697	0.172301	0.172301	8.66111	5.57894e-09	2.40864e-07	10.3185	0.172301	17	56407147	F	II	BZRAP1	TSS1.5kb			5'UTR	opensea	5'UTR-opensea		NA	NA
cg24129356	0.172188	0.172188	7.21099	1.52051e-07	3.2213e-06	6.96063	0.172188	6	32920735	F	II	HLA-DMA	TSS1.5kb	PSORS		IGR	opensea	IGR-opensea		NA	TRUE
cg27380915	0.172179	0.172179	6.81125	3.96711e-07	7.07561e-06	5.98859	0.172179	7	12796513	F	II			PSORS		TSS1500	opensea	TSS1500-opensea		NA	TRUE
cg23378365	0.172084	0.172084	10.6558	9.26014e-11	1.28448e-08	14.4879	0.172084	5	156696351	R	II	CYFIP2	TSS1.5kb			5'UTR	shore	5'UTR-shore	chr2:98703354-98703889	NA	NA
cg11430077	0.172058	0.172058	8.4914	8.09651e-09	3.18337e-07	9.93971	0.172058	10	8099018	R	II	GATA3	Intron	PSORS		TSS1500	opensea	TSS1500-opensea		NA	NA
cg01733904	0.172029	0.172029	9.38737	1.18299e-09	7.52652e-08	11.8962	0.172029	13	110493045	R	II			PSORS		Body	shelf	Body-shelf	chr1:16475111-16475324	NA	NA			rs78626564
cg21273275	0.172013	0.172013	12.5996	2.68825e-12	1.35243e-09	18.0838	0.172013	1	24648328	R	I	GRHL3	3UTR			TSS200	shelf	TSS200-shelf	chr22:24819537-24820810	NA	NA
cg12273284	0.171916	0.171916	11.4887	1.93084e-11	4.67754e-09	16.0817	0.171916	10	12490844	F	I	CAMK1D	Intron	PSORS		3'UTR	opensea	3'UTR-opensea		NA	TRUE
cg17369991	0.171905	0.171905	8.62114	6.0884e-09	2.57143e-07	10.2296	0.171905	17	643676	R	I	FAM57A	Intron			IGR	opensea	IGR-opensea		NA	TRUE
cg10458446	0.171873	0.171873	9.12344	2.06205e-09	1.13031e-07	11.3309	0.171873	2	238500325	F	II	RAB17	TSS1.5kb			TSS200	opensea	TSS200-opensea		NA	TRUE			rs77874304
cg12124094	0.171818	0.171818	11.3538	2.47572e-11	5.44876e-09	15.8291	0.171818	17	64433744	F	II	PRKCA	Intron			3'UTR	opensea	3'UTR-opensea		NA	NA		rs2280445
cg02298472	0.171813	0.171813	8.60986	6.24056e-09	2.61946e-07	10.2045	0.171813	3	55513773	R	II	WNT5A	Intron			Body	opensea	Body-opensea		NA	TRUE
cg03263730	0.171792	0.171792	7.42522	9.17032e-08	2.14742e-06	7.47368	0.171792	1	7841722	F	II					IGR	opensea	IGR-opensea		TRUE	TRUE
cg11934832	0.171763	0.171763	10.3957	1.53628e-10	1.79517e-08	13.973	0.171763	18	45683841	R	II		Intron			TSS200	shore	TSS200-shore	chr4:1164515-1166582	TRUE	TRUE
cg07807165	0.171738	0.171738	8.36656	1.06742e-08	3.92671e-07	9.65866	0.171738	1	84326610	F	II	AK097722	TSS1.5kb	PSORS		Body	island	Body-island	chr1:27687024-27687743	TRUE	NA		rs55869163	rs56359841
cg18546006	0.171685	0.171685	7.58659	6.29034e-08	1.59614e-06	7.85634	0.171685	13	50569769	F	II	TRIM13				Body	shelf	Body-shelf	chr21:43654846-43655465	NA	NA
cg24401737	0.17168	0.17168	9.46656	1.00309e-09	6.68281e-08	12.0641	0.17168	2	202047473	F	II	CASP10	TSS1.5kb		Repeats	Body	opensea	Body-opensea		NA	NA
cg14552508	0.171632	0.171632	11.6965	1.32212e-11	3.64484e-09	16.4665	0.171632	2	8628173	R	II					Body	opensea	Body-opensea		NA	TRUE		rs11888476	rs78870007
cg22491058	0.171605	0.171605	7.94005	2.78765e-08	8.32672e-07	8.68295	0.171605	1	207277466	F	II	C4BPA	TSS1.5kb			IGR	shelf	IGR-shelf	chr10:5540785-5541515	NA	NA
cg26680989	0.171566	0.171566	9.62577	7.21709e-10	5.26283e-08	12.399	0.171566	16	85560739	F	II					Body	opensea	Body-opensea		NA	TRUE
cg03935116	0.171514	0.171514	9.34744	1.28601e-09	7.99659e-08	11.8113	0.171514	12	31476565	R	II	FAM60A	TSS1.5kb			1stExon	opensea	1stExon-opensea		NA	NA		rs7967442
cg15371617	0.171463	0.171463	9.55484	8.35387e-10	5.87596e-08	12.2502	0.171463	5	156536137	F	II	HAVCR2	TSS1.5kb			IGR	opensea	IGR-opensea		TRUE	TRUE
cg01800253	0.171442	0.171442	7.04595	2.25376e-07	4.44052e-06	6.56156	0.171442	22	22290866	R	II	PPM1F	Intron		Repeats	Body	opensea	Body-opensea		NA	TRUE
cg17828456	0.171436	0.171436	10.4184	1.46929e-10	1.74625e-08	14.0183	0.171436	17	48056033	R	II					IGR	opensea	IGR-opensea		NA	TRUE
cg22893605	0.171431	0.171431	8.71033	5.0113e-09	2.22462e-07	10.4276	0.171431	5	171185324	F	II				Repeats	Body	shore	Body-shore	chr16:30194747-30195357	NA	TRUE
cg20103124	0.171392	0.171392	11.061	4.2767e-11	7.7636e-09	15.2734	0.171392	13	31309625	F	II	ALOX5AP	TSS1.5kb			IGR	shore	IGR-shore	chr6:167507434-167507730	NA	NA
cg01738524	0.171361	0.171361	8.86663	3.57189e-09	1.71413e-07	10.772	0.171361	16	68702627	R	II	CDH3	Intron	PSORS		Body	island	Body-island	chr16:67686860-67687674	NA	NA
cg13675051	0.171223	0.171223	6.66584	5.65038e-07	9.47322e-06	5.63045	0.171223	8	101315498	R	II	RNF19A	TSS1.5kb		Repeats	Body	opensea	Body-opensea		NA	NA
cg10968944	0.1712	0.1712	9.82529	4.79913e-10	3.95155e-08	12.8142	0.1712	6	25056629	F	II		5UTR	PSORS		Body	opensea	Body-opensea		TRUE	TRUE
cg12391783	0.171077	0.171077	10.7181	8.21282e-11	1.18467e-08	14.6099	0.171077	16	27269148	F	II	NSMCE1	Intron		Repeats	IGR	opensea	IGR-opensea		NA	NA
cg20026673	0.171055	0.171055	5.87577	4.02242e-06	4.86529e-05	3.64764	0.171055	7	6389919	R	II	C7orf70				IGR	opensea	IGR-opensea		NA	TRUE
cg21584234	0.171054	0.171054	10.7826	7.25626e-11	1.08965e-08	14.7359	0.171054	5	32709200	R	I		Intron			1stExon	opensea	1stExon-opensea		NA	NA
cg15746620	0.17105	0.17105	10.0956	2.78303e-10	2.70245e-08	13.3685	0.17105	19	14785849	F	II	EMR3	TSS1.5kb	PSORS		5'UTR	shelf	5'UTR-shelf	chr13:20766208-20767779	NA	NA		rs9578260	rs72561725
cg07303091	0.171032	0.171032	9.54673	8.49517e-10	5.9397e-08	12.2331	0.171032	12	42863385	R	II	PRICKLE1	Exons			IGR	opensea	IGR-opensea		NA	TRUE
cg27563121	0.170994	0.170994	8.64126	5.82617e-09	2.4891e-07	10.2744	0.170994	15	52405647	F	II	BCL2L10	TSS1.5kb		Repeats	Body	shelf	Body-shelf	chr15:89942592-89943853	NA	TRUE		rs176648	rs78270942
cg12304937	0.170992	0.170992	9.63064	7.1452e-10	5.22271e-08	12.4092	0.170992	7	680013	R	II	PRKAR1B	Intron		Repeats	Body	opensea	Body-opensea		TRUE	NA
cg21513437	0.17094	0.17094	12.5271	3.04498e-12	1.45404e-09	17.9574	0.17094	17	39678107	R	II	KRT15	TSS1.5kb	PSORS		IGR	opensea	IGR-opensea		NA	TRUE
cg12269161	0.170887	0.170887	9.14384	1.97473e-09	1.09418e-07	11.3749	0.170887	6	143178039	F	II	HIVEP2	Intron			TSS1500	shore	TSS1500-shore	chr1:210502133-210502793	NA	NA
cg17969683	0.170882	0.170882	11.3523	2.48286e-11	5.4508e-09	15.8262	0.170882	8	24151514	R	II	ADAM28	TSS1.5kb			Body	opensea	Body-opensea		NA	TRUE
cg27073431	0.170875	0.170875	8.00117	2.42582e-08	7.46218e-07	8.82422	0.170875	2	47404636	R	II	CALM2	TSS1.5kb		Repeats	1stExon	opensea	1stExon-opensea		NA	NA
cg26588061	0.170856	0.170856	11.2274	3.1308e-11	6.26944e-09	15.5905	0.170856	10	12086036	R	II	UPF2	TSS1.5kb			Body	opensea	Body-opensea		NA	TRUE
cg19136673	0.170799	0.170799	9.91274	4.01959e-10	3.49687e-08	12.9945	0.170799	6	32813337	F	II	PSMB8	TSS1.5kb	PSORS		Body	opensea	Body-opensea		NA	NA
cg15046675	0.170792	0.170792	8.83244	3.84543e-09	1.81755e-07	10.6969	0.170792	19	49838777	F	II	CD37	TSS1.5kb			IGR	opensea	IGR-opensea		NA	TRUE
cg00747922	0.170664	0.170664	10.0293	3.17828e-10	2.95423e-08	13.2334	0.170664	17	107930	R	II	RPH3AL	Intron		Repeats	Body	opensea	Body-opensea		NA	TRUE
cg05884705	0.170632	0.170632	9.60917	7.46795e-10	5.39937e-08	12.3643	0.170632	15	40600099	F	II	PLCB2	TSS1.5kb			IGR	shelf	IGR-shelf	chr20:19192459-19193902	NA	NA
cg03519577	0.170623	0.170623	8.82144	3.93798e-09	1.84847e-07	10.6728	0.170623	20	4795886	F	II	RASSF2	TSS1.5kb			TSS1500	opensea	TSS1500-opensea		TRUE	NA
cg18413706	0.170609	0.170609	10.0392	3.11619e-10	2.91728e-08	13.2535	0.170609	21	39759139	R	II	ERG	Intron			Body	opensea	Body-opensea		NA	NA		rs34197320	rs13196639
cg21171320	0.170531	0.170531	10.3417	1.70827e-10	1.93448e-08	13.865	0.170531	9	73178360	R	II	TRPM3	Intron			IGR	opensea	IGR-opensea		NA	NA			rs77167951
cg11366886	0.170471	0.170471	6.74386	4.6723e-07	8.0978e-06	5.82289	0.170471	20	11666805	R	II		3UTR			TSS1500	opensea	TSS1500-opensea		NA	TRUE
cg06049381	0.170455	0.170455	9.25848	1.55004e-09	9.16718e-08	11.6213	0.170455	17	53811657	R	II					IGR	opensea	IGR-opensea		TRUE	TRUE		rs77731384
cg08375222	0.17037	0.17037	6.96154	2.75982e-07	5.24497e-06	6.35624	0.17037	13	31311963	F	II	ALOX5AP	Intron	PSORS		IGR	opensea	IGR-opensea		TRUE	TRUE
cg11358405	0.170363	0.170363	8.34658	1.11593e-08	4.06175e-07	9.61348	0.170363	15	91382972	F	I		5UTR			Body	shelf	Body-shelf	chr8:37654048-37656100	NA	NA
cg08202287	0.170286	0.170286	10.3286	1.75301e-10	1.97219e-08	13.8387	0.170286	2	232259281	R	II	B3GNT7	5UTR		Repeats	IGR	opensea	IGR-opensea		NA	TRUE
cg24999588	0.169951	0.169951	8.35676	1.09094e-08	3.99337e-07	9.63651	0.169951	8	61839426	R	II		Intron			IGR	shore	IGR-shore	chr11:44978615-44979030	TRUE	TRUE
cg09326440	0.169919	0.169919	12.427	3.62092e-12	1.61173e-09	17.7816	0.169919	6	30458161	F	II	HLA-E	5UTR			TSS1500	island	TSS1500-island	chr12:58132478-58132734	NA	NA		rs238528
cg12177546	0.169916	0.169916	11.0566	4.31203e-11	7.79389e-09	15.2651	0.169916	7	113723786	F	II					TSS1500	opensea	TSS1500-opensea		NA	NA
cg08422793	0.169834	0.169834	11.0938	4.02059e-11	7.44645e-09	15.3362	0.169834	15	70051510	F	II					IGR	opensea	IGR-opensea		NA	TRUE
cg05427639	0.169722	0.169722	10.4322	1.43031e-10	1.70926e-08	14.0457	0.169722	7	33080496	R	II	NT5C3	TSS1.5kb			1stExon	opensea	1stExon-opensea		TRUE	TRUE
cg10612997	0.169703	0.169703	10.4847	1.29067e-10	1.59617e-08	14.1502	0.169703	2	11673928	R	II	GREB1	TSS1.5kb			IGR	opensea	IGR-opensea		NA	TRUE
cg14202757	0.169674	0.169674	9.02094	2.56497e-09	1.33225e-07	11.1089	0.169674	1	10056846	F	II	RBP7	TSS1.5kb			Body	shore	Body-shore	chr10:8100384-8100768	NA	NA
cg17654970	0.169626	0.169626	7.62797	5.71379e-08	1.47824e-06	7.95395	0.169626	2	163027484	F	II	FAP	5UTR			IGR	opensea	IGR-opensea		NA	TRUE
cg09067459	0.169622	0.169622	10.2237	2.15694e-10	2.27773e-08	13.6278	0.169622	5	40385259	R	II					Body	island	Body-island	chr22:50025085-50026415	NA	TRUE
cg16567056	0.169499	0.169499	11.9371	8.57603e-12	2.7232e-09	16.9062	0.169499	15	40599985	F	II	PLCB2	TSS1.5kb			Body	shore	Body-shore	chr3:55515152-55515613	NA	NA
cg10362335	0.169468	0.169468	9.0241	2.54773e-09	1.32479e-07	11.1157	0.169468	19	6670109	F	II	TNFSF14	TSS1.5kb			IGR	opensea	IGR-opensea		NA	TRUE
cg02543462	0.169459	0.169459	8.85359	3.67375e-09	1.75237e-07	10.7434	0.169459	2	113885116	F	II	IL1RN	TSS1.5kb			5'UTR	shore	5'UTR-shore	chr12:31476717-31479466	NA	NA
cg27168076	0.169425	0.169425	7.78931	3.93635e-08	1.09316e-06	8.3324	0.169425	2	232186928	F	II	ARMC9	Intron			Body	opensea	Body-opensea		NA	NA
cg03029146	0.169409	0.169409	12.6722	2.37346e-12	1.25886e-09	18.2102	0.169409	15	77265894	R	II					Body	island	Body-island	chr17:43318429-43319243	NA	TRUE
cg13525397	0.169226	0.169226	7.59359	6.18869e-08	1.57543e-06	7.87288	0.169226	6	31025933	F	II	HCG22	Intron	PSORS		5'UTR	island	5'UTR-island	chr1:150521349-150522368	NA	NA
cg09584521	0.169222	0.169222	9.45131	1.0354e-09	6.82998e-08	12.0318	0.169222	1	117112727	R	II	CD58	Intron			Body	island	Body-island	chr22:50025085-50026415	NA	TRUE
cg13757845	0.169136	0.169136	9.83385	4.71638e-10	3.90138e-08	12.8318	0.169136	9	139926740	F	II	C9orf139	5UTR			IGR	opensea	IGR-opensea		NA	TRUE		rs79199334
cg06576340	0.168945	0.168945	12.2533	4.90128e-12	1.96071e-09	17.4743	0.168945	7	99954188	F	II	PILRB	5UTR			5'UTR	opensea	5'UTR-opensea		NA	TRUE
cg12907959	0.168928	0.168928	8.23898	1.41888e-08	4.89596e-07	9.36931	0.168928	22	36552828	F	II	APOL3	3UTR		Repeats	3'UTR	shelf	3'UTR-shelf	chr3:43405419-43405625	NA	NA
cg14189583	0.168826	0.168826	8.542	7.24276e-09	2.92976e-07	10.053	0.168826	19	42703852	R	II	DEDD2	Exons	PSORS		3'UTR	shore	3'UTR-shore	chr20:61978015-61978294	NA	NA		rs1044398	rs56164905
cg13579607	0.168795	0.168795	15.0241	5.51107e-14	1.58334e-10	22.0183	0.168795	1	203289788	F	II			PSORS		Body	shore	Body-shore	chr9:139239712-139239958	TRUE	NA		rs28419143
cg11594821	0.168755	0.168755	12.5394	2.98132e-12	1.44009e-09	17.9788	0.168755	6	30458601	R	II	HLA-E	Intron			TSS1500	shore	TSS1500-shore	chr2:223917576-223918037	NA	TRUE
cg27166718	0.168729	0.168729	8.27188	1.3182e-08	4.62415e-07	9.44413	0.168729	6	118880109	R	II	PLN	TSS1.5kb			IGR	opensea	IGR-opensea		NA	TRUE
cg24544047	0.16871	0.16871	10.0468	3.06874e-10	2.89524e-08	13.2691	0.16871	7	101927904	F	II	SH2B2	TSS1.5kb			5'UTR	opensea	5'UTR-opensea		NA	NA			rs78334888
cg05654103	0.168664	0.168664	11.8913	9.30805e-12	2.87132e-09	16.823	0.168664	2	24586381	R	II				Repeats	3'UTR	opensea	3'UTR-opensea		NA	NA
cg15809578	0.168585	0.168585	8.9402	3.04903e-09	1.52555e-07	10.933	0.168585	14	23589278	R	II	CEBPE	TSS1.5kb			IGR	opensea	IGR-opensea		TRUE	TRUE
cg00233633	0.168579	0.168579	13.1176	1.11936e-12	7.82955e-10	18.9723	0.168579	7	29153560	F	II	CPVL	Intron			Body	opensea	Body-opensea		NA	TRUE
cg10877241	0.168466	0.168466	11.1899	3.35811e-11	6.57687e-09	15.5193	0.168466	13	52131904	R	II				Repeats	Body	shore	Body-shore	chr2:151341742-151343191	NA	NA
cg03882382	0.168284	0.168284	7.32692	1.15569e-07	2.58475e-06	7.23896	0.168284	19	4540065	R	II	LRG1	TSS1.5kb			TSS1500	shore	TSS1500-shore	chr2:47402809-47404105	NA	NA
cg15920669	0.16827	0.16827	9.37503	1.21389e-09	7.67814e-08	11.87	0.16827	8	142037502	R	II					Body	opensea	Body-opensea		NA	TRUE
cg24227481	0.168224	0.168224	11.441	2.10787e-11	4.92898e-09	15.9926	0.168224	7	73417185	F	I			PSORS		Body	opensea	Body-opensea		NA	TRUE
cg01955533	0.168205	0.168205	10.362	1.64142e-10	1.87888e-08	13.9056	0.168205	6	36650733	R	II	CDKN1A	Intron			IGR	opensea	IGR-opensea		NA	TRUE		rs77367689	rs75409148
cg20608990	0.1682	0.1682	7.71472	4.67439e-08	1.25627e-06	8.15785	0.1682	2	202097607	F	II	CASP8	TSS1.5kb			Body	opensea	Body-opensea		NA	NA			rs4890202
cg05323251	0.168154	0.168154	9.87438	4.34408e-10	3.69231e-08	12.9155	0.168154	19	10449942	F	II	ICAM3	TSS1.5kb		Repeats	IGR	shore	IGR-shore	chr20:11667522-11667997	NA	NA
cg05199874	0.168153	0.168153	8.66685	5.50954e-09	2.38697e-07	10.3312	0.168153	11	9623178	R	II					IGR	opensea	IGR-opensea		NA	TRUE
cg25676166	0.167963	0.167963	13.9617	2.83623e-13	3.7342e-10	20.3626	0.167963	6	6894084	R	II				Repeats	TSS1500	opensea	TSS1500-opensea		NA	NA
cg06475541	0.16796	0.16796	12.3586	4.07781e-12	1.74001e-09	17.661	0.16796	13	34731213	F	II					Body	island	Body-island	chr14:93153278-93154759	NA	TRUE
cg07488576	0.16782	0.16782	8.58544	6.58363e-09	2.72529e-07	10.1501	0.16782	2	192711481	R	II	SDPR	5UTR	PSORS		3'UTR	opensea	3'UTR-opensea		NA	TRUE
cg22597120	0.167746	0.167746	8.23109	1.4442e-08	4.96541e-07	9.35133	0.167746	19	1108566	R	I	SBNO2	Exons			Body	opensea	Body-opensea		NA	NA
cg18723409	0.167735	0.167735	7.05998	2.17931e-07	4.32103e-06	6.59561	0.167735	11	1911547	R	I	LSP1	Intron			Body	opensea	Body-opensea		NA	TRUE		rs3770869
cg00220721	0.16772	0.16772	9.86988	4.38386e-10	3.71341e-08	12.9062	0.16772	11	36422443	F	II	PRR5L	TSS1.5kb			IGR	shore	IGR-shore	chr7:113724924-113727795	NA	NA
cg23457901	0.167686	0.167686	10.9315	5.46285e-11	9.00037e-09	15.0245	0.167686	6	52402140	R	II	TRAM2	Intron			Body	island	Body-island	chr21:46898565-46898993	TRUE	NA		rs78466568
cg14719333	0.167677	0.167677	10.8162	6.80489e-11	1.04304e-08	14.8012	0.167677	17	33867795	R	II		3UTR			TSS200	island	TSS200-island	chr7:128550409-128550903	TRUE	NA		rs1609545
cg08273740	0.167636	0.167636	10.8422	6.47424e-11	1.00634e-08	14.8518	0.167636	11	2322935	R	II	C11orf21	TSS1.5kb			1stExon	opensea	1stExon-opensea		NA	NA
cg05234326	0.167593	0.167593	7.84698	3.44831e-08	9.82987e-07	8.46686	0.167593	22	50155070	R	II			PSORS	Repeats	TSS200	shore	TSS200-shore	chr6:112575091-112575483	NA	NA	low-CpG:112682038-112682667
cg12929160	0.167584	0.167584	9.68847	6.34521e-10	4.80047e-08	12.53	0.167584	13	77030645	F	II			PSORS		TSS1500	shore	TSS1500-shore	chr16:50775625-50776629	NA	NA
cg27117828	0.167579	0.167579	12.4882	3.25664e-12	1.50149e-09	17.8892	0.167579	2	175499377	F	II	WIPF1	TSS1.5kb	PSORS		TSS1500	shore	TSS1500-shore	chr1:10057121-10058108	TRUE	NA
cg22801799	0.167557	0.167557	8.75246	4.5727e-09	2.07037e-07	10.5208	0.167557	8	134072526	F	II	SLA	TSS1.5kb			Body	opensea	Body-opensea		NA	NA
cg03103850	0.167508	0.167508	12.0093	7.53989e-12	2.51856e-09	17.037	0.167508	1	3620919	R	II	TP73	Intron	PSORS	Repeats	TSS200	island	TSS200-island	chr17:80291020-80292394	NA	NA
cg24290574	0.167495	0.167495	9.50205	9.31856e-10	6.35188e-08	12.139	0.167495	3	148583152	R	II	CPA3	TSS1.5kb	PSORS		Body	shore	Body-shore	chr1:117112960-117113883	NA	NA
cg04656451	0.167442	0.167442	9.80931	4.95768e-10	4.03725e-08	12.7811	0.167442	20	5626258	R	II					Body	opensea	Body-opensea		TRUE	TRUE		rs80056127
cg21099332	0.167398	0.167398	6.64656	5.92282e-07	9.85053e-06	5.58279	0.167398	5	39270715	F	II		TSS1.5kb			5'UTR	opensea	5'UTR-opensea		NA	NA
cg12656681	0.167343	0.167343	10.6481	9.39914e-11	1.29749e-08	14.4727	0.167343	5	72592688	F	II			PSORS		Body	opensea	Body-opensea		TRUE	TRUE
cg04322486	0.167333	0.167333	12.1967	5.41358e-12	2.07492e-09	17.3734	0.167333	7	55601226	R	II	VOPP1	Intron			Body	shore	Body-shore	chr3:9956822-9957664	NA	TRUE
cg25916714	0.167314	0.167314	8.27645	1.30481e-08	4.58919e-07	9.45451	0.167314	18	74691269	R	II	MBP	3UTR	PSORS		Body	shore	Body-shore	chr19:55450822-55451128	NA	NA			rs77072552
cg15384400	0.167221	0.167221	7.95598	2.68832e-08	8.08943e-07	8.71982	0.167221	4	36257279	F	II		TSS1.5kb			IGR	opensea	IGR-opensea		NA	NA
cg12883629	0.167198	0.167198	7.35974	1.06964e-07	2.42686e-06	7.31747	0.167198	6	25042497	R	I		TSS1.5kb	PSORS		Body	shore	Body-shore	chr6:30457369-30458175	NA	NA			rs77275906
cg11453076	0.167141	0.167141	7.55743	6.73206e-08	1.68173e-06	7.78744	0.167141	6	137812735	F	II					IGR	shore	IGR-shore	chr17:6925400-6927527	TRUE	NA
cg19100169	0.167098	0.167098	7.26856	1.32655e-07	2.88691e-06	7.09906	0.167098	5	159688203	F	II	CCNJL	Intron	PSORS		Body	opensea	Body-opensea		NA	TRUE
cg26621088	0.167065	0.167065	13.4647	6.31406e-13	5.62855e-10	19.5524	0.167065	5	74965039	F	II		Intron			5'UTR	opensea	5'UTR-opensea		NA	TRUE
cg08637514	0.167038	0.167038	6.20674	1.75363e-06	2.42829e-05	4.48526	0.167038	7	150212707	F	II	GIMAP7	Intron	PSORS		5'UTR	shore	5'UTR-shore	chr19:1173240-1174343	NA	NA
cg12286415	0.167031	0.167031	9.76199	5.45939e-10	4.31629e-08	12.683	0.167031	13	30948122	F	II	LOC100188949	TSS1.5kb		Repeats	Body	opensea	Body-opensea		NA	NA
cg23879118	0.167017	0.167017	9.76208	5.45842e-10	4.31629e-08	12.6832	0.167017	11	67414373	R	I	ACY3	5UTR	PSORS		TSS200	opensea	TSS200-opensea		NA	TRUE
cg02255511	0.16699	0.16699	7.04044	2.28369e-07	4.49084e-06	6.54819	0.16699	3	100328265	R	II	GPR128	TSS1.5kb			IGR	opensea	IGR-opensea		TRUE	TRUE
cg12895631	0.166983	0.166983	12.8308	1.81205e-12	1.06407e-09	18.4839	0.166983	11	93254589	R	II	C11orf75	Intron		Repeats	1stExon	island	1stExon-island	chr16:19125136-19126607	NA	NA
cg06640279	0.166979	0.166979	9.76118	5.46845e-10	4.32051e-08	12.6813	0.166979	1	207095153	F	II	FAIM3	TSS1.5kb			TSS1500	opensea	TSS1500-opensea		NA	TRUE
cg18772376	0.166966	0.166966	9.18816	1.79789e-09	1.02126e-07	11.4704	0.166966	12	22474765	R	II	ST8SIA1	Intron			3'UTR	opensea	3'UTR-opensea		NA	NA		rs79310560
cg24489015	0.166915	0.166915	9.13079	2.03015e-09	1.1168e-07	11.3468	0.166915	17	56316162	R	II	LPO	TSS1.5kb			IGR	opensea	IGR-opensea		NA	NA
cg03569637	0.16686	0.16686	7.70413	4.79011e-08	1.2828e-06	8.13302	0.16686	12	47609357	F	II	LOC100233209	TSS1.5kb			IGR	opensea	IGR-opensea		TRUE	TRUE
cg04608356	0.166852	0.166852	8.84253	3.76252e-09	1.78662e-07	10.7191	0.166852	1	27668433	R	II	SYTL1	TSS1.5kb			Body	opensea	Body-opensea		NA	NA
cg13861904	0.166826	0.166826	14.6024	1.04406e-13	2.13034e-10	21.3731	0.166826	9	139428006	F	I	NOTCH1	Intron	PSORS		Body	island	Body-island	chr16:88599610-88601530	NA	NA
cg17771150	0.1668	0.1668	10.226	2.14682e-10	2.27118e-08	13.6326	0.1668	13	46756209	R	II	LCP1	TSS1.5kb			IGR	shelf	IGR-shelf	chr22:50157939-50158217	NA	NA
cg18051527	0.166797	0.166797	7.20224	1.55245e-07	3.27737e-06	6.93955	0.166797	6	119864698	R	II			PSORS		TSS1500	opensea	TSS1500-opensea		TRUE	TRUE
cg22642495	0.166774	0.166774	9.58142	7.90766e-10	5.64704e-08	12.306	0.166774	19	10197856	F	II	C19orf66	TSS1.5kb			IGR	opensea	IGR-opensea		NA	TRUE
cg22143766	0.166742	0.166742	6.68089	5.44665e-07	9.18568e-06	5.66763	0.166742	3	55514421	R	II	WNT5A	Intron	PSORS		TSS200	opensea	TSS200-opensea		NA	NA
cg20810222	0.166698	0.166698	8.51884	7.62139e-09	3.04291e-07	10.0012	0.166698	2	109947649	R	II	SH3RF3	Intron			1stExon	opensea	1stExon-opensea		NA	NA
cg26401673	0.166616	0.166616	8.86515	3.5833e-09	1.71818e-07	10.7688	0.166616	3	43431343	R	I	ANO10	Intron			Body	shore	Body-shore	chr17:40086751-40087098	NA	NA
cg02035605	0.166609	0.166609	9.1359	2.00827e-09	1.10834e-07	11.3578	0.166609	12	1725867	R	II	WNT5B	TSS1.5kb			5'UTR	opensea	5'UTR-opensea		NA	NA
cg26902350	0.166572	0.166572	10.8878	5.93632e-11	9.52156e-09	14.94	0.166572	7	137984018	F	II				Repeats	IGR	opensea	IGR-opensea		NA	TRUE
cg16227748	0.166555	0.166555	8.24862	1.38857e-08	4.8161e-07	9.39125	0.166555	2	232186992	R	I	ARMC9	Intron			Body	shore	Body-shore	chr7:75268004-75268871	NA	NA
cg12754982	0.166437	0.166437	7.29936	1.23337e-07	2.72282e-06	7.17295	0.166437	6	160409942	F	II	IGF2R	Intron			Body	island	Body-island	chr11:1903078-1903334	NA	NA
cg05940672	0.166424	0.166424	9.59393	7.70622e-10	5.53465e-08	12.3323	0.166424	2	10438486	R	II					TSS1500	shore	TSS1500-shore	chr17:43224933-43227616	NA	NA
cg21604615	0.166386	0.166386	10.4093	1.49598e-10	1.76718e-08	14	0.166386	1	27668610	F	II	SYTL1	TSS1.5kb	PSORS		Body	shelf	Body-shelf	chr1:3623318-3623521	NA	NA
cg12011343	0.166342	0.166342	7.91132	2.97647e-08	8.7635e-07	8.61636	0.166342	6	20320423	R	I			PSORS	Repeats	Body	shelf	Body-shelf	chr16:75269028-75269879	TRUE	NA
cg26326208	0.166327	0.166327	6.45059	9.58121e-07	1.46504e-05	5.09615	0.166327	10	129861770	F	II	PTPRE	Intron	PSORS		TSS1500	opensea	TSS1500-opensea		NA	NA
cg04351205	0.166312	0.166312	7.80218	3.82162e-08	1.06847e-06	8.36244	0.166312	2	143886326	R	II	ARHGAP15	TSS1.5kb			IGR	opensea	IGR-opensea		NA	NA
cg23230830	0.166267	0.166267	6.46711	9.19888e-07	1.41711e-05	5.13733	0.166267	1	248903100	R	II	LOC646627	TSS1.5kb			IGR	opensea	IGR-opensea		NA	NA	low-CpG:39306465-39306528
cg22513455	0.166126	0.166126	7.37502	1.03186e-07	2.35466e-06	7.35396	0.166126	3	118955844	R	II	B4GALT4	5UTR	PSORS		Body	opensea	Body-opensea		TRUE	NA
cg06215984	0.166126	0.166126	8.52086	7.58757e-09	3.03359e-07	10.0057	0.166126	1	203258903	F	II					Body	shelf	Body-shelf	chr14:23449886-23452174	TRUE	TRUE
cg13435792	0.166073	0.166073	7.71593	4.66132e-08	1.25372e-06	8.1607	0.166073	12	15092434	F	II	ERP27	TSS1.5kb		Repeats	3'UTR	island	3'UTR-island	chr18:74691262-74691466	NA	NA			rs57440695
cg18056695	0.166067	0.166067	7.66091	5.29381e-08	1.38923e-06	8.03148	0.166067	13	33589285	R	II	KL	TSS1.5kb			IGR	opensea	IGR-opensea		NA	NA
cg21115691	0.166024	0.166024	11.4275	2.16081e-11	5.01808e-09	15.9674	0.166024	1	207140927	F	II	FCAMR	Exons	PSORS	Repeats	IGR	shelf	IGR-shelf	chr16:86965271-86965496	TRUE	NA
cg08025954	0.165988	0.165988	10.672	8.97605e-11	1.25771e-08	14.5196	0.165988	22	24823455	F	II	ADORA2A	TSS1.5kb			IGR	opensea	IGR-opensea		NA	TRUE
cg06457633	0.165939	0.165939	7.03159	2.33259e-07	4.57175e-06	6.52671	0.165939	10	26726877	R	I	APBB1IP	TSS1.5kb		Repeats	TSS200	opensea	TSS200-opensea		NA	NA
cg10087556	0.165935	0.165935	9.88358	4.26385e-10	3.64103e-08	12.9345	0.165935	7	116232819	F	II		Intron			IGR	shore	IGR-shore	chr13:49794125-49795542	NA	NA
cg15665792	0.165934	0.165934	6.38604	1.12367e-06	1.67701e-05	4.935	0.165934	7	37393003	R	II	ELMO1	TSS1.5kb		Repeats	5'UTR	opensea	5'UTR-opensea		NA	TRUE
cg26886976	0.165874	0.165874	9.42512	1.09343e-09	7.11028e-08	11.9763	0.165874	17	72588412	R	II	CD300LD	TSS1.5kb			Body	opensea	Body-opensea		NA	NA
cg12192582	0.165852	0.165852	8.49401	8.05005e-09	3.17108e-07	9.94556	0.165852	7	37392880	R	II	ELMO1	TSS1.5kb	PSORS	Repeats	Body	shore	Body-shore	chr9:139428318-139428527	TRUE	NA
cg07554474	0.165849	0.165849	13.3993	7.02722e-13	5.98591e-10	19.444	0.165849	2	119698443	R	II	MARCO		PSORS		IGR	opensea	IGR-opensea		NA	TRUE		rs4315758
cg27182070	0.165848	0.165848	7.70283	4.80459e-08	1.28589e-06	8.12995	0.165848	1	28218282	F	II	RPA2	3UTR			IGR	opensea	IGR-opensea		TRUE	TRUE
cg23071186	0.16582	0.16582	12.2809	4.6704e-12	1.88571e-09	17.5233	0.16582	19	6669849	F	I	TNFSF14	Intron			5'UTR	opensea	5'UTR-opensea		NA	TRUE
cg06901890	0.165768	0.165768	9.4121	1.1235e-09	7.25288e-08	11.9487	0.165768	9	132803508	R	II	FNBP1	Intron			Body	shore	Body-shore	chr12:96640797-96641167	NA	TRUE
cg24075760	0.165749	0.165749	8.61102	6.22471e-09	2.61502e-07	10.2071	0.165749	13	20752424	R	II					Body	opensea	Body-opensea		TRUE	TRUE			rs10196568
cg21159068	0.165707	0.165707	7.34044	1.1194e-07	2.5197e-06	7.27133	0.165707	1	231295910	R	II					Body	island	Body-island	chr10:77155128-77169600	NA	NA
cg08837215	0.165629	0.165629	7.04957	2.23426e-07	4.40985e-06	6.57037	0.165629	17	74443080	R	II	UBE2O	Intron	PSORS		IGR	opensea	IGR-opensea		TRUE	TRUE
cg05315365	0.165623	0.165623	8.9072	3.27304e-09	1.60573e-07	10.8609	0.165623	16	82096597	F	II	HSD17B2	Intron			Body	shore	Body-shore	chr12:678959-679299	NA	TRUE
cg03784048	0.165594	0.165594	8.50057	7.93439e-09	3.13797e-07	9.96028	0.165594	16	9229746	F	II					Body	shelf	Body-shelf	chr2:219748276-219748805	TRUE	NA
cg06677416	0.165477	0.165477	12.8811	1.66428e-12	1.01502e-09	18.5702	0.165477	10	64495627	F	II					1stExon	island	1stExon-island	chr14:77491938-77495276	NA	NA
cg07835443	0.16547	0.16547	7.96542	2.63117e-08	7.95416e-07	8.74165	0.16547	16	89734986	R	II	C16orf55	Intron			Body	island	Body-island	chr11:73053648-73054302	NA	NA
cg21571658	0.165448	0.165448	10.7232	8.13217e-11	1.17674e-08	14.62	0.165448	15	70785399	F	II					Body	opensea	Body-opensea		NA	TRUE
cg20671920	0.165396	0.165396	9.90451	4.08707e-10	3.53171e-08	12.9776	0.165396	8	10586678	F	II	SOX7	TSS1.5kb			Body	shore	Body-shore	chr3:55515152-55515613	NA	NA
cg02609337	0.165366	0.165366	6.16251	1.95814e-06	2.65843e-05	4.37387	0.165366	8	134559320	F	II	ST3GAL1	Intron			Body	shore	Body-shore	chr11:35965642-35966454	NA	NA
cg22309950	0.165292	0.165292	8.14462	1.75376e-08	5.77666e-07	9.15392	0.165292	2	204571377	R	I	CD28	TSS1.5kb			TSS1500	opensea	TSS1500-opensea		NA	NA			rs35898373
cg06119452	0.165281	0.165281	8.35085	1.10538e-08	4.03305e-07	9.62314	0.165281	6	169621662	F	II	THBS2	Intron			TSS1500	opensea	TSS1500-opensea		NA	TRUE
cg25774608	0.165247	0.165247	9.03862	2.46997e-09	1.29373e-07	11.1473	0.165247	12	6250507	R	II					Body	opensea	Body-opensea		NA	TRUE
cg15262954	0.165239	0.165239	8.18178	1.61312e-08	5.4192e-07	9.23888	0.165239	20	62198872	R	I	PRIC285	TSS1.5kb			IGR	opensea	IGR-opensea		NA	NA		rs77620251
cg03936104	0.16523	0.16523	8.5007	7.93213e-09	3.13743e-07	9.96057	0.16523	10	77164747	F	II	C10orf41	Intron			Body	island	Body-island	chr15:40583093-40583526	NA	TRUE		rs34256638
cg21899942	0.165223	0.165223	12.5946	2.7111e-12	1.35803e-09	18.0752	0.165223	14	72943540	F	II	RGS6	5UTR			3'UTR	opensea	3'UTR-opensea		NA	TRUE
cg20432732	0.165204	0.165204	8.69541	5.17689e-09	2.27806e-07	10.3945	0.165204	1	19451037	R	II	UBR4	Exons			3'UTR	opensea	3'UTR-opensea		NA	NA
cg13014558	0.165186	0.165186	8.92283	3.16493e-09	1.56703e-07	10.8951	0.165186	11	60738971	R	II	CD6	TSS1.5kb	PSORS		1stExon	opensea	1stExon-opensea		TRUE	TRUE			rs41291086
cg07349094	0.165128	0.165128	9.05032	2.40908e-09	1.2708e-07	11.1727	0.165128	2	100759014	R	II	AFF3	TSS1.5kb			Body	opensea	Body-opensea		NA	TRUE		rs7079639
cg21252523	0.165099	0.165099	10.0312	3.16667e-10	2.9458e-08	13.2371	0.165099	7	27254071	F	II					5'UTR	opensea	5'UTR-opensea		NA	NA
cg24026619	0.165098	0.165098	9.55621	8.3302e-10	5.86327e-08	12.2531	0.165098	14	59027109	R	II					5'UTR	shore	5'UTR-shore	chr15:91414311-91415427	TRUE	TRUE
cg16644967	0.165092	0.165092	11.1777	3.43521e-11	6.68645e-09	15.4962	0.165092	16	86962747	F	II			PSORS		Body	shelf	Body-shelf	chr3:128997382-128997600	NA	NA
cg23123017	0.165011	0.165011	9.32697	1.34235e-09	8.24755e-08	11.7676	0.165011	8	1765679	F	II		TSS1.5kb			TSS1500	opensea	TSS1500-opensea		NA	NA
cg26780125	0.164997	0.164997	10.3704	1.6144e-10	1.8565e-08	13.9225	0.164997	8	125388806	R	II					TSS1500	opensea	TSS1500-opensea		NA	NA
cg26124596	0.164992	0.164992	6.38489	1.12687e-06	1.68093e-05	4.93212	0.164992	12	132970851	F	II					Body	shelf	Body-shelf	chr12:57869075-57870182	NA	NA		rs3802989
cg18739537	0.164885	0.164885	8.76477	4.45217e-09	2.02609e-07	10.5479	0.164885	6	44232189	F	II	NFKBIE	Intron	PSORS		3'UTR	opensea	3'UTR-opensea		NA	NA
cg06871213	0.164806	0.164806	11.6981	1.31809e-11	3.6378e-09	16.4696	0.164806	16	10971250	F	II	CIITA	TSS1.5kb			5'UTR	shelf	5'UTR-shelf	chr3:118959339-118959934	NA	NA
cg03130910	0.164681	0.164681	8.24788	1.39089e-08	4.82269e-07	9.38956	0.164681	1	234908226	F	I					Body	island	Body-island	chr12:57869075-57870182	TRUE	TRUE		rs524522
cg21494379	0.164663	0.164663	7.04916	2.23649e-07	4.41318e-06	6.56936	0.164663	5	88275243	R	II		Intron			Body	opensea	Body-opensea		NA	TRUE
cg07636142	0.164611	0.164611	7.57855	6.40907e-08	1.61802e-06	7.83736	0.164611	7	69292759	F	II	AUTS2	Intron			Body	opensea	Body-opensea		NA	TRUE
cg14691671	0.164562	0.164562	6.3527	1.2203e-06	1.79518e-05	4.85161	0.164562	17	73642503	F	II	RECQL5	TSS1.5kb			5'UTR	opensea	5'UTR-opensea		NA	NA
cg19586143	0.164556	0.164556	11.6631	1.40463e-11	3.82081e-09	16.405	0.164556	18	34325134	R	II	FHOD3	Intron	PSORS		5'UTR	opensea	5'UTR-opensea		TRUE	NA	low-CpG:2036238-2036509	rs28408648
cg22626506	0.16448	0.16448	7.34229	1.11453e-07	2.51037e-06	7.27575	0.16448	19	11279436	R	II	KANK2	Intron		Repeats	TSS200	shelf	TSS200-shelf	chr11:10472000-10472857	TRUE	NA
cg23408990	0.164475	0.164475	10.9746	5.03436e-11	8.57061e-09	15.1076	0.164475	2	222864086	F	II				Repeats	3'UTR	shore	3'UTR-shore	chr10:105215052-105215460	NA	NA
cg27236490	0.164447	0.164447	6.5206	8.06439e-07	1.27222e-05	5.27047	0.164447	11	58980502	F	II	MPEG1	TSS1.5kb			IGR	opensea	IGR-opensea		NA	TRUE		rs34349094
cg05517541	0.164439	0.164439	8.92105	3.17703e-09	1.57066e-07	10.8912	0.164439	6	112115209	F	II	FYN	TSS1.5kb			5'UTR	opensea	5'UTR-opensea		NA	TRUE		rs3758105
cg03263514	0.164417	0.164417	9.32873	1.33739e-09	8.23021e-08	11.7714	0.164417	22	19711036	R	I	GP1BB	5UTR			Body	opensea	Body-opensea		NA	TRUE
cg26363363	0.164403	0.164403	6.98306	2.6207e-07	5.02528e-06	6.40866	0.164403	12	7060386	R	II	PTPN6	TSS1.5kb	PSORS		Body	island	Body-island	chr20:62193966-62198985	TRUE	NA
cg19683821	0.16437	0.16437	9.21815	1.68755e-09	9.74342e-08	11.5348	0.16437	10	134827236	R	II					IGR	opensea	IGR-opensea		TRUE	NA
cg16664584	0.164344	0.164344	8.08673	1.99841e-08	6.41003e-07	9.02119	0.164344	1	94454989	R	II				Repeats	IGR	opensea	IGR-opensea		NA	TRUE
cg14963724	0.164343	0.164343	8.36034	1.0823e-08	3.96842e-07	9.64459	0.164343	18	72166303	R	II	CNDP2	TSS1.5kb	PSORS		Body	opensea	Body-opensea		NA	NA
cg18407309	0.164334	0.164334	8.49183	8.08892e-09	3.18243e-07	9.94066	0.164334	17	34417530	R	II	CCL3	TSS1.5kb			IGR	shore	IGR-shore	chr8:1764328-1765171	TRUE	TRUE		rs6558547
cg00681462	0.164334	0.164334	10.0621	2.97608e-10	2.83294e-08	13.3003	0.164334	14	75800724	R	I					TSS1500	shelf	TSS1500-shelf	chr12:56109798-56110298	NA	NA		rs78814946
cg05956608	0.164234	0.164234	11.3651	2.42459e-11	5.39751e-09	15.8503	0.164234	1	207999258	R	II		Intron			IGR	opensea	IGR-opensea		NA	TRUE
cg21279316	0.16418	0.16418	11.2816	2.83026e-11	5.89513e-09	15.6931	0.16418	15	64915229	R	II	ZNF609	5UTR			Body	opensea	Body-opensea		NA	NA
cg01572940	0.164178	0.164178	8.7297	4.80455e-09	2.15347e-07	10.4704	0.164178	2	45398381	F	II		Intron	PSORS		Body	island	Body-island	chr19:39086878-39087304	TRUE	NA
cg03699074	0.164112	0.164112	10.9521	5.25354e-11	8.79811e-09	15.0643	0.164112	16	88849875	F	II	FAM38A	Intron			Body	opensea	Body-opensea		NA	TRUE
cg06775420	0.164102	0.164102	6.05494	2.56288e-06	3.33338e-05	4.10221	0.164102	16	1742245	R	I	HN1L	5UTR			Body	shelf	Body-shelf	chr3:134514085-134515980	NA	NA
cg16074643	0.164098	0.164098	8.48237	8.25951e-09	3.23198e-07	9.91944	0.164098	6	116424276	F	II	NT5DC1	Intron		Repeats	TSS1500	island	TSS1500-island	chr12:58003880-58004249	NA	NA		rs10437954
cg15556943	0.164096	0.164096	9.31688	1.37103e-09	8.38086e-08	11.7461	0.164096	20	21694617	R	II	PAX1	Intron			IGR	opensea	IGR-opensea		TRUE	TRUE
cg02016178	0.164043	0.164043	12.3351	4.24799e-12	1.78328e-09	17.6195	0.164043	16	3628416	R	I	NLRC3				Body	opensea	Body-opensea		NA	TRUE
cg11732226	0.163971	0.163971	9.08881	2.21949e-09	1.19681e-07	11.256	0.163971	6	20320376	R	II				Repeats	Body	opensea	Body-opensea		NA	NA
cg13299698	0.16396	0.16396	7.9055	3.01628e-08	8.85238e-07	8.60286	0.16396	5	32734568	R	II	NPR3	Intron			IGR	opensea	IGR-opensea		TRUE	NA
cg00547530	0.163935	0.163935	10.6238	9.85032e-11	1.33344e-08	14.425	0.163935	16	3559687	F	II	CLUAP1	TSS1.5kb	PSORS	Repeats	Body	shore	Body-shore	chr16:10972782-10973305	TRUE	TRUE
cg13912274	0.163912	0.163912	9.95002	3.72815e-10	3.31467e-08	13.0711	0.163912	7	157095237	F	II					Body	shore	Body-shore	chr22:30722572-30723218	TRUE	TRUE			rs5753068
cg05403469	0.163908	0.163908	6.68611	5.37772e-07	9.08973e-06	5.68052	0.163908	11	2322781	F	I	C11orf21	TSS1.5kb			Body	shore	Body-shore	chr18:34325624-34325842	NA	TRUE
cg24749089	0.163871	0.163871	9.17159	1.86202e-09	1.0486e-07	11.4347	0.163871	2	153322823	R	II	FMNL2	Intron			IGR	shelf	IGR-shelf	chr7:2758004-2758257	TRUE	NA
cg07376232	0.163871	0.163871	8.57045	6.80378e-09	2.79743e-07	10.1166	0.163871	11	118084920	F	II	AMICA1	TSS1.5kb	PSORS		Body	shore	Body-shore	chr19:11280654-11280914	TRUE	NA
cg10451565	0.163859	0.163859	7.2742	1.30899e-07	2.857e-06	7.11258	0.163859	19	47840131	F	II	GPR77	TSS1.5kb			IGR	opensea	IGR-opensea		NA	TRUE
cg09897604	0.16385	0.16385	8.69289	5.20531e-09	2.28565e-07	10.389	0.16385	10	49893549	R	II	WDFY4	TSS1.5kb		Repeats	5'UTR	opensea	5'UTR-opensea		NA	NA
cg14686297	0.163826	0.163826	9.56283	8.21704e-10	5.80596e-08	12.267	0.163826	22	46650375	F	II					TSS200	island	TSS200-island	chr6:43477221-43478553	NA	NA
cg20762729	0.163785	0.163785	9.76362	5.44125e-10	4.30587e-08	12.6864	0.163785	21	30451398	F	II	C21orf7	Intron		Repeats	IGR	opensea	IGR-opensea		NA	NA
cg03470073	0.163782	0.163782	13.7278	4.12163e-13	4.51994e-10	19.9844	0.163782	19	7741809	R	II	C19orf59	TSS1.5kb			IGR	shelf	IGR-shelf	chr22:46645764-46646957	NA	NA
cg23019886	0.163768	0.163768	10.3147	1.80164e-10	2.01091e-08	13.8109	0.163768	12	6277045	R	II					Body	opensea	Body-opensea		TRUE	TRUE
cg10274208	0.163762	0.163762	8.88123	3.46123e-09	1.6728e-07	10.804	0.163762	13	41351044	F	II					5'UTR	opensea	5'UTR-opensea		NA	TRUE
cg17127769	0.163689	0.163689	8.48938	8.13266e-09	3.19313e-07	9.93518	0.163689	5	169724590	F	II	LCP2	TSS1.5kb			TSS1500	opensea	TSS1500-opensea		NA	TRUE
cg07038243	0.163671	0.163671	10.279	1.93313e-10	2.10826e-08	13.7392	0.163671	5	149868855	F	II		Intron			Body	opensea	Body-opensea		NA	TRUE
cg08480461	0.163647	0.163647	8.15922	1.69706e-08	5.63527e-07	9.18732	0.163647	1	39553001	F	II	MACF1	Intron			3'UTR	opensea	3'UTR-opensea		TRUE	NA
cg01919999	0.163608	0.163608	10.8637	6.21492e-11	9.78942e-09	14.8934	0.163608	5	180668568	F	II	GNB2L1	TSS1.5kb	PSORS		TSS200	shelf	TSS200-shelf	chr19:7745490-7747714	NA	NA
cg20969424	0.163587	0.163587	7.48419	7.98713e-08	1.92452e-06	7.6139	0.163587	5	73690902	F	II		Intron		Repeats	IGR	shore	IGR-shore	chr2:45395869-45398186	NA	NA
cg09372486	0.163555	0.163555	9.40143	1.14879e-09	7.36689e-08	11.9261	0.163555	19	31845489	F	II		Intron			5'UTR	shore	5'UTR-shore	chr1:155292469-155295433	TRUE	TRUE
cg18935449	0.163546	0.163546	7.13264	1.83209e-07	3.74999e-06	6.77158	0.163546	11	45723785	R	II		TSS1.5kb			IGR	opensea	IGR-opensea		NA	NA
cg14145194	0.163502	0.163502	9.3243	1.34988e-09	8.28212e-08	11.7619	0.163502	19	10450022	F	II	ICAM3	TSS1.5kb	PSORS		Body	opensea	Body-opensea		TRUE	TRUE		rs77826036
cg27263049	0.163473	0.163473	7.87449	3.23784e-08	9.35028e-07	8.53084	0.163473	8	145086300	R	II	SPATC1	TSS1.5kb		Repeats	Body	opensea	Body-opensea		NA	TRUE
cg03301498	0.163427	0.163427	10.2321	2.12121e-10	2.25615e-08	13.6448	0.163427	19	39889222	R	II	MED29	3UTR			Body	opensea	Body-opensea		NA	TRUE
cg27025137	0.163378	0.163378	7.14197	1.7918e-07	3.68357e-06	6.79413	0.163378	17	70715578	F	II	SLC39A11	Intron	PSORS		Body	shelf	Body-shelf	chr17:81009245-81009999	TRUE	NA	low-CpG:78599707-78599823
cg21112099	0.163368	0.163368	11.638	1.47009e-11	3.92955e-09	16.3588	0.163368	6	75912633	R	II	COL12A1	TSS1.5kb			Body	shelf	Body-shelf	chr17:4613400-4614423	NA	NA
cg11546385	0.163365	0.163365	7.86151	3.33544e-08	9.5717e-07	8.50067	0.163365	11	269375	F	II				Repeats	Body	shore	Body-shore	chr7:27219309-27219750	NA	NA
cg06857116	0.163331	0.163331	9.73776	5.73629e-10	4.47115e-08	12.6327	0.163331	17	15885326	F	II	ZSWIM7	Intron	PSORS		IGR	opensea	IGR-opensea		TRUE	TRUE
cg16472369	0.163287	0.163287	6.98105	2.63339e-07	5.04636e-06	6.40376	0.163287	17	4618322	R	II	ARRB2	5UTR			TSS1500	opensea	TSS1500-opensea		NA	NA
cg22018086	0.163246	0.163246	8.13735	1.78271e-08	5.85259e-07	9.13728	0.163246	22	45124555	R	II	PRR5	Intron			Body	opensea	Body-opensea		NA	TRUE
cg21192091	0.163236	0.163236	7.15788	1.72517e-07	3.56813e-06	6.83256	0.163236	7	2758800	R	II		Intron			Body	island	Body-island	chr8:10586613-10586886	NA	NA
cg16509569	0.163224	0.163224	9.12815	2.04153e-09	1.12171e-07	11.3411	0.163224	12	54891634	R	II	NCKAP1L	TSS1.5kb			5'UTR	opensea	5'UTR-opensea		NA	NA	low-CpG:44985102-44985243
cg14704980	0.163217	0.163217	11.4812	1.95771e-11	4.7227e-09	16.0677	0.163217	7	41607500	R	II				Repeats	Body	shelf	Body-shelf	chr11:67176945-67177169	TRUE	NA
cg23516310	0.163197	0.163197	11.3581	2.45613e-11	5.42809e-09	15.8372	0.163197	7	73417197	F	I					Body	shore	Body-shore	chr6:32811494-32811839	NA	NA
cg17574785	0.16316	0.16316	7.19715	1.57134e-07	3.31002e-06	6.92728	0.16316	13	20933879	R	II					IGR	island	IGR-island	chr1:221050448-221050864	NA	TRUE
cg21188037	0.163158	0.163158	7.81443	3.71562e-08	1.04446e-06	8.39102	0.163158	7	45018658	F	II	MYO1G	TSS1.5kb			Body	shore	Body-shore	chr6:32811494-32811839	NA	NA
cg22164298	0.163125	0.163125	9.29662	1.43061e-09	8.64018e-08	11.7029	0.163125	4	114276834	F	II	ANK2	Exons			5'UTR	opensea	5'UTR-opensea		NA	NA	low-CpG:156468590-156468779
cg08099136	0.163072	0.163072	8.28833	1.27064e-08	4.49818e-07	9.48148	0.163072	6	32811251	F	II	PSMB8	TSS1.5kb	PSORS	Repeats	1stExon	opensea	1stExon-opensea		NA	NA	low-CpG:49272677-49272864
cg15971518	0.163058	0.163058	6.57358	7.08094e-07	1.14232e-05	5.40204	0.163058	11	57159174	R	II	PRG2	Intron	PSORS		IGR	opensea	IGR-opensea		NA	TRUE
cg01144086	0.163017	0.163017	10.0748	2.90144e-10	2.77863e-08	13.3261	0.163017	16	50715260	F	II	SNX20	TSS1.5kb			Body	shelf	Body-shelf	chr10:11207178-11207980	NA	NA
cg14780255	0.162985	0.162985	11.5669	1.67346e-11	4.26194e-09	16.2271	0.162985	1	201720358	F	II	NAV1	Intron	PSORS		Body	opensea	Body-opensea		NA	NA
cg24835948	0.162979	0.162979	5.76474	5.32629e-06	6.16811e-05	3.36478	0.162979	5	14331816	F	II	TRIO	Intron			IGR	opensea	IGR-opensea		NA	TRUE
cg12513352	0.162945	0.162945	7.73986	4.41097e-08	1.19807e-06	8.21677	0.162945	10	11204958	F	II	CUGBP2	Intron	PSORS		Body	shore	Body-shore	chr1:967966-970238	NA	NA
cg08560387	0.162931	0.162931	8.61642	6.15159e-09	2.59056e-07	10.2191	0.162931	10	82247853	R	II	TSPAN14	Intron	PSORS		Body	shore	Body-shore	chr19:17355181-17356471	NA	NA
cg06390643	0.162927	0.162927	7.2111	1.52012e-07	3.22066e-06	6.9609	0.162927	3	185775470	R	II	ETV5	Intron			Body	shelf	Body-shelf	chr9:34664930-34665687	NA	NA
cg26027052	0.162918	0.162918	7.63655	5.60124e-08	1.45443e-06	7.97416	0.162918	6	36821364	R	II					IGR	opensea	IGR-opensea		TRUE	TRUE
cg05984244	0.16286	0.16286	7.26194	1.34752e-07	2.92302e-06	7.08316	0.16286	16	31488238	F	II	TGFB1I1	5UTR			TSS200	island	TSS200-island	chr2:27529083-27531465	TRUE	NA		rs77131692
cg08944961	0.162859	0.162859	9.16426	1.89114e-09	1.06064e-07	11.4189	0.162859	12	111537195	R	II	CUX2	TSS1.5kb			Body	island	Body-island	chr16:31487152-31488967	TRUE	NA
cg07303577	0.162848	0.162848	10.0934	2.79578e-10	2.70878e-08	13.3639	0.162848	12	3280014	R	II	TSPAN9	Intron			Body	opensea	Body-opensea		NA	TRUE
cg11804789	0.162832	0.162832	8.60761	6.27136e-09	2.62904e-07	10.1995	0.162832	20	24929716	F	II	CST7	TSS1.5kb			5'UTR	opensea	5'UTR-opensea		TRUE	TRUE
cg03466587	0.162792	0.162792	12.0071	7.56944e-12	2.51918e-09	17.033	0.162792	3	187704482	F	II			PSORS		1stExon	opensea	1stExon-opensea		TRUE	TRUE
cg14023009	0.162732	0.162732	8.19452	1.56761e-08	5.29906e-07	9.26798	0.162732	8	1870798	F	I	ARHGEF10	Intron		Repeats	IGR	island	IGR-island	chr2:208976900-208977396	NA	NA
cg15129183	0.162722	0.162722	9.1608	1.90502e-09	1.06694e-07	11.4115	0.162722	5	169760269	R	II	LOC257358	5UTR			IGR	opensea	IGR-opensea		NA	TRUE
cg01653727	0.162711	0.162711	10.4536	1.37153e-10	1.66071e-08	14.0884	0.162711	7	5527669	F	II	FBXL18	Intron	PSORS		IGR	opensea	IGR-opensea		NA	TRUE
cg11888747	0.162711	0.162711	9.44988	1.03849e-09	6.83814e-08	12.0288	0.162711	3	9821816	F	II	TADA3	3UTR			IGR	opensea	IGR-opensea		NA	TRUE
cg10932874	0.162671	0.162671	8.09295	1.9705e-08	6.33745e-07	9.03548	0.162671	12	58135981	F	II	AGAP2	TSS1.5kb			Body	opensea	Body-opensea		NA	NA
cg02278841	0.162525	0.162525	10.2209	2.16894e-10	2.28485e-08	13.6221	0.162525	15	38988860	R	II	C15orf53	TSS1.5kb			Body	shore	Body-shore	chr7:5527926-5528180	NA	TRUE		rs7799970
cg23407655	0.162502	0.162502	6.31232	1.34877e-06	1.95131e-05	4.75044	0.162502	17	1001612	F	II	ABR	Intron		Repeats	TSS1500	opensea	TSS1500-opensea		NA	NA
cg18696027	0.162484	0.162484	7.066	2.14812e-07	4.27136e-06	6.61023	0.162484	15	45002597	F	II	B2M	Intron			TSS200	opensea	TSS200-opensea		TRUE	NA
cg09510180	0.162478	0.162478	8.64072	5.83311e-09	2.49045e-07	10.2732	0.162478	1	10895978	F	I					Body	opensea	Body-opensea		NA	TRUE		rs3768740	rs73926196
cg00168634	0.162383	0.162383	7.20793	1.53161e-07	3.24087e-06	6.95326	0.162383	4	154572830	F	II		Intron		Repeats	Body	opensea	Body-opensea		NA	TRUE			rs57363052
cg05655190	0.162362	0.162362	9.51237	9.12138e-10	6.2518e-08	12.1608	0.162362	19	54971879	R	II	LENG8	TSS1.5kb			TSS200	shelf	TSS200-shelf	chr12:58130870-58132047	NA	NA
cg13488556	0.162335	0.162335	9.09755	2.17862e-09	1.17925e-07	11.275	0.162335	15	43532047	R	II	TGM5	TSS1.5kb			Body	opensea	Body-opensea		NA	TRUE
cg20309061	0.162324	0.162324	8.30166	1.23339e-08	4.39088e-07	9.51173	0.162324	15	42693555	F	II	CAPN3	Intron	PSORS	Repeats	IGR	opensea	IGR-opensea		NA	NA		rs7103265
cg19663795	0.162322	0.162322	9.54977	8.44182e-10	5.91668e-08	12.2395	0.162322	16	30393854	R	II	2001-09-01	TSS1.5kb			TSS1500	shore	TSS1500-shore	chr15:45003460-45004345	NA	NA
cg11549417	0.16232	0.16232	8.86435	3.58946e-09	1.71965e-07	10.767	0.16232	13	114814643	R	II	RASA3	Intron	PSORS		IGR	opensea	IGR-opensea		NA	TRUE			rs75747341
cg24126180	0.162289	0.162289	8.28426	1.28223e-08	4.52953e-07	9.47226	0.162289	7	128580582	R	II	IRF5	TSS1.5kb			Body	shelf	Body-shelf	chr12:120702976-120703541	NA	TRUE
cg15893360	0.162279	0.162279	8.62705	6.01016e-09	2.54891e-07	10.2427	0.162279	12	120700361	R	II	PXN	Intron		Repeats	5'UTR	opensea	5'UTR-opensea		NA	TRUE
cg16671238	0.162248	0.162248	9.54276	8.56508e-10	5.97891e-08	12.2248	0.162248	13	20987145	R	II	CRYL1	Intron		Repeats	IGR	opensea	IGR-opensea		NA	NA	low-CpG:36466239-36466509
cg16282618	0.162218	0.162218	14.0421	2.49714e-13	3.48631e-10	20.4915	0.162218	11	129444501	R	I					TSS200	shore	TSS200-shore	chr1:236687071-236687608	NA	NA
cg11235297	0.162193	0.162193	6.72633	4.87581e-07	8.38861e-06	5.77972	0.162193	5	1108315	F	II	SLC12A7	Intron			5'UTR	opensea	5'UTR-opensea		NA	TRUE
cg24631845	0.162179	0.162179	10.6737	8.94658e-11	1.25409e-08	14.5229	0.162179	7	1552941	R	I			PSORS		Body	shore	Body-shore	chr16:88772237-88773195	NA	NA		rs877578
cg17657618	0.162114	0.162114	10.0305	3.17065e-10	2.94792e-08	13.2359	0.162114	1	15427654	R	II	KIAA1026	TSS1.5kb	PSORS		Body	shore	Body-shore	chr13:20989007-20989836	NA	TRUE
cg24452821	0.162094	0.162094	8.25483	1.36942e-08	4.76129e-07	9.40538	0.162094	11	113953812	R	I	ZBTB16	Intron			IGR	opensea	IGR-opensea		NA	NA
cg01393945	0.162058	0.162058	7.02227	2.38533e-07	4.65413e-06	6.50404	0.162058	5	10457034	F	I	ROPN1L	Intron			Body	opensea	Body-opensea		TRUE	TRUE
cg00450164	0.162041	0.162041	8.02416	2.30248e-08	7.16372e-07	8.87725	0.162041	1	209930127	F	II	TRAF3IP3	Intron	PSORS		Body	opensea	Body-opensea		NA	TRUE		rs16958619
cg08720806	0.161956	0.161956	11.1995	3.29831e-11	6.49636e-09	15.5375	0.161956	11	125142671	F	II	PKNOX2	Intron	PSORS		IGR	opensea	IGR-opensea		NA	NA
cg03163545	0.161941	0.161941	8.83141	3.85401e-09	1.82012e-07	10.6947	0.161941	16	1593415	R	II	IFT140	Intron		Repeats	TSS200	opensea	TSS200-opensea		NA	TRUE
cg23447996	0.161833	0.161833	9.85781	4.49249e-10	3.76961e-08	12.8813	0.161833	9	93564603	R	II	SYK	TSS1.5kb			Body	shore	Body-shore	chr5:1108802-1109051	NA	NA			rs79796873
cg14285050	0.161805	0.161805	12.7387	2.11893e-12	1.16185e-09	18.3252	0.161805	1	40778294	R	I	COL9A2	Intron			TSS200	island	TSS200-island	chr21:45705428-45706044	TRUE	NA
cg14113739	0.161774	0.161774	8.23164	1.44239e-08	4.96116e-07	9.3526	0.161774	9	137658595	F	II	COL5A1	Intron			5'UTR	opensea	5'UTR-opensea		NA	NA
cg27064337	0.161735	0.161735	16.5937	5.77405e-15	4.96407e-11	24.2904	0.161735	8	18925266	R	II		Intron			IGR	opensea	IGR-opensea		NA	NA
cg25602242	0.161734	0.161734	8.63544	5.9008e-09	2.51172e-07	10.2614	0.161734	1	9143538	F	II	SLC2A5	Intron		Repeats	IGR	shore	IGR-shore	chr10:134145177-134146025	TRUE	NA			rs35628161
cg22400420	0.161707	0.161707	7.75824	4.2281e-08	1.15662e-06	8.25977	0.161707	1	183851242	R	II	RGL1	Intron	PSORS		Body	island	Body-island	chr19:42703604-42703976	TRUE	NA
cg25520249	0.1617	0.1617	11.3918	2.30811e-11	5.2409e-09	15.9004	0.1617	19	41700269	F	II	CYP2S1	Intron			5'UTR	opensea	5'UTR-opensea		NA	TRUE
cg24380059	0.161671	0.161671	8.72977	4.80386e-09	2.15343e-07	10.4706	0.161671	20	56196288	R	II	ZBP1	TSS1.5kb			Body	island	Body-island	chr11:113953620-113953839	NA	NA
cg04136456	0.161663	0.161663	6.92852	2.98819e-07	5.59594e-06	6.27567	0.161663	1	11413470	F	II					IGR	opensea	IGR-opensea		NA	TRUE		rs2780656
cg05608541	0.161624	0.161624	9.09109	2.20875e-09	1.1923e-07	11.261	0.161624	11	2321770	R	II	C11orf21	Exons			IGR	shelf	IGR-shelf	chr4:85503546-85504893	NA	NA
cg26164488	0.161605	0.161605	7.06269	2.16518e-07	4.29841e-06	6.60221	0.161605	2	64440295	F	II		Intron			IGR	shore	IGR-shore	chr2:131148591-131149416	NA	NA
cg24338833	0.161576	0.161576	14.413	1.39763e-13	2.57072e-10	21.0784	0.161576	8	10592227	R	II		Intron			IGR	shore	IGR-shore	chr8:8243559-8243984	NA	NA		rs2976956
cg19846154	0.161545	0.161545	10.1863	2.32286e-10	2.39048e-08	13.5524	0.161545	8	74332112	R	II		TSS1.5kb			Body	opensea	Body-opensea		NA	TRUE
cg15924868	0.161491	0.161491	8.78384	4.27187e-09	1.96409e-07	10.59	0.161491	11	2322674	F	I	C11orf21	TSS1.5kb			Body	shore	Body-shore	chr9:93563775-93564546	NA	NA
cg17668731	0.161483	0.161483	8.80859	4.04895e-09	1.88807e-07	10.6445	0.161483	5	159696341	F	II	CCNJL	Intron	PSORS		TSS200	opensea	TSS200-opensea		NA	NA
cg18515872	0.161468	0.161468	9.60977	7.4588e-10	5.39634e-08	12.3655	0.161468	14	72943461	R	II	RGS6	5UTR			IGR	shelf	IGR-shelf	chr21:35574323-35574549	NA	NA			rs5843644
cg14236118	0.161459	0.161459	8.17778	1.62768e-08	5.46071e-07	9.22975	0.161459	4	70697558	R	II		Intron	PSORS	Repeats	5'UTR	shore	5'UTR-shore	chr1:40942784-40943387	NA	NA
cg10794973	0.161438	0.161438	10.3075	1.82754e-10	2.02977e-08	13.7964	0.161438	6	43692678	F	II		Intron			IGR	opensea	IGR-opensea		TRUE	TRUE			rs7977832
cg20912978	0.161413	0.161413	14.2306	1.85649e-13	2.99684e-10	20.7913	0.161413	20	48061990	R	II	KCNB1	Intron			TSS1500	opensea	TSS1500-opensea		TRUE	NA
cg22210337	0.161387	0.161387	11.4858	1.94127e-11	4.693e-09	16.0763	0.161387	11	2322808	R	I	C11orf21	TSS1.5kb	PSORS		Body	opensea	Body-opensea		NA	NA
cg18854004	0.161335	0.161335	9.49462	9.46318e-10	6.41899e-08	12.1233	0.161335	2	8444004	R	II		Intron		Repeats	IGR	opensea	IGR-opensea		NA	TRUE
cg10491452	0.161278	0.161278	6.38692	1.12123e-06	1.67424e-05	4.9372	0.161278	16	88866627	R	II					Body	opensea	Body-opensea		TRUE	TRUE	low-CpG:13035893-13035988
cg09606470	0.161269	0.161269	8.64901	5.72842e-09	2.45716e-07	10.2916	0.161269	3	183273557	R	II	KLHL6	TSS1.5kb			Body	opensea	Body-opensea		NA	TRUE
cg03252770	0.161207	0.161207	8.14002	1.77203e-08	5.82468e-07	9.14339	0.161207	4	154354354	F	II					Body	opensea	Body-opensea		TRUE	TRUE
cg20992708	0.161202	0.161202	8.66074	5.58343e-09	2.40998e-07	10.3176	0.161202	4	5637894	F	II	EVC2	Intron		Repeats	IGR	shore	IGR-shore	chr10:134826130-134826843	NA	NA
cg07474957	0.161098	0.161098	8.85581	3.65619e-09	1.74591e-07	10.7483	0.161098	6	30650844	R	II	KIAA1949	Intron	PSORS		IGR	opensea	IGR-opensea		TRUE	TRUE
cg25949363	0.161042	0.161042	14.348	1.54606e-13	2.66072e-10	20.9763	0.161042	17	48352008	R	II	TMEM92	TSS1.5kb	PSORS		Body	shore	Body-shore	chr19:41698743-41699325	NA	NA	low-CpG:46392109-46392128
cg25938806	0.161038	0.161038	8.97178	2.8494e-09	1.44796e-07	11.0019	0.161038	2	177028162	F	II	HOXD3	TSS1.5kb	PSORS		TSS1500	opensea	TSS1500-opensea		NA	NA
cg06119477	0.160962	0.160962	8.22398	1.46737e-08	5.0341e-07	9.33515	0.160962	20	418893	R	II	TBC1D20	3UTR			Body	shelf	Body-shelf	chr17:43209347-43210746	NA	TRUE
cg21837069	0.160909	0.160909	13.8509	3.3837e-13	4.08435e-10	20.184	0.160909	1	1369466	R	II	VWA1	Intron	PSORS		Body	island	Body-island	chr19:42703604-42703976	TRUE	NA
cg09076123	0.160846	0.160846	8.06742	2.08756e-08	6.63629e-07	8.97683	0.160846	1	183559527	F	II	NCF2	TSS1.5kb	PSORS		IGR	opensea	IGR-opensea		NA	NA
cg00216138	0.16084	0.16084	8.52261	7.55848e-09	3.02509e-07	10.0096	0.16084	15	37171175	R	II	LOC145845	Intron			1stExon	opensea	1stExon-opensea		NA	NA
cg09196959	0.160837	0.160837	7.87865	3.20715e-08	9.27785e-07	8.54052	0.160837	6	30104440	R	II	TRIM40	TSS1.5kb			Body	opensea	Body-opensea		NA	NA
cg13924510	0.160792	0.160792	9.14575	1.96673e-09	1.09163e-07	11.379	0.160792	11	36112355	R	II	LDLRAD3	Intron	PSORS		IGR	shore	IGR-shore	chr20:44935932-44937310	NA	NA
cg17936488	0.160788	0.160788	9.84817	4.58123e-10	3.82009e-08	12.8614	0.160788	9	134151519	F	II	FAM78A	TSS1.5kb			Body	opensea	Body-opensea		TRUE	TRUE
cg12024826	0.160735	0.160735	8.95613	2.94659e-09	1.48649e-07	10.9678	0.160735	10	49893336	R	II	WDFY4	TSS1.5kb			IGR	opensea	IGR-opensea		NA	TRUE
cg06152215	0.160692	0.160692	7.72061	4.61133e-08	1.24287e-06	8.17165	0.160692	12	124422259	R	II	CCDC92	Exons			TSS200	opensea	TSS200-opensea		TRUE	NA
cg24107163	0.160675	0.160675	9.86744	4.40566e-10	3.72643e-08	12.9012	0.160675	1	207095332	F	II	FAIM3	TSS1.5kb			Body	opensea	Body-opensea		NA	NA
cg15240033	0.16064	0.16064	11.7569	1.18526e-11	3.40247e-09	16.5776	0.16064	6	3623985	R	I		3UTR		Repeats	Body	opensea	Body-opensea		NA	NA	low-CpG:119614877-119614956
cg23752828	0.160628	0.160628	10.4561	1.36501e-10	1.6534e-08	14.0932	0.160628	12	57941309	F	II	DCTN2	TSS1.5kb	PSORS		IGR	shelf	IGR-shelf	chr16:88869780-88870592	NA	NA
cg24796554	0.160626	0.160626	10.3143	1.80314e-10	2.01102e-08	13.81	0.160626	11	128565519	F	II	FLI1	TSS1.5kb	PSORS		Body	shelf	Body-shelf	chr6:30654392-30654934	TRUE	NA
cg23646614	0.160625	0.160625	9.64262	6.97136e-10	5.14323e-08	12.4343	0.160625	11	48083100	F	II	PTPRJ	Intron		Repeats	Body	shelf	Body-shelf	chr6:32163292-32164383	NA	NA
cg10200202	0.160625	0.160625	9.02888	2.52184e-09	1.3157e-07	11.1261	0.160625	10	121277385	R	II	RGS10	Intron			Body	opensea	Body-opensea		TRUE	TRUE	low-CpG:13038890-13039156
cg20218614	0.160593	0.160593	8.30599	1.22152e-08	4.35567e-07	9.52156	0.160593	8	124194935	R	II	FAM83A	5UTR			5'UTR	opensea	5'UTR-opensea		NA	TRUE
cg09716921	0.160585	0.160585	9.17132	1.86308e-09	1.04903e-07	11.4341	0.160585	3	66519998	R	II	LRIG1	Intron			5'UTR	shore	5'UTR-shore	chr4:125633390-125634275	NA	NA
cg22490695	0.160566	0.160566	8.89242	3.3788e-09	1.64186e-07	10.8285	0.160566	16	31271240	R	II	ITGAM	TSS1.5kb			Body	shore	Body-shore	chr17:48350422-48350832	TRUE	TRUE
cg15780398	0.160526	0.160526	9.48193	9.71574e-10	6.53926e-08	12.0965	0.160526	2	97439827	F	I	CNNM4	Intron			IGR	opensea	IGR-opensea		NA	TRUE
cg10091265	0.160504	0.160504	8.71064	5.00791e-09	2.22369e-07	10.4283	0.160504	2	223288331	F	II	SGPP2	TSS1.5kb	PSORS		TSS1500	shore	TSS1500-shore	chr1:1370767-1371449	NA	TRUE
cg18231184	0.160463	0.160463	8.97615	2.82282e-09	1.43799e-07	11.0114	0.160463	7	97762571	F	II	LMTK2	Intron	PSORS		TSS1500	shore	TSS1500-shore	chr17:80332182-80333671	TRUE	NA
cg26696162	0.160441	0.160441	6.53008	7.87872e-07	1.24791e-05	5.29403	0.160441	6	151709522	R	II	ZBTB2	Intron	PSORS		IGR	opensea	IGR-opensea		TRUE	TRUE
cg06745704	0.160439	0.160439	9.60749	7.49387e-10	5.41382e-08	12.3607	0.160439	1	27668325	F	II	SYTL1	TSS1.5kb			5'UTR	opensea	5'UTR-opensea		NA	NA		rs35116326
cg02142926	0.160405	0.160405	7.13798	1.80891e-07	3.71107e-06	6.78449	0.160405	6	134994674	F	II					IGR	opensea	IGR-opensea		NA	TRUE
cg12517576	0.160384	0.160384	7.97225	2.59062e-08	7.85513e-07	8.75743	0.160384	7	128048308	F	II	IMPDH1	Intron	PSORS		Body	island	Body-island	chr19:45150371-45150834	NA	TRUE
cg23290146	0.160379	0.160379	10.2966	1.86716e-10	2.06015e-08	13.7746	0.160379	17	25958303	F	II	LGALS9	TSS1.5kb			TSS200	opensea	TSS200-opensea		NA	NA			rs78653490
cg22222999	0.160366	0.160366	8.75421	4.55541e-09	2.06362e-07	10.5246	0.160366	1	234894712	F	II					IGR	shelf	IGR-shelf	chr18:45687797-45688512	NA	NA
cg24283921	0.160346	0.160346	10.3941	1.54116e-10	1.79906e-08	13.9697	0.160346	11	10477461	F	II	AMPD3	TSS1.5kb	PSORS		Body	shore	Body-shore	chr11:128562671-128565011	NA	NA		rs79724956
cg19963589	0.160338	0.160338	8.47793	8.34074e-09	3.25534e-07	9.90949	0.160338	1	54822103	F	II	SSBP3	3UTR			Body	opensea	Body-opensea		NA	TRUE
cg05931497	0.160328	0.160328	6.13163	2.11517e-06	2.83334e-05	4.29598	0.160328	10	867221	R	I	LARP4B	Intron			IGR	shore	IGR-shore	chr16:874280-874895	TRUE	TRUE
cg04106196	0.160317	0.160317	9.69926	6.2064e-10	4.72868e-08	12.5525	0.160317	16	54611564	R	II					5'UTR	shore	5'UTR-shore	chr4:57371582-57372022	TRUE	NA		rs74432570
cg02867696	0.160305	0.160305	9.28879	1.45433e-09	8.74468e-08	11.6861	0.160305	3	55518396	F	II	WNT5A	Intron			TSS1500	shore	TSS1500-shore	chr17:17108771-17109701	NA	NA
cg09387152	0.160271	0.160271	10.9858	4.9281e-11	8.46433e-09	15.1293	0.160271	14	75689066	R	I					TSS1500	opensea	TSS1500-opensea		TRUE	NA
cg10402417	0.160251	0.160251	10.7216	8.15705e-11	1.17898e-08	14.6169	0.160251	11	67171476	F	II	TBC1D10C	TSS1.5kb			TSS200	opensea	TSS200-opensea		NA	NA
cg20335425	0.160177	0.160177	8.43511	9.16885e-09	3.50034e-07	9.81324	0.160177	1	153363264	R	I	S100A8	TSS1.5kb	PSORS		TSS200	opensea	TSS200-opensea		TRUE	TRUE
cg00050692	0.160148	0.160148	9.54761	8.47968e-10	5.93245e-08	12.235	0.160148	2	25524877	R	II	DNMT3A	Intron			Body	opensea	Body-opensea		TRUE	TRUE
cg08540215	0.160126	0.160126	8.29091	1.26334e-08	4.47822e-07	9.48735	0.160126	7	150548765	F	II	ABP1	TSS1.5kb			Body	shore	Body-shore	chr7:128049499-128050488	NA	TRUE
cg24923516	0.160121	0.160121	7.00002	2.5161e-07	4.86233e-06	6.44995	0.160121	2	127955156	F	I	CYP27C1	Intron		Repeats	Body	shore	Body-shore	chr7:1977286-1977912	TRUE	NA
cg08800893	0.160093	0.160093	14.2963	1.6754e-13	2.81366e-10	20.8951	0.160093	22	36727569	F	II	MYH9	Intron	PSORS		IGR	shelf	IGR-shelf	chr17:77020023-77020868	NA	NA
cg27498434	0.160027	0.160027	10.3489	1.6843e-10	1.91222e-08	13.8794	0.160027	8	30556362	R	II	GSR	Intron			IGR	opensea	IGR-opensea		NA	TRUE
cg27461254	0.159983	0.159983	10.3183	1.78905e-10	1.99979e-08	13.818	0.159983	20	39135472	R	II					5'UTR	shelf	5'UTR-shelf	chr11:44586602-44587404	TRUE	TRUE
cg01904393	0.159898	0.159898	11.9365	8.58553e-12	2.7232e-09	16.9051	0.159898	12	51815083	F	II		Intron			5'UTR	island	5'UTR-island	chr12:125002006-125002433	NA	NA
cg15700582	0.159868	0.159868	10.043	3.09248e-10	2.90791e-08	13.2613	0.159868	2	68960656	F	II	ARHGAP25	Intron		Repeats	Body	shore	Body-shore	chr2:113956343-113957042	NA	NA
cg06032302	0.159861	0.159861	9.06706	2.32466e-09	1.237e-07	11.2089	0.159861	5	131762646	R	II	C5orf56	Intron	PSORS		IGR	shore	IGR-shore	chr19:42748909-42749275	TRUE	NA		rs74844647
cg03596635	0.159856	0.159856	10.2454	2.066e-10	2.21398e-08	13.6716	0.159856	3	127393517	F	I	ABTB1	Intron	PSORS	Repeats	IGR	shore	IGR-shore	chr16:56642129-56642595	TRUE	TRUE
cg13368983	0.159848	0.159848	12.0747	6.71464e-12	2.33892e-09	17.1547	0.159848	2	201995729	F	II	CFLAR	Intron			Body	shore	Body-shore	chr11:2923301-2923817	NA	TRUE			rs80093400
cg27631256	0.159796	0.159796	6.35692	1.20762e-06	1.78138e-05	4.86216	0.159796	9	117692745	R	II	TNFSF8	TSS1.5kb			Body	opensea	Body-opensea		TRUE	NA			rs3751093
cg04947157	0.159793	0.159793	7.71535	4.66758e-08	1.25521e-06	8.15934	0.159793	17	76128481	F	II	TMC8	TSS1.5kb			IGR	opensea	IGR-opensea		NA	TRUE
cg13733615	0.159776	0.159776	7.50443	7.61804e-08	1.85286e-06	7.66192	0.159776	9	132201050	R	II		5UTR	PSORS		IGR	island	IGR-island	chr9:125109007-125109644	TRUE	NA
cg19519319	0.159749	0.159749	7.35774	1.07469e-07	2.43633e-06	7.31269	0.159749	19	2085301	F	II	MOBKL2A	5UTR			Body	opensea	Body-opensea		NA	NA
cg25477497	0.159748	0.159748	9.42885	1.08496e-09	7.06577e-08	11.9842	0.159748	7	87228808	R	II	ABCB1	Intron	PSORS		IGR	opensea	IGR-opensea		TRUE	TRUE
cg10563714	0.159746	0.159746	8.03541	2.24449e-08	7.0237e-07	8.90317	0.159746	8	82192519	R	II	FABP5	TSS1.5kb			TSS200	opensea	TSS200-opensea		TRUE	TRUE
cg02889001	0.159745	0.159745	6.2741	1.48301e-06	2.11133e-05	4.65458	0.159745	16	1519785	F	II	CLCN7	Intron		Repeats	TSS1500	opensea	TSS1500-opensea		TRUE	TRUE		rs72743619
cg06207778	0.159718	0.159718	8.86502	3.58431e-09	1.71837e-07	10.7685	0.159718	1	15672633	F	I	FHAD1	Intron		Repeats	Body	shore	Body-shore	chr4:1188185-1189162	NA	TRUE
cg15463966	0.1597	0.1597	9.38635	1.18553e-09	7.53991e-08	11.894	0.1597	3	148446998	F	II	AGTR1	TSS1.5kb			5'UTR	shelf	5'UTR-shelf	chr11:67168616-67169098	NA	NA
cg09338297	0.159608	0.159608	14.6	1.0479e-13	2.13034e-10	21.3694	0.159608	11	45717384	F	II	DQ582305	TSS1.5kb	PSORS	Repeats	5'UTR	opensea	5'UTR-opensea		NA	NA
cg11969526	0.159605	0.159605	8.49752	7.98809e-09	3.15343e-07	9.95342	0.159605	2	209145835	R	II	PIKFYVE	Intron	PSORS	Repeats	Body	island	Body-island	chr1:92945907-92952609	NA	TRUE
cg21847347	0.159595	0.159595	8.43047	9.26348e-09	3.52567e-07	9.80279	0.159595	17	72709572	R	II	RAB37	TSS1.5kb			Body	opensea	Body-opensea		NA	NA
cg11706729	0.159584	0.159584	7.51659	7.40472e-08	1.81048e-06	7.69075	0.159584	6	32813154	F	II	PSMB8	TSS1.5kb			TSS1500	opensea	TSS1500-opensea		NA	NA
cg03995631	0.159583	0.159583	6.86161	3.51191e-07	6.40233e-06	6.11205	0.159583	3	112218510	R	II	BTLA	TSS1.5kb	PSORS		Body	opensea	Body-opensea		TRUE	TRUE
cg03685475	0.159571	0.159571	8.06455	2.10118e-08	6.67071e-07	8.97023	0.159571	22	41597321	F	II					TSS1500	shore	TSS1500-shore	chr15:73925033-73925925	NA	TRUE
cg27274382	0.159561	0.159561	8.66302	5.55575e-09	2.40101e-07	10.3227	0.159561	11	76376064	R	II	LRRC32	Intron			IGR	shore	IGR-shore	chr5:73935725-73937551	NA	NA
cg18105725	0.159541	0.159541	11.1125	3.8813e-11	7.26981e-09	15.3721	0.159541	6	160554003	R	II	SLC22A1	Intron	PSORS		IGR	opensea	IGR-opensea		NA	TRUE
cg26158270	0.159475	0.159475	7.78117	4.01073e-08	1.10929e-06	8.31338	0.159475	11	12309622	F	II	MICALCL	Intron			TSS200	shelf	TSS200-shelf	chr11:10472000-10472857	TRUE	NA
cg20933946	0.159473	0.159473	8.28778	1.2722e-08	4.50229e-07	9.48024	0.159473	15	96892116	R	II					Body	shore	Body-shore	chr6:116421673-116422382	NA	TRUE			rs11968191
cg02026204	0.159469	0.159469	11.258	2.95747e-11	6.06383e-09	15.6484	0.159469	22	30663007	R	I	OSM	TSS1.5kb			Body	opensea	Body-opensea		NA	NA
cg26818197	0.159437	0.159437	7.27842	1.29597e-07	2.83242e-06	7.12272	0.159437	6	110986361	F	II	CDK19	Intron		Repeats	IGR	opensea	IGR-opensea		NA	NA
cg25771271	0.159395	0.159395	7.36264	1.06236e-07	2.41319e-06	7.32439	0.159395	1	119550191	F	II					Body	opensea	Body-opensea		NA	TRUE		rs10852122
cg26725201	0.159354	0.159354	9.54993	8.43903e-10	5.91591e-08	12.2399	0.159354	6	3023598	R	I		3UTR	PSORS		Body	opensea	Body-opensea		TRUE	NA	low-CpG:17274632-17274684
cg15244327	0.159318	0.159318	9.52775	8.83536e-10	6.11371e-08	12.1932	0.159318	8	23021690	R	II	TNFRSF10D	TSS1.5kb	PSORS		IGR	shore	IGR-shore	chr9:132199361-132199984	NA	NA
cg04605532	0.159205	0.159205	6.45295	9.52566e-07	1.45763e-05	5.10203	0.159205	1	234843592	F	II					IGR	shore	IGR-shore	chr2:129103077-129104287	TRUE	TRUE
cg17833066	0.1592	0.1592	7.31105	1.19979e-07	2.66273e-06	7.20096	0.1592	17	29836341	R	II	RAB11FIP4	3UTR	PSORS		Body	opensea	Body-opensea		NA	TRUE
cg23149881	0.159151	0.159151	7.61141	5.93768e-08	1.52507e-06	7.91493	0.159151	2	113594654	R	II	IL1B	TSS1.5kb			Body	opensea	Body-opensea		NA	NA		rs35538944
cg00903584	0.159005	0.159005	8.19519	1.56528e-08	5.29377e-07	9.26948	0.159005	1	202128682	R	II	PTPN7	TSS1.5kb	PSORS		Body	opensea	Body-opensea		NA	NA
cg26905258	0.158968	0.158968	8.98093	2.79409e-09	1.42674e-07	11.0218	0.158968	13	77898407	R	II	MYCBP2	Intron			Body	opensea	Body-opensea		NA	TRUE
cg01544270	0.158862	0.158862	7.91521	2.95018e-08	8.70394e-07	8.62537	0.158862	9	140300227	R	II	EXD3	Intron			IGR	opensea	IGR-opensea		TRUE	TRUE
cg27504369	0.158854	0.158854	9.03048	2.51326e-09	1.31186e-07	11.1296	0.158854	22	39353550	F	II	APOBEC3A	TSS1.5kb			TSS1500	shore	TSS1500-shore	chr6:32811494-32811839	NA	NA			rs8842
cg24504194	0.158839	0.158839	8.29156	1.26151e-08	4.47313e-07	9.48882	0.158839	6	31527920	R	II					IGR	opensea	IGR-opensea		NA	TRUE
cg04159215	0.158811	0.158811	7.43139	9.03859e-08	2.12378e-06	7.48837	0.158811	10	126182324	F	II	LHPP	5UTR			IGR	shelf	IGR-shelf	chr12:122124839-122125216	NA	NA
cg25773695	0.158809	0.158809	10.8709	6.1299e-11	9.69812e-09	14.9074	0.158809	1	116191657	F	II	VANGL1	Intron			IGR	opensea	IGR-opensea		NA	TRUE
cg03466198	0.158808	0.158808	10.78	7.29298e-11	1.09327e-08	14.7307	0.158808	7	50727932	R	I	GRB10	Intron	PSORS		TSS1500	shore	TSS1500-shore	chr20:43935199-43935633	NA	NA
cg07592723	0.158799	0.158799	10.1406	2.54412e-10	2.54146e-08	13.4598	0.158799	16	55365146	R	II		Intron	PSORS		TSS1500	shelf	TSS1500-shelf	chr1:117209824-117210621	NA	NA
cg11666534	0.158789	0.158789	9.26827	1.51842e-09	9.01703e-08	11.6422	0.158789	22	23922551	F	II	IGLL1	TSS1.5kb			IGR	shelf	IGR-shelf	chr22:41601069-41601476	NA	NA
cg25196158	0.158772	0.158772	8.42608	9.35391e-09	3.55279e-07	9.79292	0.158772	1	214152979	R	II		Intron			Body	shore	Body-shore	chr11:117856638-117857298	NA	NA
cg08261871	0.158763	0.158763	9.60776	7.48975e-10	5.41197e-08	12.3613	0.158763	11	1680929	R	II	HCCA2				Body	opensea	Body-opensea		NA	TRUE
cg14244636	0.158721	0.158721	8.44112	9.04778e-09	3.46135e-07	9.82675	0.158721	10	100055918	F	II				Repeats	Body	opensea	Body-opensea		TRUE	TRUE
cg05274316	0.158644	0.158644	7.48238	8.02092e-08	1.93073e-06	7.60961	0.158644	15	70250464	F	II					Body	shore	Body-shore	chr8:145017868-145018444	NA	NA
cg12753009	0.158639	0.158639	6.38843	1.11705e-06	1.66863e-05	4.94098	0.158639	8	129061665	R	II	PVT1	TSS1.5kb			TSS200	opensea	TSS200-opensea		NA	NA
cg01223086	0.15863	0.15863	8.46595	8.5645e-09	3.32817e-07	9.88257	0.15863	15	96896680	F	II			PSORS		3'UTR	shelf	3'UTR-shelf	chr1:27874417-27874638	TRUE	TRUE		rs80143757
cg17127702	0.158579	0.158579	12.4452	3.50819e-12	1.58385e-09	17.8137	0.158579	1	226594323	R	II	PARP1	Intron	PSORS		Body	opensea	Body-opensea		NA	TRUE
cg17776833	0.158515	0.158515	9.88221	4.27574e-10	3.64939e-08	12.9316	0.158515	17	784465	R	II	NXN	Intron		Repeats	IGR	shore	IGR-shore	chr12:115135925-115136350	NA	NA
cg05475386	0.158502	0.158502	5.07623	3.10084e-05	0.00027457	1.59595	0.158502	12	65723693	R	II	MSRB3	Intron			1stExon	shore	1stExon-shore	chr7:128430707-128432003	NA	NA
cg25148674	0.15849	0.15849	8.34403	1.12229e-08	4.08017e-07	9.60771	0.15849	8	24013349	F	II					IGR	opensea	IGR-opensea		NA	TRUE
cg20014974	0.158478	0.158478	10.9405	5.36984e-11	8.90198e-09	15.042	0.158478	1	8271918	R	II		Intron	PSORS		IGR	opensea	IGR-opensea		TRUE	NA		rs59967615
cg18010131	0.158416	0.158416	7.41286	9.44038e-08	2.19533e-06	7.44423	0.158416	11	10476620	F	II	AMPD3	TSS1.5kb			IGR	opensea	IGR-opensea		NA	TRUE
cg00891886	0.158344	0.158344	10.2567	2.02012e-10	2.17824e-08	13.6945	0.158344	7	73417264	F	II					TSS1500	shelf	TSS1500-shelf	chr1:156215368-156215899	NA	NA
cg16146033	0.158339	0.158339	8.77544	4.35037e-09	1.98966e-07	10.5715	0.158339	11	62767323	R	II	SLC22A8	TSS1.5kb			Body	opensea	Body-opensea		NA	TRUE
cg10045909	0.158311	0.158311	8.32298	1.17614e-08	4.22645e-07	9.56006	0.158311	16	31075842	R	II	ZNF668	Intron			IGR	opensea	IGR-opensea		TRUE	TRUE
cg13672743	0.158291	0.158291	9.87104	4.37359e-10	3.71127e-08	12.9086	0.158291	17	33417086	R	II	RFFL	TSS1.5kb		Repeats	Body	shelf	Body-shelf	chr13:77900504-77901140	NA	NA
cg06043201	0.158269	0.158269	6.48164	8.87548e-07	1.37595e-05	5.17353	0.158269	8	28974428	R	II	KIF13B	Exons			Body	shore	Body-shore	chr4:1645886-1646324	TRUE	TRUE
cg24171555	0.158262	0.158262	5.45093	1.18429e-05	0.000121349	2.56106	0.158262	2	69852693	F	II	AAK1	Intron	PSORS		Body	shelf	Body-shelf	chr20:56884738-56885222	NA	NA
cg05734456	0.158262	0.158262	9.32447	1.3494e-09	8.28212e-08	11.7623	0.158262	6	41516085	F	II	FOXP4	Intron			Body	shore	Body-shore	chr7:21582443-21583313	NA	TRUE
cg14539363	0.158261	0.158261	5.39372	1.37103e-05	0.000137275	2.41402	0.158261	19	55766853	F	II	SAPS1	Intron		Repeats	Body	opensea	Body-opensea		NA	TRUE
cg05585795	0.15826	0.15826	10.1335	2.58062e-10	2.56433e-08	13.4453	0.15826	2	85584897	F	II	ELMOD3	Intron			Body	shore	Body-shore	chr4:7043808-7045732	NA	NA		rs7685153
cg22703113	0.158257	0.158257	8.90387	3.2966e-09	1.61265e-07	10.8536	0.158257	4	7185164	R	II					Body	opensea	Body-opensea		NA	TRUE
cg24643393	0.158249	0.158249	9.48749	9.60434e-10	6.49068e-08	12.1083	0.158249	7	73417261	F	II					TSS1500	opensea	TSS1500-opensea		NA	NA
cg15881332	0.158223	0.158223	7.39672	9.80511e-08	2.26303e-06	7.40576	0.158223	7	106505786	F	II	PIK3CG	TSS1.5kb			Body	opensea	Body-opensea		NA	NA		rs80068692
cg06183267	0.158189	0.158189	9.13917	1.99437e-09	1.10312e-07	11.3648	0.158189	2	100759134	F	II	AFF3	TSS1.5kb			Body	opensea	Body-opensea		NA	TRUE
cg11411705	0.15817	0.15817	10.5971	1.0373e-10	1.37898e-08	14.3724	0.15817	10	82246287	F	II	TSPAN14	Intron			1stExon	opensea	1stExon-opensea		TRUE	TRUE
cg24851181	0.158157	0.158157	9.17325	1.8555e-09	1.04578e-07	11.4383	0.158157	3	138668187	R	II	C3orf72	Intron	PSORS		IGR	shelf	IGR-shelf	chr1:112162204-112162837	NA	NA			rs76701185
cg21249659	0.158145	0.158145	6.48834	8.73035e-07	1.35702e-05	5.19021	0.158145	12	10324843	F	II	OLR1	TSS1.5kb			Body	opensea	Body-opensea		NA	TRUE
cg08779777	0.1581	0.1581	8.3839	1.0271e-08	3.81225e-07	9.69782	0.1581	7	106505772	F	II	PIK3CG	TSS1.5kb			TSS200	shelf	TSS200-shelf	chr11:10472000-10472857	TRUE	NA
cg17484237	0.158098	0.158098	8.99914	2.68729e-09	1.3844e-07	11.0615	0.158098	5	156536107	R	II	HAVCR2	TSS1.5kb			TSS1500	shore	TSS1500-shore	chr17:33416129-33416578	NA	NA
cg18520238	0.158047	0.158047	8.02346	2.30616e-08	7.1715e-07	8.87563	0.158047	11	36422557	R	II	PRR5L	TSS1.5kb			5'UTR	opensea	5'UTR-opensea		NA	NA
cg25116200	0.158028	0.158028	8.19485	1.56645e-08	5.2967e-07	9.26873	0.158028	5	156698854	F	II	CYFIP2	Intron			Body	opensea	Body-opensea		TRUE	TRUE
cg24054898	0.158016	0.158016	8.00236	2.41926e-08	7.44785e-07	8.82697	0.158016	3	148721868	F	II	GYG1	Intron			TSS1500	shore	TSS1500-shore	chr13:91999541-92001441	NA	NA
cg21532636	0.157946	0.157946	10.4035	1.51297e-10	1.7775e-08	13.9885	0.157946	22	36001055	F	II					Body	opensea	Body-opensea		TRUE	TRUE
cg08243626	0.157945	0.157945	7.85285	3.40227e-08	9.72896e-07	8.48052	0.157945	10	6442501	R	II					Body	opensea	Body-opensea		TRUE	TRUE
cg00287773	0.157907	0.157907	9.54627	8.50322e-10	5.94413e-08	12.2322	0.157907	5	139594619	R	II	C5orf32	Intron			Body	opensea	Body-opensea		TRUE	TRUE
cg03494634	0.157842	0.157842	9.07383	2.29139e-09	1.2247e-07	11.2236	0.157842	19	9238958	R	II	OR7G3				TSS1500	opensea	TSS1500-opensea		NA	TRUE
cg19400179	0.157818	0.157818	6.46004	9.36066e-07	1.43726e-05	5.1197	0.157818	3	108321607	R	II	DZIP3	TSS1.5kb			5'UTR	opensea	5'UTR-opensea		NA	NA
cg16210355	0.157743	0.157743	8.79299	4.18799e-09	1.93397e-07	10.6101	0.157743	13	107028903	R	II	LINC00460	TSS1.5kb	PSORS	Repeats	TSS200	shelf	TSS200-shelf	chr19:7745490-7747714	NA	NA
cg00757207	0.157741	0.157741	7.99781	2.44439e-08	7.50403e-07	8.81647	0.157741	17	7456223	F	II	TNFSF12	Intron	PSORS	Repeats	1stExon	opensea	1stExon-opensea		NA	TRUE
cg17218026	0.157714	0.157714	7.6756	5.11677e-08	1.35195e-06	8.06602	0.157714	1	154582156	R	II	ADAR	Intron			Body	shore	Body-shore	chr6:32811494-32811839	NA	NA
cg09231843	0.157669	0.157669	7.64776	5.45751e-08	1.42359e-06	8.00055	0.157669	15	43532097	R	II	TGM5	TSS1.5kb	PSORS		Body	opensea	Body-opensea		NA	NA
cg17661462	0.157639	0.157639	13.5255	5.71792e-13	5.4149e-10	19.6529	0.157639	19	7741838	R	II	C19orf59	TSS1.5kb	PSORS		TSS1500	opensea	TSS1500-opensea		NA	NA
cg00048436	0.157616	0.157616	8.36627	1.06812e-08	3.92803e-07	9.658	0.157616	5	32709071	F	II		Intron			Body	opensea	Body-opensea		NA	TRUE
cg09416512	0.157612	0.157612	7.47324	8.19434e-08	1.96417e-06	7.5879	0.157612	19	35838636	R	II					IGR	opensea	IGR-opensea		NA	TRUE
cg07941108	0.157573	0.157573	8.13382	1.79694e-08	5.88653e-07	9.1292	0.157573	14	90741814	R	II			PSORS		5'UTR	opensea	5'UTR-opensea		NA	TRUE
cg00764307	0.157572	0.157572	6.47005	9.1325e-07	1.40838e-05	5.14466	0.157572	14	94408121	F	II	ASB2	Intron			IGR	opensea	IGR-opensea		TRUE	TRUE
cg25067702	0.157528	0.157528	8.65611	5.64017e-09	2.42814e-07	10.3074	0.157528	17	70723227	F	II	SLC39A11	Intron			TSS200	shore	TSS200-shore	chr8:128806081-128806899	NA	NA
cg23953831	0.157525	0.157525	7.30268	1.22374e-07	2.70533e-06	7.18091	0.157525	1	117544416	F	II	CD101	TSS1.5kb	PSORS		1stExon	opensea	1stExon-opensea		NA	NA	low-CpG:1420060-1420172		rs35785904
cg22793129	0.157521	0.157521	14.0426	2.49494e-13	3.48631e-10	20.4924	0.157521	19	2085297	F	II	MOBKL2A	5UTR	PSORS		3'UTR	opensea	3'UTR-opensea		NA	NA
cg06549901	0.15752	0.15752	7.42278	9.22315e-08	2.15636e-06	7.46785	0.15752	16	55851316	R	II	CES1	Intron		Repeats	IGR	opensea	IGR-opensea		NA	TRUE
cg16411361	0.157395	0.157395	11.0617	4.27096e-11	7.75724e-09	15.2748	0.157395	2	198063653	R	II	ANKRD44	TSS1.5kb	PSORS		TSS200	opensea	TSS200-opensea		NA	NA		rs74585739
cg16949914	0.157365	0.157365	8.05685	2.13813e-08	6.75562e-07	8.95251	0.157365	10	6104515	F	II	IL2RA	TSS1.5kb			5'UTR	opensea	5'UTR-opensea		NA	NA
cg05504085	0.157361	0.157361	11.5482	1.73154e-11	4.37416e-09	16.1924	0.157361	19	15575652	R	II	RASAL3	TSS1.5kb		Repeats	TSS1500	opensea	TSS1500-opensea		NA	NA
cg11934819	0.157304	0.157304	10.324	1.76871e-10	1.9854e-08	13.8297	0.157304	20	1472078	R	II	SIRPB2	TSS1.5kb			TSS1500	opensea	TSS1500-opensea		NA	NA		rs28403630
cg07443710	0.157283	0.157283	9.0045	2.65668e-09	1.37166e-07	11.0731	0.157283	10	71206848	R	II			PSORS	Repeats	IGR	island	IGR-island	chr19:56061261-56061516	TRUE	NA		rs7251438
cg24459792	0.157279	0.157279	10.1551	2.47179e-10	2.4885e-08	13.4892	0.157279	1	31230846	F	II	LAPTM5	TSS1.5kb	PSORS		5'UTR	opensea	5'UTR-opensea		TRUE	TRUE
cg19216631	0.157237	0.157237	9.81901	4.86078e-10	3.98251e-08	12.8012	0.157237	7	155131325	R	II					IGR	opensea	IGR-opensea		TRUE	NA	low-CpG:73055184-73055203
cg20161089	0.157224	0.157224	5.11351	2.81678e-05	0.000253196	1.69212	0.157224	14	94577514	R	II	IFI27	TSS1.5kb		Repeats	Body	opensea	Body-opensea		NA	TRUE			rs79555367
cg07113653	0.157195	0.157195	8.02251	2.31114e-08	7.18376e-07	8.87344	0.157195	6	13428657	F	II	GFOD1	Intron			IGR	opensea	IGR-opensea		NA	TRUE
cg14801864	0.157161	0.157161	8.46181	8.64319e-09	3.35044e-07	9.87327	0.157161	20	17540975	R	II	BFSP1	Intron	PSORS		IGR	shelf	IGR-shelf	chr19:6361442-6362002	NA	NA
cg16487097	0.157139	0.157139	6.70269	5.16478e-07	8.79911e-06	5.72142	0.157139	14	75800941	R	II			PSORS		Body	shore	Body-shore	chr19:679786-680728	NA	NA
cg08508431	0.157135	0.157135	8.15021	1.73181e-08	5.72214e-07	9.16672	0.157135	17	13319838	R	II					Body	opensea	Body-opensea		NA	TRUE
cg07017869	0.157134	0.157134	6.93462	2.94456e-07	5.53105e-06	6.29058	0.157134	11	45711290	R	II		TSS1.5kb			3'UTR	opensea	3'UTR-opensea		NA	NA		rs3803098
cg27365426	0.15708	0.15708	10.3693	1.61806e-10	1.85888e-08	13.9202	0.15708	2	143886372	F	II	ARHGAP15	TSS1.5kb			Body	opensea	Body-opensea		NA	NA
cg00044372	0.15699	0.15699	9.02646	2.53489e-09	1.32057e-07	11.1209	0.15699	16	85070825	F	II	KIAA0513	Intron			Body	shore	Body-shore	chr20:35089448-35089998	NA	NA
cg21829783	0.156978	0.156978	8.53921	7.28734e-09	2.94368e-07	10.0468	0.156978	1	160493089	R	II	SLAMF6	TSS1.5kb			Body	opensea	Body-opensea		TRUE	TRUE
cg25972578	0.156962	0.156962	6.31606	1.3363e-06	1.93706e-05	4.75983	0.156962	10	92548822	R	II	HTR7	Intron	PSORS	Repeats	IGR	shelf	IGR-shelf	chr17:80251357-80251673	TRUE	TRUE
cg03927470	0.156955	0.156955	9.2801	1.48111e-09	8.86489e-08	11.6676	0.156955	16	14030552	R	II	ERCC4	Intron	PSORS	Repeats	IGR	opensea	IGR-opensea		TRUE	TRUE
cg15429134	0.156906	0.156906	6.45351	9.51242e-07	1.45618e-05	5.10344	0.156906	12	12619103	F	II	LOH12CR1	3UTR			TSS200	opensea	TSS200-opensea		NA	NA
cg25505880	0.156895	0.156895	7.1837	1.62239e-07	3.39696e-06	6.89486	0.156895	11	62574338	F	II	NXF1		PSORS		Body	island	Body-island	chr9:139428318-139428527	NA	NA
cg12792363	0.156868	0.156868	9.30804	1.3967e-09	8.49592e-08	11.7273	0.156868	11	63274030	R	I	LGALS12	Intron			IGR	opensea	IGR-opensea		NA	NA			rs77843607
cg14511782	0.15681	0.15681	6.40759	1.06538e-06	1.60303e-05	4.98886	0.15681	7	112724674	F	II	GPR85	TSS1.5kb			IGR	shore	IGR-shore	chr1:214156000-214156851	NA	NA
cg11480278	0.156801	0.156801	10.3036	1.84139e-10	2.04123e-08	13.7887	0.156801	17	83580	R	II	RPH3AL	Intron			TSS1500	island	TSS1500-island	chr15:83315116-83317541	TRUE	NA
cg18527651	0.156721	0.156721	8.3136	1.20098e-08	4.29484e-07	9.53881	0.156721	3	10284280	F	II	IRAK2	3UTR			Body	shore	Body-shore	chr3:10400381-10400586	TRUE	TRUE
cg03907390	0.15672	0.15672	8.584	6.60444e-09	2.73228e-07	10.1468	0.15672	10	121066392	F	II	GRK5	Intron			Body	opensea	Body-opensea		NA	NA
cg12434312	0.156713	0.156713	10.1665	2.4162e-10	2.45321e-08	13.5123	0.156713	10	129845509	R	II	PTPRE	TSS1.5kb			Body	opensea	Body-opensea		NA	TRUE
cg02853355	0.156708	0.156708	7.0818	2.06849e-07	4.14169e-06	6.64852	0.156708	16	85132373	F	II	FAM92B	3UTR		Repeats	Body	shore	Body-shore	chr20:35491001-35492805	NA	NA		rs74173998
cg01659176	0.156695	0.156695	7.50426	7.62098e-08	1.85344e-06	7.66153	0.156695	1	214154936	R	II		Intron			5'UTR	opensea	5'UTR-opensea		NA	TRUE	low-CpG:29848724-29848990
cg00068038	0.156605	0.156605	10.7513	7.70517e-11	1.13499e-08	14.6748	0.156605	2	36688564	F	II	CRIM1	Intron			IGR	opensea	IGR-opensea		NA	TRUE			rs79168241
cg01834856	0.156597	0.156597	8.39787	9.95759e-09	3.72416e-07	9.72933	0.156597	7	99639091	F	II		3UTR			IGR	shelf	IGR-shelf	chr17:40821935-40823573	TRUE	TRUE			rs2279844
cg08642285	0.156579	0.156579	9.18944	1.79305e-09	1.01901e-07	11.4731	0.156579	15	68498589	F	II	CALML4	TSS1.5kb			IGR	opensea	IGR-opensea		NA	TRUE
cg26236972	0.156567	0.156567	8.93489	3.08399e-09	1.53817e-07	10.9214	0.156567	2	237921310	R	II					IGR	opensea	IGR-opensea		NA	TRUE
cg22801561	0.156527	0.156527	9.65923	6.73743e-10	5.02395e-08	12.469	0.156527	17	55562964	F	I	MSI2	Intron		Repeats	Body	shore	Body-shore	chr13:107145408-107145787	NA	NA			rs12869470
cg25831439	0.156483	0.156483	10.1089	2.71015e-10	2.64917e-08	13.3955	0.156483	2	161508799	R	II				Repeats	Body	opensea	Body-opensea		NA	TRUE		rs77090093
cg03906444	0.156424	0.156424	8.77003	4.40173e-09	2.00862e-07	10.5595	0.156424	15	67122959	F	II					TSS1500	island	TSS1500-island	chr8:125739685-125741266	TRUE	NA
cg21964564	0.156419	0.156419	14.5397	1.14944e-13	2.20116e-10	21.2759	0.156419	1	204941271	R	II	NFASC	Intron	PSORS		Body	opensea	Body-opensea		NA	TRUE
cg25400253	0.156408	0.156408	9.74929	5.60275e-10	4.39069e-08	12.6566	0.156408	17	42466960	R	II	ITGA2B	TSS1.5kb	PSORS		TSS200	opensea	TSS200-opensea		TRUE	NA
cg03107888	0.156379	0.156379	11.5475	1.73388e-11	4.37416e-09	16.1911	0.156379	7	27241203	F	II	HOXA13	5UTR			Body	shore	Body-shore	chr6:33396050-33396296	NA	NA
cg14330675	0.156309	0.156309	6.98501	2.60848e-07	5.00745e-06	6.4134	0.156309	19	46713464	R	II	DKFZp434J0226	TSS1.5kb			IGR	island	IGR-island	chr17:26577493-26577890	NA	NA			rs75763240
cg08132573	0.156261	0.156261	8.82158	3.93672e-09	1.84813e-07	10.6731	0.156261	1	235159410	F	II					Body	opensea	Body-opensea		TRUE	TRUE			rs27116
cg24527008	0.156223	0.156223	7.75439	4.2657e-08	1.16553e-06	8.25078	0.156223	5	177870233	R	II	COL23A1	Intron			Body	shore	Body-shore	chr6:32811494-32811839	NA	NA
cg21455600	0.156222	0.156222	7.93217	2.83822e-08	8.4415e-07	8.66468	0.156222	7	66096806	F	II	KCTD7	Intron	PSORS		Body	island	Body-island	chr19:10196696-10197857	NA	NA
cg20022223	0.156211	0.156211	8.44254	9.01931e-09	3.45274e-07	9.82996	0.156211	17	80260410	R	II					TSS200	opensea	TSS200-opensea		NA	NA
cg00331101	0.156107	0.156107	10.491	1.27505e-10	1.58135e-08	14.1625	0.156107	4	184949987	F	I					5'UTR	shore	5'UTR-shore	chr3:184056419-184056671	NA	TRUE
cg03906115	0.156075	0.156075	7.02357	2.37789e-07	4.64325e-06	6.50721	0.156075	2	33359529	R	II	LTBP1	TSS1.5kb			Body	opensea	Body-opensea		NA	TRUE
cg19118751	0.156068	0.156068	8.60568	6.29794e-09	2.63591e-07	10.1952	0.156068	17	26577636	R	II					IGR	opensea	IGR-opensea		NA	NA
cg04948906	0.156043	0.156043	10.5409	1.15703e-10	1.48149e-08	14.2613	0.156043	11	124413229	F	II	OR8B12	TSS1.5kb			IGR	shore	IGR-shore	chr2:119592602-119593845	TRUE	NA
cg21201830	0.155996	0.155996	9.07836	2.26942e-09	1.21692e-07	11.2334	0.155996	11	2323056	F	II	C11orf21	TSS1.5kb	PSORS		Body	island	Body-island	chr19:17438054-17440318	NA	NA
cg09678539	0.155985	0.155985	10.7449	7.80079e-11	1.14375e-08	14.6623	0.155985	2	27298343	R	II			PSORS		IGR	opensea	IGR-opensea		TRUE	TRUE
cg21424703	0.155967	0.155967	7.72074	4.60989e-08	1.24258e-06	8.17197	0.155967	6	168768014	F	II					Body	opensea	Body-opensea		NA	TRUE
cg27215100	0.155962	0.155962	10.8651	6.19864e-11	9.77636e-09	14.8961	0.155962	17	80407590	F	I	C17orf62	TSS1.5kb			IGR	opensea	IGR-opensea		NA	TRUE
cg01881899	0.155925	0.155925	8.14239	1.76258e-08	5.80022e-07	9.14882	0.155925	21	43652704	R	II	ABCG1	Intron		Repeats	IGR	opensea	IGR-opensea		NA	TRUE
cg20729768	0.155839	0.155839	10.1275	2.61163e-10	2.58512e-08	13.4332	0.155839	3	10399379	R	II	ATP2B2	Intron	PSORS		Body	opensea	Body-opensea		NA	NA
cg10916429	0.155824	0.155824	9.06458	2.337e-09	1.24205e-07	11.2036	0.155824	15	64799784	F	II	ZNF609	Intron	PSORS		IGR	shelf	IGR-shelf	chr1:116710157-116710546	NA	NA
cg00874051	0.155822	0.155822	5.33346	1.60005e-05	0.000156329	2.25898	0.155822	21	35570816	R	II		Intron			IGR	opensea	IGR-opensea		NA	TRUE
cg10543450	0.155813	0.155813	8.85838	3.63603e-09	1.73819e-07	10.7539	0.155813	2	119592325	F	II		Intron	PSORS		Body	island	Body-island	chr19:13112170-13112809	TRUE	TRUE
cg23127323	0.155756	0.155756	10.7156	8.25295e-11	1.18947e-08	14.605	0.155756	4	1196179	R	II	LOC100130872	TSS1.5kb		Repeats	5'UTR	opensea	5'UTR-opensea		NA	TRUE
cg24967811	0.155748	0.155748	6.50906	8.29643e-07	1.3029e-05	5.24177	0.155748	12	123503709	F	II	PITPNM2	Intron		Repeats	Body	opensea	Body-opensea		TRUE	TRUE
cg07188648	0.155742	0.155742	10.4925	1.27121e-10	1.57828e-08	14.1656	0.155742	11	111402694	R	II	C11orf88	Intron	PSORS	Repeats	5'UTR	shore	5'UTR-shore	chr20:61273277-61274917	NA	NA		rs4239643
cg05075308	0.155736	0.155736	8.71216	4.99141e-09	2.21835e-07	10.4316	0.155736	4	185329364	R	II	IRF2	Exons			IGR	opensea	IGR-opensea		TRUE	TRUE
cg03065612	0.155667	0.155667	8.6849	5.29674e-09	2.31673e-07	10.3713	0.155667	16	3627730	F	II	NLRC3	TSS1.5kb	PSORS		IGR	opensea	IGR-opensea		NA	NA
cg25968394	0.155657	0.155657	7.35343	1.08565e-07	2.45647e-06	7.30239	0.155657	7	104604511	F	II		Intron		Repeats	3'UTR	shelf	3'UTR-shelf	chr17:37557366-37558982	TRUE	NA
cg24192660	0.155592	0.155592	8.59125	6.50037e-09	2.69886e-07	10.163	0.155592	19	17439877	F	I	ANO8	3UTR			Body	shelf	Body-shelf	chr6:28890951-28892013	NA	NA
cg16548911	0.155574	0.155574	6.32094	1.32022e-06	1.91742e-05	4.77207	0.155574	16	50347766	R	II	ADCY7	5UTR			Body	shore	Body-shore	chr17:1465159-1466312	NA	TRUE
cg15814508	0.155549	0.155549	6.95641	2.79412e-07	5.29828e-06	6.34372	0.155549	3	150996078	R	II	P2RY14	TSS1.5kb	PSORS		5'UTR	opensea	5'UTR-opensea		NA	NA		rs76578003	rs56968061
cg15612947	0.155533	0.155533	6.77352	4.34744e-07	7.63363e-06	5.89587	0.155533	5	14464064	F	II	TRIO	Intron			TSS1500	shore	TSS1500-shore	chr21:46876168-46876752	TRUE	TRUE		rs34336421
cg00143527	0.155507	0.155507	11.7365	1.22965e-11	3.48909e-09	16.5402	0.155507	15	81292171	F	II	MESDC1				IGR	opensea	IGR-opensea		NA	TRUE
cg09897970	0.155498	0.155498	10.5049	1.2409e-10	1.55452e-08	14.1902	0.155498	16	29757344	R	I	C16orf54	TSS1.5kb			5'UTR	opensea	5'UTR-opensea		NA	NA	low-CpG:59902573-59902672
cg22795331	0.155497	0.155497	7.25424	1.3723e-07	2.96604e-06	7.06467	0.155497	6	117785611	F	II		Intron		Repeats	5'UTR	opensea	5'UTR-opensea		NA	NA
cg05366160	0.15546	0.15546	6.15617	1.98939e-06	2.69403e-05	4.35788	0.15546	6	33039481	F	II	HLA-DPA1	Intron		Repeats	IGR	opensea	IGR-opensea		NA	TRUE		rs59584532
cg22039357	0.155442	0.155442	8.79357	4.1827e-09	1.9323e-07	10.6114	0.155442	1	184388675	R	II	C1orf21	Intron	PSORS	Repeats	5'UTR	opensea	5'UTR-opensea		NA	TRUE		rs6116527
cg16163382	0.15544	0.15544	10.3139	1.8045e-10	2.01189e-08	13.8093	0.15544	2	37938640	F	II		Intron			Body	opensea	Body-opensea		NA	NA
cg01932734	0.155332	0.155332	9.63584	7.0692e-10	5.19117e-08	12.4201	0.155332	3	50376409	F	II	RASSF1	TSS1.5kb		Repeats	IGR	opensea	IGR-opensea		NA	NA
cg18926409	0.155329	0.155329	7.73128	4.49917e-08	1.21848e-06	8.19666	0.155329	15	65174571	R	II		Intron			TSS1500	opensea	TSS1500-opensea		NA	NA
cg07420362	0.155324	0.155324	6.8261	3.82699e-07	6.86832e-06	6.02501	0.155324	11	3647419	R	II	TRPC2	TSS1.5kb			3'UTR	opensea	3'UTR-opensea		NA	TRUE
cg13165140	0.155214	0.155214	10.3972	1.53169e-10	1.79285e-08	13.976	0.155214	6	32813522	F	II	TAP1	TSS1.5kb			IGR	opensea	IGR-opensea		NA	NA
cg20987429	0.155105	0.155105	7.50815	7.55213e-08	1.84033e-06	7.67074	0.155105	8	91553142	R	II		Intron	PSORS	Repeats	IGR	opensea	IGR-opensea		TRUE	TRUE
cg08272572	0.155078	0.155078	10.322	1.77597e-10	1.99093e-08	13.8255	0.155078	19	35953646	R	II					IGR	shore	IGR-shore	chr11:1056331-1056741	TRUE	TRUE
cg04470557	0.155061	0.155061	9.95576	3.68524e-10	3.28408e-08	13.0829	0.155061	5	131630995	R	II	SLC22A4	TSS1.5kb			Body	opensea	Body-opensea		NA	TRUE
cg08601457	0.155011	0.155011	9.18882	1.79538e-09	1.02e-07	11.4718	0.155011	6	112115117	F	II	FYN	TSS1.5kb	PSORS		TSS1500	opensea	TSS1500-opensea		TRUE	NA		rs4323654
cg06112654	0.154994	0.154994	8.87753	3.48892e-09	1.68291e-07	10.7959	0.154994	10	35505599	F	II			PSORS		Body	opensea	Body-opensea		TRUE	TRUE
cg05826175	0.154981	0.154981	6.0179	2.81244e-06	3.59965e-05	4.00846	0.154981	4	56301631	R	II	CLOCK	Exons	PSORS		IGR	shore	IGR-shore	chr1:2847056-2847288	NA	NA
cg20667480	0.154969	0.154969	11.574	1.65187e-11	4.22862e-09	16.2403	0.154969	17	77916768	F	I	TBC1D16	Intron			IGR	shore	IGR-shore	chr7:2758004-2758257	TRUE	NA
cg18343292	0.154968	0.154968	6.76749	4.41153e-07	7.72557e-06	5.88104	0.154968	11	60146078	F	II	MS4A7	TSS1.5kb			IGR	shelf	IGR-shelf	chr2:38603569-38604510	NA	NA
cg09740560	0.154966	0.154966	8.7424	4.67377e-09	2.10571e-07	10.4985	0.154966	6	29602390	R	II	GABBR1			Repeats	Body	opensea	Body-opensea		TRUE	TRUE	low-CpG:185520077-185520238
cg01195545	0.154962	0.154962	11.0462	4.39711e-11	7.88338e-09	15.2452	0.154962	7	150253908	R	II				Repeats	IGR	opensea	IGR-opensea		TRUE	TRUE
cg23278359	0.154948	0.154948	10.5431	1.15202e-10	1.47779e-08	14.2658	0.154948	8	142439128	R	II	PTP4A3	Intron			TSS1500	shore	TSS1500-shore	chr11:64008283-64009487	NA	NA
cg08685085	0.154917	0.154917	8.62313	6.06188e-09	2.56428e-07	10.234	0.154917	12	57114435	F	II	NACA	Exons			IGR	shore	IGR-shore	chr2:174890243-174890814	NA	TRUE
cg26427090	0.154913	0.154913	8.38054	1.03479e-08	3.83385e-07	9.69023	0.154913	22	18217141	F	II	BID	3UTR			IGR	shelf	IGR-shelf	chr1:156627342-156627576	NA	TRUE	low-CpG:154897797-154897891
cg09607043	0.154896	0.154896	7.68726	4.98062e-08	1.32406e-06	8.09341	0.154896	17	17295349	F	II				Repeats	IGR	opensea	IGR-opensea		TRUE	TRUE
cg08852968	0.154806	0.154806	9.72184	5.92604e-10	4.57596e-08	12.5996	0.154806	3	55517659	R	II	WNT5A	Intron			Body	opensea	Body-opensea		NA	TRUE			rs72552092
cg01534572	0.154801	0.154801	9.536	8.68571e-10	6.03891e-08	12.2106	0.154801	16	89024557	R	I	CBFA2T3	Intron			Body	opensea	Body-opensea		NA	TRUE
cg01980222	0.154755	0.154755	7.69001	4.94901e-08	1.31764e-06	8.09988	0.154755	6	41130917	F	II	TREM2	TSS1.5kb			Body	opensea	Body-opensea		NA	TRUE
cg09619347	0.15472	0.15472	7.27025	1.32127e-07	2.87867e-06	7.10311	0.15472	11	64107520	R	II	CCDC88B	TSS1.5kb			Body	opensea	Body-opensea		NA	TRUE
cg04191236	0.154685	0.154685	7.85125	3.41474e-08	9.75188e-07	8.4768	0.154685	17	80330901	R	II	UTS2R			Repeats	TSS200	opensea	TSS200-opensea		NA	NA
cg20025658	0.15465	0.15465	7.41096	9.48263e-08	2.20324e-06	7.4397	0.15465	2	219031640	F	II	CXCR1	TSS1.5kb			Body	opensea	Body-opensea		NA	NA		rs78269219
cg23820885	0.154631	0.154631	12.542	2.96811e-12	1.43708e-09	17.9833	0.154631	12	114840942	R	II	TBX5	Intron			Body	opensea	Body-opensea		NA	NA
cg17811608	0.154582	0.154582	8.51462	7.69259e-09	3.06275e-07	9.99175	0.154582	2	438197	R	II				Repeats	3'UTR	shelf	3'UTR-shelf	chr2:220071305-220071759	NA	NA
cg26788737	0.154569	0.154569	9.32899	1.33667e-09	8.22721e-08	11.772	0.154569	1	226184782	F	II	C1orf55	Intron		Repeats	IGR	opensea	IGR-opensea		NA	TRUE
cg19984170	0.15456	0.15456	8.15148	1.72688e-08	5.71399e-07	9.16962	0.15456	5	167532460	F	I	ODZ2	Intron		Repeats	Body	shore	Body-shore	chr15:37172473-37173018	NA	TRUE
cg02901136	0.154515	0.154515	7.19524	1.57849e-07	3.32299e-06	6.92268	0.154515	1	153348305	F	II	S100A12	TSS1.5kb			5'UTR	opensea	5'UTR-opensea		NA	NA	low-CpG:41362394-41362417
cg03272225	0.15447	0.15447	9.36012	1.25233e-09	7.85977e-08	11.8383	0.15447	19	17957106	F	II	JAK3	Intron			3'UTR	opensea	3'UTR-opensea		TRUE	TRUE
cg24588278	0.154469	0.154469	7.33937	1.12223e-07	2.52509e-06	7.26877	0.154469	2	203134514	F	II	NOP58	Intron			Body	opensea	Body-opensea		TRUE	TRUE
cg11961845	0.15444	0.15444	8.89855	3.3345e-09	1.6257e-07	10.842	0.15444	7	129008179	F	II	AHCYL2	TSS1.5kb	PSORS		Body	shore	Body-shore	chr5:131825842-131826935	NA	NA
cg06655665	0.154381	0.154381	8.33937	1.13398e-08	4.11066e-07	9.59716	0.154381	2	38607629	F	II					Body	opensea	Body-opensea		TRUE	TRUE
cg09331545	0.154365	0.154365	9.1405	1.98877e-09	1.10074e-07	11.3677	0.154365	16	87736388	R	II	LOC100129637	TSS1.5kb			Body	shore	Body-shore	chr11:70563664-70563886	NA	NA		rs2440885
cg14191024	0.154355	0.154355	6.26813	1.50517e-06	2.13771e-05	4.63959	0.154355	11	110070509	R	II		Intron	PSORS		TSS200	shore	TSS200-shore	chr19:50016531-50016851	TRUE	NA
cg06828143	0.154355	0.154355	10.0721	2.91744e-10	2.79087e-08	13.3205	0.154355	5	10490335	R	II					IGR	opensea	IGR-opensea		NA	TRUE
cg13941760	0.154304	0.154304	12.7923	1.93426e-12	1.10413e-09	18.4177	0.154304	2	198063781	R	II	ANKRD44	5UTR			TSS1500	island	TSS1500-island	chr7:150777607-150780879	NA	NA
cg07925587	0.154298	0.154298	7.49236	7.83599e-08	1.89395e-06	7.63329	0.154298	12	52583324	R	II	KRT80	Intron		Repeats	IGR	opensea	IGR-opensea		NA	TRUE
cg02744249	0.154268	0.154268	7.24183	1.41327e-07	3.03667e-06	7.03482	0.154268	20	57582918	F	II	CTSZ	TSS1.5kb			Body	opensea	Body-opensea		NA	TRUE
cg04243827	0.154264	0.154264	9.34574	1.29058e-09	8.01642e-08	11.8077	0.154264	5	3103718	R	I					IGR	opensea	IGR-opensea		TRUE	TRUE
cg13007871	0.154249	0.154249	13.4522	6.44458e-13	5.69684e-10	19.5317	0.154249	6	30458519	R	II	HLA-E	Intron	PSORS		3'UTR	shore	3'UTR-shore	chr17:79650194-79651447	NA	NA
cg09701682	0.154243	0.154243	8.8331	3.83997e-09	1.81571e-07	10.6984	0.154243	12	114849055	F	II		5UTR	PSORS		IGR	shore	IGR-shore	chr1:147782066-147782473	NA	NA
cg06181286	0.154225	0.154225	9.47341	9.88922e-10	6.62269e-08	12.0785	0.154225	3	27064121	F	II				Repeats	Body	opensea	Body-opensea		NA	TRUE
cg12256705	0.154216	0.154216	7.61152	5.9362e-08	1.52489e-06	7.91518	0.154216	2	45926674	R	II	PRKCE	Intron	PSORS		5'UTR	shore	5'UTR-shore	chr1:27901660-27902688	TRUE	TRUE
cg16786178	0.154185	0.154185	7.2303	1.45242e-07	3.10448e-06	7.00711	0.154185	14	75764329	F	II			PSORS		Body	island	Body-island	chr1:27687024-27687743	TRUE	NA
cg08476244	0.154158	0.154158	7.63391	5.63558e-08	1.46203e-06	7.96795	0.154158	2	120867222	R	II	EPB41L5	Intron		Repeats	IGR	opensea	IGR-opensea		NA	TRUE
cg22666015	0.154156	0.154156	5.38855	1.38931e-05	0.00013881	2.40072	0.154156	2	233981885	R	II	INPP5D	Intron			IGR	shore	IGR-shore	chr22:28010273-28010599	NA	NA		rs7285533
cg07770777	0.154136	0.154136	9.657	6.76828e-10	5.04371e-08	12.4643	0.154136	13	113528375	F	II	ATP11A	Intron	PSORS		Body	shore	Body-shore	chr9:140445653-140446891	NA	NA			rs56715636
cg12133423	0.154134	0.154134	8.98256	2.78433e-09	1.42301e-07	11.0254	0.154134	8	1094575	R	II		Intron	PSORS		TSS1500	shore	TSS1500-shore	chr19:375830-376094	NA	NA
cg04880990	0.154124	0.154124	8.08195	2.02009e-08	6.46405e-07	9.01022	0.154124	12	52887566	R	II	KRT6A	TSS1.5kb			IGR	shore	IGR-shore	chr12:133340880-133341114	NA	NA		rs9988972	rs61951319
cg25471443	0.154096	0.154096	11.386	2.33262e-11	5.28618e-09	15.8896	0.154096	1	27668058	F	II	SYTL1	TSS1.5kb			TSS200	opensea	TSS200-opensea		NA	TRUE
cg10981439	0.154073	0.154073	6.33655	1.27012e-06	1.85621e-05	4.81117	0.154073	6	41254433	F	II	TREM1	TSS1.5kb			IGR	opensea	IGR-opensea		NA	TRUE
cg17394978	0.154027	0.154027	9.15	1.9491e-09	1.08464e-07	11.3882	0.154027	5	131824502	F	II	IRF1	3UTR	PSORS	Repeats	TSS1500	opensea	TSS1500-opensea		NA	NA		rs34430742
cg24391854	0.15402	0.15402	8.96916	2.8654e-09	1.45482e-07	10.9962	0.15402	11	134254690	R	II	B3GAT1	3UTR		Repeats	1stExon	opensea	1stExon-opensea		NA	NA
cg17315454	0.153943	0.153943	8.25248	1.37663e-08	4.78231e-07	9.40003	0.153943	7	75443174	F	I	CCL24	TSS1.5kb			Body	shelf	Body-shelf	chr1:201617041-201619788	NA	NA
cg23991274	0.153927	0.153927	7.72584	4.55592e-08	1.2308e-06	8.18393	0.153927	4	71860600	R	II	DCK	Intron			TSS200	shelf	TSS200-shelf	chr11:10472000-10472857	TRUE	NA		rs10709823
cg06702850	0.153922	0.153922	6.00617	2.89652e-06	3.68974e-05	3.97874	0.153922	6	166876890	F	II	RPS6KA2	3UTR			Body	shelf	Body-shelf	chr11:46939358-46940118	TRUE	NA
cg25982880	0.153883	0.153883	9.47145	9.92949e-10	6.63815e-08	12.0744	0.153883	19	4916593	R	I	UHRF1	Intron			IGR	opensea	IGR-opensea		NA	TRUE
cg15381475	0.153873	0.153873	7.69675	4.87247e-08	1.30025e-06	8.1157	0.153873	7	6436101	F	I	RAC1	Intron		Repeats	Body	opensea	Body-opensea		NA	NA		rs4430073
cg01631319	0.153872	0.153872	8.129	1.81656e-08	5.93516e-07	9.11816	0.153872	1	214158149	R	II		Intron			5'UTR	opensea	5'UTR-opensea		NA	TRUE
cg21470947	0.15387	0.15387	9.20596	1.73153e-09	9.93484e-08	11.5086	0.15387	6	32909493	R	II	HLA-DMB	TSS1.5kb			1stExon	opensea	1stExon-opensea		NA	NA	low-CpG:11490487-11490549
cg26645082	0.15386	0.15386	10.714	8.27736e-11	1.19053e-08	14.602	0.15386	11	70563264	F	II	SHANK2	Intron			Body	opensea	Body-opensea		NA	TRUE
cg16861964	0.153844	0.153844	9.40187	1.14773e-09	7.36378e-08	11.927	0.153844	12	104998531	R	II	CHST11	Intron			5'UTR	island	5'UTR-island	chr2:177029413-177029941	NA	NA
cg25680486	0.153835	0.153835	8.95969	2.92416e-09	1.47834e-07	10.9755	0.153835	7	100203114	F	II	PCOLCE	5UTR			Body	shore	Body-shore	chr8:22436295-22437076	NA	NA
cg07635227	0.153829	0.153829	6.27784	1.46928e-06	2.09479e-05	4.66397	0.153829	16	4714815	R	I	MGRN1	Intron			IGR	opensea	IGR-opensea		TRUE	TRUE
cg06839896	0.153825	0.153825	6.87667	3.38636e-07	6.21616e-06	6.14893	0.153825	12	133342347	F	II					5'UTR	shelf	5'UTR-shelf	chr17:74496992-74497632	TRUE	NA
cg00572560	0.15381	0.15381	14.1154	2.22445e-13	3.31887e-10	20.6084	0.15381	10	30093517	F	II			PSORS	Repeats	Body	shore	Body-shore	chr16:75284680-75285821	NA	TRUE
cg23021796	0.153748	0.153748	6.14428	2.04938e-06	2.75903e-05	4.32788	0.153748	5	98269394	R	II		Intron			Body	opensea	Body-opensea		NA	NA
cg26572452	0.153747	0.153747	9.12238	2.06669e-09	1.13224e-07	11.3286	0.153747	8	129115055	F	II				Repeats	IGR	opensea	IGR-opensea		TRUE	TRUE		rs73806617
cg19589060	0.153745	0.153745	8.94618	3.01011e-09	1.50977e-07	10.9461	0.153745	5	176326516	R	II	HK3	TSS1.5kb			IGR	opensea	IGR-opensea		TRUE	TRUE		rs62109687
cg09742465	0.153725	0.153725	8.01218	2.36592e-08	7.32327e-07	8.84963	0.153725	2	8618154	R	II					IGR	opensea	IGR-opensea		TRUE	TRUE
cg24804707	0.153715	0.153715	10.698	8.53636e-11	1.21223e-08	14.5706	0.153715	8	134094173	F	II	TG	Intron			IGR	opensea	IGR-opensea		TRUE	TRUE
cg17753974	0.153673	0.153673	8.87458	3.51121e-09	1.69178e-07	10.7894	0.153673	1	201622519	F	II	NAV1	Intron			3'UTR	opensea	3'UTR-opensea		NA	NA
cg17726575	0.153654	0.153654	7.78911	3.93818e-08	1.0934e-06	8.33192	0.153654	2	11606945	R	II	E2F6	TSS1.5kb			IGR	opensea	IGR-opensea		TRUE	TRUE
cg25360761	0.153645	0.153645	7.82522	3.62474e-08	1.02402e-06	8.41617	0.153645	19	35819943	R	I	CD22	TSS1.5kb			Body	opensea	Body-opensea		NA	NA
cg15244101	0.153608	0.153608	6.97272	2.68666e-07	5.13174e-06	6.38347	0.153608	12	49627624	F	II		3UTR	PSORS		3'UTR	shore	3'UTR-shore	chr20:61973861-61974297	NA	NA
cg02313495	0.153607	0.153607	8.17633	1.63302e-08	5.47281e-07	9.22642	0.153607	15	40398007	F	II	BMF	TSS1.5kb			IGR	shelf	IGR-shelf	chr3:119421855-119422334	NA	NA			rs80173238
cg17965712	0.153564	0.153564	6.30424	1.37608e-06	1.98306e-05	4.73019	0.153564	5	2757802	R	II					IGR	opensea	IGR-opensea		NA	TRUE
cg03217729	0.153559	0.153559	10.9673	5.10377e-11	8.65824e-09	15.0937	0.153559	16	11222890	R	II	CLEC16A	Intron		Repeats	Body	opensea	Body-opensea		NA	TRUE
cg20173011	0.153529	0.153529	9.80297	5.02203e-10	4.07239e-08	12.768	0.153529	8	101507705	R	II		Intron			IGR	opensea	IGR-opensea		TRUE	TRUE
cg01456691	0.153497	0.153497	10.1426	2.53412e-10	2.53292e-08	13.4638	0.153497	6	11382556	R	II	NEDD9	TSS1.5kb			Body	shelf	Body-shelf	chr6:168936452-168936664	NA	NA
cg23974730	0.153476	0.153476	8.84015	3.78195e-09	1.79438e-07	10.7139	0.153476	6	71022072	R	II					5'UTR	shelf	5'UTR-shelf	chr6:44094708-44096134	NA	TRUE
cg26783127	0.153454	0.153454	5.21193	2.1863e-05	0.000203899	1.94593	0.153454	17	79128918	F	II	AATK	Intron		Repeats	IGR	opensea	IGR-opensea		NA	TRUE
cg02776283	0.153395	0.153395	6.22866	1.66045e-06	2.32081e-05	4.5404	0.153395	2	220074531	R	II	ABCB6	3UTR			Body	opensea	Body-opensea		NA	TRUE		rs79850570
cg10375559	0.153395	0.153395	9.2098	1.71754e-09	9.86905e-08	11.5169	0.153395	13	60026399	F	II					Body	opensea	Body-opensea		NA	TRUE			rs60662034
cg18949192	0.153378	0.153378	11.0698	4.20594e-11	7.66681e-09	15.2904	0.153378	12	115134280	R	II					Body	shore	Body-shore	chr14:94405235-94406170	TRUE	NA
cg18014547	0.153363	0.153363	8.01213	2.36621e-08	7.32344e-07	8.8495	0.153363	2	20366443	F	II					IGR	shore	IGR-shore	chr1:214158726-214159080	NA	NA
cg22745369	0.153357	0.153357	9.12778	2.04317e-09	1.12235e-07	11.3403	0.153357	6	3517953	R	II					Body	shelf	Body-shelf	chr6:17706292-17707339	NA	NA
cg07813031	0.153253	0.153253	8.98998	2.7405e-09	1.4064e-07	11.0415	0.153253	1	61298421	R	II				Repeats	IGR	opensea	IGR-opensea		NA	TRUE
cg04936619	0.153227	0.153227	5.25745	1.94488e-05	0.000184699	2.06322	0.153227	17	30658537	R	II	C17orf75	3UTR			TSS200	opensea	TSS200-opensea		NA	TRUE
cg02430584	0.153215	0.153215	9.65287	6.82604e-10	5.07045e-08	12.4557	0.153215	7	102065866	F	II	PRKRIP1	5UTR	PSORS		Body	shore	Body-shore	chr19:6746023-6746292	TRUE	NA		rs62125119	rs62125118
cg15565057	0.153193	0.153193	9.27426	1.49941e-09	8.94536e-08	11.6551	0.153193	1	207140871	F	II	FCAMR	Intron	PSORS	Repeats	5'UTR	shore	5'UTR-shore	chr1:33814783-33815770	NA	NA			rs79691559
cg08183317	0.153189	0.153189	5.33528	1.59261e-05	0.000155724	2.26366	0.153189	13	114261934	R	II	TFDP1	Intron			IGR	opensea	IGR-opensea		NA	TRUE
cg08329754	0.153108	0.153108	9.74442	5.65881e-10	4.42565e-08	12.6465	0.153108	17	78797015	F	II	RPTOR	5UTR			IGR	opensea	IGR-opensea		NA	TRUE
cg07222861	0.153097	0.153097	9.51267	9.11569e-10	6.24913e-08	12.1614	0.153097	1	32355084	F	II		Intron		Repeats	TSS200	shore	TSS200-shore	chr3:191046948-191047710	NA	NA
cg25913612	0.153082	0.153082	9.41267	1.12218e-09	7.24703e-08	11.9499	0.153082	10	30818641	F	II			PSORS		Body	shelf	Body-shelf	chr19:911689-911996	TRUE	NA
cg09364582	0.153023	0.153023	6.9036	3.17323e-07	5.88396e-06	6.21479	0.153023	4	178649783	R	II	LOC285501	TSS1.5kb		Repeats	Body	shelf	Body-shelf	chr8:11665773-11666045	NA	NA			rs75548537
cg06169746	0.152953	0.152953	9.87018	4.38126e-10	3.71302e-08	12.9068	0.152953	3	119419493	F	II			PSORS		5'UTR	opensea	5'UTR-opensea		TRUE	NA			rs78704846
cg07250916	0.152888	0.152888	8.8111	4.02702e-09	1.87961e-07	10.65	0.152888	6	168939666	R	II	SMOC2	Intron			IGR	opensea	IGR-opensea		NA	TRUE
cg21645268	0.152887	0.152887	10.2172	2.18455e-10	2.2948e-08	13.6148	0.152887	8	11663584	F	II	FDFT1	Intron			IGR	opensea	IGR-opensea		NA	TRUE
cg22144225	0.152881	0.152881	11.9408	8.51905e-12	2.71202e-09	16.913	0.152881	15	62123648	F	II					IGR	opensea	IGR-opensea		TRUE	TRUE
cg06038367	0.152808	0.152808	9.9198	3.96269e-10	3.46559e-08	13.009	0.152808	16	30198370	R	II	CORO1A	TSS1.5kb			Body	opensea	Body-opensea		NA	TRUE
cg04958055	0.152791	0.152791	8.81629	3.98209e-09	1.86314e-07	10.6614	0.152791	14	69404437	R	II	ACTN1	Intron			Body	shelf	Body-shelf	chr12:133159225-133160576	NA	NA
cg26340050	0.152761	0.152761	9.21092	1.71347e-09	9.8538e-08	11.5193	0.152761	14	105771879	F	II		5UTR		Repeats	IGR	opensea	IGR-opensea		TRUE	TRUE			rs12335223
cg04785083	0.15275	0.15275	8.53543	7.34806e-09	2.96339e-07	10.0383	0.15275	1	9031262	F	II	CA6	Intron			1stExon	island	1stExon-island	chr8:8748652-8751478	NA	NA		rs75762619	rs61745486
cg03901660	0.152742	0.152742	9.85633	4.50604e-10	3.77539e-08	12.8783	0.152742	1	221050459	F	I		Intron	PSORS		TSS200	opensea	TSS200-opensea		TRUE	TRUE
cg19544434	0.152719	0.152719	8.79161	4.20058e-09	1.93824e-07	10.6071	0.152719	10	129845670	F	II	PTPRE	TSS1.5kb			IGR	shelf	IGR-shelf	chr14:105766558-105767996	NA	NA
cg20143111	0.152716	0.152716	9.0353	2.4875e-09	1.30056e-07	11.1401	0.152716	4	10673188	R	II	CLNK	Intron			IGR	shore	IGR-shore	chr8:10587304-10591109	NA	NA
cg17754782	0.152664	0.152664	8.00225	2.41984e-08	7.44785e-07	8.82673	0.152664	17	72576122	R	II	CD300LD	3UTR	PSORS		IGR	opensea	IGR-opensea		NA	TRUE
cg00520406	0.152632	0.152632	7.44561	8.74223e-08	2.06728e-06	7.52221	0.152632	6	3623902	R	II		3UTR		Repeats	Body	opensea	Body-opensea		TRUE	TRUE
cg26811313	0.152627	0.152627	9.48012	9.75238e-10	6.55631e-08	12.0927	0.152627	7	1959989	R	II	MAD1L1	Intron			TSS1500	shore	TSS1500-shore	chr13:43566074-43566508	NA	NA
cg26542660	0.152623	0.152623	10.4371	1.41646e-10	1.6959e-08	14.0556	0.152623	4	56813860	R	II	CEP135		PSORS	Repeats	3'UTR	shore	3'UTR-shore	chr16:67183208-67184968	NA	NA
cg03567939	0.152585	0.152585	8.22067	1.47829e-08	5.06282e-07	9.32761	0.152585	7	151506147	R	II	PRKAG2	Intron			IGR	opensea	IGR-opensea		NA	TRUE
cg18615133	0.152581	0.152581	8.74772	4.62009e-09	2.08721e-07	10.5103	0.152581	12	116997095	F	II	MAP1LC3B2	TSS1.5kb			IGR	opensea	IGR-opensea		NA	NA
cg10193711	0.152537	0.152537	6.36477	1.18438e-06	1.7531e-05	4.88181	0.152537	14	22917797	F	II		TSS1.5kb			Body	opensea	Body-opensea		NA	NA
cg12436568	0.152535	0.152535	11.8854	9.40703e-12	2.88775e-09	16.8123	0.152535	1	202130728	R	I	PTPN7	TSS1.5kb			IGR	island	IGR-island	chr1:211688461-211689104	NA	TRUE
cg20661985	0.152531	0.152531	6.9486	2.84716e-07	5.38205e-06	6.32466	0.152531	20	24969842	F	II	C20orf3	Intron			1stExon	opensea	1stExon-opensea		NA	NA
cg11692191	0.152512	0.152512	9.2704	1.51165e-09	8.99985e-08	11.6468	0.152512	19	31847167	R	II		Intron			IGR	opensea	IGR-opensea		TRUE	TRUE			rs76102842
cg27642528	0.15249	0.15249	8.77129	4.38965e-09	2.00499e-07	10.5623	0.15249	10	88814651	F	II	GLUD1	Intron		Repeats	Body	shelf	Body-shelf	chr11:2923301-2923817	TRUE	TRUE
cg03875496	0.152465	0.152465	7.22086	1.48533e-07	3.16083e-06	6.98438	0.152465	6	106335674	F	II					IGR	opensea	IGR-opensea		TRUE	NA
cg14075731	0.152446	0.152446	9.04458	2.43874e-09	1.28201e-07	11.1602	0.152446	17	72527607	R	II	CD300LB	TSS1.5kb			5'UTR	island	5'UTR-island	chr1:235805318-235805771	TRUE	NA
cg12504877	0.152412	0.152412	10.5763	1.08002e-10	1.4148e-08	14.3314	0.152412	20	35258570	R	II	SLA2	Intron			5'UTR	shore	5'UTR-shore	chr4:81109887-81110460	NA	NA
cg16771652	0.152372	0.152372	12.8401	1.78382e-12	1.05462e-09	18.4998	0.152372	16	50730385	F	II	NOD2	TSS1.5kb	PSORS		5'UTR	shelf	5'UTR-shelf	chr4:154074383-154075045	NA	NA
cg17043722	0.152368	0.152368	7.07571	2.0988e-07	4.19104e-06	6.63378	0.152368	1	211688462	R	II			PSORS		Body	island	Body-island	chr9:129386112-129389231	NA	NA
cg08981421	0.152359	0.152359	7.22471	1.47181e-07	3.13744e-06	6.99365	0.152359	7	27199956	R	II			PSORS		IGR	shelf	IGR-shelf	chr9:140343603-140343955	NA	NA
cg10572465	0.152342	0.152342	7.55807	6.72197e-08	1.67933e-06	7.78896	0.152342	1	114414042	R	II	PTPN22	TSS1.5kb			5'UTR	shelf	5'UTR-shelf	chr11:31391087-31391498	NA	NA
cg02013741	0.15234	0.15234	7.5532	6.79869e-08	1.69521e-06	7.77744	0.15234	15	67006698	R	II	SMAD6	Intron		Repeats	TSS1500	shore	TSS1500-shore	chr1:156084486-156085097	NA	NA
cg01117339	0.152314	0.152314	8.41754	9.53253e-09	3.60592e-07	9.77368	0.152314	11	73737124	F	II		Intron			Body	shore	Body-shore	chr5:176793959-176794841	TRUE	TRUE
cg22076160	0.152311	0.152311	10.2265	2.14484e-10	2.26977e-08	13.6335	0.152311	1	235805690	R	II	GNG4	Intron			TSS1500	shore	TSS1500-shore	chr6:32811494-32811839	NA	NA
cg05363534	0.1523	0.1523	8.14276	1.76111e-08	5.79593e-07	9.14967	0.1523	11	65210645	R	II	MIR612	5UTR	PSORS		5'UTR	island	5'UTR-island	chr1:9749295-9750228	NA	NA
cg05646575	0.152286	0.152286	6.00373	2.91433e-06	3.70863e-05	3.97256	0.152286	12	132221835	F	II	SFRS8	Intron	PSORS		IGR	shelf	IGR-shelf	chr19:47363357-47364477	TRUE	NA
cg01597882	0.152206	0.152206	6.04899	2.6014e-06	3.37566e-05	4.08715	0.152206	4	154077609	R	II	TRIM2	Intron			TSS1500	shore	TSS1500-shore	chr6:32121829-32122529	NA	TRUE
cg12019893	0.152199	0.152199	8.32507	1.17068e-08	4.21117e-07	9.56479	0.152199	3	42950090	R	II	ZNF662	5UTR			Body	shelf	Body-shelf	chr8:103424045-103425154	NA	NA
cg00522451	0.152192	0.152192	7.90287	3.0345e-08	8.88635e-07	8.59674	0.152192	2	113464048	R	II					IGR	opensea	IGR-opensea		TRUE	TRUE
cg10072237	0.152184	0.152184	8.39901	9.93234e-09	3.71712e-07	9.73191	0.152184	6	33872861	R	II		TSS1.5kb			IGR	shelf	IGR-shelf	chr17:56609025-56609583	TRUE	TRUE
cg02595061	0.152177	0.152177	8.98046	2.79689e-09	1.42796e-07	11.0208	0.152177	11	31388387	F	II	DCDC1	Intron		Repeats	Body	shore	Body-shore	chr6:3750788-3752767	NA	NA			rs75160518
cg06551697	0.152157	0.152157	7.19931	1.56329e-07	3.29666e-06	6.93249	0.152157	17	56612362	R	II		Intron	PSORS		3'UTR	shore	3'UTR-shore	chr19:50364835-50366286	NA	NA
cg25530661	0.152145	0.152145	11.9552	8.30375e-12	2.66147e-09	16.939	0.152145	4	56301576	F	II	CLOCK	3UTR			TSS1500	opensea	TSS1500-opensea		NA	NA
cg07554357	0.152135	0.152135	8.39011	1.01304e-08	3.77058e-07	9.71183	0.152135	13	36051749	F	II	MIR548F5	Intron			Body	opensea	Body-opensea		TRUE	NA		rs686698	rs77629029
cg04126652	0.152096	0.152096	8.97255	2.8447e-09	1.44578e-07	11.0036	0.152096	21	38351195	R	II	HLCS	Intron			TSS200	shore	TSS200-shore	chr22:46481815-46482024	TRUE	NA			rs77409217
cg02086790	0.152072	0.152072	9.34345	1.29679e-09	8.03726e-08	11.8028	0.152072	16	375327	F	II	AXIN1	Intron			Body	opensea	Body-opensea		TRUE	TRUE
cg04422256	0.152069	0.152069	9.30491	1.40591e-09	8.54338e-08	11.7206	0.152069	10	88123169	R	II	GRID1	Intron			TSS200	opensea	TSS200-opensea		TRUE	TRUE
cg17217296	0.152024	0.152024	7.90629	3.01089e-08	8.83955e-07	8.60468	0.152024	1	159046937	F	II	AIM2	TSS1.5kb		Repeats	Body	island	Body-island	chr16:374732-375328	NA	TRUE
cg17177006	0.151964	0.151964	6.98822	2.58842e-07	4.97507e-06	6.42122	0.151964	3	5232410	F	II	EDEM1	Intron			IGR	opensea	IGR-opensea		NA	NA
cg06753281	0.151962	0.151962	11.7693	1.15904e-11	3.33821e-09	16.6003	0.151962	1	6086652	F	II	KCNAB2	Intron			TSS200	opensea	TSS200-opensea		NA	NA		rs78379335
cg07684519	0.151958	0.151958	6.50074	8.46799e-07	1.32495e-05	5.22107	0.151958	12	29303184	F	II		Intron			1stExon	island	1stExon-island	chr2:20646428-20647988	NA	NA
cg23296792	0.151954	0.151954	5.99315	2.99284e-06	3.79119e-05	3.94574	0.151954	5	147777756	F	II	FBXO38	Intron	PSORS		IGR	opensea	IGR-opensea		TRUE	TRUE
cg05766896	0.15195	0.15195	8.34225	1.12672e-08	4.09121e-07	9.6037	0.15195	1	157789933	F	II	FCRL1	TSS1.5kb			Body	shelf	Body-shelf	chr3:5228958-5230190	NA	NA			rs76694645
cg13869942	0.151913	0.151913	9.6171	7.34701e-10	5.33099e-08	12.3809	0.151913	1	151878061	F	II	THEM4	Intron		Repeats	3'UTR	opensea	3'UTR-opensea		TRUE	NA
cg21857668	0.151875	0.151875	8.64614	5.76439e-09	2.46726e-07	10.2852	0.151875	3	111451273	R	II	PHLDB2	TSS1.5kb			5'UTR	opensea	5'UTR-opensea		NA	NA
cg07313373	0.151817	0.151817	12.0161	7.45023e-12	2.49996e-09	17.0491	0.151817	1	247579131	R	II	NLRP3	TSS1.5kb			IGR	opensea	IGR-opensea		NA	TRUE
cg27449572	0.151758	0.151758	6.92432	3.01859e-07	5.64085e-06	6.26542	0.151758	10	100024278	R	II	LOXL4	Intron			5'UTR	shelf	5'UTR-shelf	chr2:172016538-172017028	NA	NA
cg04883472	0.151742	0.151742	8.68019	5.35151e-09	2.33288e-07	10.3608	0.151742	11	87080622	R	II			PSORS	Repeats	TSS1500	island	TSS1500-island	chr17:79495005-79496291	TRUE	NA
cg09993699	0.151725	0.151725	8.02193	2.31414e-08	7.19053e-07	8.87212	0.151725	19	17517008	F	II	BST2	TSS1.5kb			TSS1500	opensea	TSS1500-opensea		NA	NA
cg12360935	0.151722	0.151722	6.58132	6.94801e-07	1.125e-05	5.42122	0.151722	5	169757754	R	II	LOC257358	TSS1.5kb			Body	opensea	Body-opensea		NA	NA
cg03636488	0.151681	0.151681	7.08945	2.03102e-07	4.07958e-06	6.66706	0.151681	12	132551127	R	II	EP400	Intron	PSORS		TSS1500	opensea	TSS1500-opensea		NA	NA
cg18797132	0.151676	0.151676	5.24434	2.01152e-05	0.000190108	2.02944	0.151676	3	122128730	F	II	FAM162A	3UTR			TSS1500	shore	TSS1500-shore	chr11:62572710-62573149	NA	TRUE
cg11930926	0.151673	0.151673	8.4241	9.39509e-09	3.56401e-07	9.78845	0.151673	4	174429326	F	II					TSS1500	shore	TSS1500-shore	chr2:181844791-181845514	NA	NA
cg08736638	0.151666	0.151666	9.9076	4.06158e-10	3.51931e-08	12.9839	0.151666	20	21682505	R	II					TSS1500	shore	TSS1500-shore	chr3:72495853-72496852	NA	NA		rs2118593
cg25384897	0.151645	0.151645	7.94452	2.75944e-08	8.2561e-07	8.69329	0.151645	6	32813544	R	II	TAP1	TSS1.5kb	PSORS		3'UTR	opensea	3'UTR-opensea		NA	NA		rs16833120
cg02947862	0.151637	0.151637	6.75496	4.54786e-07	7.91487e-06	5.85022	0.151637	10	129979375	F	II	AK124226	TSS1.5kb		Repeats	IGR	opensea	IGR-opensea		NA	NA
cg20465954	0.151628	0.151628	8.10802	1.90461e-08	6.17064e-07	9.07005	0.151628	12	53496921	R	II	SOAT2	TSS1.5kb		Repeats	IGR	opensea	IGR-opensea		NA	TRUE
cg22365119	0.151623	0.151623	8.12314	1.84073e-08	6.00285e-07	9.10472	0.151623	12	76017858	R	II		Intron		Repeats	Body	opensea	Body-opensea		NA	NA
cg07177115	0.151591	0.151591	8.07471	2.05346e-08	6.54914e-07	8.99357	0.151591	2	113762795	R	II	IL1F6	TSS1.5kb			TSS1500	opensea	TSS1500-opensea		NA	NA
cg25338707	0.151588	0.151588	8.89316	3.37343e-09	1.64017e-07	10.8302	0.151588	11	63973846	F	II	FERMT3	TSS1.5kb			5'UTR	opensea	5'UTR-opensea		NA	NA
cg21308365	0.151584	0.151584	6.39512	1.09872e-06	1.64514e-05	4.9577	0.151584	6	119031399	F	II		TSS1.5kb			IGR	opensea	IGR-opensea		NA	TRUE
cg22528270	0.151567	0.151567	6.35723	1.20668e-06	1.78035e-05	4.86295	0.151567	7	151505116	F	I	PRKAG2	Intron			IGR	shore	IGR-shore	chr2:241505922-241506133	NA	NA		rs35749310
cg23021584	0.151561	0.151561	5.79558	4.92616e-06	5.77886e-05	3.44343	0.151561	12	124876101	F	II	NCOR2	Intron	PSORS		Body	opensea	Body-opensea		TRUE	NA
cg20972199	0.151557	0.151557	8.6039	6.32256e-09	2.64389e-07	10.1912	0.151557	11	69065333	R	II		Intron			Body	opensea	Body-opensea		NA	TRUE
cg26814100	0.151546	0.151546	7.23261	1.44449e-07	3.09056e-06	7.01266	0.151546	6	136724451	F	II	MAP7	Intron		Repeats	TSS1500	opensea	TSS1500-opensea		NA	NA
cg14703829	0.15153	0.15153	8.05785	2.13326e-08	6.74554e-07	8.95483	0.15153	22	20780298	R	II	SCARF2	Exons			Body	island	Body-island	chr17:3847999-3848570	TRUE	TRUE
cg07277017	0.151526	0.151526	13.4756	6.20232e-13	5.60037e-10	19.5705	0.151526	11	1874093	F	II	LSP1	TSS1.5kb			Body	island	Body-island	chr22:20779386-20780560	NA	NA			rs9680797
cg04642300	0.151474	0.151474	8.24482	1.40046e-08	4.84908e-07	9.38259	0.151474	6	109288592	R	II	ARMC2	Intron			IGR	shore	IGR-shore	chr2:240738027-240738233	NA	NA
cg13810673	0.151438	0.151438	8.94448	3.02114e-09	1.51421e-07	10.9424	0.151438	14	88473038	F	II	GPR65	Intron			Body	opensea	Body-opensea		TRUE	TRUE		rs11557629
cg22965561	0.151429	0.151429	7.92946	2.85583e-08	8.48102e-07	8.6584	0.151429	10	13046134	R	II		Intron		Repeats	Body	opensea	Body-opensea		TRUE	TRUE
cg16389078	0.151414	0.151414	8.3498	1.10797e-08	4.03782e-07	9.62076	0.151414	22	17569018	F	II	IL17RA	Intron	PSORS	Repeats	TSS1500	shore	TSS1500-shore	chr9:139009862-139011272	NA	NA
cg12307314	0.151398	0.151398	11.597	1.58401e-11	4.13097e-09	16.2829	0.151398	5	142206724	F	II	ARHGAP26	Intron	PSORS		Body	opensea	Body-opensea		NA	NA
cg10598503	0.151377	0.151377	7.89083	3.11911e-08	9.07754e-07	8.5688	0.151377	3	72235389	F	II		Intron			IGR	opensea	IGR-opensea		TRUE	NA
cg17111087	0.151374	0.151374	8.44173	9.03544e-09	3.457e-07	9.82814	0.151374	1	167407514	R	II	CD247	Intron	PSORS	Repeats	Body	opensea	Body-opensea		NA	TRUE
cg22046201	0.151372	0.151372	8.90955	3.25657e-09	1.59991e-07	10.866	0.151372	1	64212080	R	II					1stExon	opensea	1stExon-opensea		NA	TRUE	low-CpG:38387176-38387442
cg21307723	0.151352	0.151352	7.2525	1.37798e-07	2.97536e-06	7.06048	0.151352	1	245215135	F	II	EFCAB2	Intron			IGR	opensea	IGR-opensea		NA	NA
cg12136514	0.151287	0.151287	8.77954	4.31187e-09	1.97726e-07	10.5805	0.151287	8	134084545	F	II	TG	Intron	PSORS		5'UTR	shelf	5'UTR-shelf	chr17:75368688-75370506	NA	TRUE
cg00944785	0.151249	0.151249	6.31389	1.34351e-06	1.94499e-05	4.75439	0.151249	1	150825365	F	II	ARNT	Intron			TSS1500	shore	TSS1500-shore	chr12:58130870-58132047	NA	NA
cg25258033	0.151229	0.151229	9.81096	4.94101e-10	4.03114e-08	12.7845	0.151229	6	167368657	R	II	RNASET2	Intron			Body	opensea	Body-opensea		NA	TRUE
cg14642696	0.151181	0.151181	10.7718	7.40777e-11	1.10666e-08	14.7149	0.151181	9	129386671	R	II	LMX1B	Intron	PSORS		3'UTR	island	3'UTR-island	chr19:49132603-49134291	TRUE	NA		rs35746286
cg08486269	0.151181	0.151181	6.03874	2.66911e-06	3.44896e-05	4.06123	0.151181	6	154677972	R	II	IPCEF1	TSS1.5kb			TSS200	opensea	TSS200-opensea		NA	NA
cg14644204	0.151174	0.151174	9.38531	1.18809e-09	7.55345e-08	11.8918	0.151174	12	123518833	F	I	PITPNM2	3UTR	PSORS		Body	island	Body-island	chr19:1070985-1071812	TRUE	NA
cg26232412	0.151172	0.151172	7.73316	4.47965e-08	1.21407e-06	8.20107	0.151172	15	40600635	R	I	PLCB2	TSS1.5kb		Repeats	Body	shelf	Body-shelf	chr22:17565517-17566990	NA	NA
cg04232128	0.151167	0.151167	8.98032	2.79772e-09	1.42817e-07	11.0205	0.151167	5	138861241	R	II	TMEM173	Exons	PSORS		TSS200	shore	TSS200-shore	chr20:43935199-43935633	NA	NA
cg26620176	0.151153	0.151153	7.38781	1.00128e-07	2.3006e-06	7.38448	0.151153	19	8117047	R	II	CCL25	TSS1.5kb		Repeats	Body	opensea	Body-opensea		NA	TRUE
cg23586138	0.151152	0.151152	8.68061	5.34662e-09	2.33179e-07	10.3617	0.151152	2	27719544	F	II	FNDC4	TSS1.5kb			Body	opensea	Body-opensea		NA	NA
cg09174555	0.151093	0.151093	12.4392	3.54494e-12	1.59837e-09	17.8031	0.151093	1	153364020	F	II	S100A8	TSS1.5kb			TSS1500	shore	TSS1500-shore	chr2:27717681-27718337	NA	NA	low-CpG:27572968-27573256
cg07126235	0.151077	0.151077	12.7077	2.23404e-12	1.20595e-09	18.2716	0.151077	6	43192225	R	II	CUL9	5UTR			Body	opensea	Body-opensea		NA	TRUE
cg14741228	0.151066	0.151066	8.42554	9.36517e-09	3.55655e-07	9.79169	0.151066	12	31476479	R	II	FAM60A	TSS1.5kb	PSORS		TSS1500	opensea	TSS1500-opensea		NA	NA
cg08352774	0.151058	0.151058	9.45383	1.03e-09	6.80729e-08	12.0371	0.151058	6	158985825	F	II	TMEM181	Intron			Body	island	Body-island	chr17:38249260-38249603	NA	NA
cg15579389	0.151023	0.151023	9.41911	1.1072e-09	7.17409e-08	11.9636	0.151023	11	2323059	F	II	C11orf21	TSS1.5kb			Body	opensea	Body-opensea		TRUE	NA
cg22079008	0.150962	0.150962	7.67449	5.12996e-08	1.35451e-06	8.06341	0.150962	19	31843360	R	II		Intron			TSS1500	shore	TSS1500-shore	chr10:12084236-12085431	NA	NA
cg10705800	0.150933	0.150933	10.1213	2.64388e-10	2.60665e-08	13.4207	0.150933	1	41328420	F	II	CITED4	TSS1.5kb	PSORS		TSS1500	shore	TSS1500-shore	chr1:41326949-41328285	NA	NA
cg07739604	0.150919	0.150919	11.0726	4.18393e-11	7.65919e-09	15.2957	0.150919	12	124950990	R	II	NCOR2	Intron			Body	opensea	Body-opensea		TRUE	NA			rs71398295
cg21092808	0.150854	0.150854	8.27835	1.29929e-08	4.57535e-07	9.45882	0.150854	2	177029850	F	II	HOXD3	3UTR			IGR	opensea	IGR-opensea		NA	TRUE
cg14528451	0.150838	0.150838	8.2693	1.32581e-08	4.64382e-07	9.43827	0.150838	11	68941953	F	II					5'UTR	shelf	5'UTR-shelf	chr15:90727879-90728570	NA	NA			rs78027495
cg16151362	0.15081	0.15081	11.8851	9.41166e-12	2.88775e-09	16.8118	0.15081	6	167508053	F	II		Intron	PSORS		1stExon	shore	1stExon-shore	chr19:45281133-45281355	TRUE	NA		rs35701940
cg21865657	0.150808	0.150808	11.7367	1.22923e-11	3.48909e-09	16.5406	0.150808	19	3687751	R	II	PIP5K1C	Intron			IGR	opensea	IGR-opensea		NA	TRUE
cg10268711	0.150767	0.150767	9.22282	1.671e-09	9.68162e-08	11.5448	0.150767	22	37678489	F	II	CYTH4	TSS1.5kb			IGR	opensea	IGR-opensea		NA	TRUE
cg17968347	0.150765	0.150765	8.31176	1.20593e-08	4.30989e-07	9.53463	0.150765	7	100777740	F	II	SERPINE1	Intron			IGR	shelf	IGR-shelf	chr5:98263746-98265531	NA	NA
cg13739417	0.150757	0.150757	10.1956	2.28056e-10	2.36216e-08	13.5711	0.150757	2	218990627	F	II	CXCR2	TSS1.5kb			TSS200	opensea	TSS200-opensea		NA	TRUE		rs11574746
cg21829239	0.150747	0.150747	8.5167	7.6574e-09	3.05168e-07	9.99641	0.150747	1	160608184	R	II	SLAMF1	Intron		Repeats	TSS1500	shore	TSS1500-shore	chr7:101929503-101931089	NA	NA		rs2906711
cg12049550	0.150726	0.150726	8.67769	5.38072e-09	2.34255e-07	10.3553	0.150726	1	65035261	F	II	CACHD1	Intron			5'UTR	shore	5'UTR-shore	chr2:61404048-61405361	NA	TRUE
cg17456644	0.150706	0.150706	8.75633	4.53446e-09	2.05627e-07	10.5293	0.150706	17	25879003	R	II	KSR1	Intron		Repeats	Body	shelf	Body-shelf	chr20:24972665-24973700	NA	NA
cg02289903	0.150699	0.150699	7.47189	8.22036e-08	1.96919e-06	7.58468	0.150699	6	166876736	F	II	RPS6KA2	Intron	PSORS		5'UTR	shore	5'UTR-shore	chr1:2066367-2066666	TRUE	NA
cg01730970	0.150673	0.150673	7.504	7.6257e-08	1.85408e-06	7.6609	0.150673	1	27687074	F	II	MAP3K6	Intron			IGR	opensea	IGR-opensea		NA	TRUE
cg13170031	0.150658	0.150658	9.76404	5.43657e-10	4.30315e-08	12.6873	0.150658	14	92963020	R	II					Body	opensea	Body-opensea		NA	NA		rs75646741
cg16725607	0.150648	0.150648	9.00773	2.63841e-09	1.36387e-07	11.0802	0.150648	3	183273758	R	II	KLHL6	TSS1.5kb			Body	opensea	Body-opensea		NA	NA
cg12165551	0.150567	0.150567	7.91015	2.98447e-08	8.78052e-07	8.61363	0.150567	11	8385712	F	II				Repeats	IGR	opensea	IGR-opensea		NA	NA
cg21261487	0.150564	0.150564	8.88357	3.44381e-09	1.66647e-07	10.8092	0.150564	18	74825893	R	II	MBP	Intron			TSS1500	shore	TSS1500-shore	chr10:26727061-26727992	NA	TRUE
cg14622879	0.150501	0.150501	7.08967	2.02995e-07	4.07838e-06	6.66759	0.150501	6	12234001	F	II			PSORS		IGR	opensea	IGR-opensea		NA	NA
cg04697265	0.150455	0.150455	8.28313	1.28548e-08	4.53728e-07	9.46968	0.150455	11	130683700	F	II					Body	opensea	Body-opensea		NA	TRUE
cg14573876	0.15044	0.15044	8.97603	2.82357e-09	1.43799e-07	11.0112	0.15044	19	4105153	R	II	MAP2K2	Intron	PSORS	Repeats	Body	opensea	Body-opensea		TRUE	TRUE
cg17619755	0.150405	0.150405	12.033	7.22977e-12	2.44725e-09	17.0796	0.150405	6	31760629	F	I	VARS	5UTR			Body	shelf	Body-shelf	chr16:30194747-30195357	NA	NA
cg14758525	0.150382	0.150382	11.3855	2.33488e-11	5.28785e-09	15.8886	0.150382	18	12041672	F	II			PSORS	Repeats	Body	island	Body-island	chr16:68771034-68772344	NA	NA
cg26283496	0.150353	0.150353	7.62418	5.76424e-08	1.48952e-06	7.94503	0.150353	3	146269126	R	II					TSS1500	opensea	TSS1500-opensea		NA	NA
cg14397696	0.150347	0.150347	8.73064	4.79479e-09	2.14993e-07	10.4725	0.150347	13	105792284	R	II			PSORS		Body	opensea	Body-opensea		NA	NA
cg20373635	0.150345	0.150345	8.77551	4.34967e-09	1.9896e-07	10.5716	0.150345	10	3466795	R	II			PSORS		Body	opensea	Body-opensea		NA	NA
cg17258387	0.15033	0.15033	9.54942	8.44803e-10	5.91745e-08	12.2388	0.15033	2	174924430	R	II				Repeats	TSS1500	opensea	TSS1500-opensea		NA	NA
cg13987700	0.150304	0.150304	12.5036	3.17132e-12	1.4818e-09	17.9161	0.150304	9	137657798	R	I	COL5A1	Intron			1stExon	shore	1stExon-shore	chr22:31031358-31032059	NA	NA
cg10552446	0.150287	0.150287	10.438	1.41408e-10	1.6953e-08	14.0573	0.150287	2	66809923	F	II		Intron	PSORS		Body	island	Body-island	chr19:42599507-42600522	NA	NA
cg18681426	0.150286	0.150286	8.25135	1.38014e-08	4.79161e-07	9.39745	0.150286	6	53174395	F	II	ELOVL5	Intron		Repeats	IGR	opensea	IGR-opensea		TRUE	TRUE		rs78582923	rs79270607
cg07265743	0.150272	0.150272	9.94648	3.75489e-10	3.33267e-08	13.0638	0.150272	17	59535253	F	II	TBX4	Intron	PSORS		TSS1500	shore	TSS1500-shore	chr6:30654392-30654934	NA	NA
cg04314978	0.150264	0.150264	9.93753	3.82326e-10	3.37763e-08	13.0454	0.150264	11	36509910	F	II		3UTR	PSORS		IGR	shore	IGR-shore	chr5:146888750-146889840	NA	NA
cg22213445	0.150254	0.150254	7.76179	4.19361e-08	1.14881e-06	8.26809	0.150254	3	128453826	F	II	RAB7A	Intron			TSS200	opensea	TSS200-opensea		NA	NA		rs41440544
cg12949547	0.150236	0.150236	8.55248	7.07776e-09	2.87809e-07	10.0765	0.150236	12	58718950	F	II					Body	opensea	Body-opensea		NA	NA		rs74810221
cg14635269	0.150222	0.150222	7.90181	3.0418e-08	8.90047e-07	8.5943	0.150222	9	129439339	F	II	LMX1B	Intron			IGR	shore	IGR-shore	chr2:174877565-174877778	TRUE	TRUE		rs13024463
cg12720971	0.150201	0.150201	9.54006	8.61317e-10	5.99928e-08	12.2191	0.150201	19	695642	R	II	PRSSL1	TSS1.5kb	PSORS		Body	opensea	Body-opensea		NA	TRUE		rs74378878
cg11384661	0.150196	0.150196	8.15414	1.71656e-08	5.68809e-07	9.17571	0.150196	1	238025414	R	II	LOC100130331	TSS1.5kb		Repeats	5'UTR	opensea	5'UTR-opensea		NA	NA
cg07022048	0.150189	0.150189	8.49564	8.02119e-09	3.1633e-07	9.94921	0.150189	12	52638592	R	II	KRT7	Intron			IGR	island	IGR-island	chr10:88295205-88295592	NA	TRUE
cg12924120	0.150175	0.150175	8.18615	1.59736e-08	5.37454e-07	9.24887	0.150175	3	129001312	F	II	C3orf37	Intron	PSORS	Repeats	IGR	opensea	IGR-opensea		NA	NA
cg20827128	0.150152	0.150152	9.2896	1.45184e-09	8.73353e-08	11.6879	0.150152	6	13274284	R	II	PHACTR1	3UTR			IGR	opensea	IGR-opensea		TRUE	TRUE
cg15858970	0.150152	0.150152	10.853	6.34289e-11	9.91908e-09	14.8727	0.150152	6	46714021	F	II	LOC100287718	TSS1.5kb			Body	opensea	Body-opensea		NA	NA
cg23092820	0.150136	0.150136	10.6533	9.30533e-11	1.28879e-08	14.4829	0.150136	1	153329512	F	II	S100A9	TSS1.5kb			IGR	opensea	IGR-opensea		NA	NA		rs74930572
cg02017450	0.150124	0.150124	11.5399	1.75828e-11	4.41387e-09	16.1769	0.150124	10	10631670	F	II					Body	opensea	Body-opensea		TRUE	TRUE
cg18496440	0.150106	0.150106	9.80463	5.00503e-10	4.0624e-08	12.7714	0.150106	5	158532302	R	II		Intron			Body	opensea	Body-opensea		TRUE	NA
cg06972911	0.1501	0.1501	13.8714	3.27451e-13	4.03665e-10	20.2172	0.1501	18	30051803	F	II	FAM59A				Body	opensea	Body-opensea		TRUE	TRUE
cg18661379	0.150071	0.150071	11.2496	3.00412e-11	6.111e-09	15.6325	0.150071	10	104393081	F	II	SUFU	3UTR			TSS200	shelf	TSS200-shelf	chr17:42462135-42463579	NA	NA
cg19005210	0.150064	0.150064	6.81993	3.88457e-07	6.95122e-06	6.00988	0.150064	6	41168960	R	II	TREML2	TSS1.5kb			5'UTR	shore	5'UTR-shore	chr18:74824149-74824414	NA	TRUE
cg01087254	0.150038	0.150038	6.60776	6.51228e-07	1.066e-05	5.48676	0.150038	15	57052190	R	II		Intron		Repeats	Body	opensea	Body-opensea		NA	TRUE
cg25654774	-0.150013	-0.150013	-8.22382	1.46789e-08	5.03491e-07	9.33479	-0.150013	2	11924984	R	II	LPIN1	Intron			IGR	shelf	IGR-shelf	chr14:91700081-91701238	TRUE	NA			rs76468112
cg03627771	-0.150029	-0.150029	-7.79849	3.85418e-08	1.07549e-06	8.35383	-0.150029	11	123396039	F	II	GRAMD1B	TSS1.5kb			IGR	shelf	IGR-shelf	chr18:12038413-12039359	TRUE	TRUE		rs2851915
cg27243623	-0.150033	-0.150033	-8.78963	4.21857e-09	1.94422e-07	10.6027	-0.150033	2	228093069	R	II	COL4A3	Intron	PSORS		Body	shelf	Body-shelf	chr17:81009245-81009999	TRUE	NA	low-CpG:78599707-78599823
cg03783110	-0.150052	-0.150052	-9.61928	7.31416e-10	5.31048e-08	12.3854	-0.150052	17	1463739	F	I	PITPNA	TSS1.5kb			IGR	opensea	IGR-opensea		NA	TRUE
cg12302987	-0.150068	-0.150068	-7.95034	2.72308e-08	8.1711e-07	8.70676	-0.150068	2	225276960	R	II			PSORS		Body	shore	Body-shore	chr9:130330540-130331180	NA	NA
cg18465834	-0.150081	-0.150081	-9.85362	4.53086e-10	3.79082e-08	12.8727	-0.150081	22	38809256	R	II					TSS1500	opensea	TSS1500-opensea		NA	NA
cg15881795	-0.150104	-0.150104	-7.30598	1.21425e-07	2.68828e-06	7.18881	-0.150104	12	106361273	F	II				Repeats	5'UTR	shelf	5'UTR-shelf	chr18:13217073-13219044	NA	NA		rs34107757
cg05838308	-0.150112	-0.150112	-7.05234	2.2195e-07	4.38563e-06	6.57709	-0.150112	5	135367668	F	II	TGFBI	Intron	PSORS		3'UTR	opensea	3'UTR-opensea		NA	NA
cg20257866	-0.150124	-0.150124	-10.4307	1.43449e-10	1.71309e-08	14.0427	-0.150124	8	134203235	F	II	WISP1	TSS1.5kb			IGR	opensea	IGR-opensea		NA	TRUE
cg08781403	-0.150161	-0.150161	-7.13785	1.80945e-07	3.71196e-06	6.78419	-0.150161	8	67434868	R	II			PSORS		5'UTR	shelf	5'UTR-shelf	chr19:49631105-49631494	NA	NA		rs61438183
cg08284733	-0.150175	-0.150175	-11.015	4.66343e-11	8.16854e-09	15.1854	-0.150175	12	6341482	F	II	CD9	5UTR			TSS200	shore	TSS200-shore	chr10:112631414-112632476	NA	NA
cg04912297	-0.150177	-0.150177	-12.3143	4.4051e-12	1.81573e-09	17.5826	-0.150177	8	17943293	F	II	ASAH1	TSS1.5kb		Repeats	IGR	shore	IGR-shore	chr2:66808568-66809404	NA	TRUE
cg27125504	-0.150181	-0.150181	-9.23026	1.64498e-09	9.58357e-08	11.5608	-0.150181	3	52865637	R	II	ITIH4	TSS1.5kb	PSORS		Body	opensea	Body-opensea		TRUE	NA
cg13094752	-0.150197	-0.150197	-13.6197	4.90741e-13	5.01736e-10	19.8077	-0.150197	14	23305548	R	II	MMP14	TSS1.5kb			Body	shore	Body-shore	chr12:52639195-52639416	TRUE	NA
cg27377632	-0.150209	-0.150209	-8.91915	3.19e-09	1.5753e-07	10.887	-0.150209	19	677895	F	I	FSTL3	Exons			IGR	opensea	IGR-opensea		NA	TRUE
cg10130564	-0.150211	-0.150211	-10.0899	2.8149e-10	2.71964e-08	13.3569	-0.150211	11	117069849	F	I	TAGLN	TSS1.5kb		Repeats	Body	opensea	Body-opensea		NA	NA
cg15023858	-0.150223	-0.150223	-7.94186	2.77621e-08	8.29843e-07	8.68713	-0.150223	3	69812434	F	I	MITF	TSS1.5kb			IGR	opensea	IGR-opensea		NA	TRUE
cg27168291	-0.150251	-0.150251	-10.3288	1.75207e-10	1.97177e-08	13.8393	-0.150251	6	33282997	F	I	ZBTB22	TSS1.5kb			Body	opensea	Body-opensea		NA	NA
cg06070324	-0.150274	-0.150274	-8.07278	2.06242e-08	6.57346e-07	8.98915	-0.150274	15	75322058	R	II	PPCDC	Intron	PSORS		Body	opensea	Body-opensea		NA	TRUE
cg22465479	-0.15028	-0.15028	-9.89468	4.16918e-10	3.57899e-08	12.9573	-0.15028	19	50306072	R	II	AP2A1	5UTR			1stExon	opensea	1stExon-opensea		NA	NA		rs35211388
cg23752985	-0.150301	-0.150301	-11.506	1.87082e-11	4.59296e-09	16.1138	-0.150301	2	85803571	R	II	VAMP8	Intron			Body	shore	Body-shore	chr10:135203101-135203316	NA	NA		rs61749480
cg20408776	-0.150332	-0.150332	-8.78875	4.22668e-09	1.94744e-07	10.6008	-0.150332	17	43319382	F	I	FMNL1	TSS1.5kb		Repeats	IGR	opensea	IGR-opensea		NA	TRUE
cg16752583	-0.150374	-0.150374	-7.13823	1.80784e-07	3.70931e-06	6.78509	-0.150374	7	142583731	F	II	TRPV6	TSS1.5kb			TSS200	opensea	TSS200-opensea		TRUE	NA		rs12155747
cg00608965	-0.150385	-0.150385	-8.8184	3.96395e-09	1.85765e-07	10.6661	-0.150385	12	91572191	F	II	DCN	TSS1.5kb			Body	opensea	Body-opensea		NA	TRUE		rs3181291
cg00101940	-0.150436	-0.150436	-8.23226	1.44041e-08	4.95583e-07	9.354	-0.150436	16	85479301	R	II			PSORS		5'UTR	opensea	5'UTR-opensea		TRUE	TRUE
cg06808089	-0.150446	-0.150446	-10.1471	2.51129e-10	2.51516e-08	13.4731	-0.150446	3	45708680	F	II	LIMD1	Intron		Repeats	IGR	island	IGR-island	chr2:218843460-218843742	TRUE	NA
cg08461097	-0.150451	-0.150451	-10.1526	2.48388e-10	2.49837e-08	13.4842	-0.150451	19	2065102	R	I			PSORS		Body	shore	Body-shore	chr17:76897078-76897298	TRUE	NA
cg13315923	-0.150457	-0.150457	-7.5033	7.63819e-08	1.85647e-06	7.65924	-0.150457	3	171921695	F	II	FNDC3B	Intron	PSORS		Body	shore	Body-shore	chr19:3387963-3388203	TRUE	NA
cg00573124	-0.150457	-0.150457	-10.131	2.59335e-10	2.57159e-08	13.4403	-0.150457	9	139011777	R	II	C9orf69				Body	opensea	Body-opensea		NA	TRUE
cg10633526	-0.150461	-0.150461	-6.32603	1.30366e-06	1.89646e-05	4.78482	-0.150461	3	13560246	R	II					IGR	shelf	IGR-shelf	chr11:355947-356447	TRUE	NA			rs73398586
cg03546977	-0.150478	-0.150478	-12.1738	5.63578e-12	2.12216e-09	17.3325	-0.150478	5	78985489	R	II	CMYA5	TSS1.5kb			TSS200	opensea	TSS200-opensea		TRUE	NA		rs12288081
cg07520810	-0.150488	-0.150488	-8.43467	9.17776e-09	3.50336e-07	9.81225	-0.150488	10	63809149	F	II	ARID5B	TSS1.5kb			Body	opensea	Body-opensea		NA	TRUE
cg26422861	-0.150492	-0.150492	-12.1572	5.803e-12	2.14838e-09	17.3029	-0.150492	7	56160737	R	II	PHKG1	TSS1.5kb			Body	opensea	Body-opensea		NA	TRUE		rs72882579
cg26891237	-0.150512	-0.150512	-11.5397	1.75886e-11	4.41387e-09	16.1765	-0.150512	6	36966223	F	II			PSORS		Body	opensea	Body-opensea		TRUE	NA
cg25044876	-0.150518	-0.150518	-13.0195	1.31871e-12	8.69921e-10	18.8061	-0.150518	22	43041146	F	II	CYB5R3	TSS1.5kb	PSORS		IGR	island	IGR-island	chr19:2064853-2065265	NA	NA
cg13071208	-0.150537	-0.150537	-8.95065	2.98144e-09	1.49906e-07	10.9558	-0.150537	8	145686887	R	II	CYHR1	Intron			IGR	opensea	IGR-opensea		TRUE	TRUE
cg13883576	-0.150538	-0.150538	-9.2982	1.42584e-09	8.62038e-08	11.7062	-0.150538	12	13152467	R	II	HEBP1	TSS1.5kb		Repeats	IGR	opensea	IGR-opensea		NA	TRUE
cg06399164	-0.150538	-0.150538	-10.9576	5.19845e-11	8.74842e-09	15.075	-0.150538	3	42695035	R	II	ZBTB47	TSS1.5kb			IGR	opensea	IGR-opensea		NA	TRUE			rs79228104
cg04840051	-0.150544	-0.150544	-10.7097	8.34661e-11	1.196e-08	14.5935	-0.150544	10	112582591	F	II	RBM20	Intron			TSS1500	shore	TSS1500-shore	chr15:63413918-63414852	NA	NA
cg12647302	-0.150545	-0.150545	-10.5656	1.10281e-10	1.43371e-08	14.3102	-0.150545	1	17201791	F	I		TSS1.5kb			TSS200	shore	TSS200-shore	chr3:42695528-42696575	NA	NA
cg16663033	-0.15055	-0.15055	-6.46817	9.17493e-07	1.41405e-05	5.13997	-0.15055	1	15272108	F	II	KIAA1026	TSS1.5kb	PSORS		IGR	shore	IGR-shore	chr1:17198626-17200049	NA	NA
cg14071324	-0.150569	-0.150569	-10.4715	1.32443e-10	1.62119e-08	14.1239	-0.150569	1	5998570	F	II	NPHP4	Intron	PSORS		Body	opensea	Body-opensea		TRUE	TRUE
cg18154417	-0.150576	-0.150576	-8.22289	1.47098e-08	5.04304e-07	9.33265	-0.150576	1	48400073	F	II		Intron			IGR	opensea	IGR-opensea		NA	TRUE
cg19238824	-0.150611	-0.150611	-9.89986	4.12568e-10	3.55447e-08	12.968	-0.150611	7	135433790	R	I	FAM180A	TSS1.5kb	PSORS		Body	opensea	Body-opensea		TRUE	TRUE
cg21869609	-0.15063	-0.15063	-8.67746	5.38338e-09	2.34341e-07	10.3548	-0.15063	19	2291613	R	I	LINGO3	TSS1.5kb	PSORS		Body	island	Body-island	chr19:2289895-2291904	NA	NA
cg07862461	-0.150648	-0.150648	-7.50686	7.57484e-08	1.84491e-06	7.6677	-0.150648	20	1914231	F	II	SIRPA	Intron			1stExon	opensea	1stExon-opensea		NA	TRUE
cg17749454	-0.150652	-0.150652	-7.93626	2.81184e-08	8.38619e-07	8.67417	-0.150652	17	73101934	R	II	SLC16A5	Intron			3'UTR	opensea	3'UTR-opensea		NA	TRUE
cg18322510	-0.150675	-0.150675	-9.89924	4.13085e-10	3.55716e-08	12.9667	-0.150675	1	236686618	R	I	LGALS8	TSS1.5kb	PSORS		IGR	opensea	IGR-opensea		NA	NA
cg03573445	-0.150691	-0.150691	-6.24897	1.57861e-06	2.2272e-05	4.59146	-0.150691	14	105154858	F	II	INF2		PSORS		1stExon	opensea	1stExon-opensea		NA	TRUE
cg21578921	-0.150703	-0.150703	-8.68367	5.31104e-09	2.31986e-07	10.3685	-0.150703	4	4393416	F	II	D4S234E	Intron			IGR	shore	IGR-shore	chr5:72594147-72595808	TRUE	NA			rs77989107
cg03880611	-0.150709	-0.150709	-11.3523	2.48291e-11	5.4508e-09	15.8262	-0.150709	5	31889373	F	II	PDZD2	Intron	PSORS		Body	opensea	Body-opensea		TRUE	NA
cg25054705	-0.150719	-0.150719	-11.8659	9.74173e-12	2.9568e-09	16.7768	-0.150719	17	19998939	F	II	CYTSB	Intron	PSORS		TSS1500	opensea	TSS1500-opensea		NA	NA
cg14177084	-0.150729	-0.150729	-8.40961	9.70158e-09	3.65317e-07	9.75581	-0.150729	7	75269642	F	II	HIP1	Intron		Repeats	IGR	opensea	IGR-opensea		NA	TRUE
cg12350863	-0.150731	-0.150731	-8.9728	2.84318e-09	1.44522e-07	11.0041	-0.150731	3	169758289	F	II	GPR160	Intron	PSORS		IGR	opensea	IGR-opensea		TRUE	TRUE
cg09440340	-0.150732	-0.150732	-8.46913	8.50446e-09	3.30847e-07	9.88972	-0.150732	1	116654415	F	II	C1orf161	TSS1.5kb			Body	opensea	Body-opensea		NA	TRUE
cg06191536	-0.150734	-0.150734	-9.63157	7.13148e-10	5.21788e-08	12.4112	-0.150734	17	78999725	R	II					Body	opensea	Body-opensea		TRUE	TRUE			rs71499954
cg07752095	-0.150788	-0.150788	-5.96066	3.24763e-06	4.05936e-05	3.86334	-0.150788	4	128630266	F	II	INTU	Intron		Repeats	Body	opensea	Body-opensea		TRUE	TRUE
cg18113734	-0.150796	-0.150796	-9.48408	9.67244e-10	6.52148e-08	12.1011	-0.150796	7	1789606	R	II			PSORS		Body	shore	Body-shore	chr6:30457369-30458175	NA	NA
cg18648169	-0.150817	-0.150817	-15.205	4.20882e-14	1.38031e-10	22.2903	-0.150817	12	125028295	R	I		Intron	PSORS		TSS200	opensea	TSS200-opensea		NA	NA
cg03163767	-0.150832	-0.150832	-10.3158	1.79756e-10	2.00737e-08	13.8132	-0.150832	16	66969506	R	II	FAM96B	5UTR			Body	shore	Body-shore	chr22:36718450-36718760	NA	TRUE
cg27194211	-0.150833	-0.150833	-9.81143	4.93629e-10	4.02918e-08	12.7855	-0.150833	17	4503171	R	II	SMTNL2	Intron			IGR	opensea	IGR-opensea		NA	TRUE
cg03714522	-0.150864	-0.150864	-8.45776	8.72082e-09	3.37076e-07	9.86418	-0.150864	7	150822902	R	II	AGAP3	Intron			IGR	opensea	IGR-opensea		TRUE	TRUE			rs71556751
cg09508189	-0.150876	-0.150876	-7.2578	1.36079e-07	2.94606e-06	7.07321	-0.150876	11	34161049	R	II	NAT10	5UTR	PSORS		Body	opensea	Body-opensea		NA	TRUE
cg22780475	-0.150881	-0.150881	-6.25678	1.54824e-06	2.19057e-05	4.61108	-0.150881	19	45281526	F	II	CBLC	TSS1.5kb			5'UTR	opensea	5'UTR-opensea		TRUE	TRUE
cg02479022	-0.150904	-0.150904	-7.06434	2.15666e-07	4.28491e-06	6.60621	-0.150904	8	22250005	R	II	SLC39A14	Intron			Body	shore	Body-shore	chr10:65224870-65225887	NA	NA
cg13916421	-0.15092	-0.15092	-6.87174	3.42691e-07	6.27701e-06	6.13687	-0.15092	1	215287668	F	II	KCNK2	Intron	PSORS		Body	shore	Body-shore	chr5:151137992-151138418	NA	NA
cg14401749	-0.15095	-0.15095	-6.98853	2.58651e-07	4.97213e-06	6.42197	-0.15095	9	111236249	R	II					IGR	opensea	IGR-opensea		NA	TRUE
cg05724902	-0.15096	-0.15096	-8.47332	8.42612e-09	3.28387e-07	9.89913	-0.15096	17	8216757	R	II	ARHGEF15	5UTR	PSORS		Body	island	Body-island	chr19:36642327-36643585	TRUE	TRUE
cg00192882	-0.150965	-0.150965	-9.1938	1.77659e-09	1.01174e-07	11.4825	-0.150965	17	19291120	R	II	MFAP4	TSS1.5kb			IGR	opensea	IGR-opensea		NA	TRUE
cg02574101	-0.150983	-0.150983	-5.78579	5.04979e-06	5.89782e-05	3.41846	-0.150983	15	78286737	F	II	LOC91450	TSS1.5kb			TSS1500	opensea	TSS1500-opensea		TRUE	TRUE
cg02244431	-0.150996	-0.150996	-8.05405	2.1517e-08	6.78843e-07	8.94608	-0.150996	2	236588226	F	II	AGAP1	Intron	PSORS		Body	opensea	Body-opensea		NA	TRUE		rs76421288
cg09671951	-0.151015	-0.151015	-9.08478	2.2386e-09	1.20444e-07	11.2473	-0.151015	10	104556332	R	I	C10orf26	Intron			1stExon	shore	1stExon-shore	chr14:76448623-76449389	NA	NA	low-CpG:75517011-75517232
cg03277819	-0.151022	-0.151022	-7.7821	4.00219e-08	1.10764e-06	8.31555	-0.151022	12	772529	R	II	NINJ2	TSS1.5kb			TSS200	opensea	TSS200-opensea		NA	NA		rs7173473
cg27597505	-0.151036	-0.151036	-9.24913	1.58084e-09	9.31132e-08	11.6013	-0.151036	12	54148217	R	II		5UTR	PSORS		Body	opensea	Body-opensea		TRUE	NA
cg03781748	-0.151049	-0.151049	-6.58119	6.9502e-07	1.12525e-05	5.4209	-0.151049	10	32229887	R	II				Repeats	Body	opensea	Body-opensea		TRUE	TRUE
cg11211563	-0.151069	-0.151069	-9.02504	2.5426e-09	1.32261e-07	11.1178	-0.151069	12	58003905	F	I	GEFT	TSS1.5kb	PSORS		Body	island	Body-island	chr4:151500763-151501299	NA	TRUE
cg27532360	-0.151088	-0.151088	-8.60653	6.28621e-09	2.63314e-07	10.1971	-0.151088	17	42452994	R	II	ITGA2B	Exons			IGR	shelf	IGR-shelf	chr12:51785279-51785821	TRUE	TRUE
cg07671622	-0.151107	-0.151107	-10.4044	1.51016e-10	1.77623e-08	13.9904	-0.151107	16	70759994	F	II	VAC14	Intron			Body	opensea	Body-opensea		TRUE	TRUE
cg14162552	-0.151116	-0.151116	-8.50554	7.84798e-09	3.11087e-07	9.97141	-0.151116	9	139744532	F	II	PHPT1	5UTR	PSORS		3'UTR	shore	3'UTR-shore	chr17:76100679-76101115	NA	NA
cg03729251	-0.151138	-0.151138	-8.59025	6.51457e-09	2.70346e-07	10.1608	-0.151138	4	151501035	F	I	LRBA	5UTR			TSS1500	island	TSS1500-island	chr8:125739685-125741266	TRUE	NA
cg26555664	-0.15114	-0.15114	-8.80597	4.07197e-09	1.89575e-07	10.6387	-0.15114	7	1250038	R	II					Body	shore	Body-shore	chr8:145003589-145004145	NA	NA
cg08801887	-0.151162	-0.151162	-9.73319	5.79018e-10	4.49803e-08	12.6231	-0.151162	11	67811194	F	I	TCIRG1	Intron	PSORS		3'UTR	shore	3'UTR-shore	chr1:26606362-26606913	TRUE	NA
cg25560215	-0.151188	-0.151188	-7.34584	1.10527e-07	2.49273e-06	7.28422	-0.151188	11	11426039	F	II	GALNTL4	Intron			3'UTR	opensea	3'UTR-opensea		NA	NA
cg08844698	-0.151203	-0.151203	-6.73313	4.79581e-07	8.27455e-06	5.79647	-0.151203	16	85185607	R	II					IGR	opensea	IGR-opensea		NA	TRUE
cg22050157	-0.151218	-0.151218	-12.6766	2.35566e-12	1.25727e-09	18.2178	-0.151218	11	1054176	R	II		Intron	PSORS		1stExon	shelf	1stExon-shelf	chr19:49841187-49841628	NA	NA		rs11545491
cg15226275	-0.151244	-0.151244	-8.80657	4.06671e-09	1.89432e-07	10.64	-0.151244	6	116381976	R	I	FRK	TSS1.5kb	PSORS		TSS1500	opensea	TSS1500-opensea		NA	NA
cg19286672	-0.151253	-0.151253	-9.56837	8.12357e-10	5.75864e-08	12.2786	-0.151253	17	48242743	F	II	SGCA	TSS1.5kb		Repeats	IGR	island	IGR-island	chr2:2773400-2773618	NA	NA
cg23737366	-0.151262	-0.151262	-10.9167	5.6182e-11	9.17802e-09	14.996	-0.151262	1	9149026	R	II	SLC2A5	TSS1.5kb		Repeats	Body	opensea	Body-opensea		NA	TRUE
cg08569180	-0.151276	-0.151276	-8.50428	7.86992e-09	3.11637e-07	9.96857	-0.151276	2	2773427	F	II					Body	opensea	Body-opensea		NA	TRUE
cg05100650	-0.151284	-0.151284	-8.27803	1.30021e-08	4.57693e-07	9.4581	-0.151284	15	44212363	F	II	FRMD5	Intron	PSORS		IGR	opensea	IGR-opensea		TRUE	TRUE
cg26837766	-0.151294	-0.151294	-7.16813	1.68358e-07	3.49782e-06	6.85731	-0.151294	15	41078599	R	II	DNAJC17	Intron	PSORS	Repeats	TSS1500	shore	TSS1500-shore	chr1:153894837-153895921	NA	NA
cg15675740	-0.151307	-0.151307	-8.43928	9.08461e-09	3.47276e-07	9.82262	-0.151307	11	45874617	F	II	CRY2	Intron		Repeats	Body	opensea	Body-opensea		TRUE	TRUE
cg13911392	-0.151313	-0.151313	-12.8754	1.68052e-12	1.02137e-09	18.5603	-0.151313	19	10445124	R	II	RAVER1	TSS1.5kb			Body	opensea	Body-opensea		NA	TRUE
cg23251200	-0.151344	-0.151344	-9.27905	1.4844e-09	8.87934e-08	11.6653	-0.151344	10	125835213	R	II		Intron			IGR	shore	IGR-shore	chr5:32709910-32714450	NA	NA
cg14335429	-0.151354	-0.151354	-9.03984	2.46353e-09	1.29172e-07	11.1499	-0.151354	8	42342083	R	II	SLC20A2	Intron	PSORS		5'UTR	shelf	5'UTR-shelf	chr1:150980735-150981092	NA	NA
cg18735015	-0.151408	-0.151408	-8.93839	3.06087e-09	1.52883e-07	10.9291	-0.151408	10	105428506	R	II	SH3PXD2A	TSS1.5kb	PSORS		TSS1500	island	TSS1500-island	chr19:10443688-10446022	NA	NA
cg01384246	-0.15147	-0.15147	-7.59035	6.23552e-08	1.58491e-06	7.86523	-0.15147	8	72893465	F	II		Intron	PSORS	Repeats	1stExon	opensea	1stExon-opensea		NA	TRUE		rs79020649
cg01041239	-0.151521	-0.151521	-9.97479	3.54662e-10	3.19246e-08	13.1219	-0.151521	18	13222581	F	I	C18orf1	Intron			IGR	opensea	IGR-opensea		NA	TRUE
cg19522050	-0.151532	-0.151532	-9.87064	4.37717e-10	3.71148e-08	12.9078	-0.151532	10	101281275	F	I					TSS200	opensea	TSS200-opensea		NA	NA
cg20716653	-0.15155	-0.15155	-7.17951	1.6386e-07	3.42205e-06	6.88477	-0.15155	5	65124049	F	II		3UTR	PSORS	Repeats	3'UTR	shelf	3'UTR-shelf	chr19:39893181-39893613	TRUE	NA
cg13910174	-0.151567	-0.151567	-10.0423	3.09668e-10	2.90893e-08	13.2599	-0.151567	2	46715231	R	II					IGR	shore	IGR-shore	chr17:36609705-36610320	TRUE	NA			rs55719924
cg25139229	-0.151581	-0.151581	-10.4377	1.41502e-10	1.6953e-08	14.0566	-0.151581	10	49674458	F	I	ARHGAP22	Intron	PSORS		IGR	opensea	IGR-opensea		TRUE	TRUE		rs79356946
cg24006352	-0.151583	-0.151583	-10.8225	6.72364e-11	1.03561e-08	14.8134	-0.151583	1	112530294	F	II	KCND3	Intron			TSS1500	shore	TSS1500-shore	chr4:77227354-77228482	NA	NA
cg05523897	-0.151587	-0.151587	-8.19129	1.57903e-08	5.33094e-07	9.2606	-0.151587	1	2139175	R	II	C1orf86	TSS1.5kb			IGR	opensea	IGR-opensea		NA	TRUE
cg14429919	-0.151595	-0.151595	-14.2216	1.88275e-13	2.99684e-10	20.7771	-0.151595	6	3054820	R	I				Repeats	Body	shore	Body-shore	chr3:12976966-12978182	TRUE	TRUE
cg19563307	-0.151602	-0.151602	-10.8357	6.5559e-11	1.01562e-08	14.8391	-0.151602	2	43577309	F	II	THADA	Intron			TSS1500	island	TSS1500-island	chr8:82192378-82193685	TRUE	NA
cg10113526	-0.151632	-0.151632	-9.3017	1.41542e-09	8.578e-08	11.7137	-0.151632	8	142163737	R	I	DENND3	Intron			Body	shore	Body-shore	chr11:65325081-65326209	NA	NA
cg03536664	-0.151645	-0.151645	-7.37831	1.02391e-07	2.34083e-06	7.36181	-0.151645	3	48636487	R	II	UQCRC1	3UTR	PSORS		IGR	opensea	IGR-opensea		NA	TRUE
cg04176122	-0.15165	-0.15165	-9.97564	3.54057e-10	3.18784e-08	13.1236	-0.15165	11	118779835	F	II	BCL9L	Intron			Body	opensea	Body-opensea		TRUE	TRUE			rs73740394
cg10687107	-0.151653	-0.151653	-7.66578	5.23443e-08	1.37739e-06	8.04293	-0.151653	8	67454667	F	II					3'UTR	opensea	3'UTR-opensea		NA	NA
cg10859192	-0.151691	-0.151691	-12.549	2.9322e-12	1.42365e-09	17.9957	-0.151691	12	54071672	F	II	ATP5G2				IGR	island	IGR-island	chr10:101282725-101282934	NA	NA
cg23850913	-0.151692	-0.151692	-8.50673	7.8275e-09	3.10652e-07	9.97407	-0.151692	6	15505452	R	II	JARID2	5UTR			5'UTR	shore	5'UTR-shore	chr12:54445876-54446113	TRUE	NA
cg27046335	-0.151701	-0.151701	-10.2719	1.96051e-10	2.12982e-08	13.7249	-0.151701	5	35198290	F	II	PRLR	Intron			Body	opensea	Body-opensea		TRUE	TRUE
cg13925809	-0.151705	-0.151705	-6.99224	2.56352e-07	4.9375e-06	6.43102	-0.151705	9	84646696	R	II					IGR	opensea	IGR-opensea		TRUE	TRUE
cg08855938	-0.151727	-0.151727	-7.1872	1.60894e-07	3.37365e-06	6.9033	-0.151727	1	214398483	R	II					TSS1500	opensea	TSS1500-opensea		TRUE	NA
cg25332717	-0.151755	-0.151755	-7.05276	2.21729e-07	4.38282e-06	6.5781	-0.151755	2	106020669	R	II	FHL2	Intron			Body	opensea	Body-opensea		NA	TRUE
cg08706567	-0.151768	-0.151768	-9.99183	3.42708e-10	3.11307e-08	13.1567	-0.151768	1	43814983	F	II	MPL	Exons			5'UTR	shelf	5'UTR-shelf	chr16:4421642-4422240	NA	TRUE
cg10876928	-0.151772	-0.151772	-7.46214	8.41003e-08	2.00619e-06	7.56153	-0.151772	20	43977473	R	II	SDC4	TSS1.5kb			IGR	island	IGR-island	chr10:101281181-101282116	NA	TRUE
cg01821113	-0.151781	-0.151781	-6.3819	1.13524e-06	1.6916e-05	4.92464	-0.151781	2	218277531	F	II	DIRC3	Intron	PSORS		1stExon	shelf	1stExon-shelf	chr19:49223054-49223312	TRUE	NA
cg19878884	-0.151782	-0.151782	-11.2897	2.78839e-11	5.84645e-09	15.7082	-0.151782	11	64081631	F	II	ESRRA	TSS1.5kb			IGR	opensea	IGR-opensea		NA	TRUE		rs1061778
cg18869127	-0.151786	-0.151786	-9.85343	4.5326e-10	3.79136e-08	12.8723	-0.151786	2	113956255	R	II	PSD4	TSS1.5kb	PSORS		TSS200	shore	TSS200-shore	chr1:2136808-2137351	TRUE	NA
cg25424279	-0.151796	-0.151796	-11.017	4.64648e-11	8.15701e-09	15.1891	-0.151796	11	65683543	F	II					5'UTR	shelf	5'UTR-shelf	chr11:45671197-45672412	TRUE	NA
cg11173579	-0.151807	-0.151807	-11.1608	3.54534e-11	6.83953e-09	15.4641	-0.151807	21	33247885	F	I	HUNK	Intron		Repeats	Body	island	Body-island	chr12:121890223-121890510	TRUE	NA
cg02760962	-0.151827	-0.151827	-10.1862	2.32369e-10	2.39064e-08	13.552	-0.151827	11	35683421	R	II	TRIM44	TSS1.5kb		Repeats	IGR	opensea	IGR-opensea		NA	NA
cg02574734	-0.151844	-0.151844	-9.22615	1.65929e-09	9.63948e-08	11.552	-0.151844	1	116369351	R	II			PSORS		IGR	island	IGR-island	chr1:2847056-2847288	NA	NA
cg11232245	-0.151846	-0.151846	-6.6893	5.33613e-07	9.0326e-06	5.68838	-0.151846	10	101284535	F	II			PSORS		Body	island	Body-island	chr6:31695894-31698245	NA	NA
cg24741066	-0.15185	-0.15185	-10.2822	1.92111e-10	2.1008e-08	13.7456	-0.15185	2	1656557	R	I	PXDN	Intron	PSORS		Body	opensea	Body-opensea		NA	TRUE
cg22871947	-0.151863	-0.151863	-9.19272	1.78066e-09	1.01346e-07	11.4802	-0.151863	10	50506875	F	I	C10orf71	TSS1.5kb			Body	opensea	Body-opensea		TRUE	TRUE
cg13496041	-0.151888	-0.151888	-9.17613	1.84421e-09	1.04077e-07	11.4445	-0.151888	3	14494726	R	I	SLC6A6	Intron			Body	opensea	Body-opensea		NA	TRUE
cg20449659	-0.151908	-0.151908	-7.45064	8.63983e-08	2.04822e-06	7.53416	-0.151908	11	32421752	R	II	WT1	5UTR			IGR	opensea	IGR-opensea		TRUE	TRUE
cg23330006	-0.151913	-0.151913	-9.35424	1.26782e-09	7.92413e-08	11.8258	-0.151913	12	106507713	R	II	NUAK1	Intron	PSORS		IGR	opensea	IGR-opensea		TRUE	TRUE
cg13166098	-0.151923	-0.151923	-10.516	1.21447e-10	1.5319e-08	14.2121	-0.151923	14	75313044	F	II		Intron			TSS200	opensea	TSS200-opensea		NA	TRUE		rs76571442
cg18151030	-0.151969	-0.151969	-11.2378	3.07101e-11	6.19253e-09	15.6101	-0.151969	21	43222961	R	II	PRDM15	Exons			TSS1500	opensea	TSS1500-opensea		NA	NA
cg21304158	-0.151971	-0.151971	-7.28108	1.28786e-07	2.81766e-06	7.12909	-0.151971	2	241937034	R	II	SNED1				TSS1500	shore	TSS1500-shore	chr13:33589928-33591428	NA	NA
cg13023014	-0.15198	-0.15198	-6.78321	4.24628e-07	7.48557e-06	5.91971	-0.15198	4	184908794	R	II	STOX2	Intron			5'UTR	shore	5'UTR-shore	chr2:235860117-235861716	NA	NA
cg16121744	-0.151982	-0.151982	-9.5458	8.51144e-10	5.94868e-08	12.2312	-0.151982	21	46875149	F	II	COL18A1	TSS1.5kb			3'UTR	shelf	3'UTR-shelf	chr3:48631882-48632901	TRUE	TRUE			rs3209260
cg23733384	-0.151986	-0.151986	-9.13277	2.02166e-09	1.11294e-07	11.351	-0.151986	1	228346347	R	II	GJC2	Exons	PSORS		IGR	shore	IGR-shore	chr1:6051595-6052955	NA	NA
cg14571710	-0.152008	-0.152008	-13.9594	2.84656e-13	3.7342e-10	20.359	-0.152008	6	30655896	F	II	KIAA1949	TSS1.5kb			IGR	island	IGR-island	chr8:67454545-67454991	NA	TRUE
cg26292442	-0.152015	-0.152015	-10.8023	6.98735e-11	1.06116e-08	14.7743	-0.152015	19	10693912	F	II	AP1M2	Intron		Repeats	Body	opensea	Body-opensea		TRUE	TRUE
cg14293129	-0.152017	-0.152017	-9.89535	4.16346e-10	3.57815e-08	12.9587	-0.152017	6	31696333	F	II	DDAH2	3UTR	PSORS		IGR	opensea	IGR-opensea		NA	TRUE		rs79493558
cg13734535	-0.152018	-0.152018	-6.2674	1.50792e-06	2.14102e-05	4.63774	-0.152018	9	132948449	R	II	FREQ	Intron		Repeats	IGR	shelf	IGR-shelf	chr2:10861206-10862382	TRUE	NA		rs75228158
cg25251374	-0.15202	-0.15202	-8.74306	4.66702e-09	2.10349e-07	10.5	-0.15202	4	185305932	R	II					IGR	opensea	IGR-opensea		NA	TRUE
cg07570498	-0.152041	-0.152041	-8.55798	6.99273e-09	2.85152e-07	10.0887	-0.152041	1	33813321	F	II	PHC2	Intron			IGR	opensea	IGR-opensea		NA	TRUE
cg05360477	-0.152043	-0.152043	-10.7238	8.12346e-11	1.17656e-08	14.6211	-0.152043	2	12959313	F	II			PSORS		TSS1500	opensea	TSS1500-opensea		TRUE	TRUE		rs12043378
cg05968904	-0.152048	-0.152048	-7.16852	1.68203e-07	3.49491e-06	6.85824	-0.152048	7	194719	R	II	FAM20C	Intron			5'UTR	opensea	5'UTR-opensea		NA	TRUE
cg11177693	-0.152049	-0.152049	-10.2364	2.10296e-10	2.2439e-08	13.6536	-0.152049	2	27604063	F	II	ZNF513	TSS1.5kb			Body	opensea	Body-opensea		TRUE	NA
cg27180671	-0.152057	-0.152057	-11.2712	2.88558e-11	5.96391e-09	15.6734	-0.152057	17	65527566	F	II	PITPNC1	Intron			Body	opensea	Body-opensea		NA	TRUE
cg25924746	-0.152067	-0.152067	-10.8074	6.92011e-11	1.05327e-08	14.7841	-0.152067	13	110432935	R	II	IRS2	Intron			TSS1500	opensea	TSS1500-opensea		NA	NA
cg10128479	-0.152073	-0.152073	-9.52649	8.85846e-10	6.12716e-08	12.1905	-0.152073	1	156465749	R	II	MEF2D	Intron			Body	shore	Body-shore	chr2:26987030-26987500	NA	NA		rs10186074
cg02852670	-0.152086	-0.152086	-10.4016	1.51866e-10	1.78238e-08	13.9847	-0.152086	14	20903410	F	I	KLHL33	TSS1.5kb	PSORS		TSS1500	shore	TSS1500-shore	chr20:43976533-43977242	NA	NA
cg10789749	-0.152097	-0.152097	-8.2988	1.24128e-08	4.41398e-07	9.50525	-0.152097	20	276888	F	II	ZCCHC3				TSS200	opensea	TSS200-opensea		NA	NA
cg07207652	-0.152103	-0.152103	-11.7729	1.15149e-11	3.32107e-09	16.6069	-0.152103	17	45798257	R	I					Body	opensea	Body-opensea		TRUE	TRUE			rs41279230
cg21483092	-0.152151	-0.152151	-11.1265	3.78116e-11	7.12447e-09	15.3986	-0.152151	4	3371520	F	II	RGS12	TSS1.5kb			IGR	shore	IGR-shore	chr11:65685100-65685364	TRUE	TRUE
cg11685249	-0.152155	-0.152155	-6.7105	5.06746e-07	8.66437e-06	5.74068	-0.152155	5	112771341	R	II	TSSK1B	TSS1.5kb	PSORS		IGR	shore	IGR-shore	chr1:116370810-116371303	NA	NA
cg07523043	-0.152164	-0.152164	-7.86205	3.33139e-08	9.56323e-07	8.50191	-0.152164	6	30175299	F	II	TRIM26	Intron	PSORS		IGR	island	IGR-island	chr17:77763364-77767356	NA	NA
cg21951648	-0.15218	-0.15218	-6.98111	2.633e-07	5.04587e-06	6.40392	-0.15218	17	53784724	F	II			PSORS		Body	island	Body-island	chr6:30457369-30458175	NA	NA		rs41560815
cg06635946	-0.152187	-0.152187	-11.9938	7.75168e-12	2.53983e-09	17.0089	-0.152187	22	46470016	R	II		Intron	PSORS		Body	shelf	Body-shelf	chr1:3028179-3028557	NA	NA
cg11186282	-0.152188	-0.152188	-8.62228	6.0732e-09	2.56688e-07	10.2321	-0.152188	6	168418442	F	II	KIF25	TSS1.5kb		Repeats	Body	opensea	Body-opensea		NA	NA
cg20494738	-0.15219	-0.15219	-10.796	7.07277e-11	1.06948e-08	14.7619	-0.15219	12	124985889	F	I	NCOR2	Intron			IGR	opensea	IGR-opensea		NA	TRUE
cg07038400	-0.152191	-0.152191	-8.78278	4.28172e-09	1.96673e-07	10.5876	-0.152191	3	135684163	F	II	PPP2R3A	TSS1.5kb	PSORS		Body	island	Body-island	chr6:31695894-31698245	NA	NA
cg11116274	-0.152196	-0.152196	-7.88035	3.19475e-08	9.25272e-07	8.54446	-0.152196	10	134334283	R	II			PSORS		TSS1500	shore	TSS1500-shore	chr19:50432354-50433138	NA	NA
cg17055993	-0.152207	-0.152207	-8.06882	2.081e-08	6.62116e-07	8.98003	-0.152207	8	134115431	F	II	TG	TSS1.5kb		Repeats	Body	shore	Body-shore	chr13:110434466-110440180	NA	NA
cg10506844	-0.152209	-0.152209	-6.4959	8.56954e-07	1.33717e-05	5.20901	-0.152209	10	101281203	R	I					Body	shore	Body-shore	chr12:58129828-58130361	NA	NA
cg21583668	-0.152212	-0.152212	-9.26964	1.51406e-09	9.00652e-08	11.6452	-0.152212	3	49967678	R	II	MON1A	TSS1.5kb			5'UTR	shelf	5'UTR-shelf	chr1:156469617-156471060	NA	NA
cg18574911	-0.152214	-0.152214	-9.64572	6.92705e-10	5.12237e-08	12.4408	-0.152214	17	80355371	R	II	C17orf101	Intron			IGR	shelf	IGR-shelf	chr2:27294139-27294915	NA	NA
cg06563450	-0.152216	-0.152216	-7.90174	3.0423e-08	8.90095e-07	8.59413	-0.152216	5	55737211	R	II					Body	shelf	Body-shelf	chr7:813627-814392	NA	TRUE
cg24182798	-0.152224	-0.152224	-10.7737	7.38178e-11	1.10339e-08	14.7184	-0.152224	4	10065218	R	II					Body	opensea	Body-opensea		NA	TRUE
cg22312354	-0.152228	-0.152228	-8.55827	6.98833e-09	2.85039e-07	10.0894	-0.152228	19	56158714	R	II	CCDC106	TSS1.5kb			5'UTR	island	5'UTR-island	chr14:20903395-20903720	NA	TRUE
cg26032317	-0.152233	-0.152233	-6.76864	4.39926e-07	7.7087e-06	5.88386	-0.152233	8	98387840	R	II					Body	shore	Body-shore	chr21:40194644-40194849	NA	NA
cg15694987	-0.152245	-0.152245	-7.8194	3.67344e-08	1.03519e-06	8.40262	-0.152245	8	119125345	F	II	EXT1				TSS1500	shore	TSS1500-shore	chr11:35684421-35684846	NA	NA
cg25182621	-0.152252	-0.152252	-9.32267	1.3545e-09	8.30023e-08	11.7585	-0.152252	3	184097440	R	II	CHRD	TSS1.5kb			TSS1500	shelf	TSS1500-shelf	chr4:3374733-3374998	TRUE	TRUE
cg01973695	-0.152263	-0.152263	-7.24006	1.41919e-07	3.04638e-06	7.03058	-0.152263	11	128560328	R	II		Intron			Body	opensea	Body-opensea		NA	NA	low-CpG:152744022-152744157
cg02028339	-0.152316	-0.152316	-8.77536	4.35111e-09	1.98974e-07	10.5713	-0.152316	6	125991844	R	II		Intron	PSORS		Body	opensea	Body-opensea		NA	NA
cg23076537	-0.152326	-0.152326	-8.44294	9.01134e-09	3.45006e-07	9.83085	-0.152326	10	93643678	F	I					TSS200	opensea	TSS200-opensea		NA	NA
cg15567340	-0.152337	-0.152337	-8.41891	9.50376e-09	3.597e-07	9.77676	-0.152337	20	61975937	F	II	CHRNA4	3UTR			IGR	opensea	IGR-opensea		TRUE	TRUE			rs56115824
cg07224931	-0.152396	-0.152396	-9.08485	2.23828e-09	1.20444e-07	11.2475	-0.152396	12	121130567	F	II	MLEC	Intron			IGR	opensea	IGR-opensea		NA	TRUE
cg11915001	-0.152422	-0.152422	-12.7195	2.18932e-12	1.18811e-09	18.2921	-0.152422	19	12175268	F	II	ZNF844	TSS1.5kb			TSS1500	opensea	TSS1500-opensea		NA	NA
cg07980854	-0.15245	-0.15245	-8.05892	2.12811e-08	6.73161e-07	8.95728	-0.15245	20	57586338	R	II			PSORS		Body	island	Body-island	chr19:6475222-6475998	NA	NA
cg01017395	-0.152458	-0.152458	-6.06125	2.52265e-06	3.28955e-05	4.11817	-0.152458	1	12609957	R	II					TSS1500	opensea	TSS1500-opensea		NA	NA
cg03569412	-0.15246	-0.15246	-7.92646	2.87544e-08	8.52831e-07	8.65144	-0.15246	19	1593943	R	II	MBD3	Intron	PSORS	Repeats	Body	opensea	Body-opensea		TRUE	TRUE
cg10941445	-0.152464	-0.152464	-10.9451	5.32331e-11	8.87138e-09	15.0509	-0.152464	2	109934856	F	I	SH3RF3	Intron			Body	island	Body-island	chr22:46481815-46482024	NA	NA
cg11262216	-0.152504	-0.152504	-6.1301	2.1233e-06	2.84225e-05	4.29211	-0.152504	17	41723227	R	II	MEOX1	Intron			IGR	opensea	IGR-opensea		NA	TRUE
cg23490077	-0.152507	-0.152507	-10.0208	3.23302e-10	2.98975e-08	13.216	-0.152507	6	112610645	R	II		Intron			IGR	opensea	IGR-opensea		NA	NA
cg04737759	-0.152546	-0.152546	-6.60557	6.54723e-07	1.07058e-05	5.48134	-0.152546	6	155253937	F	II		Intron			Body	opensea	Body-opensea		TRUE	NA
cg27425413	-0.152573	-0.152573	-10.0546	3.02156e-10	2.86359e-08	13.2849	-0.152573	6	4974439	F	II					TSS200	opensea	TSS200-opensea		TRUE	NA
cg08131811	-0.152574	-0.152574	-9.83366	4.71819e-10	3.90138e-08	12.8315	-0.152574	7	130970125	R	II	MKLN1	Intron	PSORS		IGR	shelf	IGR-shelf	chr16:85204598-85205031	NA	NA			rs61567359
cg12289801	-0.152663	-0.152663	-9.07703	2.27584e-09	1.21943e-07	11.2305	-0.152663	19	19106904	R	II	SFRS14	Intron			Body	opensea	Body-opensea		NA	NA	low-CpG:63478974-63479195
cg02382109	-0.152664	-0.152664	-10.8707	6.13185e-11	9.69812e-09	14.9071	-0.152664	8	22785456	R	II	PEBP4	TSS1.5kb			IGR	opensea	IGR-opensea		NA	TRUE
cg17581065	-0.152675	-0.152675	-11.2821	2.82798e-11	5.89392e-09	15.6939	-0.152675	17	8642478	F	I	CCDC42	Intron	PSORS	Repeats	Body	opensea	Body-opensea		NA	NA
cg07783477	-0.152682	-0.152682	-8.48591	8.19528e-09	3.21191e-07	9.92738	-0.152682	2	217564232	R	II		Intron			TSS200	shelf	TSS200-shelf	chr1:161171809-161172256	TRUE	NA
cg08134504	-0.152688	-0.152688	-9.82705	4.78196e-10	3.94115e-08	12.8178	-0.152688	2	16245936	R	II		3UTR			Body	shore	Body-shore	chr12:13152819-13153084	NA	NA
cg26395513	-0.152731	-0.152731	-10.6556	9.26317e-11	1.28448e-08	14.4875	-0.152731	7	1239908	R	II					Body	opensea	Body-opensea		NA	TRUE
cg16322014	-0.152738	-0.152738	-9.64094	6.99535e-10	5.15539e-08	12.4308	-0.152738	11	6518559	R	II	DNHD1	TSS1.5kb			IGR	opensea	IGR-opensea		NA	NA
cg20615910	-0.152741	-0.152741	-8.13332	1.79898e-08	5.89154e-07	9.12804	-0.152741	6	11607923	F	II		5UTR	PSORS		IGR	opensea	IGR-opensea		TRUE	TRUE			rs77208553
cg13172549	-0.152744	-0.152744	-7.93188	2.84012e-08	8.44303e-07	8.664	-0.152744	7	27153636	R	II	HOXA3	Intron			TSS200	island	TSS200-island	chr1:159869901-159870143	TRUE	TRUE
cg18167466	-0.152745	-0.152745	-6.56426	7.24472e-07	1.16415e-05	5.37891	-0.152745	1	6390473	R	II	ACOT7	Intron			1stExon	opensea	1stExon-opensea		NA	TRUE	low-CpG:128795149-128795534
cg04121415	-0.152745	-0.152745	-10.1925	2.29462e-10	2.36844e-08	13.5648	-0.152745	3	38325566	R	II		Intron		Repeats	IGR	opensea	IGR-opensea		NA	TRUE
cg24180219	-0.152754	-0.152754	-8.54767	7.15303e-09	2.90089e-07	10.0657	-0.152754	10	105239190	R	II	CALHM3	TSS1.5kb			IGR	island	IGR-island	chr10:101281181-101282116	NA	TRUE			rs35550882
cg18872016	-0.152765	-0.152765	-7.29353	1.2505e-07	2.75294e-06	7.15896	-0.152765	17	72192970	F	II					Body	opensea	Body-opensea		NA	TRUE
cg24758280	-0.152765	-0.152765	-8.40861	9.72311e-09	3.65811e-07	9.75356	-0.152765	2	208494443	F	II					Body	island	Body-island	chr17:27893086-27896078	NA	NA
cg06204126	-0.152799	-0.152799	-9.49855	9.38633e-10	6.38555e-08	12.1316	-0.152799	9	139890188	R	II	CLIC3	Exons			5'UTR	shelf	5'UTR-shelf	chr2:61404048-61405361	NA	NA			rs72884970
cg22104242	-0.152823	-0.152823	-7.13386	1.82675e-07	3.74035e-06	6.77455	-0.152823	5	60138883	R	II	ELOVL7	Intron	PSORS		TSS200	opensea	TSS200-opensea		NA	NA
cg27606473	-0.152837	-0.152837	-7.16507	1.69588e-07	3.5178e-06	6.84993	-0.152837	2	217205778	F	II	2004-03-01	Intron			IGR	opensea	IGR-opensea		NA	TRUE
cg13220900	-0.152899	-0.152899	-10.0059	3.33141e-10	3.05168e-08	13.1855	-0.152899	6	35285967	F	I	DEF6	5UTR			Body	opensea	Body-opensea		NA	TRUE
cg09938049	-0.152901	-0.152901	-17.5903	1.50986e-15	3.96052e-11	25.6362	-0.152901	12	54747206	R	II					5'UTR	shore	5'UTR-shore	chr7:89840813-89841491	NA	NA		rs17865465
cg12805491	-0.152921	-0.152921	-7.58351	6.33554e-08	1.60447e-06	7.84907	-0.152921	1	26198721	R	II	PAQR7	TSS1.5kb			IGR	opensea	IGR-opensea		TRUE	TRUE
cg07808761	-0.152923	-0.152923	-10.0637	2.96654e-10	2.82618e-08	13.3036	-0.152923	19	37329760	R	II	ZNF790	TSS1.5kb			IGR	opensea	IGR-opensea		NA	TRUE
cg01267709	-0.152935	-0.152935	-9.3835	1.19259e-09	7.57648e-08	11.888	-0.152935	14	23623756	F	I	SLC7A8	TSS1.5kb			TSS1500	shore	TSS1500-shore	chr3:184099095-184099582	NA	NA
cg06068373	-0.152958	-0.152958	-10.4078	1.50024e-10	1.77032e-08	13.9971	-0.152958	3	42594510	R	II	SEC22C	3UTR			IGR	opensea	IGR-opensea		TRUE	TRUE
cg00415333	-0.152963	-0.152963	-8.91556	3.21475e-09	1.58471e-07	10.8792	-0.152963	6	137493017	F	II	IL22RA2	Intron	PSORS		Body	opensea	Body-opensea		TRUE	NA
cg11948766	-0.152969	-0.152969	-8.6758	5.40299e-09	2.34989e-07	10.3511	-0.152969	8	49494499	R	I		Intron			IGR	opensea	IGR-opensea		TRUE	TRUE
cg16206341	-0.152976	-0.152976	-7.51868	7.36864e-08	1.80346e-06	7.69571	-0.152976	10	125117394	F	II		Intron			IGR	island	IGR-island	chr12:125028132-125028378	TRUE	TRUE
cg12248807	-0.152983	-0.152983	-8.20049	1.54674e-08	5.24637e-07	9.2816	-0.152983	6	25156302	F	II		Intron		Repeats	Body	shore	Body-shore	chr8:143333047-143333519	TRUE	NA			rs78778150
cg04673462	-0.152983	-0.152983	-8.27988	1.29486e-08	4.56299e-07	9.46229	-0.152983	1	38461896	R	II					TSS1500	shore	TSS1500-shore	chr17:73008562-73009170	NA	NA
cg22171829	-0.152986	-0.152986	-10.3862	1.56511e-10	1.81635e-08	13.9541	-0.152986	7	95225520	R	II	PDK4	TSS1.5kb	PSORS		IGR	island	IGR-island	chr11:128560103-128560537	NA	TRUE
cg06975914	-0.152987	-0.152987	-7.57084	6.52505e-08	1.64051e-06	7.81915	-0.152987	1	97004302	R	II			PSORS		Body	island	Body-island	chr16:58059380-58061477	NA	NA
cg16823042	-0.153003	-0.153003	-11.0484	4.37909e-11	7.86821e-09	15.2494	-0.153003	12	58119992	R	I	AGAP2	TSS1.5kb			IGR	shelf	IGR-shelf	chr10:93647052-93647393	NA	NA
cg08005460	-0.153029	-0.153029	-13.6736	4.49776e-13	4.767e-10	19.8959	-0.153029	17	38473382	R	II	RARA	Intron		Repeats	TSS1500	shore	TSS1500-shore	chr14:105956175-105958197	NA	NA
cg13949137	-0.153034	-0.153034	-8.41211	9.64808e-09	3.63775e-07	9.76143	-0.153034	8	27560492	R	II					TSS1500	opensea	TSS1500-opensea		NA	TRUE
cg10402321	-0.153038	-0.153038	-10.2625	1.99736e-10	2.16034e-08	13.706	-0.153038	1	26617780	F	I	UBXN11	Intron			IGR	opensea	IGR-opensea		NA	TRUE
cg15773251	-0.15304	-0.15304	-7.21779	1.4962e-07	3.17956e-06	6.97699	-0.15304	6	32078602	R	II	TNXB	Intron			5'UTR	opensea	5'UTR-opensea		TRUE	TRUE
cg12307333	-0.153053	-0.153053	-13.8671	3.29745e-13	4.03786e-10	20.2102	-0.153053	3	13663538	F	I	FBLN2	Intron			IGR	opensea	IGR-opensea		NA	TRUE
cg19137417	-0.15307	-0.15307	-17.2029	2.52321e-15	4.13738e-11	25.1215	-0.15307	17	79362935	F	II		3UTR			5'UTR	opensea	5'UTR-opensea		NA	NA	low-CpG:156468590-156468779
cg08183663	-0.15307	-0.15307	-7.59562	6.15963e-08	1.57015e-06	7.87766	-0.15307	10	92783852	R	II					1stExon	opensea	1stExon-opensea		NA	NA
cg10185917	-0.153078	-0.153078	-9.16409	1.89182e-09	1.06075e-07	11.4186	-0.153078	19	6358267	R	II		Intron			Body	island	Body-island	chr5:175792355-175793505	TRUE	NA		rs2303666
cg05956452	-0.153111	-0.153111	-9.42079	1.10334e-09	7.15728e-08	11.9671	-0.153111	6	158018138	R	I	ZDHHC14	Intron			Body	opensea	Body-opensea		NA	TRUE
cg08043592	-0.153113	-0.153113	-7.8163	3.69973e-08	1.04115e-06	8.39537	-0.153113	19	56687388	R	I	GALP	TSS1.5kb	PSORS		TSS1500	shore	TSS1500-shore	chr19:12175460-12176057	NA	NA			rs36089413
cg25106707	-0.153119	-0.153119	-7.82011	3.66752e-08	1.03394e-06	8.40426	-0.153119	4	15341523	F	II	C1QTNF7	TSS1.5kb	PSORS		IGR	shelf	IGR-shelf	chr20:57581902-57582595	TRUE	NA
cg20792436	-0.153175	-0.153175	-13.3828	7.21989e-13	6.09195e-10	19.4166	-0.153175	17	79972570	R	I	ASPSCR1	5UTR	PSORS		IGR	shelf	IGR-shelf	chr5:149865064-149866038	NA	NA		rs79152136	rs79147375
cg13881341	-0.153202	-0.153202	-7.59792	6.12676e-08	1.56333e-06	7.8831	-0.153202	19	49259215	F	II	FGF21	TSS1.5kb	PSORS		IGR	opensea	IGR-opensea		TRUE	TRUE
cg04275947	-0.153209	-0.153209	-8.75153	4.58197e-09	2.07349e-07	10.5187	-0.153209	16	31146682	R	II	PRSS8	TSS1.5kb	PSORS		TSS1500	shore	TSS1500-shore	chr19:1591998-1593095	NA	NA
cg01251360	-0.153222	-0.153222	-11.5985	1.57971e-11	4.12285e-09	16.2857	-0.153222	16	68772225	F	I	CDH1	Exons	PSORS		TSS200	opensea	TSS200-opensea		NA	NA
cg02211646	-0.153238	-0.153238	-8.51037	7.7649e-09	3.08744e-07	9.98223	-0.153238	7	114055210	F	II	FOXP2	TSS1.5kb			Body	island	Body-island	chr17:41723219-41723826	TRUE	NA
cg09982773	-0.153241	-0.153241	-9.31363	1.38043e-09	8.41759e-08	11.7392	-0.153241	7	128550860	F	I	KCP	TSS1.5kb	PSORS		IGR	opensea	IGR-opensea		NA	TRUE
cg05341781	-0.153243	-0.153243	-6.77938	4.28603e-07	7.5434e-06	5.91027	-0.153243	1	164723567	F	II	PBX1	Intron			Body	opensea	Body-opensea		NA	TRUE
cg17161520	-0.153281	-0.153281	-5.6856	6.5108e-06	7.28994e-05	3.16261	-0.153281	11	67174843	R	II	TBC1D10C	5UTR		Repeats	Body	opensea	Body-opensea		TRUE	TRUE
cg02150018	-0.153283	-0.153283	-8.07218	2.06524e-08	6.57885e-07	8.98776	-0.153283	12	56781267	R	II					TSS200	opensea	TSS200-opensea		NA	NA
cg10095954	-0.153286	-0.153286	-9.46247	1.01165e-09	6.72312e-08	12.0554	-0.153286	17	3848324	F	I	ATP2A3	Intron		Repeats	Body	opensea	Body-opensea		TRUE	NA		rs2517646
cg05268769	-0.153292	-0.153292	-9.50081	9.34261e-10	6.36203e-08	12.1364	-0.153292	14	75733932	F	II		Intron			TSS1500	opensea	TSS1500-opensea		NA	TRUE
cg03075156	-0.153293	-0.153293	-8.1523	1.7237e-08	5.70695e-07	9.17149	-0.153293	2	45986586	F	II	PRKCE	Intron			Body	shore	Body-shore	chr11:69461060-69461378	NA	TRUE
cg03203274	-0.1533	-0.1533	-7.94262	2.77139e-08	8.28617e-07	8.68889	-0.1533	6	43478457	R	II	C6orf154	TSS1.5kb			TSS200	opensea	TSS200-opensea		NA	NA
cg08114852	-0.15332	-0.15332	-6.99088	2.57194e-07	4.95097e-06	6.4277	-0.15332	11	13461802	R	II	BTBD10	TSS1.5kb			IGR	opensea	IGR-opensea		NA	NA
cg02308560	-0.153322	-0.153322	-12.3265	4.31252e-12	1.79661e-09	17.6042	-0.153322	19	1071176	R	I	HMHA1	TSS1.5kb			IGR	opensea	IGR-opensea		NA	TRUE
cg21519787	-0.153332	-0.153332	-10.5038	1.24354e-10	1.5567e-08	14.188	-0.153332	19	49133421	R	II	SPHK2	3UTR	PSORS		TSS200	opensea	TSS200-opensea		NA	NA
cg24522254	-0.153346	-0.153346	-13.8934	3.16162e-13	3.93938e-10	20.2527	-0.153346	2	174878113	F	I			PSORS		IGR	shore	IGR-shore	chr1:1713639-1714141	TRUE	TRUE
cg04015962	-0.153373	-0.153373	-8.08745	1.99515e-08	6.40075e-07	9.02285	-0.153373	1	10949192	F	I				Repeats	IGR	opensea	IGR-opensea		TRUE	TRUE
cg14519997	-0.153383	-0.153383	-8.65879	5.60726e-09	2.41876e-07	10.3133	-0.153383	9	14321079	R	II		Intron			IGR	shore	IGR-shore	chr17:2627240-2628302	TRUE	TRUE		rs740644
cg06565975	-0.153406	-0.153406	-9.7598	5.48382e-10	4.32774e-08	12.6785	-0.153406	8	143823917	R	I	SLURP1	TSS1.5kb			IGR	shelf	IGR-shelf	chr2:208489428-208491030	NA	NA
cg11312495	-0.153417	-0.153417	-8.76686	4.43201e-09	2.01983e-07	10.5525	-0.153417	5	115697370	R	II		Intron			TSS1500	island	TSS1500-island	chr4:37891656-37893314	NA	TRUE
cg17427305	-0.153441	-0.153441	-9.78836	5.17365e-10	4.15457e-08	12.7377	-0.153441	15	57881059	F	II			PSORS		IGR	opensea	IGR-opensea		NA	TRUE
cg03669698	-0.153456	-0.153456	-10.8179	6.78275e-11	1.04057e-08	14.8045	-0.153456	22	29707524	F	I	GAS2L1	Exons			IGR	shore	IGR-shore	chr17:42030173-42030941	TRUE	TRUE
cg12635120	-0.153467	-0.153467	-7.2574	1.36207e-07	2.94796e-06	7.07226	-0.153467	12	121345228	F	II			PSORS		TSS200	opensea	TSS200-opensea		NA	NA
cg07587250	-0.153501	-0.153501	-6.76068	4.48507e-07	7.82754e-06	5.8643	-0.153501	1	110730304	R	II	SLC6A17	Intron	PSORS		Body	opensea	Body-opensea		TRUE	NA
cg14024502	-0.153509	-0.153509	-7.71702	4.64968e-08	1.25117e-06	8.16324	-0.153509	1	27693795	R	II	MAP3K6	TSS1.5kb	PSORS		Body	island	Body-island	chr9:139888934-139890343	NA	NA
cg03018679	-0.153511	-0.153511	-10.68	8.83777e-11	1.24432e-08	14.5353	-0.153511	12	120241922	R	II	CIT	TSS1.5kb	PSORS		TSS1500	shelf	TSS1500-shelf	chr1:26201722-26202516	NA	NA
cg03286535	-0.153581	-0.153581	-9.45728	1.02263e-09	6.76889e-08	12.0444	-0.153581	15	90649835	F	II		Intron			Body	shore	Body-shore	chr15:48936810-48938577	NA	NA
cg22763593	-0.153595	-0.153595	-9.03014	2.51509e-09	1.31261e-07	11.1288	-0.153595	2	135125439	F	II	MGAT5	Intron			TSS200	opensea	TSS200-opensea		NA	NA			rs73112274
cg23184252	-0.153595	-0.153595	-10.2024	2.24989e-10	2.34244e-08	13.5849	-0.153595	12	125139714	F	I					TSS200	opensea	TSS200-opensea		NA	NA
cg04717895	-0.153606	-0.153606	-9.35006	1.27896e-09	7.97511e-08	11.8169	-0.153606	16	31541298	R	I					Body	opensea	Body-opensea		TRUE	TRUE
cg26572361	-0.153606	-0.153606	-11.2799	2.83966e-11	5.90762e-09	15.6897	-0.153606	10	88294045	F	II					Body	opensea	Body-opensea		TRUE	TRUE
cg06650250	-0.153607	-0.153607	-7.11623	1.90521e-07	3.87501e-06	6.7319	-0.153607	13	47197058	F	II	LRCH1	Intron			IGR	opensea	IGR-opensea		TRUE	TRUE		rs76288789
cg04624362	-0.153615	-0.153615	-7.29564	1.24427e-07	2.74306e-06	7.16402	-0.153615	15	90730573	F	II	SEMA4B	Intron			5'UTR	opensea	5'UTR-opensea		NA	TRUE
cg10799440	-0.15362	-0.15362	-8.17359	1.6431e-08	5.49705e-07	9.22017	-0.15362	8	120685686	F	II		5UTR			Body	opensea	Body-opensea		NA	TRUE
cg08772942	-0.153627	-0.153627	-11.3872	2.32749e-11	5.27799e-09	15.8919	-0.153627	17	2626991	F	I					IGR	island	IGR-island	chr5:1553035-1553269	NA	NA
cg26879644	-0.153628	-0.153628	-8.06171	2.11475e-08	6.70033e-07	8.96368	-0.153628	15	92238013	F	II					Body	opensea	Body-opensea		TRUE	TRUE
cg11645306	-0.153637	-0.153637	-7.95004	2.72496e-08	8.17407e-07	8.70606	-0.153637	18	46474064	F	II	SMAD7	Intron	PSORS		IGR	shelf	IGR-shelf	chr9:129622611-129623574	NA	NA
cg06416764	-0.153638	-0.153638	-8.70403	5.08056e-09	2.24533e-07	10.4136	-0.153638	19	52227967	R	II	HAS1	TSS1.5kb			Body	opensea	Body-opensea		TRUE	TRUE			rs57555075
cg02001060	-0.153658	-0.153658	-7.666	5.23179e-08	1.3769e-06	8.04345	-0.153658	11	108408962	R	II	EXPH5	TSS1.5kb			5'UTR	opensea	5'UTR-opensea		NA	TRUE
cg19216817	-0.15367	-0.15367	-11.9218	8.81352e-12	2.77024e-09	16.8785	-0.15367	19	49950808	F	II	PIH1D1	Intron			IGR	opensea	IGR-opensea		NA	NA
cg01585794	-0.153719	-0.153719	-6.73042	4.82759e-07	8.32378e-06	5.78978	-0.153719	8	27347372	R	II	EPHX2				IGR	opensea	IGR-opensea		TRUE	TRUE
cg18255813	-0.153755	-0.153755	-7.01505	2.42697e-07	4.72233e-06	6.4865	-0.153755	6	7195966	R	II	RREB1	Intron	PSORS		Body	opensea	Body-opensea		NA	NA
cg01209984	-0.15377	-0.15377	-8.35183	1.10296e-08	4.02832e-07	9.62536	-0.15377	21	47469679	F	II			PSORS		5'UTR	opensea	5'UTR-opensea		NA	TRUE
cg08135406	-0.153781	-0.153781	-9.00104	2.67639e-09	1.3794e-07	11.0656	-0.153781	3	23785035	F	I					Body	island	Body-island	chr8:144696328-144696808	NA	NA
cg03731131	-0.153781	-0.153781	-11.3113	2.67855e-11	5.69328e-09	15.7491	-0.153781	19	44278274	R	II	KCNN4	Intron			Body	opensea	Body-opensea		NA	TRUE
cg19130973	-0.153782	-0.153782	-10.7266	8.0789e-11	1.17287e-08	14.6267	-0.153782	3	12979917	R	II	IQSEC1	Intron			Body	opensea	Body-opensea		NA	TRUE
cg02366931	-0.153784	-0.153784	-7.11854	1.89472e-07	3.85773e-06	6.7375	-0.153784	5	78986160	R	II	CMYA5	Intron	PSORS		Body	opensea	Body-opensea		NA	NA
cg07377446	-0.153785	-0.153785	-8.427	9.33494e-09	3.547e-07	9.79498	-0.153785	19	39754498	F	II			PSORS		Body	opensea	Body-opensea		TRUE	TRUE
cg16262559	-0.153785	-0.153785	-9.49113	9.53209e-10	6.45566e-08	12.116	-0.153785	4	1535729	F	II					Body	opensea	Body-opensea		NA	TRUE
cg00675336	-0.153793	-0.153793	-7.60338	6.04949e-08	1.54765e-06	7.89598	-0.153793	4	189330030	R	II		Intron			5'UTR	shore	5'UTR-shore	chr12:53440579-53440840	NA	TRUE
cg16747717	-0.153811	-0.153811	-9.63996	7.0095e-10	5.16042e-08	12.4287	-0.153811	16	78540054	F	II	WWOX	Intron	PSORS		Body	shelf	Body-shelf	chr19:4101029-4101515	TRUE	NA
cg02748089	-0.153828	-0.153828	-7.92991	2.85285e-08	8.47361e-07	8.65946	-0.153828	16	78540172	R	II	WWOX	Intron	PSORS		Body	shore	Body-shore	chr1:16475111-16475324	NA	NA		rs1566145
cg19082559	-0.15383	-0.15383	-7.42914	9.08636e-08	2.13281e-06	7.48302	-0.15383	20	56289697	F	II				Repeats	5'UTR	opensea	5'UTR-opensea		NA	TRUE
cg20709110	-0.153834	-0.153834	-11.3273	2.60052e-11	5.60119e-09	15.7791	-0.153834	22	19946873	R	I	COMT	Intron			Body	opensea	Body-opensea		NA	TRUE
cg04623297	-0.153834	-0.153834	-14.22	1.88765e-13	2.99684e-10	20.7745	-0.153834	2	102051587	F	I	RFX8	Intron			Body	shelf	Body-shelf	chr12:6309152-6310392	NA	NA
cg19992207	-0.153838	-0.153838	-10.2065	2.23182e-10	2.32921e-08	13.5931	-0.153838	2	111874495	F	II	ACOXL	Intron	PSORS		3'UTR	opensea	3'UTR-opensea		NA	NA
cg11093508	-0.15384	-0.15384	-7.30687	1.21169e-07	2.68412e-06	7.19094	-0.15384	8	27873795	R	II				Repeats	IGR	opensea	IGR-opensea		NA	TRUE		rs17013235
cg27352295	-0.153861	-0.153861	-10.0315	3.16432e-10	2.9458e-08	13.2379	-0.153861	19	3483428	F	II					IGR	opensea	IGR-opensea		NA	TRUE
cg18182216	-0.15387	-0.15387	-8.16219	1.68578e-08	5.60532e-07	9.1941	-0.15387	1	150978385	F	II	FAM63A	Intron	PSORS		5'UTR	shore	5'UTR-shore	chr19:17958490-17958808	NA	NA		rs75501048
cg00562553	-0.153877	-0.153877	-7.60057	6.08913e-08	1.55589e-06	7.88935	-0.153877	7	27169740	F	II	HOXA4	5UTR			Body	shore	Body-shore	chr5:172197482-172199606	NA	NA
cg04812351	-0.153898	-0.153898	-7.3567	1.07734e-07	2.44101e-06	7.31019	-0.153898	4	73177995	F	II	ADAMTS3	TSS1.5kb			IGR	opensea	IGR-opensea		NA	NA
cg07325001	-0.153929	-0.153929	-12.1064	6.34787e-12	2.26101e-09	17.2117	-0.153929	22	46458783	F	I		Intron			IGR	island	IGR-island	chr16:1036820-1037448	NA	NA
cg10129944	-0.153933	-0.153933	-10.5328	1.1754e-10	1.49613e-08	14.2453	-0.153933	6	12718408	F	II	PHACTR1	TSS1.5kb			IGR	opensea	IGR-opensea		NA	NA
cg06617636	-0.153987	-0.153987	-6.2288	1.65987e-06	2.32036e-05	4.54076	-0.153987	14	69256690	R	I	ZFP36L1	Exons			Body	opensea	Body-opensea		TRUE	TRUE
cg10364249	-0.154048	-0.154048	-12.5142	3.11351e-12	1.47461e-09	17.9348	-0.154048	1	27901698	F	II	AHDC1	Intron	PSORS		Body	island	Body-island	chr1:92945907-92952609	NA	TRUE
cg21655267	-0.154057	-0.154057	-10.5842	1.06357e-10	1.4021e-08	14.347	-0.154057	2	129083470	F	II					3'UTR	opensea	3'UTR-opensea		NA	NA
cg25999604	-0.154057	-0.154057	-9.61839	7.3275e-10	5.31795e-08	12.3836	-0.154057	14	104179135	R	I	XRCC3	3UTR			IGR	opensea	IGR-opensea		NA	TRUE
cg13744039	-0.154086	-0.154086	-9.90543	4.07942e-10	3.52686e-08	12.9795	-0.154086	3	184475074	R	II		3UTR			Body	island	Body-island	chr22:51158386-51160060	NA	NA
cg03113867	-0.154088	-0.154088	-6.84878	3.62254e-07	6.5658e-06	6.08063	-0.154088	11	129920411	F	II					5'UTR	opensea	5'UTR-opensea		TRUE	TRUE			rs79013691
cg06925304	-0.154109	-0.154109	-9.23539	1.62728e-09	9.51077e-08	11.5718	-0.154109	21	47469104	F	II					Body	opensea	Body-opensea		NA	TRUE
cg03419151	-0.154118	-0.154118	-7.79759	3.86216e-08	1.07755e-06	8.35172	-0.154118	17	6658728	F	II	XAF1	TSS1.5kb			IGR	opensea	IGR-opensea		NA	TRUE
cg16717549	-0.154119	-0.154119	-9.49009	9.55257e-10	6.46575e-08	12.1138	-0.154119	21	45705699	R	I	AIRE	TSS1.5kb			IGR	opensea	IGR-opensea		NA	TRUE
cg21490444	-0.154168	-0.154168	-10.2987	1.85928e-10	2.05386e-08	13.7789	-0.154168	5	171095097	R	I					5'UTR	opensea	5'UTR-opensea		NA	NA
cg00767000	-0.154184	-0.154184	-9.62569	7.21825e-10	5.26283e-08	12.3989	-0.154184	16	87525307	R	I	ZCCHC14	TSS1.5kb		Repeats	Body	opensea	Body-opensea		NA	NA		rs3773263
cg16320419	-0.154201	-0.154201	-7.96165	2.65388e-08	8.00544e-07	8.73292	-0.154201	3	5025570	F	II	BHLHE40	3UTR		Repeats	Body	opensea	Body-opensea		NA	TRUE
cg18376692	-0.154202	-0.154202	-9.78049	5.25733e-10	4.20282e-08	12.7214	-0.154202	1	48452465	F	II		Intron			Body	shore	Body-shore	chr6:32811494-32811839	NA	NA			rs56337036
cg22235407	-0.15426	-0.15426	-9.47159	9.92659e-10	6.63749e-08	12.0747	-0.15426	15	66209223	R	I	MEGF11	5UTR			Body	opensea	Body-opensea		NA	TRUE
cg22449337	-0.15426	-0.15426	-8.3553	1.09449e-08	4.00299e-07	9.6332	-0.15426	1	40943913	F	II	ZNF642	Intron			Body	opensea	Body-opensea		NA	NA		rs2034101
cg24535475	-0.154302	-0.154302	-8.02557	2.29515e-08	7.14622e-07	8.88049	-0.154302	12	7167900	F	II	C1S	TSS1.5kb	PSORS		1stExon	opensea	1stExon-opensea		NA	NA			rs72490747
cg10453019	-0.154318	-0.154318	-9.22319	1.6697e-09	9.67683e-08	11.5456	-0.154318	3	16216215	F	II	GALNTL2	TSS1.5kb			TSS200	opensea	TSS200-opensea		NA	NA
cg26185508	-0.154324	-0.154324	-6.73728	4.7476e-07	8.20579e-06	5.8067	-0.154324	1	54619445	R	II	CDCP2	TSS1.5kb	PSORS		TSS200	shelf	TSS200-shelf	chr19:49255778-49256495	NA	TRUE
cg00180666	-0.154334	-0.154334	-8.79224	4.19483e-09	1.93636e-07	10.6085	-0.154334	20	56283207	R	II	PMEPA1	Intron			IGR	opensea	IGR-opensea		NA	TRUE
cg10852718	-0.154345	-0.154345	-10.1848	2.32983e-10	2.39412e-08	13.5493	-0.154345	4	1167230	F	II	LOC100130872-SPON2	TSS1.5kb			1stExon	opensea	1stExon-opensea		NA	NA	low-CpG:113842126-113842489
cg21459583	-0.154396	-0.154396	-11.4268	2.16379e-11	5.01808e-09	15.966	-0.154396	1	227974177	R	II					IGR	opensea	IGR-opensea		NA	TRUE
cg11847636	-0.154409	-0.154409	-11.2261	3.13843e-11	6.2775e-09	15.588	-0.154409	19	50015523	F	II	FCGRT	TSS1.5kb		Repeats	Body	opensea	Body-opensea		NA	TRUE		rs4952769
cg09796089	-0.154423	-0.154423	-11.3707	2.39949e-11	5.37119e-09	15.8609	-0.154423	14	104668921	R	II					IGR	opensea	IGR-opensea		NA	TRUE
cg01684256	-0.154428	-0.154428	-8.34708	1.11469e-08	4.05838e-07	9.61461	-0.154428	20	61977221	F	II	CHRNA4	3UTR			IGR	shelf	IGR-shelf	chr2:217674965-217675214	NA	NA
cg25017223	-0.154466	-0.154466	-7.08633	2.04618e-07	4.104e-06	6.65952	-0.154466	17	75238703	R	I					IGR	shelf	IGR-shelf	chr10:102825929-102827693	NA	NA
cg12992443	-0.1545	-0.1545	-7.28294	1.28219e-07	2.80831e-06	7.13356	-0.1545	20	35093928	R	II	DLGAP4	Intron			Body	opensea	Body-opensea		NA	TRUE			rs79683430
cg11391618	-0.154517	-0.154517	-6.70361	5.15321e-07	8.78371e-06	5.72369	-0.154517	17	69324042	R	II					Body	opensea	Body-opensea		TRUE	TRUE
cg06635150	-0.154547	-0.154547	-8.02504	2.2979e-08	7.15349e-07	8.87927	-0.154547	5	171094937	R	II			PSORS		IGR	shore	IGR-shore	chr1:2144199-2144497	NA	TRUE		rs445618
cg27579805	-0.154548	-0.154548	-7.88643	3.15063e-08	9.14784e-07	8.55858	-0.154548	17	76101307	F	II	TNRC6C	3UTR			IGR	opensea	IGR-opensea		NA	TRUE		rs17651708
cg04774469	-0.154551	-0.154551	-9.36734	1.23356e-09	7.77383e-08	11.8536	-0.154551	14	21562632	R	II	ZNF219	5UTR	PSORS		TSS1500	shore	TSS1500-shore	chr19:57874763-57875110	NA	NA			rs78969740
cg03347153	-0.154586	-0.154586	-7.73028	4.5095e-08	1.22063e-06	8.19433	-0.154586	3	172622645	F	II	SPATA16	Intron			IGR	opensea	IGR-opensea		NA	TRUE
cg04609635	-0.1546	-0.1546	-8.9038	3.29706e-09	1.61265e-07	10.8534	-0.1546	2	24398695	F	II	C2orf84	3UTR	PSORS		Body	opensea	Body-opensea		NA	NA
cg08199758	-0.154624	-0.154624	-9.20954	1.71849e-09	9.87288e-08	11.5163	-0.154624	16	3062426	R	I	CLDN9	TSS1.5kb			IGR	shelf	IGR-shelf	chr15:57883998-57884358	NA	NA
cg11547613	-0.154654	-0.154654	-9.91248	4.02172e-10	3.49697e-08	12.994	-0.154654	8	38308427	R	II	FGFR1	Intron			IGR	island	IGR-island	chr7:1250826-1251141	NA	NA			rs62435100
cg09712066	-0.154682	-0.154682	-6.29313	1.41453e-06	2.02889e-05	4.70234	-0.154682	5	59783629	R	II	PART1	TSS1.5kb	PSORS		TSS1500	shore	TSS1500-shore	chr1:27692412-27693243	NA	NA
cg18942298	-0.154685	-0.154685	-7.21833	1.49425e-07	3.1765e-06	6.97831	-0.154685	20	42809578	F	II	JPH2	Intron	PSORS		5'UTR	opensea	5'UTR-opensea		NA	NA
cg23067317	-0.154691	-0.154691	-8.01055	2.37471e-08	7.34656e-07	8.84586	-0.154691	3	16216094	R	II	GALNTL2	TSS1.5kb			IGR	shelf	IGR-shelf	chr15:90644998-90646164	TRUE	NA
cg17868538	-0.154714	-0.154714	-7.97698	2.56288e-08	7.78936e-07	8.76837	-0.154714	6	25232874	R	II			PSORS		TSS200	opensea	TSS200-opensea		NA	NA
cg04989070	-0.154736	-0.154736	-7.56263	6.65102e-08	1.66556e-06	7.79973	-0.154736	1	151962816	R	II	S100A10	Intron			IGR	shore	IGR-shore	chr11:69468810-69469152	TRUE	NA		rs3212915
cg01919204	-0.154783	-0.154783	-11.1213	3.81811e-11	7.18241e-09	15.3887	-0.154783	8	145729149	F	II	GPT	TSS1.5kb			Body	shore	Body-shore	chr18:46474931-46479364	NA	NA		rs75475864
cg07636225	-0.1548	-0.1548	-10.0498	3.05034e-10	2.88422e-08	13.2752	-0.1548	11	63466987	R	II	RTN3	Intron	PSORS	Repeats	Body	opensea	Body-opensea		TRUE	TRUE			rs7512398
cg00753287	-0.15484	-0.15484	-11.3621	2.43819e-11	5.40954e-09	15.8446	-0.15484	10	126749347	F	I	CTBP2	Intron			3'UTR	opensea	3'UTR-opensea		TRUE	TRUE
cg20608100	-0.154855	-0.154855	-8.22148	1.47562e-08	5.0562e-07	9.32945	-0.154855	19	39797750	F	I	LRFN1	3UTR		Repeats	Body	opensea	Body-opensea		TRUE	TRUE		rs28377576
cg26169991	-0.154876	-0.154876	-9.07744	2.27385e-09	1.21854e-07	11.2314	-0.154876	7	155049620	F	II					IGR	opensea	IGR-opensea		NA	NA
cg07226201	-0.154897	-0.154897	-10.8082	6.90941e-11	1.05256e-08	14.7857	-0.154897	22	27834629	F	II					IGR	opensea	IGR-opensea		NA	TRUE
cg23983449	-0.1549	-0.1549	-12.2383	5.03219e-12	1.98296e-09	17.4475	-0.1549	17	7146757	R	II	GABARAP	Intron	PSORS		IGR	shore	IGR-shore	chr1:111746337-111747303	TRUE	TRUE
cg18420599	-0.154903	-0.154903	-9.49408	9.47376e-10	6.42491e-08	12.1222	-0.154903	18	32173206	F	II	DTNA	TSS1.5kb			Body	opensea	Body-opensea		NA	TRUE
cg15038286	-0.154928	-0.154928	-11.6489	1.44115e-11	3.86922e-09	16.379	-0.154928	3	128200723	R	I	GATA2	Exons			5'UTR	shore	5'UTR-shore	chr5:60139359-60140155	NA	NA			rs75324963
cg19502936	-0.154937	-0.154937	-6.94076	2.90135e-07	5.46435e-06	6.30556	-0.154937	17	1553591	F	II	RILP	TSS1.5kb	PSORS		Body	opensea	Body-opensea		NA	NA
cg10778971	-0.154986	-0.154986	-6.21467	1.71931e-06	2.38838e-05	4.50522	-0.154986	14	94577101	R	II	IFI27	TSS1.5kb			5'UTR	opensea	5'UTR-opensea		TRUE	NA
cg24315815	-0.155036	-0.155036	-8.2919	1.26054e-08	4.47015e-07	9.48959	-0.155036	3	145969579	F	II	PLSCR4	TSS1.5kb			Body	shore	Body-shore	chr2:111875206-111880965	NA	NA		rs1837368
cg08027484	-0.155043	-0.155043	-11.7456	1.20957e-11	3.44995e-09	16.5569	-0.155043	6	10556523	F	II	GCNT2	5UTR	PSORS		1stExon	shore	1stExon-shore	chr6:107435454-107437310	NA	NA
cg01541347	-0.155048	-0.155048	-14.9778	5.908e-14	1.64306e-10	21.9481	-0.155048	7	4729920	F	II	FOXK1	Intron			IGR	opensea	IGR-opensea		NA	TRUE
cg13878677	-0.155063	-0.155063	-12.1353	6.0318e-12	2.20046e-09	17.2636	-0.155063	3	13060915	F	I	IQSEC1	Intron			Body	island	Body-island	chr6:33048416-33048814	NA	TRUE		rs41553416	rs41555313
cg01209566	-0.155071	-0.155071	-11.9268	8.73506e-12	2.75598e-09	16.8876	-0.155071	8	125954151	F	II	LOC157381	TSS1.5kb			IGR	opensea	IGR-opensea		NA	TRUE		rs4319044
cg24664470	-0.155082	-0.155082	-10.0347	3.14448e-10	2.93458e-08	13.2443	-0.155082	2	208976933	R	I		Intron			IGR	opensea	IGR-opensea		TRUE	TRUE
cg00452882	-0.155085	-0.155085	-7.53084	7.16258e-08	1.76418e-06	7.72451	-0.155085	16	67687119	F	I	RLTPR	TSS1.5kb		Repeats	Body	opensea	Body-opensea		NA	TRUE
cg04194821	-0.155121	-0.155121	-9.22675	1.65718e-09	9.6299e-08	11.5533	-0.155121	14	34407432	R	II	EGLN3	Intron			IGR	opensea	IGR-opensea		NA	TRUE
cg12569835	-0.155155	-0.155155	-9.14826	1.95634e-09	1.08745e-07	11.3844	-0.155155	2	239925460	F	II			PSORS		Body	island	Body-island	chr19:46270162-46270420	NA	NA
cg09992746	-0.155181	-0.155181	-8.83194	3.84955e-09	1.81826e-07	10.6959	-0.155181	15	60285821	F	II					IGR	opensea	IGR-opensea		NA	TRUE			rs79413500
cg09248380	-0.155202	-0.155202	-9.75508	5.53689e-10	4.3572e-08	12.6687	-0.155202	4	111397190	F	II	ENPEP	TSS1.5kb			5'UTR	opensea	5'UTR-opensea		NA	NA
cg26233253	-0.155212	-0.155212	-7.22598	1.46739e-07	3.13069e-06	6.99671	-0.155212	22	31032613	F	II	SLC35E4	Exons	PSORS		Body	shelf	Body-shelf	chr1:16693621-16694270	NA	NA
cg12699865	-0.155222	-0.155222	-10.3016	1.84873e-10	2.04643e-08	13.7846	-0.155222	20	32583031	F	II	RALY	Intron	PSORS		IGR	shelf	IGR-shelf	chr16:85551382-85551709	NA	TRUE
cg07281370	-0.15523	-0.15523	-13.2034	9.70624e-13	7.28775e-10	19.1168	-0.15523	11	121970768	R	I	MIR125B1	TSS1.5kb			IGR	opensea	IGR-opensea		TRUE	TRUE		rs2839091
cg24343430	-0.155233	-0.155233	-6.98607	2.60182e-07	4.99734e-06	6.41599	-0.155233	8	117457111	R	II					Body	shelf	Body-shelf	chr2:71295160-71296002	NA	NA
cg27131953	-0.155234	-0.155234	-9.19523	1.7712e-09	1.0094e-07	11.4856	-0.155234	7	150778881	R	I	FASTK	TSS1.5kb	PSORS		TSS200	opensea	TSS200-opensea		NA	TRUE
cg21710408	-0.155235	-0.155235	-11.0924	4.03061e-11	7.45706e-09	15.3337	-0.155235	18	56534826	F	II	ZNF532	Intron	PSORS		Body	shelf	Body-shelf	chr19:10443688-10446022	NA	NA
cg06763161	-0.155256	-0.155256	-9.47909	9.77317e-10	6.56521e-08	12.0905	-0.155256	1	33813745	R	II	PHC2	Intron	PSORS		TSS1500	opensea	TSS1500-opensea		NA	NA
cg03962527	-0.155264	-0.155264	-9.34571	1.29066e-09	8.01642e-08	11.8076	-0.155264	10	111766879	R	II	ADD3	TSS1.5kb			IGR	shore	IGR-shore	chr1:227974428-227974827	NA	NA
cg18689454	-0.15527	-0.15527	-12.063	6.8552e-12	2.36654e-09	17.1337	-0.15527	21	45705694	R	I	AIRE	TSS1.5kb			5'UTR	shore	5'UTR-shore	chr14:21558547-21561443	TRUE	NA
cg07025650	-0.155293	-0.155293	-11.0174	4.64261e-11	8.1553e-09	15.19	-0.155293	2	54710513	F	I	SPTBN1	Intron			5'UTR	shore	5'UTR-shore	chr11:62313282-62314314	NA	NA
cg12244647	-0.155295	-0.155295	-9.8395	4.66254e-10	3.8721e-08	12.8435	-0.155295	22	50737978	R	II	PLXNB2	Intron			1stExon	opensea	1stExon-opensea		NA	TRUE
cg01361361	-0.155305	-0.155305	-7.12312	1.87414e-07	3.82458e-06	6.74857	-0.155305	3	188618380	R	II					TSS1500	island	TSS1500-island	chr2:233251361-233253414	NA	NA
cg06856687	-0.155318	-0.155318	-7.57232	6.50266e-08	1.63678e-06	7.82264	-0.155318	20	44934509	F	II		Intron			IGR	opensea	IGR-opensea		NA	TRUE		rs6901019
cg14399183	-0.155321	-0.155321	-11.3743	2.38393e-11	5.34669e-09	15.8675	-0.155321	9	124048308	F	II	GSN	TSS1.5kb			Body	opensea	Body-opensea		NA	TRUE			rs76963960
cg21940308	-0.155336	-0.155336	-7.33461	1.1349e-07	2.54849e-06	7.25737	-0.155336	1	167766195	R	II					IGR	opensea	IGR-opensea		NA	TRUE
cg01201215	-0.155356	-0.155356	-8.96311	2.90283e-09	1.46996e-07	10.983	-0.155356	5	151137430	F	II	ATOX1	Intron			Body	island	Body-island	chr10:26855906-26856198	NA	NA
cg18476604	-0.155357	-0.155357	-7.79025	3.92785e-08	1.09099e-06	8.33459	-0.155357	22	30721543	R	II	TBC1D10A	Intron			Body	opensea	Body-opensea		TRUE	TRUE			rs35391224
cg17978548	-0.155367	-0.155367	-9.07235	2.29861e-09	1.22746e-07	11.2204	-0.155367	8	103589260	F	II				Repeats	Body	island	Body-island	chr7:100201614-100203652	NA	NA
cg18918538	-0.15539	-0.15539	-7.97702	2.56267e-08	7.78936e-07	8.76845	-0.15539	17	36610984	R	II		Intron			TSS200	opensea	TSS200-opensea		NA	NA
cg03641847	-0.155397	-0.155397	-8.3692	1.06119e-08	3.91079e-07	9.66462	-0.155397	22	24577443	F	II	SUSD2	TSS1.5kb			Body	shore	Body-shore	chr2:24397645-24398194	NA	TRUE
cg16509531	-0.1554	-0.1554	-6.17447	1.90058e-06	2.59478e-05	4.40399	-0.1554	4	122706839	F	II					IGR	opensea	IGR-opensea		TRUE	TRUE
cg05141014	-0.155401	-0.155401	-9.92085	3.95423e-10	3.45916e-08	13.0112	-0.155401	5	59784203	F	I	PART1	TSS1.5kb			Body	opensea	Body-opensea		NA	TRUE
cg15851418	-0.155407	-0.155407	-11.8656	9.74728e-12	2.9568e-09	16.7762	-0.155407	20	55835831	F	II	BMP7	Intron			Body	opensea	Body-opensea		NA	TRUE
cg08379987	-0.155431	-0.155431	-12.3497	4.14152e-12	1.75364e-09	17.6453	-0.155431	13	31507139	F	I	C13orf26	TSS1.5kb			TSS200	opensea	TSS200-opensea		NA	TRUE
cg02709167	-0.155463	-0.155463	-5.87902	3.98946e-06	4.83199e-05	3.65593	-0.155463	1	31996811	F	II				Repeats	Body	opensea	Body-opensea		NA	TRUE			rs34226467
cg01513078	-0.155468	-0.155468	-7.24549	1.40105e-07	3.01488e-06	7.04364	-0.155468	14	105437094	F	II	AHNAK2	TSS1.5kb			5'UTR	opensea	5'UTR-opensea		TRUE	NA
cg04903159	-0.155484	-0.155484	-10.0895	2.81753e-10	2.71964e-08	13.356	-0.155484	6	44202699	R	II					IGR	opensea	IGR-opensea		TRUE	TRUE
cg03229061	-0.155498	-0.155498	-9.98148	3.49918e-10	3.16286e-08	13.1356	-0.155498	6	33048483	F	II	HLA-DPB1	TSS1.5kb			TSS200	opensea	TSS200-opensea		NA	NA
cg04585669	-0.155509	-0.155509	-6.8932	3.25384e-07	6.01067e-06	6.18937	-0.155509	3	11599640	F	II	VGLL4	3UTR			IGR	opensea	IGR-opensea		TRUE	TRUE
cg16888565	-0.155535	-0.155535	-8.50259	7.89927e-09	3.12621e-07	9.96479	-0.155535	15	63305933	F	II					IGR	shore	IGR-shore	chr19:31843880-31844183	NA	NA
cg09502865	-0.155537	-0.155537	-9.64058	7.00053e-10	5.156e-08	12.43	-0.155537	16	88600155	R	II	ZFPM1	Exons			TSS200	opensea	TSS200-opensea		TRUE	NA
cg19688584	-0.155557	-0.155557	-8.18328	1.6077e-08	5.40411e-07	9.24231	-0.155557	6	167529678	F	II	CCR6	Intron			Body	opensea	Body-opensea		TRUE	NA
cg11414913	-0.155569	-0.155569	-11.5671	1.67298e-11	4.26194e-09	16.2274	-0.155569	1	2799662	F	I					IGR	shore	IGR-shore	chr3:4909962-4910537	NA	TRUE
cg04567517	-0.155599	-0.155599	-11.4946	1.91026e-11	4.6569e-09	16.0926	-0.155599	7	151157240	R	II					Body	shore	Body-shore	chr7:150037459-150039031	TRUE	NA
cg17223809	-0.155604	-0.155604	-11.1902	3.35571e-11	6.57589e-09	15.52	-0.155604	1	86620676	R	II	COL24A1	3UTR	PSORS		IGR	shore	IGR-shore	chr4:174430386-174430861	NA	TRUE	low-CpG:174665805-174666239
cg23753807	-0.15561	-0.15561	-9.7062	6.11884e-10	4.68014e-08	12.567	-0.15561	17	1090291	F	I	ABR	TSS1.5kb	PSORS		5'UTR	shore	5'UTR-shore	chr1:33814783-33815770	NA	NA
cg16848937	-0.155637	-0.155637	-6.56224	7.28067e-07	1.16917e-05	5.3739	-0.155637	7	42195875	R	II	GLI3	Intron			TSS200	opensea	TSS200-opensea		NA	NA		rs76639480
cg01394847	-0.15568	-0.15568	-7.95868	2.67187e-08	8.04745e-07	8.72605	-0.15568	16	73101069	R	II					TSS200	opensea	TSS200-opensea		NA	NA
cg08895618	-0.155692	-0.155692	-8.03292	2.25722e-08	7.05275e-07	8.89742	-0.155692	5	149887008	R	II	NDST1	TSS1.5kb		Repeats	TSS200	island	TSS200-island	chr21:45705428-45706044	TRUE	NA
cg15049549	-0.155719	-0.155719	-7.40134	9.69941e-08	2.24401e-06	7.41676	-0.155719	3	48732213	F	II	IP6K2	3UTR			IGR	opensea	IGR-opensea		NA	NA		rs71375217
cg04948014	-0.15572	-0.15572	-11.392	2.30726e-11	5.2409e-09	15.9007	-0.15572	12	120241494	R	II	CIT	Intron			Body	opensea	Body-opensea		NA	TRUE
cg12967327	-0.155728	-0.155728	-9.50966	9.17278e-10	6.27682e-08	12.155	-0.155728	17	1906190	R	I	RTN4RL1	Intron			IGR	opensea	IGR-opensea		NA	TRUE
cg20384990	-0.155762	-0.155762	-9.46899	9.9804e-10	6.66245e-08	12.0692	-0.155762	2	134360386	F	II			PSORS		IGR	opensea	IGR-opensea		NA	TRUE
cg14577593	-0.15578	-0.15578	-8.35037	1.10655e-08	4.03505e-07	9.62207	-0.15578	11	1360038	R	II					IGR	shelf	IGR-shelf	chr12:121341414-121342436	NA	NA
cg24009074	-0.155811	-0.155811	-14.5547	1.12336e-13	2.19393e-10	21.2991	-0.155811	19	48000364	R	I	NAPA	Intron			Body	opensea	Body-opensea		NA	TRUE
cg16026647	-0.155819	-0.155819	-7.4157	9.37756e-08	2.18495e-06	7.451	-0.155819	17	15689920	F	II	MEIS3P1	TSS1.5kb			5'UTR	island	5'UTR-island	chr22:50737809-50738961	TRUE	TRUE
cg21611682	-0.15582	-0.15582	-9.48327	9.68879e-10	6.52697e-08	12.0994	-0.15582	11	68138269	F	II	LRP5	Intron			5'UTR	opensea	5'UTR-opensea		NA	NA
cg14526039	-0.155833	-0.155833	-9.82385	4.81324e-10	3.96129e-08	12.8112	-0.155833	3	49210221	R	II	KLHDC8B	5UTR			IGR	opensea	IGR-opensea		NA	TRUE
cg04609499	-0.155836	-0.155836	-7.01351	2.43595e-07	4.73657e-06	6.48276	-0.155836	6	139919028	F	II			PSORS		IGR	opensea	IGR-opensea		NA	TRUE		rs79903469
cg18851100	-0.155845	-0.155845	-7.7373	4.43706e-08	1.20422e-06	8.21078	-0.155845	22	51158550	F	II	SHANK3	Intron			IGR	opensea	IGR-opensea		NA	NA
cg21212881	-0.155847	-0.155847	-10.1617	2.43955e-10	2.46964e-08	13.5025	-0.155847	9	14344359	F	II		Intron	PSORS		Body	opensea	Body-opensea		NA	TRUE
cg03065308	-0.155857	-0.155857	-6.89269	3.25785e-07	6.01744e-06	6.18813	-0.155857	6	137538584	F	II	IFNGR1	Intron			TSS200	opensea	TSS200-opensea		TRUE	NA		rs11895505
cg00336867	-0.155857	-0.155857	-8.70082	5.11617e-09	2.25734e-07	10.4065	-0.155857	2	10857774	F	II					TSS200	opensea	TSS200-opensea		TRUE	NA
cg13655082	-0.155859	-0.155859	-12.0069	7.57273e-12	2.51918e-09	17.0326	-0.155859	9	125109046	R	I					Body	opensea	Body-opensea		TRUE	NA
cg10554624	-0.155877	-0.155877	-10.952	5.25404e-11	8.79811e-09	15.0642	-0.155877	1	53386618	R	II	ECHDC2	Intron			Body	opensea	Body-opensea		NA	NA
cg10464467	-0.155891	-0.155891	-9.23429	1.63107e-09	9.52808e-08	11.5694	-0.155891	21	39448463	F	II	DSCR4	Intron			Body	opensea	Body-opensea		TRUE	TRUE
cg15901783	-0.155893	-0.155893	-8.31767	1.19012e-08	4.26701e-07	9.54804	-0.155893	13	77461426	R	II	KCTD12	TSS1.5kb			IGR	opensea	IGR-opensea		NA	TRUE		rs7829010
cg09033641	-0.155931	-0.155931	-8.41444	9.5984e-09	3.62299e-07	9.76668	-0.155931	16	89436838	F	II	ANKRD11	Intron			3'UTR	opensea	3'UTR-opensea		NA	TRUE
cg22877024	-0.155934	-0.155934	-6.76669	4.42006e-07	7.73467e-06	5.87909	-0.155934	5	143021669	R	II		Intron			TSS1500	shelf	TSS1500-shelf	chr1:161695637-161697298	NA	NA		rs905592
cg06768399	-0.155941	-0.155941	-7.91074	2.98041e-08	8.77005e-07	8.61502	-0.155941	1	223205231	R	II			PSORS		5'UTR	shore	5'UTR-shore	chr6:30852102-30852676	NA	TRUE
cg04237436	-0.155944	-0.155944	-11.9439	8.47179e-12	2.70192e-09	16.9186	-0.155944	11	35808688	F	II	TRIM44	Intron			Body	opensea	Body-opensea		TRUE	TRUE
cg13676220	-0.155958	-0.155958	-8.46039	8.67026e-09	3.35906e-07	9.87009	-0.155958	9	135333078	R	II	C9orf171	Intron			IGR	opensea	IGR-opensea		NA	NA
cg14759494	-0.155965	-0.155965	-7.69042	4.94433e-08	1.3166e-06	8.10084	-0.155965	6	166117676	R	II		Intron			Body	opensea	Body-opensea		TRUE	NA
cg08461451	-0.155994	-0.155994	-8.23085	1.44494e-08	4.96651e-07	9.3508	-0.155994	19	2295092	F	II	LINGO3	Intron			3'UTR	opensea	3'UTR-opensea		TRUE	NA
cg25318211	-0.156003	-0.156003	-7.52433	7.27207e-08	1.78495e-06	7.70911	-0.156003	6	109778433	F	II	MICAL1	Intron			5'UTR	opensea	5'UTR-opensea		NA	NA
cg21524899	-0.156027	-0.156027	-8.81549	3.98891e-09	1.86558e-07	10.6597	-0.156027	1	225662606	R	II					5'UTR	opensea	5'UTR-opensea		NA	NA
cg26551200	-0.156036	-0.156036	-13.9505	2.8872e-13	3.74512e-10	20.3446	-0.156036	7	2681369	R	I	TTYH3	Intron	PSORS		Body	opensea	Body-opensea		NA	NA
cg03050127	-0.156119	-0.156119	-7.63827	5.57894e-08	1.44956e-06	7.97821	-0.156119	17	59413660	R	II	BCAS3	Intron			1stExon	opensea	1stExon-opensea		NA	NA
cg19990651	-0.156151	-0.156151	-8.46488	8.58461e-09	3.33219e-07	9.88018	-0.156151	6	33048555	R	I	HLA-DPB1	TSS1.5kb	PSORS		Body	opensea	Body-opensea		NA	TRUE		rs74043598
cg05991401	-0.156178	-0.156178	-15.0456	5.33696e-14	1.58334e-10	22.0507	-0.156178	17	72741152	F	I	RAB37	5UTR	PSORS		TSS1500	shore	TSS1500-shore	chr19:14606709-14607385	NA	NA
cg22125176	-0.156182	-0.156182	-9.45471	1.0281e-09	6.79735e-08	12.039	-0.156182	22	38435203	F	II		Intron			IGR	opensea	IGR-opensea		NA	TRUE
cg26371327	-0.156219	-0.156219	-7.65508	5.36572e-08	1.40428e-06	8.01778	-0.156219	1	16473143	F	II	EPHA2	Intron	PSORS		Body	opensea	Body-opensea		NA	TRUE
cg27338109	-0.156221	-0.156221	-9.79631	5.09056e-10	4.10879e-08	12.7542	-0.156221	16	85479803	F	II					Body	opensea	Body-opensea		NA	TRUE
cg09268718	-0.156221	-0.156221	-8.92364	3.15938e-09	1.56544e-07	10.8968	-0.156221	17	1546403	F	I	SCARF1	Intron		Repeats	IGR	opensea	IGR-opensea		NA	TRUE
cg00632486	-0.156239	-0.156239	-8.19576	1.56325e-08	5.28743e-07	9.2708	-0.156239	15	99140338	F	II					IGR	opensea	IGR-opensea		NA	NA
cg06314111	-0.156247	-0.156247	-9.44779	1.04301e-09	6.8542e-08	12.0243	-0.156247	12	58119915	F	I	AGAP2	TSS1.5kb	PSORS		IGR	opensea	IGR-opensea		NA	TRUE		rs79193459
cg18515587	-0.156257	-0.156257	-9.85855	4.4858e-10	3.76854e-08	12.8828	-0.156257	1	151344806	R	II	SELENBP1	TSS1.5kb			Body	opensea	Body-opensea		TRUE	NA
cg21195231	-0.15628	-0.15628	-9.06815	2.31926e-09	1.2347e-07	11.2113	-0.15628	9	139240119	R	I	GPSM1	Intron			IGR	opensea	IGR-opensea		TRUE	NA
cg03874653	-0.156348	-0.156348	-8.73644	4.73465e-09	2.12928e-07	10.4854	-0.156348	3	123380206	F	II	MYLK	Intron			IGR	opensea	IGR-opensea		NA	TRUE
cg25966016	-0.156366	-0.156366	-12.821	1.84265e-12	1.07149e-09	18.4669	-0.156366	10	134353618	F	II	INPP5A	Intron			Body	opensea	Body-opensea		NA	TRUE
cg03650550	-0.156426	-0.156426	-9.43436	1.07259e-09	7.0075e-08	11.9959	-0.156426	4	83675797	R	II	MIR575	Intron	PSORS		3'UTR	opensea	3'UTR-opensea		NA	NA
cg06718369	-0.1565	-0.1565	-7.17751	1.64643e-07	3.4351e-06	6.87994	-0.1565	4	153028110	F	II					IGR	shelf	IGR-shelf	chr12:123351641-123351918	TRUE	NA
cg24568905	-0.156505	-0.156505	-10.7878	7.1838e-11	1.0811e-08	14.7461	-0.156505	8	21614417	F	II	GFRA2	Intron			Body	shore	Body-shore	chr16:3639092-3639306	NA	NA		rs3810813
cg13348944	-0.156527	-0.156527	-8.72684	4.83454e-09	2.16356e-07	10.4641	-0.156527	11	118047121	F	II	SCN2B	TSS1.5kb			IGR	shelf	IGR-shelf	chr6:44205686-44205931	TRUE	TRUE
cg14370752	-0.156536	-0.156536	-7.4155	9.38209e-08	2.18573e-06	7.45051	-0.156536	11	6518438	R	II	DNHD1	TSS1.5kb			5'UTR	opensea	5'UTR-opensea		NA	TRUE
cg12974394	-0.156552	-0.156552	-9.47748	9.80592e-10	6.57958e-08	12.0871	-0.156552	1	150522266	R	II	ADAMTSL4	TSS1.5kb			Body	shelf	Body-shelf	chr17:1901126-1902197	NA	NA
cg17993296	-0.156552	-0.156552	-11.0417	4.43432e-11	7.91336e-09	15.2366	-0.156552	17	18908923	R	II	SLC5A10	TSS1.5kb			Body	shore	Body-shore	chr6:137540126-137540678	NA	NA
cg10415509	-0.156553	-0.156553	-10.7655	7.49849e-11	1.11381e-08	14.7025	-0.156553	21	46876904	R	I	COL18A1	Intron	PSORS		IGR	island	IGR-island	chr19:37266594-37267027	NA	NA
cg05917419	-0.156563	-0.156563	-8.0352	2.2456e-08	7.02654e-07	8.90267	-0.156563	5	124013536	R	II	ZNF608	Intron	PSORS		Body	island	Body-island	chr19:44278273-44278777	TRUE	TRUE
cg24621258	-0.156571	-0.156571	-7.30194	1.22587e-07	2.70885e-06	7.17914	-0.156571	12	133156545	R	II	FBRSL1	Intron			IGR	opensea	IGR-opensea		NA	NA
cg07382129	-0.15658	-0.15658	-8.53469	7.36004e-09	2.96616e-07	10.0367	-0.15658	15	100249186	F	II	MEF2A	Intron	PSORS	Repeats	IGR	opensea	IGR-opensea		TRUE	NA
[truncated: 2,134 more rows]
