# Supplementary material for: Epigenome-wide DNA methylation regulates cardinal pathological features of psoriasis
Source: Clin Epigenetics. 2018 Aug 9;10:108. doi: 10.1186/s13148-018-0541-9 (PMC6085681; doi:10.1186/s13148-018-0541-9)
Supplement: Supplementary file 3 — List of differentially methylated promoters that overlap with PSORS loci. Significantly (hypergeometric test) enriched PSORS loci are presented in bold. (XLSX 29 kb) [file 13148_2018_541_MOESM3_ESM.xlsx]

## Sheet: Sheet1
PSORS	Chr	Start	End	Transcript_ID	Gene_Name	No of DMPs	Normal.mean	Disease.mean	Diff	Hypergeometric P-value
11q24.3	chr11	128456953	128458453	uc001qej.2	ETS1	1	0.257585	0.416606	0.159021	0.148427
11q24.3	chr11	128565418	128566918	uc001qel.3	FLI1-AS1	1	0.658844	0.498218	-0.160626
13q11-12	chr13	31505833	31507333	uc001uti.3	TEX26	1	0.339043	0.494474	0.155431	0.874968
13q11-12	chr13	20763220	20764720	uc021rha.1	GJB2	2	0.857368	0.653547	-0.203821
13q11-12	chr13	20804872	20806372	uc001umz.4	GJB6	2	0.33895	0.163112	-0.175838
13q11-12	chr13	31308644	31310144	uc001utf.2	ALOX5AP	1	0.732295	0.560903	-0.171392
13q11-12	chr13	30947536	30949036	uc001usu.3	LINC00426	1	0.773508	0.606477	-0.167031
15q15.2	chr15	43531441	43532941	uc001zrc.2	TGM5	2	0.83086	0.670858	-0.160002	0.205001
16p13.13	chr16	10674039	10675539	uc002czx.3	EMP2	1	0.244684	0.407078	0.162394	0.00100217
16p13.13	chr16	11836148	11837648	uc002dbg.1	TXNDC11	1	0.644013	0.467548	-0.176465
16p13.13	chr16	10970054	10971554	uc002dag.2	CIITA	1	0.409738	0.244932	-0.164806
19q13	chr19	45280125	45281625	uc002ozs.3	CBLC	1	0.452719	0.6036	0.150881	0.980971
19q13	chr19	56157953	56159453	uc002qlr.3	CCDC106	1	0.373292	0.52552	0.152228
19q13	chr19	37328429	37329929	uc021utk.1	ZNF790	1	0.321078	0.474001	0.152923
19q13	chr19	56686388	56687888	uc002qmo.1	GALP	1	0.236016	0.389129	0.153113
19q13	chr19	49257815	49259315	uc002pkn.1	FGF21	1	0.357419	0.510621	0.153202
19q13	chr19	52226721	52228221	uc002pxo.1	HAS1	1	0.361128	0.514766	0.153638
19q13	chr19	50014535	50016035	uc002poe.2	FCGRT	1	0.257635	0.412044	0.154409
19q13	chr19	50193364	50194864	uc002ppl.4	CPT1C	1	0.208249	0.365235	0.156986
19q13	chr19	51326543	51328043	uc002ptk.1	KLK1	1	0.334874	0.493904	0.15903
19q13	chr19	47758730	47760230	uc010xym.2	CCDC9	1	0.387945	0.547013	0.159069
19q13	chr19	46285315	46286815	uc002pdg.1	DMPK	1	0.550173	0.711683	0.161511
19q13	chr19	50432488	50433988	uc002pqv.2	IL4I1	1	0.223113	0.38634	0.163227
19q13	chr19	37265689	37267189	uc002oet.3	BC024306	1	0.31739	0.482145	0.164755
19q13	chr19	35628731	35630231	uc002nyc.3	FXYD1	2	0.424968	0.592091	0.167123
19q13	chr19	48496907	48498407	uc002pht.3	ELSPBP1	1	0.368301	0.544796	0.176495
19q13	chr19	54368610	54370110	uc002qcl.3	MYADM	1	0.184503	0.364182	0.179679
19q13	chr19	49843059	49844559	uc002pnb.1	AK097351	1	0.233047	0.417946	0.184898
19q13	chr19	55624486	55625986	uc010yfs.2	PPP1R12C	1	0.386391	0.571973	0.185582
19q13	chr19	49219714	49221214	uc002pkf.2	MAMSTR	3	0.201949	0.393869	0.19192
19q13	chr19	52194864	52196364	uc002pxh.1	MIR99B	1	0.319248	0.545012	0.225764
19q13	chr19	51530385	51531885	uc002pvd.1	KLK11	2	0.407562	0.664558	0.256997
19q13	chr19	35938202	35939702	uc002nzg.2	FFAR2	1	0.799312	0.456022	-0.34329
19q13	chr19	54876221	54877721	uc002qfk.1	LAIR1	1	0.744338	0.532025	-0.212313
19q13	chr19	49837427	49838927	uc002pnc.3	CD37	1	0.876773	0.705981	-0.170792
19q13	chr19	47839261	47840761	uc002pgk.2	C5AR2	1	0.57152	0.407662	-0.163859
19q13	chr19	54971140	54972640	uc021vbk.1	KIAA1932	1	0.677567	0.515205	-0.162362
19q13	chr19	46712418	46713918	uc010xxw.2	DKFZp434J0226	1	0.715311	0.559002	-0.156309
19q13	chr19	35819071	35820571	uc010edt.3	CD22	1	0.799376	0.645731	-0.153645
20p13	chr20	1600189	1601689	uc010gai.3	SIRPB1	1	0.832129	0.618157	-0.213972	0.57348
20p13	chr20	4795269	4796769	uc002wld.3	RASSF2	1	0.736535	0.565912	-0.170623
20p13	chr20	1471733	1473233	uc002wfh.3	SIRPB2	1	0.64888	0.491576	-0.157304
2p22.3	chr2	33358663	33360163	uc002rou.3	LTBP1	1	0.420528	0.264453	-0.156075	0.650017
9q33-34	chr9	124047358	124048858	uc011lyh.2	GSN	1	0.0894119	0.244732	0.155321	0.119516
9q33-34	chr9	130517061	130518561	uc010mxo.3	SH2D3C	1	0.440133	0.610684	0.17055
9q33-34	chr9	124029379	124030879	uc010mvr.1	GSN	1	0.111949	0.311197	0.199248
9q33-34	chr9	131682173	131683673	uc004bwo.2	PHYHD1	2	0.580437	0.793603	0.213166
9q33-34	chr9	130025755	130027255	uc011mae.2	GARNL3	1	0.288534	0.508324	0.21979
9q33-34	chr9	135996137	135997637	uc004cco.4	RALGDS	1	0.657549	0.433698	-0.22385
9q33-34	chr9	134151406	134152906	uc004cak.3	FAM78A	1	0.831307	0.670519	-0.160788
PSORS1	chr6	30851756	30853256	uc011dms.2	DDR1	1	0.311051	0.468597	0.157546	0.765329
PSORS1	chr6	30849693	30851193	uc010jse.3	DDR1	1	0.281345	0.439129	0.157784
PSORS1	chr6	30654593	30656093	uc003nra.3	PPP1R18	2	0.20383	0.367438	0.163608
PSORS1	chr6	32013884	32015384	uc003nzh.1	TNXB	1	0.154663	0.320206	0.165542
PSORS1	chr6	31912720	31914220	uc011dos.1	CFB	2	0.226415	0.39699	0.170575
PSORS1	chr6	30852523	30854023	uc011dmt.2	DDR1	2	0.253109	0.423696	0.170587
PSORS1	chr6	30880587	30882087	uc003nsc.2	VARS2	1	0.148224	0.319654	0.17143
PSORS1	chr6	31081607	31083107	uc003nsl.2	PSORS1C1	3	0.276582	0.451022	0.17444
PSORS11	chr5	149886673	149888173	uc003lsk.4	NDST1	1	0.349248	0.50494	0.155692	0.493232
PSORS11	chr5	131592350	131593850	uc003kwn.3	PDLIM4	2	0.351962	0.529002	0.177041
PSORS11	chr5	142779917	142781417	uc031slp.1	NR3C1	1	0.221834	0.433318	0.211483
PSORS11	chr5	150019206	150020706	uc003lso.4	SYNPO	1	0.17514	0.387666	0.212526
PSORS11	chr5	142814577	142816077	uc003lnc.3	NR3C1	1	0.613717	0.427907	-0.18581
PSORS11	chr5	131408484	131409984	uc003kwf.4	CSF2	1	0.623802	0.441701	-0.182101
PSORS11	chr5	131630117	131631617	uc010jdq.1	SLC22A4	1	0.324958	0.169897	-0.155061
PSORS12	chr20	50418548	50420048	uc002xwh.4	SALL4	1	0.405111	0.565269	0.160159	0.84459
PSORS12	chr20	43976564	43978064	uc002xnu.3	SDC4	2	0.279676	0.444977	0.165301
PSORS12	chr20	43936467	43937967	uc002xnn.2	MATN4	3	0.343062	0.531047	0.187985
PSORS12	chr20	45312624	45314124	uc002xsg.2	SLC13A3	1	0.328294	0.531477	0.203183
PSORS12	chr20	58629979	58631479	uc002ybj.1	C20orf197	1	0.580773	0.31838	-0.262394
PSORS12	chr20	56195132	56196632	uc002xyo.3	ZBP1	3	0.658198	0.433726	-0.224472
PSORS12	chr20	47895849	47897349	uc010gia.1	SNORD12B	1	0.57332	0.353688	-0.219633
PSORS12	chr20	43802539	43804039	uc002xng.3	PI3	2	0.756337	0.56791	-0.188428
PSORS12	chr20	62198607	62200107	uc002yfl.1	HELZ2	2	0.778506	0.608518	-0.169988
PSORS12	chr20	57581809	57583309	uc002yai.2	CTSZ	1	0.718378	0.56411	-0.154268
PSORS13	chr6	109776690	109778190	uc003ptk.3	MICAL1	1	0.333214	0.500049	0.166835	0.161523
PSORS13	chr6	107435136	107436636	uc003prs.2	BEND3	1	0.245834	0.417955	0.172122
PSORS13	chr6	112574852	112576352	uc021zdw.1	LAMA4	3	0.225492	0.452829	0.227336
PSORS13	chr6	111888063	111889563	uc011ebb.3	TRAF3IP2	1	0.552306	0.357603	-0.194703
PSORS13	chr6	108145021	108146521	uc010kdf.3	SCML4	1	0.455124	0.272985	-0.182138
PSORS13	chr6	112114584	112116084	uc003pvj.3	FYN	2	0.869655	0.70993	-0.159725
PSORS2	chr17	79057894	79059394	uc002jzh.2	BAIAP2	1	0.55033	0.712189	0.161858	0.000780313
PSORS2	chr17	76719332	76720832	uc010wtx.1	CYTH1	1	0.489002	0.655366	0.166364
PSORS2	chr17	79374078	79375578	uc021uez.1	MIR4740	1	0.292717	0.471488	0.178771
PSORS2	chr17	79494416	79495916	uc010wuo.2	FSCN2	2	0.377096	0.56009	0.182994
PSORS2	chr17	76712607	76714107	uc010wtw.1	CYTH1	1	0.119432	0.308091	0.188659
PSORS2	chr17	78160598	78162098	uc002jxx.3	CARD14	3	0.238258	0.43001	0.191753
PSORS2	chr17	77029380	77030880	uc002jws.4	C1QTNF1	6	0.31848	0.514348	0.195869
PSORS2	chr17	80250190	80251690	uc002kek.1	BC033560	1	0.343439	0.539474	0.196035
PSORS2	chr17	80291421	80292921	uc002keo.3	SECTM1	2	0.233819	0.431139	0.19732
PSORS2	chr17	75470324	75471824	uc010dhd.3	SEPT9	1	0.261604	0.467628	0.206024
PSORS2	chr17	79880944	79882444	uc002kcm.3	MAFG	1	0.817288	0.590847	-0.226441
PSORS2	chr17	80405637	80407137	uc002key.3	C17orf62	1	0.799413	0.618693	-0.18072
PSORS2	chr17	76127988	76129488	uc002jul.1	TMC6	1	0.427083	0.26729	-0.159793
PSORS2	chr17	80407102	80408602	uc021ufq.1	C17orf62	1	0.741757	0.585795	-0.155962
PSORS3	chr4	178648910	178650410	uc010iru.3	LOC285501	1	0.758226	0.605203	-0.153023	0.911869
PSORS4	chr1	150520897	150522397	uc001euw.3	ADAMTSL4	1	0.223298	0.37985	0.156552	1.34459e-06
PSORS4	chr1	153513741	153515241	uc001fbx.3	S100A5	1	0.409142	0.571649	0.162507
PSORS4	chr1	147780601	147782101	uc021ovu.1	TRNA_Pseudo	1	0.311991	0.478711	0.16672
PSORS4	chr1	149907766	149909266	uc001etm.2	MTMR11	3	0.21388	0.386314	0.172434
PSORS4	chr1	151137497	151138997	uc010pcs.2	SCNM1	2	0.218206	0.404667	0.186462
PSORS4	chr1	153521234	153522734	uc001fca.1	S100A3	2	0.203651	0.395202	0.19155
PSORS4	chr1	151344710	151346210	uc010pcy.3	SELENBP1	4	0.330454	0.524281	0.193827
PSORS4	chr1	153599039	153600539	uc001fcf.4	S100A13	2	0.218298	0.439346	0.221048
PSORS4	chr1	153329329	153330829	uc001fbq.3	S100A9	4	0.830234	0.568541	-0.261692
PSORS4	chr1	154831838	154833338	uc001ffo.3	KCNN3	1	0.782209	0.536755	-0.245454
PSORS4	chr1	153084709	153086209	uc021ozt.1	SPRR2F	1	0.751014	0.566818	-0.184196
PSORS4	chr1	153363164	153364664	uc001fbs.3	S100A8	2	0.515855	0.36022	-0.155635
PSORS4	chr1	153347575	153349075	uc001fbr.1	S100A12	1	0.540125	0.38561	-0.154515
PSORS5	chr3	125819891	125821391	uc011bkh.2	SLC41A3	1	0.366356	0.527159	0.160803	0.780492
PSORS5	chr3	122784855	122786355	uc003egc.2	PDIA5	1	0.159549	0.334725	0.175176
PSORS6	chr19	2291275	2292775	uc021ums.1	LINGO3	1	0.220582	0.371212	0.15063	0.0111872
PSORS6	chr19	12174545	12176045	uc002mtb.2	ZNF844	1	0.401918	0.55434	0.152422
PSORS6	chr19	375513	377013	uc002lol.3	THEG	1	0.464705	0.625224	0.160519
PSORS6	chr19	14063704	14065204	uc010xnj.2	PODNL1	1	0.247435	0.409081	0.161646
PSORS6	chr19	10230099	10231599	uc002mnd.3	EIF3G	1	0.296204	0.468619	0.172414
PSORS6	chr19	15120538	15122038	uc002nae.2	CCDC105	2	0.241694	0.421342	0.179648
PSORS6	chr19	16177316	16178816	uc002ndi.2	TPM4	2	0.253155	0.436617	0.183462
PSORS6	chr19	1355322	1356822	uc002lsb.2	MUM1	1	0.295418	0.47906	0.183642
PSORS6	chr19	1070219	1071719	uc002lrb.1	HMHA1	4	0.330756	0.517329	0.186573
PSORS6	chr19	10443814	10445314	uc002moa.3	RAVER1	2	0.185536	0.380522	0.194985
PSORS6	chr19	18384819	18386319	uc010ebn.2	KIAA1683	2	0.13092	0.330613	0.199692
PSORS6	chr19	10735170	10736670	uc002mpf.3	SLC44A2	8	0.267759	0.469288	0.201529
PSORS6	chr19	6475757	6477257	uc002mfb.3	DENND1C	5	0.361985	0.566656	0.204671
PSORS6	chr19	3969327	3970827	uc002lzc.1	DAPK3	1	0.19879	0.416381	0.217591
PSORS6	chr19	2427375	2428875	uc002lvx.1	TIMM13	2	0.303187	0.522357	0.21917
PSORS6	chr19	4539536	4541036	uc002mat.1	PLIN5	4	0.591455	0.367623	-0.223832
PSORS6	chr19	18197242	18198742	uc002nhw.1	IL12RB1	1	0.551558	0.347017	-0.204542
PSORS6	chr19	17515502	17517002	uc010eat.1	AK311380	2	0.54796	0.354624	-0.193336
PSORS6	chr19	4559271	4560771	uc010dud.2	SEMA6B	1	0.590253	0.408079	-0.182174
PSORS6	chr19	14550085	14551585	uc002myq.3	PKN1	1	0.838768	0.658945	-0.179823
PSORS6	chr19	10221196	10222696	uc002mnc.3	P2RY11	1	0.636853	0.457425	-0.179429
PSORS6	chr19	12991835	12993335	uc002mvn.1	DNASE2	1	0.658897	0.48069	-0.178207
PSORS6	chr19	14785230	14786730	uc002mzi.4	EMR3	2	0.596808	0.419964	-0.176843
PSORS6	chr19	6670099	6671599	uc002mfk.2	TNFSF14	1	0.722651	0.553182	-0.169468
PSORS6	chr19	10196527	10198027	uc002mmw.4	C19orf66	1	0.476015	0.309241	-0.166774
PSORS6	chr19	10449845	10451345	uc002mob.2	ICAM3	2	0.893093	0.727265	-0.165828
PSORS6	chr19	7740942	7742442	uc002mhh.1	C19orf59	2	0.506318	0.345607	-0.160711
PSORS6	chr19	15574882	15576382	uc002nbe.2	RASAL3	1	0.433139	0.275778	-0.157361
PSORS6	chr19	17515551	17517051	uc002ngm.1	AK055623	1	0.776136	0.624411	-0.151725
PSORS6	chr19	8116645	8118145	uc002mjd.3	CCL25	1	0.789428	0.638274	-0.151153
PSORS6	chr19	694961	696461	uc002lpl.1	PRSS57	1	0.711858	0.561657	-0.150201
PSORS7	chr1	17200957	17202457	uc021ohg.1	TRNA_Asn	1	0.258768	0.409313	0.150545	0.00852441
PSORS7	chr1	116653375	116654875	uc001egc.1	MAB21L3	1	0.21764	0.368371	0.150732
PSORS7	chr1	9148010	9149510	uc021ofv.1	SLC2A5	1	0.495742	0.647004	0.151262
PSORS7	chr1	2138672	2140172	uc001aix.2	C1orf86	1	0.277152	0.428738	0.151587
PSORS7	chr1	26197244	26198744	uc001bkx.3	PAQR7	1	0.319547	0.472468	0.152921
PSORS7	chr1	27692837	27694337	uc001bny.1	MAP3K6	1	0.373748	0.527258	0.153509
PSORS7	chr1	54618179	54619679	uc001cwv.2	CDCP2	1	0.257426	0.41175	0.154324
PSORS7	chr1	32665201	32666701	uc021okt.1	CCDC28B	1	0.324358	0.481437	0.157078
PSORS7	chr1	114521029	114522529	uc001eer.1	OLFML3	1	0.33865	0.497701	0.159051
PSORS7	chr1	24126534	24128034	uc001bhv.1	GALE	1	0.273578	0.432975	0.159396
PSORS7	chr1	12039237	12040737	uc001atn.4	MFN2	1	0.326512	0.488063	0.161551
PSORS7	chr1	110933204	110934704	uc001dzo.2	SLC16A4	1	0.523343	0.692168	0.168826
PSORS7	chr1	117451688	117453188	uc001egv.1	PTGFRN	1	0.363178	0.532315	0.169136
PSORS7	chr1	15255295	15256795	uc001avp.2	KAZN	3	0.36149	0.532888	0.171398
PSORS7	chr1	2979850	2981350	uc001aka.3	FLJ42875	2	0.252274	0.425611	0.173337
PSORS7	chr1	117213370	117214870	uc021osk.1	MIR320B1	1	0.406978	0.580723	0.173744
PSORS7	chr1	40098172	40099672	uc010oiw.2	HEYL	1	0.215317	0.389905	0.174588
PSORS7	chr1	55012806	55014306	uc001cxk.3	ACOT11	1	0.269042	0.443744	0.174702
PSORS7	chr1	24469275	24470775	uc001biq.2	IL22RA1	2	0.250464	0.425282	0.174819
PSORS7	chr1	87793150	87794650	uc001dmi.3	LMO4	1	0.212608	0.387794	0.175185
PSORS7	chr1	6579621	6581121	uc001anq.2	PLEKHG5	4	0.267081	0.444675	0.177594
PSORS7	chr1	26145396	26146896	uc001bkq.4	MTFR1L	1	0.116653	0.30146	0.184808
PSORS7	chr1	15271414	15272914	uc001avq.2	KAZN	6	0.225377	0.416615	0.191239
PSORS7	chr1	39406956	39408456	uc001ccu.1	RHBDL2	1	0.208767	0.400789	0.192022
PSORS7	chr1	86046526	86048026	uc021opf.1	AL832891	1	0.219455	0.412124	0.192669
PSORS7	chr1	85724855	85726355	uc001dkw.3	C1orf52	1	0.221359	0.442781	0.221422
PSORS7	chr1	114413875	114415375	uc001eds.3	PTPN22	3	0.703189	0.418128	-0.285062
PSORS7	chr1	9714144	9715644	uc001aqc.4	C1orf200	2	0.775567	0.574094	-0.201473
PSORS7	chr1	89664133	89665633	uc001dnb.3	GBP4	1	0.577766	0.376374	-0.201391
PSORS7	chr1	17306673	17308173	uc001azw.3	MFAP2	1	0.874312	0.677086	-0.197226
PSORS7	chr1	111742825	111744325	uc001eak.2	DENND2D	1	0.759225	0.562282	-0.196944
PSORS7	chr1	10056254	10057754	uc001aqq.3	RBP7	2	0.634014	0.438892	-0.195123
PSORS7	chr1	1711008	1712508	uc001aie.3	NADK	1	0.31139	0.119725	-0.191665
PSORS7	chr1	17307581	17309081	uc001azy.3	MFAP2	2	0.81735	0.62793	-0.18942
PSORS7	chr1	117543371	117544871	uc010oxc.2	CD101	2	0.825525	0.641822	-0.183703
PSORS7	chr1	111414721	111416221	uc001dzx.3	CD53	1	0.642655	0.467437	-0.175218
PSORS7	chr1	24239317	24240817	uc001bif.3	CNR2	1	0.796026	0.62244	-0.173585
PSORS7	chr1	84325729	84327229	uc001dja.1	AK097722	1	0.53116	0.359423	-0.171738
PSORS7	chr1	41327518	41329018	uc001cgj.3	CITED4	2	0.411583	0.243648	-0.167935
PSORS7	chr1	15426703	15428203	uc001avs.4	KAZN	1	0.788011	0.625897	-0.162114
PSORS7	chr1	27667482	27668982	uc001bnv.2	SYTL1	4	0.427863	0.26592	-0.161943
PSORS7	chr1	31230183	31231683	uc001bsc.2	LAPTM5	1	0.791214	0.633935	-0.157279
PSORS8	chr16	87524960	87526460	uc002fjz.1	ZCCHC14	1	0.221281	0.375465	0.154184	0.399333
PSORS8	chr16	50774960	50776460	uc002egn.1	CYLD	1	0.139042	0.297118	0.158077
PSORS8	chr16	75272480	75273980	uc002fdu.3	BCAR1	2	0.32858	0.490381	0.161801
PSORS8	chr16	78055442	78056942	uc002ffh.5	CLEC3A	1	0.420148	0.58551	0.165362
PSORS8	chr16	67917780	67919280	uc002euu.3	NRN1L	5	0.377829	0.546391	0.168561
PSORS8	chr16	67685890	67687390	uc010vjs.1	DL491203	3	0.345121	0.517065	0.171944
PSORS8	chr16	57405413	57406913	uc002eli.3	CX3CL1	4	0.261814	0.464067	0.202253
PSORS8	chr16	58718111	58719611	uc002eoc.1	SLC38A7	1	0.275432	0.479753	0.204321
PSORS8	chr16	82225895	82227395	uc021tlv.1	7SK	1	0.584113	0.20996	-0.374153
PSORS8	chr16	68032921	68034421	uc002eve.4	DPEP2	1	0.65326	0.419533	-0.233727
PSORS8	chr16	88769525	88771025	uc021tmn.1	RNF166	1	0.814046	0.620973	-0.193073
PSORS8	chr16	50714764	50716264	uc010vgp.1	SNX20	1	0.820371	0.657354	-0.163017
PSORS8	chr16	87735697	87737197	uc021tmj.1	hCG_1980662	1	0.71652	0.562155	-0.154365
PSORS8	chr16	50730049	50731549	uc002egl.1	NOD2	1	0.566117	0.413745	-0.152372
PSORS9	chr4	153273610	153275110	uc003imq.3	FBXW7	2	0.187674	0.360883	0.173209	0.138185
PSORS9	chr4	144302100	144303600	uc011chq.2	GAB1	1	0.215304	0.435828	0.220524
PSORS9	chr4	141177439	141178939	uc003iib.2	SCOC	1	0.725224	0.548708	-0.176516
