# Supplementary material for: Epigenome-wide DNA methylation regulates cardinal pathological features of psoriasis
Source: Clin Epigenetics. 2018 Aug 9;10:108. doi: 10.1186/s13148-018-0541-9 (PMC6085681; doi:10.1186/s13148-018-0541-9)
Supplement: Supplementary file 4 — Total list of differentially methylated promoters. Hypo- and hypermethylated promoters are presented in two sheets. (XLSX 86 kb) [file 13148_2018_541_MOESM4_ESM.xlsx]

## Sheet: Hypomethylated
Chr	Start	End	Promoter	Gene_Name	CGI_association	Probe_Count	Normal.mean	Disease.mean	Diff
chr16	82225895	82227395	uc021tlv.1	7SK		1	0.584113	0.20996	-0.374153
chr19	35938202	35939702	uc002nzg.2	FFAR2		1	0.799312	0.456022	-0.34329
chr11	2919950	2921450	uc001lwx.3	SLC22A18	Nshore	3	0.562379	0.232712	-0.329667
chr3	48263836	48265336	uc003csj.3	CAMP		1	0.709876	0.392224	-0.317651
chr14	22992296	22993796	uc001wfu.3	AV8S2A1N1T		1	0.853994	0.558508	-0.295486
chr11	72982186	72983686	uc001ots.4	P2RY6		1	0.80474	0.510931	-0.293809
chr1	114413875	114415375	uc001eds.3	PTPN22		3	0.703189	0.418128	-0.285062
chr16	30482982	30484482	uc010veu.1	ITGAL	Nshore	1	0.722609	0.442311	-0.280298
chr8	9045508	9047008	uc003wsp.1	BC017578		1	0.587771	0.311914	-0.275857
chr11	120529977	120531477	uc009zax.1	GRIK4		1	0.753544	0.481631	-0.271913
chr6	30129982	30131482	uc010jrx.3	TRIM15		1	0.701672	0.438024	-0.263648
chr20	58629979	58631479	uc002ybj.1	C20orf197		1	0.580773	0.31838	-0.262394
chr1	153329329	153330829	uc001fbq.3	S100A9		4	0.830234	0.568541	-0.261692
chr17	18379098	18380598	uc002gtw.3	LGALS9C		1	0.587741	0.326993	-0.260748
chr14	93651620	93653120	uc021sax.1	TMEM251	CGI	1	0.84727	0.589733	-0.257537
chr13	43565907	43567407	uc001uyw.2	EPSTI1	CGI	1	0.526882	0.27986	-0.247022
chr1	154831838	154833338	uc001ffo.3	KCNN3		1	0.782209	0.536755	-0.245454
chr20	33680118	33681618	uc002xbk.3	TRPC4AP	CGI	1	0.637016	0.393337	-0.243679
chr10	124319180	124320680	uc001lgk.1	DMBT1		1	0.463453	0.222988	-0.240465
chr16	68032921	68034421	uc002eve.4	DPEP2		1	0.65326	0.419533	-0.233727
chr2	175461993	175463493	uc002ujb.2	WIPF1		2	0.526847	0.298948	-0.227899
chr17	79880944	79882444	uc002kcm.3	MAFG	Sshore	1	0.817288	0.590847	-0.226441
chr20	56195132	56196632	uc002xyo.3	ZBP1		3	0.658198	0.433726	-0.224472
chr9	135996137	135997637	uc004cco.4	RALGDS	CGI	1	0.657549	0.433698	-0.22385
chr19	4539536	4541036	uc002mat.1	PLIN5	Nshelf	4	0.591455	0.367623	-0.223832
chr12	57871228	57872728	uc001snz.3	ARHGAP9	Sshore	1	0.70484	0.483061	-0.221779
chr20	47895849	47897349	uc010gia.1	SNORD12B	Sshore	1	0.57332	0.353688	-0.219633
chr2	68960912	68962412	uc010fdg.3	ARHGAP25		3	0.767194	0.549693	-0.217501
chr2	85803613	85805113	uc002spt.4	VAMP8		1	0.454259	0.238961	-0.215297
chr11	82707955	82709455	uc009yvg.1	RAB30		1	0.724218	0.509027	-0.215192
chr9	35041222	35042722	uc003zvw.3	C9orf131		1	0.788256	0.57331	-0.214945
chr1	156785439	156786939	uc001fqc.1	SH2D2A	Sshore	2	0.470104	0.255791	-0.214313
chr3	48935926	48937426	uc003cva.4	SLC25A20	CGI	1	0.724797	0.510489	-0.214308
chr20	1600189	1601689	uc010gai.3	SIRPB1		1	0.832129	0.618157	-0.213972
chr22	37256029	37257529	uc003apy.4	NCF4	Sshelf	2	0.616036	0.402388	-0.213648
chr17	38170613	38172113	uc002htp.3	CSF3		2	0.590183	0.377788	-0.212395
chr19	54876221	54877721	uc002qfk.1	LAIR1		1	0.744338	0.532025	-0.212313
chr15	77286020	77287520	uc010bkt.1	PSTPIP1		2	0.667298	0.456232	-0.211066
chr2	231190893	231192393	uc010fxm.1	SP140L		1	0.416299	0.205252	-0.211048
chr17	25798035	25799535	uc002gzj.1	KSR1		1	0.774181	0.563985	-0.210196
chr1	247711346	247712846	uc001idf.3	GCSAML		2	0.860479	0.653924	-0.206555
chr19	18197242	18198742	uc002nhw.1	IL12RB1		1	0.551558	0.347017	-0.204542
chr13	20763220	20764720	uc021rha.1	GJB2	Nshore	2	0.857368	0.653547	-0.203821
chr7	138560711	138562211	uc022amo.1	U6		1	0.862135	0.659818	-0.202318
chr5	180230402	180231902	uc010jlf.3	MGAT1	Sshore	4	0.730907	0.528769	-0.202138
chr1	9714144	9715644	uc001aqc.4	C1orf200	Sshore	2	0.775567	0.574094	-0.201473
chr8	22436986	22438486	uc003xca.3	PDLIM2	CGI	2	0.506028	0.304591	-0.201437
chr1	89664133	89665633	uc001dnb.3	GBP4		1	0.577766	0.376374	-0.201391
chr22	37403377	37404877	uc003aqf.3	TEX33		1	0.621898	0.420638	-0.201259
chr22	25002625	25004125	uc003aax.2	GGT1		1	0.759715	0.558787	-0.200929
chr12	69356520	69358020	uc001sur.3	CPM		1	0.827249	0.626943	-0.200306
chr8	128807207	128808707	uc022bbf.1	MIR1204	Sshore	1	0.575994	0.377156	-0.198838
chr1	17306673	17308173	uc001azw.3	MFAP2	CGI	1	0.874312	0.677086	-0.197226
chr1	111742825	111744325	uc001eak.2	DENND2D	Nshelf	1	0.759225	0.562282	-0.196944
chr7	45066232	45067732	uc011kcb.2	CCM2		4	0.471675	0.275182	-0.196493
chr1	10056254	10057754	uc001aqq.3	RBP7	CGI	2	0.634014	0.438892	-0.195123
chr6	111888063	111889563	uc011ebb.3	TRAF3IP2		1	0.552306	0.357603	-0.194703
chr19	17515502	17517002	uc010eat.1	AK311380		2	0.54796	0.354624	-0.193336
chr6	32920399	32921899	uc003ocm.2	HLA-DMA		3	0.710297	0.517009	-0.193287
chr16	88769525	88771025	uc021tmn.1	RNF166	Nshore	1	0.814046	0.620973	-0.193073
chr3	53163970	53165470	uc003dgj.3	RFT1	CGI	1	0.529588	0.33686	-0.192729
chr1	1711008	1712508	uc001aie.3	NADK	Nshore	1	0.31139	0.119725	-0.191665
chr6	41130424	41131924	uc003opy.3	TREM2		2	0.624173	0.433867	-0.190306
chr6	36972422	36973922	uc003onf.3	FGD2		1	0.451177	0.261325	-0.189852
chr1	17307581	17309081	uc001azy.3	MFAP2	Sshore	2	0.81735	0.62793	-0.18942
chr20	43802539	43804039	uc002xng.3	PI3		2	0.756337	0.56791	-0.188428
chr4	122084995	122086495	uc010ing.3	TNIP3		1	0.827578	0.639199	-0.18838
chr2	11751384	11752884	uc002rbp.1	GREB1	Sshore	1	0.614384	0.426238	-0.188146
chr2	75058781	75060281	uc002snd.3	HK2	Nshore	1	0.577751	0.390455	-0.187297
chr17	74639394	74640894	uc002jsh.3	ST6GALNAC1		1	0.770229	0.582947	-0.187282
chr13	92001858	92003358	uc021rlf.1	MIR19B1	Sshore	1	0.685829	0.499495	-0.186334
chr7	45018204	45019704	uc003tmh.2	MYO1G		2	0.781685	0.59565	-0.186035
chr4	77226178	77227678	uc003hka.3	STBD1	CGI	1	0.819165	0.633277	-0.185888
chr5	142814577	142816077	uc003lnc.3	NR3C1		1	0.613717	0.427907	-0.18581
chr11	10475665	10477165	uc001mio.1	AMPD3	Sshelf	4	0.680655	0.495153	-0.185502
chr14	100530750	100532250	uc001ygu.3	EVL		1	0.818901	0.633782	-0.18512
chr3	47028484	47029984	uc003cqq.1	NBEAL2		1	0.567978	0.383282	-0.184697
chr16	29673270	29674770	uc002dtm.4	SPN	Nshore	2	0.811483	0.62722	-0.184262
chr1	153084709	153086209	uc021ozt.1	SPRR2F		1	0.751014	0.566818	-0.184196
chr17	62009204	62010704	uc002jdp.1	CD79B		2	0.745656	0.561676	-0.18398
chr1	117543371	117544871	uc010oxc.2	CD101		2	0.825525	0.641822	-0.183703
chr15	50410919	50412419	uc010ufd.2	ATP8B4		1	0.807292	0.623666	-0.183627
chr17	73641645	73643145	uc002joy.3	SMIM6		2	0.726373	0.543615	-0.182758
chr6	32812212	32813712	uc003ocf.3	PSMB8	Sshore	10	0.74893	0.566396	-0.182533
chr2	158300104	158301604	uc002tzj.1	CYTIP		2	0.872569	0.690056	-0.182513
chr19	4559271	4560771	uc010dud.2	SEMA6B	Sshore	1	0.590253	0.408079	-0.182174
chr14	23588320	23589820	uc001wiv.2	CEBPE		3	0.779323	0.597158	-0.182164
chr6	108145021	108146521	uc010kdf.3	SCML4		1	0.455124	0.272985	-0.182138
chr5	131408484	131409984	uc003kwf.4	CSF2		1	0.623802	0.441701	-0.182101
chr14	22991573	22993073	uc001wft.2	TRAC		1	0.757042	0.575317	-0.181725
chr1	159046147	159047647	uc001ftj.1	AIM2		3	0.633977	0.452852	-0.181125
chr7	48351663	48353163	uc003tos.1	ABCA13		1	0.672126	0.491075	-0.181051
chr5	54397473	54398973	uc003jpm.3	GZMA		1	0.890372	0.709533	-0.180838
chr13	113632654	113634154	uc031qnl.1	MCF2L	CGI	1	0.58375	0.402969	-0.180781
chr17	80405637	80407137	uc002key.3	C17orf62	Nshore	1	0.799413	0.618693	-0.18072
chr8	17206090	17207590	uc003wxn.3	MTMR7		1	0.730944	0.550322	-0.180622
chr7	140102842	140104342	uc010lni.2	RAB19		1	0.433624	0.253065	-0.180559
chr8	95229031	95230531	uc011lgp.1	CDH17		1	0.75707	0.577025	-0.180045
chr19	14550085	14551585	uc002myq.3	PKN1	Nshore	1	0.838768	0.658945	-0.179823
chr1	209928393	209929893	uc001hhm.2	TRAF3IP3		1	0.849293	0.669615	-0.179678
chr19	10221196	10222696	uc002mnc.3	P2RY11	Nshore	1	0.636853	0.457425	-0.179429
chr6	25041898	25043398	uc011dju.2	FAM65B		3	0.676379	0.49712	-0.179259
chr11	64106689	64108189	uc009ypo.2	CCDC88B	Nshore	3	0.767468	0.588493	-0.178975
chr11	64007412	64008912	uc001nyy.3	FKBP2	CGI	1	0.683594	0.505146	-0.178448
chr11	59633541	59635041	uc001noj.2	TCN1		1	0.694213	0.515914	-0.178298
chr21	39869928	39871428	uc002yxa.3	ERG		1	0.787444	0.60922	-0.178223
chr19	12991835	12993335	uc002mvn.1	DNASE2	CGI	1	0.658897	0.48069	-0.178207
chr15	38987798	38989298	uc001zkf.1	C15orf53		2	0.839239	0.661612	-0.177627
chr3	187085167	187086667	uc003frm.3	RTP4		1	0.544163	0.366959	-0.177204
chr12	6054898	6056398	uc001qnm.2	ANO2		1	0.826413	0.649369	-0.177044
chr19	14785230	14786730	uc002mzi.4	EMR3		2	0.596808	0.419964	-0.176843
chr1	160616581	160618081	uc001fwl.4	SLAMF1		1	0.634074	0.457486	-0.176588
chr4	141177439	141178939	uc003iib.2	SCOC	Sshelf	1	0.725224	0.548708	-0.176516
chr16	11836148	11837648	uc002dbg.1	TXNDC11	CGI	1	0.644013	0.467548	-0.176465
chr13	20804872	20806372	uc001umz.4	GJB6	CGI	2	0.33895	0.163112	-0.175838
chr1	161691046	161692546	uc009wus.3	FCRLB	Nshelf	1	0.668402	0.492691	-0.175711
chr3	50283325	50284825	uc011bdn.2	GNAI2		1	0.678894	0.503279	-0.175615
chr14	21358561	21360061	uc001vyj.3	RNASE3		1	0.773669	0.59837	-0.175298
chr1	111414721	111416221	uc001dzx.3	CD53		1	0.642655	0.467437	-0.175218
chr5	169724322	169725822	uc003man.1	LCP2		2	0.811077	0.635872	-0.175205
chr17	37322818	37324318	uc031qzy.1	ARL5C	Sshore	1	0.646184	0.471142	-0.175041
chr17	74867728	74869228	uc002jti.3	MGAT5B	Sshore	1	0.420894	0.245878	-0.175016
chr17	29648267	29649767	uc002hgl.3	EVI2A		1	0.825436	0.651625	-0.173812
chr10	87402829	87404329	uc001kdm.1	AX746544		1	0.876646	0.702918	-0.173728
chr1	24239317	24240817	uc001bif.3	CNR2		1	0.796026	0.62244	-0.173585
chr3	100327432	100328932	uc003duc.3	GPR128		2	0.817204	0.644058	-0.173146
chr15	89938404	89939904	uc021suf.1	AK054710	Nshelf	1	0.561831	0.388691	-0.17314
chr14	99176949	99178449	uc001yfz.2	C14orf177		1	0.525238	0.352479	-0.172759
chr17	56405652	56407152	uc010wnt.3	BZRAP1	Sshelf	1	0.831547	0.659247	-0.172301
chr17	42466373	42467873	uc002igt.1	ITGA2B	Sshelf	3	0.681462	0.509162	-0.1723
chr5	156695361	156696861	uc021ygo.1	CYFIP2	Sshore	1	0.434027	0.261943	-0.172084
chr20	24928865	24930365	uc002wtx.2	CST7		3	0.657694	0.485663	-0.17203
chr2	238499269	238500769	uc002vwz.2	RAB17		1	0.609176	0.437304	-0.171873
chr1	84325729	84327229	uc001dja.1	AK097722	CGI	1	0.53116	0.359423	-0.171738
chr2	202046620	202048120	uc002uxi.1	CASP10		1	0.621902	0.450222	-0.17168
chr1	207276510	207278010	uc001hfn.1	AX229788		1	0.834966	0.663361	-0.171605
chr11	60738112	60739612	uc009yni.3	CD6		3	0.861847	0.690419	-0.171428
chr12	116996185	116997685	uc009zwk.1	MAP1LC3B2		4	0.463515	0.292089	-0.171426
chr13	31308644	31310144	uc001utf.2	ALOX5AP		1	0.732295	0.560903	-0.171392
chr2	100758537	100760037	uc002tag.3	AFF3		3	0.876192	0.704888	-0.171303
chr22	24822529	24824029	uc002zzy.4	ADORA2A	Sshore	2	0.606797	0.435495	-0.171303
chr8	101314987	101316487	uc003yjj.1	RNF19A		1	0.748561	0.577338	-0.171223
chr15	52404472	52405972	uc002abq.3	BCL2L10	CGI	1	0.860252	0.689257	-0.170994
chr17	39677526	39679026	uc002hxb.1	KRT15		1	0.364981	0.194041	-0.17094
chr8	24150579	24152079	uc003xdx.3	ADAM28		1	0.805404	0.634522	-0.170882
chr2	47403240	47404740	uc010fbd.3	C2orf61	CGI	1	0.683197	0.512322	-0.170875
chr10	12084669	12086169	uc001ilc.3	UPF2	CGI	1	0.773578	0.602721	-0.170856
chr11	36421546	36423046	uc010rfc.2	PRR5L		4	0.815968	0.645135	-0.170833
chr19	49837427	49838927	uc002pnc.3	CD37	Nshelf	1	0.876773	0.705981	-0.170792
chr20	4795269	4796769	uc002wld.3	RASSF2		1	0.736535	0.565912	-0.170623
chr8	134072103	134073603	uc011ljd.2	SLA		2	0.872816	0.702347	-0.170469
chr20	62198607	62200107	uc002yfl.1	HELZ2	CGI	2	0.778506	0.608518	-0.169988
chr2	204570197	204571697	uc002vag.1	CD28		2	0.671251	0.501344	-0.169906
chr7	33080277	33081777	uc022abo.2	NT5C3A		1	0.435744	0.266022	-0.169722
chr2	11673241	11674741	uc002rbk.1	GREB1		1	0.772406	0.602703	-0.169703
chr19	6670099	6671599	uc002mfk.2	TNFSF14		1	0.722651	0.553182	-0.169468
chr2	113884137	113885637	uc002tjb.3	IL1RN		1	0.858866	0.689407	-0.169459
chr6	75912043	75913543	uc021zbv.1	COL12A1	CGI	2	0.609641	0.440635	-0.169006
chr6	118879084	118880584	uc021zef.1	PLN		1	0.802973	0.634245	-0.168729
chr7	101927404	101928904	uc011kko.2	SH2B2	Nshore	1	0.836644	0.667934	-0.16871
chr10	129844812	129846312	uc001lkd.3	PTPRE		4	0.481596	0.312911	-0.168685
chr11	10476480	10477980	uc001mip.1	AMPD3	Sshelf	2	0.373325	0.204691	-0.168635
chr12	54890494	54891994	uc001sgc.4	NCKAP1L		2	0.884597	0.716125	-0.168472
chr12	7059433	7060933	uc009zfl.1	PTPN6		2	0.75756	0.589125	-0.168435
chr2	202097165	202098665	uc002uxn.3	CASP8		1	0.732736	0.564537	-0.1682
chr1	41327518	41329018	uc001cgj.3	CITED4	CGI	2	0.411583	0.243648	-0.167935
chr2	175498807	175500307	uc002uiz.3	WIPF1		1	0.493742	0.326163	-0.167579
chr3	148582042	148583542	uc003ewm.3	CPA3		1	0.778564	0.611069	-0.167495
chr5	39270259	39271759	uc011cpl.2	FYB		1	0.777109	0.609711	-0.167398
chr4	36257139	36258639	uc010ifa.3	BC030111		1	0.712703	0.545482	-0.167221
chr17	48350787	48352287	uc021tzz.1	TMEM92	CGI	2	0.51522	0.348155	-0.167065
chr13	30947536	30949036	uc001usu.3	LINC00426		1	0.773508	0.606477	-0.167031
chr17	56314786	56316286	uc010dco.2	LPO		1	0.701852	0.534937	-0.166915
chr12	47609004	47610504	uc001rpq.3	PCED1B		1	0.827117	0.660257	-0.16686
chr13	46755959	46757459	uc001vba.4	LCP1		1	0.85985	0.69305	-0.1668
chr19	10196527	10198027	uc002mmw.4	C19orf66	CGI	1	0.476015	0.309241	-0.166774
chr6	11382081	11383581	uc010joz.2	NEDD9		2	0.801911	0.635225	-0.166686
chr12	1725221	1726721	uc001qjj.3	WNT5B		1	0.491986	0.325376	-0.166609
chr1	248902651	248904151	uc009xhb.3	LYPD8		1	0.877729	0.711462	-0.166267
chr4	1194704	1196204	uc003gcr.1	AX747178		2	0.772582	0.606502	-0.16608
chr12	15090963	15092463	uc001rco.3	ERP27		1	0.870546	0.704473	-0.166073
chr13	33589200	33590700	uc001uur.1	KL	CGI	1	0.830459	0.664392	-0.166067
chr10	26726265	26727765	uc001isr.3	APBB1IP	CGI	1	0.618548	0.452608	-0.165939
chr7	37392772	37394272	uc022abv.1	ELMO1		2	0.838834	0.672941	-0.165893
chr17	72587185	72588685	uc021ucq.1	C17orf77		1	0.761344	0.59547	-0.165874
chr6	41253957	41255457	uc003oqf.2	TREM1		2	0.676289	0.510437	-0.165852
chr19	10449845	10451345	uc002mob.2	ICAM3	Sshelf	2	0.893093	0.727265	-0.165828
chr3	111450326	111451826	uc003dyc.3	PHLDB2		2	0.849536	0.683938	-0.165599
chr8	10585823	10587323	uc003wtg.1	BC043573	CGI	1	0.516008	0.350612	-0.165396
chr16	29756840	29758340	uc002dtp.2	C16orf54		2	0.81351	0.648296	-0.165214
chr8	1764396	1765896	uc022aqo.1	MIR596	CGI	1	0.528344	0.363333	-0.165011
chr16	10970054	10971554	uc002dag.2	CIITA	Nshore	1	0.409738	0.244932	-0.164806
chr5	156535748	156537248	uc003lwk.2	HAVCR2		2	0.663103	0.498322	-0.164781
chr11	58979994	58981494	uc001nnu.4	MPEG1		1	0.808119	0.643672	-0.164447
chr18	72165822	72167322	uc002lln.2	CNDP2	Sshore	1	0.436235	0.271892	-0.164343
chr17	34417006	34418506	uc002hkv.3	CCL3		1	0.768108	0.603774	-0.164334
chr16	30197002	30198502	uc002dwy.1	CORO1A	Sshore	2	0.714064	0.549794	-0.164269
chr16	3558893	3560393	uc002cvm.2	CLUAP1		1	0.510604	0.346669	-0.163935
chr11	118083574	118085074	uc001psi.2	AMICA1		1	0.824839	0.660968	-0.163871
chr19	47839261	47840761	uc002pgk.2	C5AR2		1	0.57152	0.407662	-0.163859
chr10	49892517	49894017	uc001jha.4	WDFY4		1	0.83094	0.66709	-0.16385
chr1	207094878	207096378	uc001hey.3	FAIM3		2	0.773997	0.61017	-0.163827
chr15	40599674	40601174	uc001zld.3	PLCB2		3	0.765628	0.60186	-0.163768
chr5	180668389	180669889	uc010jlt.1	SNORD96A	Nshore	1	0.619847	0.45624	-0.163608
chr11	45722642	45724142	uc001nah.1	DQ585760		1	0.760274	0.596728	-0.163546
chr8	145085581	145087081	uc011lkw.2	SPATC1		1	0.815862	0.65239	-0.163473
chr6	32810862	32812362	uc021ywa.1	LOC100507463	CGI	1	0.527451	0.364379	-0.163072
chr16	50714764	50716264	uc010vgp.1	SNX20		1	0.820371	0.657354	-0.163017
chr12	111536320	111537820	uc001tsb.2	CUX2		1	0.732208	0.569349	-0.162859
chr12	58135444	58136944	uc001spr.3	AGAP2	Sshelf	1	0.555087	0.392415	-0.162671
chr19	54971140	54972640	uc021vbk.1	KIAA1932	CGI	1	0.677567	0.515205	-0.162362
chr16	30393671	30395171	uc002dxy.4	2001-09-01	Sshelf	1	0.835876	0.673555	-0.162322
chr7	128579771	128581271	uc010llu.1	IRF5	Sshore	1	0.888588	0.726299	-0.162289
chr1	15426703	15428203	uc001avs.4	KAZN		1	0.788011	0.625897	-0.162114
chr1	27667482	27668982	uc001bnv.2	SYTL1		4	0.427863	0.26592	-0.161943
chr9	93563206	93564706	uc004arb.3	SYK	CGI	1	0.391734	0.229901	-0.161833
chr2	143885898	143887398	uc010zbl.1	ARHGAP15		2	0.742847	0.58115	-0.161696
chr8	74331308	74332808	uc003xzl.3	STAU2-AS1		1	0.671185	0.50964	-0.161545
chr12	31476249	31477749	uc001rkf.1	FLJ13224	CGI	2	0.466184	0.304893	-0.16129
chr2	177027804	177029304	uc002ukt.1	HOXD3	CGI	1	0.450983	0.289946	-0.161038
chr1	183559239	183560739	uc001gqj.4	NCF2		1	0.483734	0.322889	-0.160846
chr6	30103509	30105009	uc003npm.2	TRIM40		1	0.768183	0.607346	-0.160837
chr9	134151406	134152906	uc004cak.3	FAM78A	CGI	1	0.831307	0.670519	-0.160788
chr10	49891920	49893420	uc001jgy.3	WDFY4		1	0.819973	0.659239	-0.160735
chr19	7740942	7742442	uc002mhh.1	C19orf59	Nshelf	2	0.506318	0.345607	-0.160711
chr12	57940614	57942114	uc001som.2	DCTN2	CGI	1	0.714824	0.554196	-0.160628
chr11	128565418	128566918	uc001qel.3	FLI1-AS1	Sshore	1	0.658844	0.498218	-0.160626
chr16	31270287	31271787	uc002ebq.3	ITGAM		1	0.811924	0.651357	-0.160566
chr2	223288321	223289821	uc010zlo.2	SGPP2	CGI	1	0.497999	0.337494	-0.160504
chr17	25957173	25958673	uc002gzp.3	LGALS9		1	0.535053	0.374674	-0.160379
chr11	67170383	67171883	uc001ola.4	TBC1D10C	Sshore	1	0.827666	0.667415	-0.160251
chr11	2322242	2323742	uc001lvx.1	TSPAN32		6	0.753123	0.592883	-0.16024
chr7	150548564	150550064	uc003wia.2	ABP1		1	0.875867	0.715741	-0.160126
chr15	43531441	43532941	uc001zrc.2	TGM5		2	0.83086	0.670858	-0.160002
chr9	117692375	117693875	uc022bmi.1	TNFSF8		1	0.815235	0.655439	-0.159796
chr17	76127988	76129488	uc002jul.1	TMC6	CGI	1	0.427083	0.26729	-0.159793
chr8	82191717	82193217	uc003yca.2	FABP5	CGI	1	0.44743	0.287683	-0.159746
chr6	112114584	112116084	uc003pvj.3	FYN		2	0.869655	0.70993	-0.159725
chr3	148446966	148448466	uc003ewk.4	AGTR1		1	0.733529	0.573829	-0.1597
chr11	45716688	45718188	uc021qhd.1	DQ582305		1	0.855698	0.696089	-0.159608
chr17	72708608	72710108	uc002jlg.3	CD300LF		1	0.803491	0.643896	-0.159595
chr3	112217908	112219408	uc003dza.4	BTLA		1	0.85515	0.695567	-0.159583
chr22	30662329	30663829	uc003ahb.3	OSM		1	0.767109	0.607641	-0.159469
chr8	23021043	23022543	uc003xcz.2	TNFRSF10D	CGI	1	0.278249	0.11893	-0.159318
chr2	113593856	113595356	uc002tii.1	IL1B		1	0.539726	0.380575	-0.159151
chr1	202128619	202130119	uc001gxl.2	PTPN7		1	0.911717	0.752712	-0.159005
chr22	39352526	39354026	uc003awn.2	APOBEC3A		1	0.524754	0.3659	-0.158854
chr22	23921995	23923495	uc002zxd.3	IGLL1		1	0.794405	0.635617	-0.158789
chr8	129060397	129061897	uc022bbj.1	MIR1207		1	0.847138	0.688499	-0.158639
chr11	62766471	62767971	uc001nwn.1	SLC22A8		1	0.42095	0.262611	-0.158339
chr17	33415848	33417348	uc002hip.2	RFFL	CGI	1	0.502245	0.343954	-0.158291
chr7	106504722	106506222	uc003vdv.4	PIK3CG	Nshore	2	0.760892	0.60273	-0.158162
chr12	10324231	10325731	uc001qxp.2	BC055085		1	0.86186	0.703715	-0.158145
chr3	108320697	108322197	uc003dxf.1	DZIP3		1	0.797086	0.639268	-0.157818
chr13	107027910	107029410	uc001vqg.3	LINC00460		1	0.527909	0.370167	-0.157743
chr2	198062262	198063762	uc021vuk.2	ANKRD44		1	0.657569	0.500175	-0.157395
chr10	6103833	6105333	uc001iiz.2	IL2RA		1	0.582129	0.424765	-0.157365
chr19	15574882	15576382	uc002nbe.2	RASAL3	Nshelf	1	0.433139	0.275778	-0.157361
chr20	1471733	1473233	uc002wfh.3	SIRPB2		1	0.64888	0.491576	-0.157304
chr1	31230183	31231683	uc001bsc.2	LAPTM5		1	0.791214	0.633935	-0.157279
chr11	45710145	45711645	uc010rfx.1	DQ577649		1	0.782769	0.625635	-0.157134
chr1	160492552	160494052	uc001fwe.2	SLAMF6		1	0.606657	0.449679	-0.156978
chr7	112724276	112725776	uc022akd.1	GPR85		1	0.807577	0.650767	-0.15681
chr15	68497948	68499448	uc002arb.3	CALML4		1	0.463911	0.307331	-0.156579
chr19	46712418	46713918	uc010xxw.2	DKFZp434J0226		1	0.715311	0.559002	-0.156309
chr2	33358663	33360163	uc002rou.3	LTBP1		1	0.420528	0.264453	-0.156075
chr11	124413050	124414550	uc010sam.2	OR8B12		1	0.770996	0.614953	-0.156043
chr17	80407102	80408602	uc021ufq.1	C17orf62	CGI	1	0.741757	0.585795	-0.155962
chr3	183272999	183274499	uc003flr.3	KLHL6		2	0.654219	0.49826	-0.155959
chr16	3626892	3628392	uc010btn.3	NLRC3		1	0.819453	0.663786	-0.155667
chr1	153363164	153364664	uc001fbs.3	S100A8		2	0.515855	0.36022	-0.155635
chr3	150995730	150997230	uc003eys.1	P2RY14		1	0.816675	0.661127	-0.155549
chr3	50375164	50376664	uc003dac.2	RASSF1	CGI	1	0.558295	0.402962	-0.155332
chr11	3646689	3648189	uc001lya.2	TRPC2		1	0.900921	0.745597	-0.155324
chr5	131630117	131631617	uc010jdq.1	SLC22A4	CGI	1	0.324958	0.169897	-0.155061
chr11	60144957	60146457	uc009ymx.1	MS4A7		1	0.679783	0.524815	-0.154968
chr2	219031216	219032716	uc002vhc.3	CXCR1		1	0.507965	0.353315	-0.15465
chr1	153347575	153349075	uc001fbr.1	S100A12		1	0.540125	0.38561	-0.154515
chr7	129006963	129008463	uc003vov.3	AHCYL2		1	0.5966	0.44216	-0.15444
chr16	87735697	87737197	uc021tmj.1	hCG_1980662	CGI	1	0.71652	0.562155	-0.154365
chr20	57581809	57583309	uc002yai.2	CTSZ	CGI	1	0.718378	0.56411	-0.154268
chr12	52886681	52888181	uc001sam.3	KRT6A		1	0.628957	0.474832	-0.154124
chr7	75442592	75444092	uc011kga.2	CCL24		1	0.613746	0.459803	-0.153943
chr6	32908347	32909847	uc003ocl.2	HLA-DMB		1	0.837745	0.683875	-0.15387
chr5	176325833	176327333	uc003mfa.3	HK3		1	0.789537	0.635792	-0.153745
chr2	11605803	11607303	uc002rbe.4	E2F6	CGI	1	0.57607	0.422416	-0.153654
chr19	35819071	35820571	uc010edt.3	CD22		1	0.799376	0.645731	-0.153645
chr15	40397792	40399292	uc001zkt.4	BMF	Nshore	1	0.66265	0.509043	-0.153607
chr4	178648910	178650410	uc010iru.3	LOC285501		1	0.758226	0.605203	-0.153023
chr14	22917106	22918606	uc001wdw.2	TCRDV2J2		1	0.842834	0.690297	-0.152537
chr1	202130216	202131716	uc001gxm.2	PTPN7		1	0.742842	0.590307	-0.152535
chr17	72527113	72528613	uc002jkx.2	CD300LB		1	0.765833	0.613387	-0.152446
chr16	50730049	50731549	uc002egl.1	NOD2		1	0.566117	0.413745	-0.152372
chr6	33871410	33872910	uc003ohr.2	DQ573006		1	0.902714	0.750529	-0.152184
chr1	157789440	157790940	uc001frh.3	FCRL1		1	0.834173	0.682223	-0.15195
chr1	247578457	247579957	uc001icr.3	NLRP3		1	0.647115	0.495298	-0.151817
chr19	17515551	17517051	uc002ngm.1	AK055623		1	0.776136	0.624411	-0.151725
chr5	169757434	169758934	uc011deu.1	LOC257358		1	0.810424	0.658702	-0.151722
chr10	129978399	129979899	uc001lkg.1	AK124226		1	0.815556	0.663919	-0.151637
chr12	53496273	53497773	uc001sbv.3	SOAT2		1	0.760752	0.609124	-0.151628
chr2	113762448	113763948	uc010yxr.2	IL36A		1	0.820941	0.669349	-0.151591
chr11	63973151	63974651	uc001nyl.2	FERMT3	Nshore	1	0.821625	0.670037	-0.151588
chr6	119030738	119032238	uc003pya.2	CEP85L		1	0.675564	0.52398	-0.151584
chr11	1873199	1874699	uc001lui.3	LSP1		1	0.79871	0.647184	-0.151526
chr6	154677400	154678900	uc003qpx.3	IPCEF1		1	0.830271	0.67909	-0.151181
chr19	8116645	8118145	uc002mjd.3	CCL25	Sshore	1	0.789428	0.638274	-0.151153
chr2	27718705	27720205	uc002rky.3	GCKR	Sshore	1	0.831997	0.680844	-0.151152
chr22	37677494	37678994	uc003ard.4	CYTH4		1	0.454123	0.303357	-0.150767
chr2	218989735	218991235	uc002vha.2	CXCR2		1	0.354426	0.203668	-0.150757
chr19	694961	696461	uc002lpl.1	PRSS57		1	0.711858	0.561657	-0.150201
chr1	238024474	238025974	uc010pyc.2	LOC100130331		1	0.658519	0.508324	-0.150196
chr6	46713653	46715153	uc011dwf.2	ANKRD66		1	0.792388	0.642236	-0.150152
chr6	41168425	41169925	uc010jxm.1	TREML2		1	0.742269	0.592205	-0.150064

## Sheet: Hypermethylated
Chr	Start	End	Promoter	Gene_Name	CGI_association	Probe_Count	Normal.mean	Disease.mean	Diff
chr14	65801401	65802901	uc021ruw.1	MIR4708		1	0.472191	0.755921	0.28373
chr11	71899601	71901101	uc001orz.2	FOLR1		1	0.527492	0.786581	0.25909
chr19	51530385	51531885	uc002pvd.1	KLK11	Nshelf	2	0.407562	0.664558	0.256997
chr17	35656192	35657692	uc002hnk.3	ACACA		2	0.270324	0.527097	0.256773
chr15	42749230	42750730	uc001zpw.3	ZNF106		3	0.228747	0.484987	0.25624
chr17	46131036	46132536	uc010wle.2	NFE2L1		1	0.243344	0.496493	0.253149
chr2	202221601	202223101	uc010ftg.3	ALS2CR12		1	0.43885	0.689831	0.250981
chr15	66999929	67001429	uc002aqg.3	SMAD6	Sshelf	1	0.281958	0.521484	0.239526
chr9	34652893	34654393	uc003zvk.4	IL11RA		1	0.158979	0.393983	0.235004
chr1	178309605	178311105	uc001glr.3	RASAL2		1	0.273614	0.50832	0.234707
chr6	42787793	42789293	uc003oso.1	GLTSCR1L		1	0.27571	0.5101	0.23439
chr12	53441732	53443232	uc001sbm.3	TENC1	Sshore	1	0.386282	0.619264	0.232983
chr12	118627850	118629350	uc001twv.3	TAOK3		1	0.245591	0.478106	0.232515
chr8	62601908	62603408	uc011leg.2	ASPH		1	0.181179	0.410202	0.229024
chr17	39557667	39559167	uc021txj.1	LOC100505782		2	0.492202	0.721036	0.228834
chr4	1202250	1203750	uc021xkj.1	SPON2	CGI	1	0.432324	0.660874	0.22855
chr10	76817772	76819272	uc001jwq.1	DUPD1		1	0.276702	0.505216	0.228514
chr17	34079397	34080897	uc002hjv.2	GAS2L2		1	0.302685	0.530272	0.227588
chr6	112574852	112576352	uc021zdw.1	LAMA4	CGI	3	0.225492	0.452829	0.227336
chr1	160159284	160160784	uc010pja.2	CASQ1		1	0.21657	0.443402	0.226832
chr22	24128149	24129649	uc002zyg.2	SMARCB1	CGI	1	0.553012	0.779102	0.22609
chr19	52194864	52196364	uc002pxh.1	MIR99B		1	0.319248	0.545012	0.225764
chr12	56113150	56114650	uc010spt.1	RDH5	Sshelf	3	0.447342	0.672748	0.225407
chr15	91503656	91505156	uc021suk.1	AK054837	Sshelf	1	0.488495	0.712624	0.224128
chr5	176792891	176794391	uc003mgg.1	RGS14	CGI	2	0.36331	0.587383	0.224073
chr8	102063281	102064781	uc022azj.1	FLJ42969		1	0.381199	0.604501	0.223303
chr1	85724855	85726355	uc001dkw.3	C1orf52	CGI	1	0.221359	0.442781	0.221422
chr14	21466413	21467913	uc001vyr.3	SLC39A2		2	0.191691	0.413092	0.221401
chr1	153599039	153600539	uc001fcf.4	S100A13		2	0.218298	0.439346	0.221048
chr4	144302100	144303600	uc011chq.2	GAB1		1	0.215304	0.435828	0.220524
chr9	130025755	130027255	uc011mae.2	GARNL3		1	0.288534	0.508324	0.21979
chr2	202562280	202563780	uc010zht.2	MPP4		1	0.322824	0.542464	0.21964
chr19	2427375	2428875	uc002lvx.1	TIMM13	CGI	2	0.303187	0.522357	0.21917
chr19	3969327	3970827	uc002lzc.1	DAPK3	CGI	1	0.19879	0.416381	0.217591
chr11	7596997	7598497	uc010rbb.1	PPFIBP2		1	0.323076	0.540484	0.217408
chr9	92253697	92255197	uc004aqs.2	UNQ6494		1	0.266056	0.482424	0.216368
chr1	234667025	234668525	uc001hwe.3	LOC100506795		4	0.291105	0.507388	0.216284
chr10	111764721	111766221	uc001kys.4	ADD3	Nshore	2	0.329274	0.545424	0.21615
chr3	184054275	184055775	uc003fod.2	FAM131A	Nshore	3	0.364674	0.580028	0.215354
chr11	111847032	111848532	uc001pmm.3	DIXDC1	CGI	2	0.229473	0.44429	0.214816
chr11	57194060	57195560	uc001nkg.4	SLC43A3	CGI	2	0.175662	0.39031	0.214647
chr3	11623336	11624836	uc010hdw.1	VGLL4		1	0.156715	0.371251	0.214536
chr9	131682173	131683673	uc004bwo.2	PHYHD1		2	0.580437	0.793603	0.213166
chr5	150019206	150020706	uc003lso.4	SYNPO		1	0.17514	0.387666	0.212526
chr12	6877218	6878718	uc001qqr.3	PTMS	Sshore	1	0.219849	0.432307	0.212458
chr22	29702047	29703547	uc003afe.1	GAS2L1	CGI	1	0.187743	0.399864	0.212121
chr5	142779917	142781417	uc031slp.1	NR3C1	Nshore	1	0.221834	0.433318	0.211483
chr11	47376000	47377500	uc001nfd.3	SLC39A13	CGI	2	0.257084	0.46717	0.210085
chr17	66951033	66952533	uc002jhp.3	ABCA8		1	0.27943	0.489332	0.209901
chr2	234295799	234297299	uc002vuj.1	DGKD		1	0.383161	0.591804	0.208643
chr16	3161562	3163062	uc002cua.3	ZNF205		1	0.177527	0.384223	0.206697
chr17	75470324	75471824	uc010dhd.3	2009-09-01		1	0.261604	0.467628	0.206024
chr2	29203163	29204663	uc010ezl.3	FAM179A		3	0.496944	0.701965	0.205021
chr6	26224382	26225882	uc003nhc.4	HIST1H3E	CGI	1	0.308319	0.513212	0.204894
chr19	6475757	6477257	uc002mfb.3	DENND1C	CGI	5	0.361985	0.566656	0.204671
chr10	65223988	65225488	uc010qir.2	JMJD1C-AS1	CGI	1	0.233003	0.437659	0.204656
chr18	61441608	61443108	uc002ljm.4	SERPINB7		1	0.480061	0.684439	0.204378
chr16	58718111	58719611	uc002eoc.1	SLC38A7	CGI	1	0.275432	0.479753	0.204321
chr1	156217408	156218908	uc001fnu.2	PAQR6	Sshore	6	0.322453	0.526364	0.203912
chr20	45312624	45314124	uc002xsg.2	SLC13A3	Nshelf	1	0.328294	0.531477	0.203183
chr16	57405413	57406913	uc002eli.3	CX3CL1		4	0.261814	0.464067	0.202253
chr18	56295689	56297189	uc002lhj.4	ALPK2		3	0.432782	0.634767	0.201986
chr19	10735170	10736670	uc002mpf.3	SLC44A2	CGI	8	0.267759	0.469288	0.201529
chr22	39759174	39760674	uc003axs.4	SYNGR1		1	0.4877	0.688923	0.201223
chr17	17109146	17110646	uc002gqz.3	PLD6	CGI	1	0.170312	0.37136	0.201048
chr7	23285315	23286815	uc003swa.2	GPNMB	Nshore	1	0.225475	0.426177	0.200702
chr18	10453624	10455124	uc002kom.4	APCDD1	CGI	2	0.30784	0.507803	0.199963
chr22	45607765	45609265	uc003bfv.1	KIAA0930		9	0.210189	0.410118	0.199929
chr19	18384819	18386319	uc010ebn.2	KIAA1683		2	0.13092	0.330613	0.199692
chr9	124029379	124030879	uc010mvr.1	GSN		1	0.111949	0.311197	0.199248
chr6	152701997	152703497	uc010kja.2	SYNE1		5	0.194869	0.39366	0.19879
chr2	26700410	26701910	uc002rhh.3	OTOF		1	0.189329	0.388116	0.198787
chr3	64210631	64212131	uc003dmf.3	PRICKLE2		1	0.4074	0.605941	0.19854
chr10	63421718	63423218	uc010qik.2	C10orf107	CGI	3	0.229618	0.427938	0.19832
chr8	38385680	38387180	uc003xlx.1	C8orf86		1	0.244564	0.442825	0.198262
chr8	29120110	29121610	uc003xhh.4	KIF13B	CGI	1	0.571547	0.769705	0.198158
chr4	1236541	1238041	uc031sdc.1	CTBP1	Nshelf	1	0.384849	0.582969	0.198121
chr6	10554948	10556448	uc003mzd.3	GCNT2		3	0.209869	0.407702	0.197833
chr11	111605549	111607049	uc009yye.1	PPP2R1B		1	0.181213	0.378823	0.19761
chr17	80291421	80292921	uc002keo.3	SECTM1	CGI	2	0.233819	0.431139	0.19732
chr17	80250190	80251690	uc002kek.1	BC033560	CGI	1	0.343439	0.539474	0.196035
chr11	71709662	71711162	uc001ori.2	IL18BP		1	0.197142	0.393165	0.196024
chr17	77029380	77030880	uc002jws.4	C1QTNF1		6	0.31848	0.514348	0.195869
chr12	53442834	53444334	uc001sbo.1	TENC1	Sshore	1	0.438596	0.633928	0.195332
chr1	161170936	161172436	uc010pki.2	NDUFS2	CGI	1	0.23495	0.430005	0.195055
chr19	10443814	10445314	uc002moa.3	RAVER1	CGI	2	0.185536	0.380522	0.194985
chr12	113586662	113588162	uc010sys.2	CCDC42B	Nshelf	1	0.161378	0.356022	0.194644
chr3	171560138	171561638	uc003fhw.2	TMEM212		2	0.546801	0.741152	0.194351
chr15	73925253	73926753	uc002avs.3	NPTN	CGI	1	0.285642	0.479897	0.194254
chr12	125002340	125003840	uc001ugk.1	NCOR2	CGI	2	0.210467	0.40439	0.193922
chr1	151344710	151346210	uc010pcy.3	SELENBP1		4	0.330454	0.524281	0.193827
chr17	38183398	38184898	uc031rac.1	SNORD124		1	0.469817	0.663238	0.193421
chr16	15595122	15596622	uc002ddp.3	C16orf45		1	0.195067	0.388228	0.193161
chr1	86046526	86048026	uc021opf.1	AL832891	CGI	1	0.219455	0.412124	0.192669
chr22	17680045	17681545	uc002zmj.1	CECR1		7	0.295483	0.488008	0.192525
chr1	39406956	39408456	uc001ccu.1	RHBDL2		1	0.208767	0.400789	0.192022
chr19	49219714	49221214	uc002pkf.2	MAMSTR	Nshore	3	0.201949	0.393869	0.19192
chr17	78160598	78162098	uc002jxx.3	CARD14	Nshelf	3	0.238258	0.43001	0.191753
chr1	153521234	153522734	uc001fca.1	S100A3		2	0.203651	0.395202	0.19155
chr6	132272018	132273518	uc003qcz.3	CTGF	CGI	1	0.154069	0.345466	0.191396
chr3	10325102	10326602	uc010hcz.3	LINC00852		1	0.565541	0.756908	0.191367
chr8	125740230	125741730	uc003yrk.2	MTSS1	CGI	4	0.312248	0.503529	0.191281
chr2	42794184	42795684	uc002rsp.1	MTA3	Nshore	2	0.287321	0.478602	0.19128
chr1	15271414	15272914	uc001avq.2	KAZN		6	0.225377	0.416615	0.191239
chr12	57868256	57869756	uc001sny.3	ARHGAP9	CGI	2	0.236708	0.427772	0.191064
chr11	62456871	62458371	uc001nun.3	LRRN4CL	Sshore	5	0.344513	0.535574	0.191061
chr14	102974654	102976154	uc001ylx.1	ANKRD9	CGI	1	0.268322	0.459022	0.190701
chr4	38868353	38869853	uc011byg.2	FAM114A1	CGI	1	0.129115	0.319766	0.190651
chr12	6876141	6877641	uc009zey.1	MLF2	CGI	1	0.253389	0.444009	0.19062
chr4	57370374	57371874	uc003hby.1	ARL9	CGI	1	0.32562	0.516016	0.190396
chr22	26960870	26962370	uc003acw.3	TPST2		1	0.581759	0.771641	0.189882
chr7	142510584	142512084	uc003wbp.2	TCRBV20S1A1N2		1	0.455213	0.64496	0.189746
chr12	58119022	58120522	uc001sps.4	AGAP2-AS1	CGI	6	0.234266	0.423896	0.18963
chr4	88243556	88245056	uc003hqo.2	HSD17B13		1	0.257732	0.447274	0.189541
chr13	99629838	99631338	uc001vnw.2	DOCK9		4	0.450812	0.640293	0.189481
chr15	76004689	76006189	uc002baw.3	CSPG4		1	0.531998	0.720979	0.188981
chr11	117957008	117958508	uc001pry.1	TMPRSS4-AS1		1	0.451287	0.64018	0.188894
chr17	43317495	43318995	uc002iiq.3	FMNL1	CGI	2	0.267161	0.455847	0.188685
chr17	76712607	76714107	uc010wtw.1	CYTH1		1	0.119432	0.308091	0.188659
chr2	74606982	74608482	uc002skx.3	DCTN1		1	0.301045	0.489658	0.188614
chr7	1126722	1128222	uc003skb.2	GPER	CGI	1	0.151153	0.339545	0.188392
chr20	43936467	43937967	uc002xnn.2	MATN4	Sshore	3	0.343062	0.531047	0.187985
chr1	161168104	161169604	uc001fyv.3	NDUFS2	Nshelf	5	0.252018	0.439742	0.187723
chr4	41613918	41615418	uc003gwb.1	LIMCH1		1	0.450023	0.637373	0.18735
chr22	31517908	31519408	uc003ajt.4	INPP5J		2	0.226485	0.413673	0.187188
chr14	23623159	23624659	uc001wix.4	SLC7A8		4	0.226236	0.413096	0.18686
chr19	1070219	1071719	uc002lrb.1	HMHA1	CGI	4	0.330756	0.517329	0.186573
chr1	151137497	151138997	uc010pcs.2	SCNM1		2	0.218206	0.404667	0.186462
chr15	63412998	63414498	uc002alv.3	LACTB	CGI	1	0.29094	0.476951	0.186012
chr19	55624486	55625986	uc010yfs.2	PPP1R12C	Nshelf	1	0.386391	0.571973	0.185582
chr3	149373806	149375306	uc010hvg.1	AK309441	CGI	3	0.180259	0.365766	0.185506
chr4	87769916	87771416	uc003hqd.2	SLC10A6		1	0.207784	0.393229	0.185445
chr11	69468678	69470178	uc010rqh.1	AK294004	CGI	1	0.283811	0.469225	0.185415
chr11	64702860	64704360	uc001oca.3	GPHA2		2	0.333166	0.518414	0.185248
chr3	121612170	121613670	uc003eep.2	SLC15A2		1	0.221444	0.406619	0.185176
chr12	56693675	56695175	uc001sks.1	CS	CGI	1	0.273714	0.458736	0.185022
chr22	46480876	46482376	uc003bgu.2	MIRLET7BHG	CGI	9	0.282357	0.46736	0.185002
chr1	203443882	203445382	uc001gzs.3	PRELP		2	0.291194	0.476167	0.184973
chr4	1166157	1167657	uc003gco.4	SPON2	CGI	5	0.321694	0.506605	0.184911
chr19	49843059	49844559	uc002pnb.1	AK097351	CGI	1	0.233047	0.417946	0.184898
chr1	26145396	26146896	uc001bkq.4	MTFR1L	CGI	1	0.116653	0.30146	0.184808
chr2	242498058	242499558	uc021vzh.2	BOK-AS1	CGI	2	0.302769	0.487382	0.184613
chr8	145018405	145019905	uc003zae.1	PLEC	CGI	1	0.422682	0.60671	0.184027
chr7	116659271	116660771	uc011knm.2	ST7		2	0.360472	0.544408	0.183936
chr11	57089171	57090671	uc001njr.3	TNKS1BP1	Nshore	2	0.205163	0.388975	0.183812
chr19	1355322	1356822	uc002lsb.2	MUM1	CGI	1	0.295418	0.47906	0.183642
chr13	113655027	113656527	uc001vss.4	MCF2L	CGI	1	0.322323	0.505906	0.183584
chr19	16177316	16178816	uc002ndi.2	TPM4	CGI	2	0.253155	0.436617	0.183462
chr2	128641934	128643434	uc002tpl.3	AMMECR1L	CGI	1	0.19575	0.379093	0.183343
chr6	127663052	127664552	uc003qax.3	ECHDC1	CGI	1	0.281889	0.465127	0.183237
chr7	128431049	128432549	uc003vnv.2	CCDC136	CGI	1	0.308325	0.491443	0.183118
chr17	79494416	79495916	uc010wuo.2	FSCN2	CGI	2	0.377096	0.56009	0.182994
chr3	42200660	42202160	uc003cla.4	TRAK1		1	0.11734	0.300203	0.182863
chr6	32120228	32121728	uc003nzw.3	PPT2	Nshore	6	0.222986	0.405844	0.182857
chr17	73628513	73630013	uc002jow.2	SMIM5	Sshore	1	0.382714	0.565565	0.182851
chr7	1576122	1577622	uc003sks.1	MAFK	Sshore	3	0.360193	0.542822	0.182629
chr1	228336414	228337914	uc001hsk.3	GJC2		4	0.404026	0.586621	0.182596
chr12	109210652	109212152	uc001tno.1	SSH1		1	0.232386	0.414851	0.182465
chr16	2547238	2548738	uc010bsm.3	TBC1D24	Nshore	1	0.397993	0.580304	0.182311
chr4	124570421	124571921	uc003ifc.3	LOC285419		1	0.322177	0.504257	0.18208
chr12	58131529	58133029	uc001spq.3	AGAP2	CGI	5	0.275974	0.457921	0.181947
chr17	73892584	73894084	uc002jpx.4	TRIM65	CGI	1	0.591887	0.773808	0.181921
chr9	35563396	35564896	uc003zwy.3	FAM166B		1	0.216825	0.398438	0.181613
chr22	43042495	43043995	uc021wqn.1	CYB5R3	Nshore	1	0.249138	0.430737	0.181598
chr2	17980962	17982462	uc010exo.3	SMC6		1	0.541463	0.722836	0.181373
chr13	97793089	97794589	uc031qmz.1	MBNL2		1	0.117422	0.298776	0.181354
chr17	43223683	43225183	uc002iig.3	HEXIM1	CGI	1	0.381301	0.562043	0.180743
chr17	1552892	1554392	uc002ftd.3	RILP	CGI	3	0.275029	0.455603	0.180575
chr12	53644369	53645869	uc001sch.2	MFSD5	CGI	1	0.27182	0.451857	0.180037
chr18	20734788	20736288	uc002kud.2	CABLES1		1	0.23307	0.412997	0.179927
chr12	120241782	120243282	uc001txh.2	CIT	CGI	4	0.288456	0.468227	0.179771
chr16	28549995	28551495	uc002dqe.1	NUPR1		4	0.286348	0.466111	0.179763
chr19	54368610	54370110	uc002qcl.3	MYADM	CGI	1	0.184503	0.364182	0.179679
chr19	15120538	15122038	uc002nae.2	CCDC105	CGI	2	0.241694	0.421342	0.179648
chr7	56160189	56161689	uc011kdb.2	PHKG1		7	0.22749	0.406975	0.179485
chr3	9988087	9989587	uc031ryi.1	PRRT3-AS1	CGI	2	0.358316	0.537721	0.179404
chr2	85660629	85662129	uc021vjz.1	Y_RNA	Nshelf	1	0.163158	0.342478	0.17932
chr15	40583030	40584530	uc001zlc.3	PLCB2	CGI	3	0.233211	0.41245	0.179239
chr14	23445932	23447432	uc001why.3	AJUBA	Nshelf	1	0.293529	0.472701	0.179171
chr11	113844796	113846296	uc010rxa.2	HTR3A		2	0.248516	0.427407	0.178891
chr5	78984658	78986158	uc003kgc.3	CMYA5		10	0.248081	0.426893	0.178812
chr17	79374078	79375578	uc021uez.1	MIR4740	CGI	1	0.292717	0.471488	0.178771
chr9	34662189	34663689	uc003zvm.1	CCL27	Nshore	1	0.736086	0.914664	0.178578
chr20	19866164	19867664	uc002wro.2	RIN2		3	0.256594	0.434607	0.178013
chr18	77286118	77287618	uc010drc.3	NFATC1	CGI	1	0.273488	0.451141	0.177653
chr7	138458282	138459782	uc003vuf.3	ATP6V0A4		1	0.247216	0.424857	0.177641
chr1	6579621	6581121	uc001anq.2	PLEKHG5		4	0.267081	0.444675	0.177594
chr16	31483525	31485025	uc002ece.2	TGFB1I1	CGI	2	0.357155	0.534297	0.177142
chr6	32151521	32153021	uc021yvm.1	AGER		1	0.45492	0.632045	0.177126
chr5	131592350	131593850	uc003kwn.3	PDLIM4	CGI	2	0.351962	0.529002	0.177041
chr2	218843042	218844542	uc002vgv.1	TNS1	CGI	1	0.412299	0.589172	0.176872
chr12	6660566	6662066	uc001qoy.3	IFFO1	Nshelf	1	0.399493	0.576119	0.176626
chr6	43456214	43457714	uc003ovg.2	TJAP1		1	0.570625	0.747163	0.176538
chr17	39791165	39792665	uc010cxq.1	KRT42P		3	0.429955	0.606467	0.176512
chr19	48496907	48498407	uc002pht.3	ELSPBP1		1	0.368301	0.544796	0.176495
chr16	30995518	30997018	uc002eaf.2	HSD3B7	Sshelf	2	0.246063	0.422233	0.176171
chr15	74217788	74219288	uc002awc.1	LOXL1	CGI	1	0.314796	0.490845	0.176048
chr13	86372983	86374483	uc001vll.1	SLITRK6		1	0.168396	0.34413	0.175734
chr11	64080710	64082210	uc009ypn.1	ESRRA	Nshelf	2	0.459211	0.634891	0.17568
chr7	100303453	100304953	uc022ais.1	POP7	CGI	1	0.271762	0.447401	0.175639
chr1	87793150	87794650	uc001dmi.3	LMO4	CGI	1	0.212608	0.387794	0.175185
chr3	122784855	122786355	uc003egc.2	PDIA5	CGI	1	0.159549	0.334725	0.175176
chr10	135050407	135051907	uc010quy.1	VENTX	CGI	1	0.228051	0.403148	0.175096
chr1	234858788	234860288	uc001hwj.2	LOC100506810		1	0.307495	0.482316	0.174821
chr1	24469275	24470775	uc001biq.2	IL22RA1		2	0.250464	0.425282	0.174819
chr1	55012806	55014306	uc001cxk.3	ACOT11		1	0.269042	0.443744	0.174702
chr1	40098172	40099672	uc010oiw.2	HEYL		1	0.215317	0.389905	0.174588
chr3	191047825	191049325	uc003fsu.3	UTS2B	Sshore	2	0.190755	0.365296	0.174541
chr6	31081607	31083107	uc003nsl.2	PSORS1C1		3	0.276582	0.451022	0.17444
chr22	37607853	37609353	uc003arb.3	SSTR3		1	0.411004	0.585285	0.174281
chr17	2614427	2615927	uc002fuy.1	CLUH	CGI	1	0.188056	0.362255	0.174199
chr2	74667210	74668710	uc002slc.3	RTKN	CGI	1	0.320562	0.494695	0.174133
chr1	117213370	117214870	uc021osk.1	MIR320B1	Sshelf	1	0.406978	0.580723	0.173744
chr1	2979850	2981350	uc001aka.3	FLJ42875	CGI	2	0.252274	0.425611	0.173337
chr15	67417053	67418553	uc010ujr.2	SMAD3		1	0.445366	0.618678	0.173312
chr4	153273610	153275110	uc003imq.3	FBXW7		2	0.187674	0.360883	0.173209
chr8	95274047	95275547	uc003ygi.3	GEM	CGI	1	0.243053	0.416085	0.173032
chr3	81810450	81811950	uc021xav.1	GBE1	CGI	1	0.209594	0.382396	0.172802
chr14	20903301	20904801	uc010tli.2	KLHL33	CGI	2	0.246885	0.419384	0.172499
chr1	149907766	149909266	uc001etm.2	MTMR11		3	0.21388	0.386314	0.172434
chr19	10230099	10231599	uc002mnd.3	EIF3G	CGI	1	0.296204	0.468619	0.172414
chr6	41009236	41010736	uc003opj.3	TSPO2		1	0.743283	0.915618	0.172335
chr14	105955519	105957019	uc001yrk.3	C14orf80	CGI	1	0.371174	0.543388	0.172214
chr6	107435136	107436636	uc003prs.2	BEND3	CGI	1	0.245834	0.417955	0.172122
chr16	67685890	67687390	uc010vjs.1	DL491203	CGI	3	0.345121	0.517065	0.171944
chr11	65373994	65375494	uc001oev.3	MAP3K11	CGI	3	0.267764	0.439691	0.171927
chr1	155290835	155292335	uc001fkh.1	RUSC1-AS1	CGI	2	0.391304	0.563171	0.171868
chr6	33866725	33868225	uc003ohc.2	DQ583986		1	0.625398	0.797147	0.171749
chr3	8774485	8775985	uc003bra.3	CAV3		1	0.576262	0.7478	0.171538
chr10	95325421	95326921	uc010qnt.2	FFAR4	CGI	1	0.144438	0.315944	0.171505
chr6	30880587	30882087	uc003nsc.2	VARS2	CGI	1	0.148224	0.319654	0.17143
chr14	105715241	105716741	uc001yqo.2	BRF1	CGI	1	0.28073	0.452149	0.171419
chr1	15255295	15256795	uc001avp.2	KAZN	Sshelf	3	0.36149	0.532888	0.171398
chr10	112630162	112631662	uc010qrd.1	PDCD4-AS1	CGI	1	0.526497	0.697664	0.171167
chr5	112770228	112771728	uc003kqm.2	TSSK1B		3	0.619995	0.791157	0.171162
chr3	50305305	50306805	uc003cyv.3	SEMA3B	Nshelf	1	0.279722	0.450647	0.170925
chr14	89016463	89017963	uc010twc.2	PTPN21	CGI	1	0.211904	0.382592	0.170688
chr17	19651246	19652746	uc002gwj.3	ALDH3A1	Sshelf	1	0.215724	0.386403	0.170678
chr6	30852523	30854023	uc011dmt.2	DDR1	CGI	2	0.253109	0.423696	0.170587
chr6	31912720	31914220	uc011dos.1	CFB		2	0.226415	0.39699	0.170575
chr9	130517061	130518561	uc010mxo.3	SH2D3C	CGI	1	0.440133	0.610684	0.17055
chr11	1891098	1892598	uc001lul.3	LSP1	CGI	2	0.246798	0.417297	0.1705
chr5	71474454	71475954	uc010iyy.1	MAP1B		2	0.305853	0.475772	0.16992
chr21	37535838	37537338	uc002yvg.3	DOPEY2		1	0.503774	0.673613	0.169838
chr7	22232853	22234353	uc011jym.1	RAPGEF5		1	0.306212	0.475771	0.169559
chr22	51134991	51136491	uc003bnf.2	SHANK3	CGI	1	0.251554	0.42086	0.169306
chr7	150777381	150778881	uc003wiw.1	FASTK	CGI	4	0.329534	0.498718	0.169183
chr1	117451688	117453188	uc001egv.1	PTGFRN	CGI	1	0.363178	0.532315	0.169136
chr6	116381421	116382921	uc003pwi.1	FRK		3	0.222154	0.391102	0.168947
chr15	75940347	75941847	uc002bau.3	SNX33	CGI	1	0.324899	0.493784	0.168885
chr1	110933204	110934704	uc001dzo.2	SLC16A4		1	0.523343	0.692168	0.168826
chr12	120151029	120152529	uc021rer.1	MIR1178		1	0.587094	0.755815	0.168721
chr5	34683611	34685111	uc010ius.1	RAI14		1	0.408359	0.577031	0.168672
chr17	11984215	11985715	uc021tqg.1	MIR744		1	0.63568	0.804261	0.168581
chr16	67917780	67919280	uc002euu.3	NRN1L	CGI	5	0.377829	0.546391	0.168561
chr3	2552272	2553772	uc003bpd.1	CNTN4		2	0.227396	0.395549	0.168152
chr8	62626699	62628199	uc003xuj.3	ASPH	CGI	1	0.486861	0.654686	0.167825
chr5	67585466	67586966	uc003jvd.3	PIK3R1	Sshore	1	0.306324	0.474136	0.167812
chr14	105286537	105288037	uc001ypq.4	LINC00638	Sshelf	1	0.20327	0.370897	0.167627
chr20	34025449	34026949	uc010gfc.1	GDF5	Sshelf	1	0.340825	0.508419	0.167594
chr2	106054730	106056230	uc002tdd.3	FHL2		2	0.425644	0.593139	0.167495
chr12	58002962	58004462	uc009zpy.4	ARHGEF25	CGI	3	0.446917	0.614356	0.167438
chr11	843080	844580	uc001lsi.1	TSPAN4	CGI	2	0.131465	0.298856	0.167391
chr11	6259321	6260821	uc001mco.3	CNGA4	Nshore	1	0.710443	0.877828	0.167385
chr17	1090116	1091616	uc002fse.4	ABR		2	0.304624	0.472003	0.167379
chr21	46874423	46875923	uc002zhi.3	COL18A1	Nshore	2	0.404961	0.572299	0.167337
chr7	75623492	75624992	uc003ued.3	TMEM120A	CGI	2	0.340512	0.507849	0.167337
chr2	113874469	113875969	uc002tiz.3	IL1RN		1	0.371005	0.538304	0.167299
chr2	233251254	233252754	uc021vyg.2	ECEL1P2	CGI	4	0.28694	0.45409	0.16715
chr19	35628731	35630231	uc002nyc.3	FXYD1	Nshelf	2	0.424968	0.592091	0.167123
chr17	19770739	19772239	uc002gwm.4	ULK2	CGI	1	0.455538	0.622635	0.167098
chr3	12200351	12201851	uc003bwo.3	TIMP4	CGI	1	0.28309	0.450079	0.166989
chr14	103994508	103996008	uc001yng.3	TRMT61A	CGI	1	0.212835	0.379793	0.166957
chr8	142401120	142402620	uc010mes.3	AK311257	CGI	1	0.374736	0.541657	0.166922
chr2	27530263	27531763	uc021vfc.1	UCN	CGI	4	0.316565	0.483467	0.166901
chr6	109776690	109778190	uc003ptk.3	MICAL1	CGI	1	0.333214	0.500049	0.166835
chr1	147780601	147782101	uc021ovu.1	TRNA_Pseudo	CGI	1	0.311991	0.478711	0.16672
chr3	184037100	184038600	uc003fnx.3	EIF4G1	Sshelf	1	0.221552	0.388019	0.166467
chr17	76719332	76720832	uc010wtx.1	CYTH1		1	0.489002	0.655366	0.166364
chr2	219471487	219472987	uc021vww.2	PLCD4		1	0.121841	0.287734	0.165893
chr9	35905188	35906688	uc003zyr.1	HRCT1		1	0.19086	0.356692	0.165832
chr2	10183371	10184871	uc010yjc.2	KLF11	CGI	1	0.156194	0.321819	0.165625
chr6	32013884	32015384	uc003nzh.1	TNXB		1	0.154663	0.320206	0.165542
chr7	135433094	135434594	uc003vtd.3	FAM180A		4	0.267158	0.432579	0.165421
chr17	43318213	43319713	uc010dag.3	FMNL1	CGI	2	0.378625	0.544023	0.165398
chr16	78055442	78056942	uc002ffh.5	CLEC3A		1	0.420148	0.58551	0.165362
chr20	43976564	43978064	uc002xnu.3	SDC4	CGI	2	0.279676	0.444977	0.165301
chr5	176793314	176794814	uc003mgi.3	RGS14	CGI	1	0.389046	0.554184	0.165139
chr3	42189726	42191226	uc003ckz.5	TRAK1		1	0.542389	0.707388	0.164999
chr19	37265689	37267189	uc002oet.3	BC024306	CGI	1	0.31739	0.482145	0.164755
chr7	766478	767978	uc021zyj.1	PRKAR1B	CGI	1	0.275613	0.440338	0.164725
chr12	107973633	107975133	uc001tml.1	BTBD11	CGI	1	0.303158	0.467694	0.164536
chr2	219266368	219267868	uc010zkd.2	MIR26B	Sshore	1	0.366689	0.531201	0.164512
chr17	7257496	7258996	uc002ggf.1	TMEM95	Sshore	1	0.310557	0.475011	0.164454
chr4	170678593	170680093	uc003isl.4	C4orf27	CGI	1	0.393242	0.557407	0.164165
chr11	45942195	45943695	uc001nbv.1	GYLTL1B	CGI	1	0.246494	0.410376	0.163881
chr6	30094685	30096185	uc003npj.3	DQ580846	CGI	2	0.280228	0.444093	0.163865
chr13	95131436	95132936	uc010afh.3	DCT		1	0.223104	0.386952	0.163848
chr5	77944148	77945648	uc003kfo.3	LHFPL2	CGI	1	0.456272	0.620107	0.163835
chr1	201976072	201977572	uc001gxg.4	ELF3		1	0.360945	0.52474	0.163795
chr22	35694267	35695767	uc011ami.2	TOM1	CGI	1	0.43041	0.594157	0.163747
chr15	64338021	64339521	uc002amr.3	DAPK2	CGI	1	0.283231	0.446933	0.163701
chr6	30654593	30656093	uc003nra.3	PPP1R18	CGI	2	0.20383	0.367438	0.163608
chr4	24796084	24797584	uc003gqz.3	SOD3	Nshelf	2	0.477009	0.640549	0.16354
chr11	114127552	114129052	uc001por.1	NNMT		1	0.466265	0.629681	0.163416
chr3	50340532	50342032	uc003czm.4	HYAL1	Sshelf	1	0.361409	0.524746	0.163337
chr3	49314008	49315508	uc003cwn.2	C3orf62	CGI	1	0.144577	0.307867	0.163291
chr7	27166139	27167639	uc003syk.3	HOXA3	Nshore	1	0.49676	0.660032	0.163272
chr1	244213560	244215060	uc001iad.5	ZBTB18	CGI	1	0.437425	0.600671	0.163245
chr19	50432488	50433988	uc002pqv.2	IL4I1	CGI	1	0.223113	0.38634	0.163227
chr3	56809095	56810595	uc011bev.1	ARHGEF3		1	0.468179	0.631372	0.163193
chr3	112358263	112359763	uc011bhv.2	CCDC80		1	0.172533	0.335406	0.162873
chr15	78286067	78287567	uc010umr.3	LOC91450		2	0.258916	0.421698	0.162782
chr4	37891704	37893204	uc003gtb.3	TBC1D1	CGI	1	0.206482	0.36915	0.162667
chr12	54652829	54654329	uc001sfh.4	CBX5		1	0.438944	0.601485	0.16254
chr1	153513741	153515241	uc001fbx.3	S100A5		1	0.409142	0.571649	0.162507
chr17	6922473	6923973	uc021tox.1	MIR497HG	Nshore	1	0.181202	0.343637	0.162434
chr15	83316228	83317728	uc002biv.3	CPEB1	CGI	1	0.441804	0.604237	0.162433
chr16	10674039	10675539	uc002czx.3	EMP2	CGI	1	0.244684	0.407078	0.162394
chr11	114165534	114167034	uc001pos.1	NNMT		2	0.230274	0.392368	0.162095
chr2	223915647	223917147	uc002vnl.5	KCNE4	Nshore	1	0.273426	0.435518	0.162092
chr17	7832253	7833753	uc002gjm.2	KCNAB3	CGI	1	0.305717	0.467754	0.162037
chr7	5535048	5536548	uc021zzd.1	MIR589	Sshore	1	0.379339	0.541361	0.162022
chr3	155393605	155395105	uc021xgd.1	PLCH1		1	0.393211	0.555153	0.161942
chr17	79057894	79059394	uc002jzh.2	BAIAP2		1	0.55033	0.712189	0.161858
chr16	75272480	75273980	uc002fdu.3	BCAR1	Sshelf	2	0.32858	0.490381	0.161801
chr11	121969516	121971016	uc021qrn.1	DM119543		3	0.256566	0.418336	0.16177
chr11	111781973	111783473	uc001pmf.1	CRYAB		1	0.567933	0.72969	0.161756
chr10	103910932	103912432	uc001kuo.2	NOLC1	CGI	1	0.226816	0.388463	0.161647
chr19	14063704	14065204	uc010xnj.2	PODNL1	Nshore	1	0.247435	0.409081	0.161646
chr7	134575150	134576650	uc003vsc.3	CALD1		1	0.395404	0.556971	0.161568
chr1	12039237	12040737	uc001atn.4	MFN2	CGI	1	0.326512	0.488063	0.161551
chr5	59782539	59784039	uc003jsf.4	PART1		2	0.310528	0.472066	0.161538
chr19	46285315	46286815	uc002pdg.1	DMPK	Nshelf	1	0.550173	0.711683	0.161511
chr12	13152375	13153875	uc010shq.2	HTR7P1	CGI	2	0.331424	0.492567	0.161143
chr6	43477581	43479081	uc031soq.1	LRRC73	CGI	2	0.264985	0.425898	0.160913
chr1	210500595	210502095	uc009xcx.3	HHAT	Nshore	2	0.317163	0.47804	0.160877
chr3	125819891	125821391	uc011bkh.2	SLC41A3		1	0.366356	0.527159	0.160803
chr19	375513	377013	uc002lol.3	THEG	CGI	1	0.464705	0.625224	0.160519
chr4	83674083	83675583	uc021xpn.1	MIR575		1	0.368477	0.528803	0.160326
chr20	50418548	50420048	uc002xwh.4	SALL4	CGI	1	0.405111	0.565269	0.160159
chr5	175843070	175844570	uc003meh.4	CLTB	CGI	1	0.584875	0.744888	0.160013
chr5	53750430	53751930	uc003jph.2	HSPB3		1	0.224217	0.384122	0.159905
chr3	58562991	58564491	uc003dkm.3	FAM107A		1	0.181848	0.341726	0.159878
chr21	45704720	45706220	uc002zei.3	AIRE	CGI	4	0.331508	0.491283	0.159775
chr12	7243944	7245444	uc010sfz.1	C1R		1	0.254934	0.414514	0.15958
chr16	31146651	31148151	uc002ebc.4	PRSS8		3	0.339672	0.499131	0.159459
chr12	25800996	25802496	uc010sjj.3	IFLTD1		1	0.176228	0.335629	0.159401
chr1	24126534	24128034	uc001bhv.1	GALE	CGI	1	0.273578	0.432975	0.159396
chr19	47758730	47760230	uc010xym.2	CCDC9	CGI	1	0.387945	0.547013	0.159069
chr2	113955134	113956634	uc002tjh.3	PSD4	CGI	2	0.204922	0.363978	0.159057
chr1	114521029	114522529	uc001eer.1	OLFML3		1	0.33865	0.497701	0.159051
chr19	51326543	51328043	uc002ptk.1	KLK1	Nshelf	1	0.334874	0.493904	0.15903
chr11	128456953	128458453	uc001qej.2	ETS1		1	0.257585	0.416606	0.159021
chr11	123395527	123397027	uc001pyx.2	GRAMD1B		3	0.432215	0.59118	0.158964
chr6	33047448	33048948	uc011dqq.1	HLA-DPB1	CGI	4	0.181466	0.340286	0.15882
chr6	17392735	17394235	uc010jpk.1	CAP2		1	0.218704	0.376995	0.158291
chr8	134202281	134203781	uc003yub.3	WISP1		2	0.489112	0.647231	0.158119
chr16	50774960	50776460	uc002egn.1	CYLD	CGI	1	0.139042	0.297118	0.158077
chr3	16215183	16216683	uc003car.4	GALNT15		3	0.212331	0.370363	0.158032
chr3	52551738	52553238	uc003dek.1	STAB1	CGI	1	0.171786	0.329681	0.157895
chr13	32834752	32836252	uc001utz.3	FRY		1	0.277511	0.435372	0.157861
chr6	30849693	30851193	uc010jse.3	DDR1	Nshore	1	0.281345	0.439129	0.157784
chr7	25702173	25703673	uc003sxp.1	AK057379		1	0.370582	0.528176	0.157594
chr18	74239611	74241111	uc002lmg.3	LINC00908		1	0.128738	0.286314	0.157577
chr6	30851756	30853256	uc011dms.2	DDR1	CGI	1	0.311051	0.468597	0.157546
chr1	159869406	159870906	uc001fui.3	CCDC19	CGI	1	0.294596	0.452131	0.157535
chr12	121881575	121883075	uc001uao.3	KDM2B	CGI	1	0.440426	0.597753	0.157327
chr8	62626346	62627846	uc022ava.1	MIR4470	CGI	1	0.358961	0.516233	0.157272
chr15	34260088	34261588	uc001zhk.1	CHRM5		1	0.674579	0.831806	0.157227
chr2	54086670	54088170	uc002rxi.4	ASB3	CGI	1	0.235199	0.392397	0.157198
chr4	186877370	186878870	uc003iym.3	SORBS2		1	0.293566	0.450726	0.15716
chr1	32665201	32666701	uc021okt.1	CCDC28B	CGI	1	0.324358	0.481437	0.157078
chr11	2924675	2926175	uc001lwv.4	SLC22A18AS	Sshore	1	0.382253	0.539288	0.157034
chr19	50193364	50194864	uc002ppl.4	CPT1C	CGI	1	0.208249	0.365235	0.156986
chr7	140395480	140396980	uc003vwa.3	NDUFB2	CGI	1	0.313532	0.470446	0.156914
chr17	18907560	18909060	uc002guw.3	FAM83G	CGI	1	0.586164	0.742716	0.156552
chr1	150520897	150522397	uc001euw.3	ADAMTSL4	CGI	1	0.223298	0.37985	0.156552
chr11	118046837	118048337	uc001psf.2	SCN2B		1	0.268691	0.425219	0.156527
chr13	77460040	77461540	uc010aeu.1	KCTD12	CGI	1	0.283502	0.439396	0.155893
chr17	15689163	15690663	uc002gpc.3	MEIS3P1	CGI	1	0.403249	0.559068	0.155819
chr5	149886673	149888173	uc003lsk.4	NDST1		1	0.349248	0.50494	0.155692
chr14	105436320	105437820	uc001ypx.2	AHNAK2		1	0.258923	0.41439	0.155468
chr13	31505833	31507333	uc001uti.3	TEX26		1	0.339043	0.494474	0.155431
chr5	59783425	59784925	uc003jsb.3	PDE4D		1	0.322086	0.477486	0.155401
chr22	24576443	24577943	uc002zzn.1	SUSD2	Nshelf	1	0.348118	0.503515	0.155397
chr9	124047358	124048858	uc011lyh.2	GSN		1	0.0894119	0.244732	0.155321
chr10	111766710	111768210	uc001kyv.3	ADD3	CGI	1	0.15317	0.308434	0.155264
chr4	73177472	73178972	uc003hgl.3	ADAMTS3		2	0.234599	0.389838	0.155239
chr4	111396228	111397728	uc003iab.4	ENPEP	CGI	1	0.180823	0.336025	0.155202
chr10	63807969	63809469	uc001jlu.2	ARID5B		2	0.0901965	0.24531	0.155113
chr8	134114810	134116310	uc003ytz.3	SLA		2	0.250931	0.406002	0.155071
chr8	125953249	125954749	uc003yrp.2	LOC157381		1	0.403299	0.55837	0.155071
chr3	145968151	145969651	uc010huy.3	PLSCR4	CGI	1	0.445017	0.600053	0.155036
chr18	32172281	32173781	uc002kxx.2	DTNA		1	0.258729	0.413631	0.154903
chr8	145728464	145729964	uc031tcs.1	GPT	Nshore	1	0.59655	0.751333	0.154783
chr11	6517525	6519025	uc001mdp.3	DNHD1		2	0.397681	0.552318	0.154637
chr16	3061456	3062956	uc010uwo.1	CLDN9	Nshore	1	0.289674	0.444298	0.154624
chr19	50014535	50016035	uc002poe.2	FCGRT	Nshore	1	0.257635	0.412044	0.154409
chr1	54618179	54619679	uc001cwv.2	CDCP2		1	0.257426	0.41175	0.154324
chr12	7166979	7168479	uc001qsk.3	C1S		1	0.215869	0.370171	0.154302
chr16	87524960	87526460	uc002fjz.1	ZCCHC14		1	0.221281	0.375465	0.154184
chr17	6657793	6659293	uc010clr.1	XAF1		1	0.391191	0.545309	0.154118
chr6	12717541	12719041	uc003nai.3	PHACTR1		1	0.25137	0.405303	0.153933
chr11	108408434	108409934	uc010rvz.2	EXPH5		1	0.301736	0.455393	0.153658
chr19	52226721	52228221	uc002pxo.1	HAS1	Sshelf	1	0.361128	0.514766	0.153638
chr11	117069039	117070539	uc001pql.1	TAGLN		2	0.226198	0.379799	0.153601
chr1	27692837	27694337	uc001bny.1	MAP3K6	CGI	1	0.373748	0.527258	0.153509
chr8	143823329	143824829	uc003ywy.3	SLURP1	Sshelf	1	0.282421	0.435827	0.153406
chr11	13461255	13462755	uc010rcn.2	BTBD10		1	0.125606	0.278926	0.15332
chr7	128550273	128551773	uc011kor.2	KCP	CGI	1	0.372058	0.525299	0.153241
chr7	114054051	114055551	uc003vgw.3	FOXP2		1	0.30096	0.454199	0.153238
chr19	49257815	49259315	uc002pkn.1	FGF21	Sshore	1	0.357419	0.510621	0.153202
chr4	15340559	15342059	uc003gno.3	C1QTNF7		1	0.288919	0.442038	0.153119
chr19	56686388	56687888	uc002qmo.1	GALP		1	0.236016	0.389129	0.153113
chr7	95225425	95226925	uc003uoa.3	PDK4	CGI	1	0.122913	0.2759	0.152986
chr19	37328429	37329929	uc021utk.1	ZNF790	CGI	1	0.321078	0.474001	0.152923
chr1	26197244	26198744	uc001bkx.3	PAQR7	Nshelf	1	0.319547	0.472468	0.152921
chr10	105238497	105239997	uc001kxg.4	CALHM3		1	0.216839	0.369593	0.152754
chr8	22784921	22786421	uc003xcn.1	PEBP4		1	0.454975	0.607639	0.152664
chr19	12174545	12176045	uc002mtb.2	ZNF844	CGI	1	0.401918	0.55434	0.152422
chr3	184096860	184098360	uc003fov.3	CHRD	Nshore	1	0.36092	0.513171	0.152252
chr19	56157953	56159453	uc002qlr.3	CCDC106	CGI	1	0.373292	0.52552	0.152228
chr3	49966945	49968445	uc003cxz.3	MON1A	CGI	1	0.211087	0.363299	0.152212
chr3	135683514	135685014	uc003eqv.2	PPP2R3A	CGI	1	0.156004	0.308196	0.152191
chr6	168417552	168419052	uc003qwk.1	KIF25		1	0.587239	0.739427	0.152188
chr4	3370723	3372223	uc010ict.1	RGS12	Nshelf	1	0.0737071	0.225858	0.152151
chr2	27602811	27604311	uc002rkj.3	ZNF513	CGI	1	0.12982	0.281869	0.152049
chr10	50506186	50507686	uc021pqa.2	C10orf71		1	0.35818	0.510043	0.151863
chr11	35683352	35684852	uc001mwi.2	TRIM44	CGI	1	0.258318	0.410144	0.151827
chr1	2138672	2140172	uc001aix.2	C1orf86	Sshore	1	0.277152	0.428738	0.151587
chr10	105427932	105429432	uc010qqs.1	SH3PXD2A	CGI	1	0.481805	0.633213	0.151408
chr1	9148010	9149510	uc021ofv.1	SLC2A5		1	0.495742	0.647004	0.151262
chr17	48242365	48243865	uc010wmh.1	SGCA	Sshelf	1	0.416331	0.567585	0.151253
chr12	772255	773755	uc001qil.3	NINJ2		1	0.444023	0.595045	0.151022
chr17	19290032	19291532	uc002gvs.3	MFAP4		1	0.517064	0.66803	0.150965
chr19	45280125	45281625	uc002ozs.3	CBLC	CGI	1	0.452719	0.6036	0.150881
chr1	116653375	116654875	uc001egc.1	MAB21L3		1	0.21764	0.368371	0.150732
chr1	236685738	236687238	uc001hxy.2	LGALS8	CGI	1	0.257732	0.408407	0.150675
chr19	2291275	2292775	uc021ums.1	LINGO3	CGI	1	0.220582	0.371212	0.15063
chr1	17200957	17202457	uc021ohg.1	TRNA_Asn	Sshore	1	0.258768	0.409313	0.150545
chr3	42694175	42695675	uc003clu.2	ZBTB47	CGI	1	0.19505	0.345589	0.150538
chr22	43040140	43041640	uc011aps.2	CYB5R3	Nshelf	1	0.0984384	0.248957	0.150518
chr12	91571862	91573362	uc001tbo.3	DCN		1	0.271088	0.421473	0.150385
chr7	142582990	142584490	uc003wbx.2	TRPV6		1	0.345651	0.496026	0.150374
chr6	33281664	33283164	uc003odx.2	TAPBP	CGI	1	0.282171	0.432422	0.150251
chr3	69811706	69813206	uc011bgb.2	MITF		1	0.484559	0.634782	0.150223
chr14	23304792	23306292	uc001whc.3	MMP14	CGI	1	0.12929	0.279487	0.150197
chr3	52864186	52865686	uc011bem.2	ITIH4		1	0.255121	0.405303	0.150181
chr8	17942007	17943507	uc003wyn.2	ASAH1	CGI	1	0.342221	0.492399	0.150177
chr17	1462595	1464095	uc010vqn.1	PITPNA	Nshore	1	0.475703	0.625755	0.150052
