# Supplementary material for: Epigenome-wide DNA methylation regulates cardinal pathological features of psoriasis
Source: Clin Epigenetics. 2018 Aug 9;10:108. doi: 10.1186/s13148-018-0541-9 (PMC6085681; doi:10.1186/s13148-018-0541-9)
Supplement: Supplementary file 5 — List of top enriched biological processes (including the list of genes involved in each process) identified from gene ontology analysis of differentially methylated promoters (Table S1) and unique differentially methylated promoters in Munro’s microabscess (Table S2). (XLSX 13 kb) [file 13148_2018_541_MOESM5_ESM.xlsx]

## Sheet: Sheet1
Table S1. Significantly enriched Gene Ontology Terms of the differentially methylated promoters
Gene Ontology_Term	Count	%	PValue	Genes	List Total	Pop Hits	Pop Total	Fold Enrichment	Benjamini
regulation of immune system process	94	14.1141	4.92197e-12	BCAR1, MITF, PTPN22, TNFSF14, CXCR2, GGT1, HLA-DMB, SDC4, NOD2, KLHL6, TRAC, GSN, CASP8, IL1B, IGLL1, SPON2, SPN, TNIP3, SYK, LAIR1, CCDC88B, C5AR2, BAIAP2, ICAM3, PKN1, GCSAML, PDE4D, NLRP3, MMP14, DAPK2, ELMO1, VAMP8, CD300LF, TREM1, FCRLB, TREM2, CD300LB, ITGA2B, LCP2, CSF3, CD101, ITGAL, CCL3, ADORA2A, FFAR2, C1R, FCGRT, C1S, TRIM15, ITGAM, CCL24, CYLD, CCL25, IL12RB1, TSPAN32, RASAL3, CNR2, …	543	1378	16792	2.10951	4.40433e-09
T cell activation	42	6.30631	1.73406e-09	ITGAL, ADORA2A, TNFSF14, PTPN22, HLA-DMB, SDC4, APBB1IP, NOD2, IL12RB1, NLRC3, TRAC, GSN, CASP8, RASAL3, IL1B, HLA-DPB1, CD6, GPNMB, SPN, PIK3R1, KIF13B, CD28, SYK, HAVCR2, PIK3CG, PTPN6, CCDC88B, IL2RA, SLAMF6, NCKAP1L, SMAD3, NLRP3, AGER, SLAMF1, LGALS9, TNFSF8, BTLA, CORO1A, FYN, AIRE, TREML2, LCP1	543	446	16792	2.91217	4.90009e-07
regulation of cell adhesion	52	7.80781	2.95353e-09	CYTIP, FERMT3, TNFSF14, PTPN22, HLA-DMB, SDC4, NOD2, TRAC, GSN, IL1B, SPN, SYK, PIK3CG, HYAL1, CCDC88B, MMP14, NLRP3, MYADM, DAPK3, DDR1, EMP2, GCNT2, CYTH1, ADORA2A, CX3CL1, APBB1IP, CCL25, IL12RB1, C1QTNF1, RASAL3, HLA-DPB1, CD6, GPNMB, PIK3R1, CD28, HAVCR2, PTPN6, IL2RA, IL1RN, CCDC80, SMAD3, NCKAP1L, AGER, SLAMF1, LGALS9, BTLA, LAMA4, CORO1A, FYN, ETS1, CHRD, PHLDB2	543	643	16792	2.50089	6.89455e-07
regulation of leukocyte activation	38	5.70571	5.22023e-07	ADORA2A, TNFSF14, PTPN22, HLA-DMB, SDC4, NOD2, IL12RB1, TRAC, GSN, CNR2, RASAL3, TSPAN32, IGLL1, IL1B, HLA-DPB1, CD6, GPNMB, SPN, PIK3R1, CD28, SYK, HAVCR2, PTPN6, CCDC88B, TBC1D10C, ABR, IL2RA, PKN1, NCKAP1L, NLRP3, MMP14, AGER, SLAMF1, LGALS9, BTLA, CORO1A, VAMP8, FYN	543	468	16792	2.51096	4.37919e-05
inflammatory response	51	7.65766	5.99268e-09	ELF3, S100A8, NDST1, S100A9, CXCR1, CXCR2, AGTR1, NOD2, ITIH4, IL1B, SPN, TNIP3, SYK, CIITA, PIK3CG, HYAL1, C5AR2, CAMP, NLRP3, OSM, TNFRSF10D, VAMP8, NFE2L1, IL36A, ITGAL, CCL3, FFAR4, ADORA2A, FFAR2, CX3CL1, CCL24, CCL25, ALOX5AP, CNR2, PSTPIP1, CD6, CD28, HAVCR2, UCN, IL2RA, ABR, CFB, IL1RN, SMAD3, AGER, LGALS9, AIM2, S100A12, NUPR1, STAB1, ETS1	543	637	16792	2.4759	1.10947e-06
cell migration	85	12.7628	4.84148e-12	SLURP1, S100A8, FERMT3, BCAR1, MITF, S100A9, CSPG4, SLC7A8, PTPN22, CXCR1, TNFSF14, CXCR2, ENPEP, SDC4, APCDD1, AGTR1, GSN, CTGF, IL1B, SEMA3B, C16ORF45, SPN, SYK, FMNL1, PIK3CG, HYAL1, C5AR2, ARID5B, PKN1, GCSAML, PDE4D, MMP14, DAPK2, DAPK3, MYADM, ELMO1, DDR1, TNS1, HAS1, TREM1, EMP2, LCP1, ITGA2B, ITGAL, CCL3, GCNT2, WNT5B, HSD3B7, FFAR2, RFFL, CX3CL1, DCN, ITGAM, CCL27, CCL24, CCL25, P2RY6, S…	543	1184	16792	2.22009	5.19876e-09
regulation of cell migration	48	7.20721	9.45882e-07	CCL3, GCNT2, WNT5B, SLURP1, FERMT3, LMO4, BCAR1, PTPN22, TNFSF14, CXCR2, RFFL, DCN, CX3CL1, SDC4, CCL24, CCL25, P2RY6, GSN, GAB1, SEMA3B, GPNMB, PIK3R1, C16ORF45, COL18A1, HYAL1, C5AR2, ABR, GCSAML, NCKAP1L, SMAD3, EVL, PRR5L, MMP14, DAPK2, MYADM, DAPK3, LGALS9, AJUBA, LAMA4, CORO1A, SEMA6B, HAS1, ETS1, AIRE, EMP2, PHLDB2, CHRD, ITGA2B	543	685	16792	2.16697	7.15248e-05
leukocyte migration	36	5.40541	2.01279e-08	ITGAL, CCL3, S100A8, HSD3B7, FFAR2, S100A9, MITF, SLC7A8, CXCR1, TNFSF14, CXCR2, CX3CL1, ITGAM, CCL24, CCL25, CNR2, IL1B, SPN, PIK3R1, SYK, PIK3CG, PTPN6, C5AR2, ABR, MYO1G, GCSAML, NCKAP1L, PDE4D, DAPK2, LGALS9, S100A12, CORO1A, FYN, AIRE, TREM1, ITGA2B	543	376	16792	2.96086	2.77094e-06
neutrophil migration	16	2.4024	3.14043e-07	PIK3CG, CCL3, C5AR2, S100A8, S100A9, NCKAP1L, CXCR2, PDE4D, CX3CL1, DAPK2, S100A12, CCL24, CCL25, IL1B, TREM1, SYK	543	94	16792	5.26374	2.85775e-05
positive regulation of MAPK cascade	37	5.55556	3.23404e-06	FGD2, CCL3, GCNT2, GNAI2, FFAR4, CSPG4, PTPN22, CX3CL1, CCL24, MAP3K6, CCL25, NOD2, FBXW7, CTGF, C1QTNF1, GAB1, IL1B, GPNMB, SYK, HAVCR2, PIK3CG, C5AR2, KL, TAOK3, PKN1, FGF21, AGER, SLAMF1, LGALS9, S100A12, OSM, AJUBA, RASSF2, NPTN, TREM2, KSR1, MAP3K11	543	485	16792	2.35919	0.000184702
extracellular matrix organization	26	3.9039	9.03041e-05	COL18A1, ITGAL, MATN4, TNXB, ELF3, ADAMTSL4, ICAM3, CCDC80, SMAD3, DCN, MMP14, ITGAM, DDR1, LAMA4, GSN, HAS1, ETS1, CTGF, COL12A1, MFAP2, ADAMTS3, MFAP4, LOXL1, PHLDB2, LCP1, ITGA2B	543	334	16792	2.4073	0.00343285
Table S2. Significantly enriched unique Gene Ontology Terms of the unique differentially methylated promoters in Munro's microabscess
GO_Term	Gene Count	Gene Count%	P-value	Genes	List Total	Pop Hits	Pop Total	Fold Enrichment	-LOG10(P-value)
neutrophil chemotaxis	4	2.07254	0.0242883	CCL25, IL1B, PDE4D, TREM1	159	66	16792	6.40061	1.6146
leukocyte chemotaxis	8	4.14508	0.00241789	CCL25, HRH1, ADAM10, AIF1, FFAR2, IL1B, PDE4D, TREM1	159	194	16792	4.35505	2.61656
regulation of cell-cell adhesion	11	5.69948	0.0036098	CCL25, CCDC88B, GCNT2, AIF1, IL1RN, IL1B, BCL6, PRDM1, TESPA1, HLA-DRA, ALOX12	159	386	16792	3.00961	2.44252
cell migration	26	13.4715	0.000113978	GCNT2, AIF1, FFAR2, CCL25, HRH1, DAB1, SORBS2, CTGF, IL1B, ANGPT4, ERG, HYAL2, ADAM10, TBX5, NR4A2, PDE4D, PPARGC1A, ELMO3, ELMO1, DDR1, PODXL2, SEMA4B, TREM1, MYO18A, MYLK, ALOX12	159	1184	16792	2.31914	3.94318
regulation of transport	28	14.5078	0.0094601	FXYD3, KCNAB2, TACR2, FFAR2, TRPV3, NCS1, SYT6, DOCK2, KCNS1, ANK2, NUP210, SLMAP, SCN9A, IL1B, KCNE4, HYAL2, NUDT4, PDE4D, CDKL2, PPARGC1A, CTSK, IFI27, SLC17A3, BBC3, RAB17, CPB2, MYO18A, MYLK	159	1796	16792	1.64648	2.0241
