# Supplementary material for: Epigenome-wide DNA methylation regulates cardinal pathological features of psoriasis
Source: Clin Epigenetics. 2018 Aug 9;10:108. doi: 10.1186/s13148-018-0541-9 (PMC6085681; doi:10.1186/s13148-018-0541-9)
Supplement: Supplementary file 7 — List of unique and common differential probes obtained on classification of samples with and without Munro’s microabscess. (XLSX 544 kb) [file 13148_2018_541_MOESM7_ESM.xlsx]

## Sheet: Present_Unique
CGID_MPUP	t	P.Value	adj.P.Val	B	Ave_Sub	CHR	MAPINFO	Strand	Type	GREAT_Annotation	gene	feature	cgi	feat.cgi	myLocation	UCSC_CpG_Islands_Name	DHS	Enhancer	Phantom	Probe_SNPs	Probe_SNPs_10
cg00002426	-5.3649	0.00017803	0.00224018	0.612523	-0.159656	3	57743543	F	II	FLNB (-250584), SLMAP (+1586)	SLMAP	1stExon	shore	1stExon-shore	TSS1.5kb	chr3:57741925-57742990	NA	NA
cg00008564	-6.20958	4.81628e-05	0.000891348	1.96866	-0.170077	6	27830391	F	II	HIST1H2AL (-2643)		IGR	shelf	IGR-shelf		chr6:27833120-27833406	NA	NA
cg00014104	-7.1421	1.27311e-05	0.000375225	3.35023	-0.162987	22	22220367	R	II	YPEL1 (-130244), MAPK1 (+1552)	MAPK1	Body	shore	Body-shore	Intron	chr22:22221055-22222367	NA	NA
cg00017826	-4.92336	0.000366944	0.0038351	-0.135554	-0.157379	2	30644955	R	I	LCLAT1 (-25168), LBH (+190558)		IGR	opensea	IGR-opensea			NA	TRUE
cg00039489	-6.25336	4.51292e-05	0.000853562	2.03622	-0.180997	16	24712522	F	II	TNRC6A (-28512), RBBP6 (+161006)		IGR	opensea	IGR-opensea			TRUE	TRUE
cg00119127	-7.40442	8.93407e-06	0.000303344	3.71773	-0.151892	7	1422999	F	II	MICALL2 (+76139), UNCX (+150456)		IGR	shore	IGR-shore		chr7:1423824-1424053	NA	NA		rs13225909
cg00242341	5.06066	0.000292186	0.00323464	0.0998415	0.154661	11	72447419	F	II	PDE2A (-61922), ARAP1 (+16029)	ARAP1	5'UTR	opensea	5'UTR-opensea	Intron		TRUE	TRUE
cg00298065	-8.43822	2.39394e-06	0.000146724	5.08155	-0.15251	19	58715577	R	II	ZNF544 (-24493), ZNF274 (+21181)	ZNF274	Body	island	Body-island	Intron	chr19:58715220-58716033	NA	NA
cg00316478	-5.48269	0.000147471	0.00195838	0.807632	-0.154096	16	89222027	F	II	CDH15 (-16148), ACSF3 (+61810)	ACSF3	3'UTR	shelf	3'UTR-shelf	5UTR	chr16:89225687-89226195	TRUE	TRUE
cg00375608	-3.93574	0.0020316	0.0139687	-1.89295	-0.161115	7	1607787	F	II	ELFN1 (-119968), TMEM184A (-11721)	PSMG3	Body	shore	Body-shore	Intron	chr7:1609568-1610037	TRUE	TRUE			rs79169720
cg00380924	-5.16221	0.000247293	0.0028519	0.272357	-0.158066	6	166967377	R	II	MPC1 (-170891), RPS6KA2 (+308662)	RPS6KA2	Body	opensea	Body-opensea	Intron		TRUE	TRUE
cg00418999	-9.34372	8.29813e-07	8.63947e-05	6.17402	-0.159887	20	10657937	F	II	JAG1 (-3243)		IGR	shelf	IGR-shelf	Intron	chr20:10652573-10655611	NA	NA
cg00435616	-7.77249	5.51213e-06	0.000228965	4.21841	-0.156055	7	1080473	R	II	GPR146 (-14448), CYP2W1 (+57638)	C7orf50	Body	shore	Body-shore	Intron	chr7:1080835-1081069	TRUE	NA
cg00459816	-5.30514	0.000196023	0.00239887	0.512819	-0.153391	17	37862113	R	II	ERBB2 (+5780), MIEN1 (+24927)	ERBB2	5'UTR	opensea	5'UTR-opensea	Intron		TRUE	TRUE		rs4252604
cg00461650	-4.36852	0.000945511	0.0077886	-1.11036	-0.157348	16	14003724	F	II	ERCC4 (-10290)		IGR	opensea	IGR-opensea			NA	TRUE
cg00480115	-4.1852	0.00130388	0.00994805	-1.43985	-0.162136	19	35606877	F	II	FXYD3 (-289)	FXYD3	5'UTR	opensea	5'UTR-opensea	TSS1.5kb		NA	NA
cg00516030	-5.86606	8.09826e-05	0.00128088	1.42924	-0.160875	6	132273126	F	I	CTGF (-613)	CTGF	TSS1500	shore	TSS1500-shore	TSS1.5kb	chr6:132271356-132271658	NA	NA
cg00522451	13.9239	1.07525e-08	1.69572e-05	10.5697	0.185302	2	113464048	R	II	NT5DC4 (-15015), SLC20A1 (+60614)		IGR	opensea	IGR-opensea			TRUE	NA
cg00523628	6.76419	2.15315e-05	0.000523689	2.8047	0.220587	6	164137946	R	II	QKI (+302271)		IGR	opensea	IGR-opensea	Intron		NA	NA
cg00545702	-7.46766	8.21329e-06	0.000288761	3.80498	-0.207198	5	1553167	F	II	LPCAT1 (-29075), MRPL36 (+246842)		IGR	island	IGR-island		chr5:1553035-1553269	NA	NA		rs72717560	rs73035753
cg00547365	-5.70145	0.000104487	0.00152812	1.16487	-0.153768	1	6605420	R	II	PLEKHG5 (-48264), NOL9 (+9175)	NOL9	Body	opensea	Body-opensea	Intron		NA	NA
cg00561854	-4.82108	0.000435546	0.00435854	-0.312477	-0.159383	2	30253548	R	II	LBH (-200849), ALK (-109116)		IGR	opensea	IGR-opensea			NA	TRUE
cg00573857	-5.73366	9.93749e-05	0.00147532	1.2169	-0.15043	5	981189	F	II	BRD9 (-88250), NKD2 (-27755)		IGR	opensea	IGR-opensea			NA	NA		rs77740965
cg00598204	-5.08445	0.000280951	0.00314187	0.140381	-0.156048	17	79961522	R	II	STRA13 (+19272), ASPSCR1 (+26096)	ASPSCR1	Body	shore	Body-shore	Intron	chr17:79961577-79961857	TRUE	NA
cg00647262	-5.56763	0.000128901	0.00177593	0.947131	-0.159536	6	157746584	R	II	TMEM242 (-1951)	C6orf35	TSS1500	shore	TSS1500-shore		chr6:157744004-157745217	NA	NA
cg00685314	-7.71128	5.96648e-06	0.000239179	4.13633	-0.158725	12	120307689	F	II	CIT (+7406), PRKAB1 (+202131)	CIT	Body	opensea	Body-opensea	Intron		TRUE	TRUE		rs35805607
cg00729875	-8.86294	1.44161e-06	0.000112593	5.60517	-0.167959	1	100111713	R	II	PALMD (+214)	PALMD	1stExon	opensea	1stExon-opensea	TSS1.5kb		NA	TRUE		rs77121907
cg00801571	-8.94276	1.31324e-06	0.000107242	5.70133	-0.16579	6	112033832	R	II	TRAF3IP2 (-106383), FYN (+160823)	FYN	Body	opensea	Body-opensea	Intron		NA	TRUE
cg00817464	-4.89509	0.000384692	0.00397441	-0.184327	-0.151285	10	111662876	R	II	XPNPEP1 (+20435)	XPNPEP1	Body	opensea	Body-opensea	Intron		NA	TRUE
cg00944785	6.66423	2.48183e-05	0.000575757	2.65717	0.184724	1	150825365	F	II	CTSK (-44566), ARNT (+23879)	ARNT	Body	opensea	Body-opensea	Intron		NA	NA	low-CpG:149091955-149092009
cg00955035	-6.89862	1.78231e-05	0.000464638	3.00097	-0.153703	2	233253378	F	II	ALPPL2 (-18175), ALPP (+10134)		IGR	island	IGR-island		chr2:233251361-233253414	NA	NA
cg00986910	-5.78749	9.14142e-05	0.00139417	1.30352	-0.154115	3	55450569	F	II	LRTM1 (-488468), WNT5A (+73404)		IGR	opensea	IGR-opensea			TRUE	TRUE
cg00990740	10.6813	1.99273e-07	4.63373e-05	7.63488	0.151389	21	39871287	R	II	ERG (+162331), KCNJ15 (+226942)	ERG	Body	opensea	Body-opensea	TSS1.5kb		NA	NA		rs2836443
cg01012713	-4.6802	0.000552807	0.00521195	-0.558301	-0.164708	8	1960217	F	II	MYOM2 (-32938), ARHGEF10 (+188075)		IGR	shelf	IGR-shelf		chr8:1956926-1957177	NA	TRUE		rs76677976
cg01080927	-6.46727	3.29631e-05	0.000695588	2.36244	-0.177928	6	125341187	R	II	TPD52L1 (-133615), RNF217 (+36673)	RNF217	Body	opensea	Body-opensea	Intron		NA	TRUE
cg01157280	-3.96112	0.00194138	0.0135016	-1.84663	-0.153838	2	238499464	F	II	RAB17 (+272)	RAB17	1stExon	opensea	1stExon-opensea	TSS1.5kb		TRUE	NA
cg01213447	7.5362	7.50163e-06	0.000273586	3.89897	0.151099	15	96871576	R	II	NR2F2 (-2370)	NR2F2	Body	shore	Body-shore	TSS1.5kb	chr15:96873408-96877721	NA	NA
cg01302245	-4.42285	0.000860297	0.00724672	-1.01336	-0.151149	11	128813583	F	II	TP53AIP1 (-761)	TP53AIP1	TSS1500	opensea	TSS1500-opensea	TSS1.5kb		NA	NA
cg01317045	-4.58079	0.000655134	0.00591419	-0.733203	-0.162131	16	57849655	F	II	KIFC3 (-13155), CNGB1 (+155361)		IGR	opensea	IGR-opensea	Intron		NA	TRUE
cg01398941	-5.73556	9.90817e-05	0.00147226	1.21997	-0.150595	1	55271902	F	I	PARS2 (-41715), DHCR24 (+80989)	C1orf177	Body	island	Body-island	TSS1.5kb	chr1:55271665-55271972	NA	NA
cg01400750	4.92257	0.000367431	0.00383816	-0.136924	0.167629	4	145956168	F	II	ABCE1 (-62916), HHIP (+388995)	ANAPC10	Body	opensea	Body-opensea	Intron		NA	TRUE
cg01442843	-8.97983	1.25784e-06	0.000104785	5.74576	-0.177806	1	206729040	R	II	RASSF5 (+48161), EIF2D (+56864)	RASSF5	Body	shore	Body-shore	Intron	chr1:206730397-206730908	NA	NA
cg01452169	-14.6349	6.14698e-09	1.43914e-05	11.1205	-0.157359	11	2243973	R	II	TH (-50938), ASCL2 (+48209)		IGR	opensea	IGR-opensea			NA	NA
cg01493728	-8.82834	1.50138e-06	0.000115166	5.56327	-0.207046	12	95557840	R	II	NR2C1 (-90361), FGD6 (+53400)	FGD6	Body	opensea	Body-opensea	Intron		NA	TRUE
cg01520588	-5.53076	0.000136637	0.00185033	0.886709	-0.162381	6	41604603	R	II	MDFI (-1582)		IGR	island	IGR-island		chr6:41604583-41606663	TRUE	NA	high-CpG:41712530-41712918
cg01557754	-7.99348	4.15621e-06	0.000195889	4.51087	-0.155538	17	7342661	F	II	FGF11 (+315)	FGF11	TSS200	shore	TSS200-shore	TSS1.5kb	chr17:7342829-7344028	NA	NA		rs4151122
cg01560476	-4.989	0.000328973	0.00353395	-0.022719	-0.156164	16	24743405	F	II	SLC5A11 (-113757), TNRC6A (+2371)	TNRC6A	Body	shore	Body-shore	Intron	chr16:24740666-24741802	NA	NA		rs12921589
cg01564661	-4.57193	0.000665167	0.00598234	-0.748846	-0.157269	14	105942636	F	II	CRIP1 (-10018), CRIP2 (+3337)	CRIP2	Body	shore	Body-shore	TSS1.5kb	chr14:105944421-105945700	NA	NA		rs78427968
cg01585794	-7.76792	5.54472e-06	0.000229824	4.21231	-0.200314	8	27347372	R	II	EPHX2 (-924)	EPHX2	TSS1500	shore	TSS1500-shore		chr8:27348658-27348883	NA	NA			rs11995542
cg01651250	-8.60398	1.95966e-06	0.000131748	5.28834	-0.182852	6	32060681	F	II	TNXB (-46776), ATF6B (+35336)	TNXB	Body	shelf	Body-shelf	Intron	chr6:32063533-32065044	TRUE	NA
cg01703205	5.26018	0.000210822	0.0025321	0.437474	0.152787	7	142422236	F	II	PRSS58 (-464389), PRSS1 (-35094)		IGR	opensea	IGR-opensea	TSS1.5kb		NA	NA
cg01736164	-8.85541	1.4544e-06	0.000113135	5.59606	-0.160382	14	97924317	F	I	VRK1 (+660676)		IGR	opensea	IGR-opensea	TSS1.5kb		NA	TRUE
cg01780171	-6.96742	1.61944e-05	0.00043765	3.10046	-0.207406	2	236100688	R	II	AGAP1 (-302063), SH3BP4 (+213359)		IGR	opensea	IGR-opensea			NA	NA
cg01812400	-5.22415	0.000223528	0.0026464	0.3769	-0.156825	14	104179095	R	II	ZFYVE21 (-2972), XRCC3 (-654)	XRCC3	5'UTR	shelf	5'UTR-shelf	3UTR	chr14:104181378-104182952	NA	NA
cg01826444	-4.72856	0.00050922	0.00490001	-0.473656	-0.166571	1	109255376	F	II	FNDC7 (+97)	FNDC7	TSS200	opensea	TSS200-opensea	TSS1.5kb		NA	NA
cg01865721	-6.1514	5.25334e-05	0.000946607	1.87848	-0.160333	19	45150552	F	II	CEACAM19 (-24442), PVR (+3454)	PVR	Body	island	Body-island	Exon	chr19:45150371-45150834	NA	NA
cg01874562	-3.38929	0.0054785	0.0300625	-2.89785	-0.156042	19	18873037	F	II	COMP (+29086), CRTC1 (+78549)	CRTC1	Body	island	Body-island	Intron	chr19:18873019-18873349	NA	NA
cg01879723	-5.72924	0.000100062	0.00148246	1.20976	-0.169046	3	141119262	R	II	RASA2 (-86629), ZBTB38 (+12608)	ZBTB38	5'UTR	shore	5'UTR-shore	Intron	chr3:141120983-141121678	NA	NA
cg01882539	-5.95704	7.04582e-05	0.00116266	1.57372	-0.156888	17	32481208	R	II	ASIC2 (-861202), CCL2 (-101096)	ACCN1	Body	shelf	Body-shelf	Intron	chr17:32484007-32484280	NA	NA
cg01892977	-4.71779	0.000518605	0.00496754	-0.492481	-0.158897	16	1139733	R	II	C1QTNF8 (+6511), SSTR5 (+10952)	C1QTNF8	3'UTR	island	3'UTR-island		chr16:1139732-1139937	NA	NA
cg01903374	6.08703	5.78636e-05	0.00101193	1.77814	0.162455	1	151129844	F	II	TNFAIP8L2 (+739)	TNFAIP8L2	5'UTR	opensea	5'UTR-opensea	Intron		NA	NA			rs35175672
cg01921773	5.45094	0.000155119	0.00203191	0.755234	0.172074	16	75661691	F	II	ADAT1 (-4493)	KARS	3'UTR	opensea	3'UTR-opensea	3UTR		NA	NA		rs11505
cg01942423	-5.51062	0.000141072	0.00189416	0.853608	-0.161295	9	131935924	F	II	NTMT1 (-435239), PPP2R4 (+62327)		IGR	shore	IGR-shore		chr9:131936269-131941021	NA	TRUE
cg01974027	-12.3952	3.92027e-08	2.51902e-05	9.28036	-0.209866	1	114694766	F	II	SYT6 (+1706), OLFML3 (+172701)	SYT6	5'UTR	shore	5'UTR-shore	TSS1.5kb	chr1:114695136-114696672	NA	NA
cg01977762	-10.1898	3.30696e-07	5.77711e-05	7.11773	-0.169613	19	4909193	R	I	KDM4B (-59939), PLIN3 (-41413)	UHRF1	TSS1500	shore	TSS1500-shore	TSS1.5kb	chr19:4909262-4910256	NA	NA
cg01978236	-7.74711	5.69585e-06	0.000233335	4.18444	-0.161035	6	32191479	F	II	NOTCH4 (+365)	NOTCH4	Body	opensea	Body-opensea	TSS1.5kb		NA	TRUE
cg02056098	-7.57829	7.09746e-06	0.000264281	3.9564	-0.173127	2	167233372	F	II	SCN9A (-869)	SCN9A	TSS1500	shore	TSS1500-shore	TSS1.5kb	chr2:167232388-167232711	NA	NA
cg02059082	-5.70511	0.000103893	0.00152206	1.17078	-0.159728	2	27604131	F	II	ZNF513 (-539)	ZNF513	TSS1500	shore	TSS1500-shore	TSS1.5kb	chr2:27603350-27604064	NA	NA
cg02118886	-10.1759	3.35552e-07	5.81794e-05	7.10282	-0.15792	6	158464852	R	II	SYNJ2 (+61933), SERAC1 (+124450)	SYNJ2	Body	opensea	Body-opensea	Intron		NA	NA
cg02120470	-5.39459	0.000169746	0.00216701	0.661878	-0.170463	1	67267129	R	II	INSL5 (-190)	INSL5	TSS200	opensea	TSS200-opensea	TSS1.5kb		NA	NA
cg02149965	-7.18861	1.19488e-05	0.000360763	3.41605	-0.207544	6	30883203	F	II	VARS2 (+1095), SFTA2 (+16749)	VARS2	Body	shore	Body-shore	Exon	chr6:30881533-30882296	NA	TRUE
cg02176678	-5.23974	0.000217934	0.00259655	0.403133	-0.163597	2	219576539	R	II	TTLL4 (+941)	TTLL4	5'UTR	shore	5'UTR-shore	Intron	chr2:219575448-219576080	NA	NA
cg02181287	-5.07941	0.000283292	0.00316041	0.131801	-0.161477	14	77785784	F	II	GSTZ1 (-1443)	GSTZ1	TSS1500	shore	TSS1500-shore	Intron	chr14:77786690-77787794	NA	NA
cg02182476	7.08501	1.37668e-05	0.000393514	3.26905	0.156079	19	7538084	F	II	PEX11G (+15821), ARHGEF18 (+33510)	LOC100128573	Body	opensea	Body-opensea	TSS1.5kb		NA	NA		rs11880140
cg02284273	-6.1968	4.90884e-05	0.000903379	1.9489	-0.156371	10	14051679	F	II	FRMD4A (+321204), PRPF18 (+422752)	FRMD4A	Body	opensea	Body-opensea	Intron		NA	NA		rs2446590
cg02296478	-4.51231	0.000736988	0.00645266	-0.854336	-0.161799	4	114213574	F	II	ANK2 (+242742), CAMK2D (+468650)	ANK2	Body	opensea	Body-opensea	TSS1.5kb		NA	TRUE
cg02361306	-4.98537	0.000330958	0.00354871	-0.0289363	-0.180899	19	35940461	R	II	FFAR2 (+1258), KRTDAP (+40972)	FFAR2	TSS200	opensea	TSS200-opensea	TSS1.5kb		NA	NA			rs34051923
cg02483101	-7.33535	9.79927e-06	0.000320498	3.62184	-0.15117	8	130365373	F	II	GSDMC (+433761)		IGR	opensea	IGR-opensea	TSS1.5kb		NA	NA
cg02517711	-6.85015	1.9075e-05	0.000485304	2.93048	-0.157284	2	26700914	R	II	DRC1 (+76130), OTOF (+80652)	OTOF	TSS200	opensea	TSS200-opensea	TSS1.5kb		TRUE	NA			rs76748305
cg02542953	-6.33693	3.98878e-05	0.000789074	2.16442	-0.171304	2	1821733	F	II	PXDN (-73455), MYT1L (+513155)	MYT1L	Body	opensea	Body-opensea	Intron		NA	NA
cg02554168	6.40261	3.62233e-05	0.000740397	2.26449	0.150051	12	55378621	F	I	TESPA1 (-165)	KIAA0748	TSS200	opensea	TSS200-opensea	TSS1.5kb		NA	NA			rs1906496
cg02574073	-4.8934	0.000385783	0.00398336	-0.187253	-0.177976	17	46682398	F	I	HOXB6 (-44)	LOC404266	Body	shelf	Body-shelf	TSS1.5kb	chr17:46685244-46685449	TRUE	NA
cg02574101	-5.06393	0.000290615	0.00322252	0.105416	-0.169118	15	78286737	F	II	LINGO1 (-361905), TBC1D2B (+83257)	LOC91450	TSS200	opensea	TSS200-opensea	TSS1.5kb		NA	NA		rs7173473
cg02578944	-9.64952	5.90696e-07	7.42289e-05	6.52328	-0.15138	6	28227392	F	I	PGBD1 (-21922), ZKSCAN4 (-7390)	NKAPL	1stExon	island	1stExon-island	TSS1.5kb	chr6:28226979-28227483	NA	NA		rs12000	rs73402526
cg02606840	6.52265	3.04192e-05	0.000660013	2.44585	0.163874	2	99280930	R	II	UNC50 (+55888), MGAT4A (+66659)	MGAT4A	TSS1500	opensea	TSS1500-opensea	TSS1.5kb		NA	NA
cg02609337	7.49754	7.89456e-06	0.000282058	3.84603	0.201147	8	134559320	F	II	NDRG1 (-249491), ST3GAL1 (+24863)	ST3GAL1	5'UTR	opensea	5'UTR-opensea	Intron		NA	TRUE		rs3758105
cg02610486	5.92545	7.39375e-05	0.00120317	1.52369	0.152684	5	3593809	R	II	IRX1 (-2359)		IGR	shore	IGR-shore		chr5:3594467-3603054	NA	NA
cg02676167	4.84355	0.0004194	0.00423931	-0.273495	0.180645	2	66810606	F	II	ETAA1 (-813845), MEIS1 (+148074)		IGR	shore	IGR-shore	Intron	chr2:66808568-66809404	NA	TRUE
cg02709167	-5.9286	7.35826e-05	0.0011993	1.52869	-0.202948	1	31996811	F	II	TINAGL1 (-45325), SERINC2 (+114399)		IGR	opensea	IGR-opensea			NA	TRUE		rs79193459
cg02710481	-5.08433	0.000281008	0.00314231	0.140171	-0.158978	18	77707172	R	II	PQLC1 (+4492), KCNG2 (+83504)	PQLC1	Body	shelf	Body-shelf	Intron	chr18:77710769-77712454	NA	NA
cg02710534	-8.67666	1.79663e-06	0.000126104	5.37802	-0.202849	5	141225619	F	II	ARAP3 (-163831), PCDH1 (+32356)		IGR	shelf	IGR-shelf		chr5:141228930-141230084	NA	NA
cg02729303	-6.7283	2.26547e-05	0.000541764	2.75189	-0.171115	5	16508920	R	II	ZNF622 (-43019), FAM134B (+108247)	FAM134B	Body	opensea	Body-opensea	TSS1.5kb		NA	TRUE
cg02799643	-8.68945	1.76948e-06	0.000125001	5.39374	-0.174138	7	116139180	F	II	CAV2 (-264)	CAV2	TSS1500	shore	TSS1500-shore	TSS1.5kb	chr7:116139774-116140352	NA	NA
cg02804819	-8.01959	4.02133e-06	0.000192212	4.54503	-0.163217	19	49238364	F	II	MAMSTR (-15386), RASIP1 (+5614)	RASIP1	Body	shore	Body-shore	Intron	chr19:49238427-49238813	TRUE	NA
cg02916962	5.58939	0.000124552	0.00173305	0.982712	0.189372	2	157180144	R	II	NR4A2 (+9084)		IGR	shelf	IGR-shelf		chr2:157176251-157177346	NA	NA
cg02970775	-8.2932	2.85895e-06	0.000160457	4.89803	-0.155975	9	140483477	F	II	DPH7 (-10090), ZMYND19 (+1465)	ZMYND19	Body	shore	Body-shore	3UTR	chr9:140484219-140485721	NA	NA		rs78239522	rs72765178
cg02987388	-7.46687	8.22188e-06	0.000288913	3.8039	-0.176446	1	46089045	F	II	NASP (+39313), GPBP1L1 (+63257)	CCDC17	Body	island	Body-island	Exon	chr1:46088194-46089142	NA	NA
cg03016867	-4.93695	0.000358723	0.00377286	-0.112153	-0.153464	5	148442890	F	II	SH3TC2 (-203)	SH3TC2	TSS200	opensea	TSS200-opensea	TSS1.5kb		NA	TRUE
cg03025473	-6.84752	1.91454e-05	0.000486473	2.92666	-0.189405	2	205415509	F	II	PARD3B (+4786)	PARD3B	Body	opensea	Body-opensea	Intron		NA	TRUE
cg03062717	-6.70799	2.33182e-05	0.000551481	2.72192	-0.159366	19	35940483	R	II	FFAR2 (+1280), KRTDAP (+40950)	FFAR2	TSS200	opensea	TSS200-opensea	TSS1.5kb		NA	NA
cg03087937	-6.07171	5.92158e-05	0.00102943	1.75416	-0.187245	11	26593556	F	II	MUC15 (-4781)	MUC15	5'UTR	opensea	5'UTR-opensea	TSS1.5kb		NA	NA
cg03123979	-7.57315	7.14557e-06	0.000265503	3.94939	-0.180257	16	1041053	R	II	SSTR5 (-87728), SOX8 (+9245)		IGR	island	IGR-island		chr16:1040965-1041365	NA	NA
cg03152913	-5.89177	7.78489e-05	0.00124804	1.4702	-0.165535	2	178975712	R	II	RBM45 (-1470)	RBM45	TSS1500	shore	TSS1500-shore		chr2:178977078-178977828	NA	NA
cg03167883	-5.12344	0.000263512	0.0029919	0.206648	-0.181283	8	49502967	F	II	EFCAB1 (+144824), UBE2V2 (+582007)		IGR	opensea	IGR-opensea	5UTR		NA	TRUE
cg03208902	5.81756	8.7263e-05	0.00135143	1.35174	0.150066	16	3265467	F	II	OR1F1 (+11220), ZNF200 (+19700)	OR1F2P	TSS200	opensea	TSS200-opensea	TSS1.5kb		NA	NA
cg03239422	-8.60762	1.95113e-06	0.00013145	5.29284	-0.153712	13	21101018	R	II	CRYL1 (-1022)	CRYL1	TSS1500	shore	TSS1500-shore		chr13:21099568-21100443	NA	NA			rs61955541
cg03257930	7.16108	1.24054e-05	0.000369278	3.37713	0.150997	9	110399293	F	II	KLF4 (-147366)		IGR	shore	IGR-shore		chr9:110399674-110400566	NA	NA
cg03339537	5.43826	0.000158291	0.00206119	0.734263	0.160092	2	157184816	R	II	NR4A2 (+4412)	NR4A2	Body	shore	Body-shore	TSS1.5kb	chr2:157185557-157186355	NA	NA
cg03361776	-9.63472	6.00374e-07	7.48068e-05	6.5066	-0.191651	13	24001967	R	II	SACS (+5874), SGCG (+246876)	SACS	5'UTR	opensea	5'UTR-opensea	5UTR		TRUE	TRUE
cg03365937	-7.762	5.58728e-06	0.000230929	4.20438	-0.181873	11	45688659	R	II	CHST1 (-1487)	CHST1	TSS1500	shore	TSS1500-shore		chr11:45686160-45687495	NA	NA
cg03372174	-7.1185	1.31489e-05	0.000382864	3.31672	-0.154715	13	96008021	R	II	CLDN10 (-196958), ABCC4 (-54338)		IGR	opensea	IGR-opensea			NA	TRUE
cg03381237	6.93142	1.70259e-05	0.000451454	3.04848	0.155125	7	155446645	R	II	RBM33 (+9272), SHH (+158322)	RBM33	Body	opensea	Body-opensea	Intron		NA	TRUE
cg03404726	-8.51391	2.18404e-06	0.000139619	5.17636	-0.155586	10	76818754	R	II	DUPD1 (-482)	DUPD1	TSS1500	opensea	TSS1500-opensea	TSS1.5kb		NA	TRUE
cg03406367	-5.82261	8.65858e-05	0.00134388	1.35982	-0.163876	12	124948068	F	II	NCOR2 (+31730), ZNF664 (+490398)	NCOR2	Body	shelf	Body-shelf	Intron	chr12:124950705-124950939	NA	TRUE
cg03457984	-8.52117	2.16496e-06	0.000139002	5.18543	-0.209004	2	74227100	R	II	TET3 (-46350), DGUOK (+73147)		IGR	shelf	IGR-shelf		chr2:74229477-74229996	NA	NA
cg03494429	-6.01631	6.43888e-05	0.0010936	1.66722	-0.208844	12	4417093	F	II	C12orf5 (-13278), CCND2 (+34155)		IGR	opensea	IGR-opensea			TRUE	TRUE		rs7133323
cg03522150	-4.63885	0.000593178	0.00549291	-0.630914	-0.155657	11	46969673	F	II	C11orf49 (+11344), ARFGAP2 (+228960)	C11orf49	Body	opensea	Body-opensea	Intron		NA	TRUE
cg03533829	-7.44706	8.441e-06	0.000293468	3.77662	-0.192092	2	100188906	R	II	REV1 (-82409), AFF3 (+533139)	AFF3	Body	opensea	Body-opensea	Intron		NA	TRUE
cg03548857	6.46392	3.31245e-05	0.00069802	2.35737	0.15533	19	35940174	R	II	FFAR2 (+971)	FFAR2	TSS1500	opensea	TSS1500-opensea	TSS1.5kb		NA	NA
cg03591690	-5.975	6.85569e-05	0.00114136	1.60211	-0.164144	3	166884766	F	II	ZBBX (+212812)		IGR	opensea	IGR-opensea			NA	TRUE
cg03595478	-5.1943	0.000234667	0.00274445	0.326575	-0.150332	19	49232604	R	II	MAMSTR (-9626), RASIP1 (+11374)	RASIP1	Body	island	Body-island	Exon	chr19:49232156-49232825	TRUE	NA
cg03606269	8.10369	3.61783e-06	0.000181406	4.65448	0.189299	5	77779546	R	II	SCAMP1 (+123207), LHFPL2 (+165102)		IGR	opensea	IGR-opensea			NA	TRUE
cg03608515	-8.40499	2.4928e-06	0.000149876	5.03972	-0.168218	13	98112404	F	II	IPO5 (-493525), RAP2A (+25928)	RAP2A	Body	opensea	Body-opensea	Intron		NA	TRUE
cg03665785	-5.49961	0.000143558	0.00192027	0.835497	-0.153025	22	29458676	R	II	KREMEN1 (-10430), ZNRF3 (+179096)	C22orf31	TSS1500	opensea	TSS1500-opensea	TSS1.5kb		NA	NA
cg03682690	-8.7084	1.73006e-06	0.000123743	5.41699	-0.225713	22	39759848	R	I	TAB1 (-35898), SYNGR1 (+13847)	SYNGR1	TSS1500	opensea	TSS1500-opensea	TSS1.5kb		NA	TRUE			rs73887481
cg03703171	-5.79704	9.00739e-05	0.00138149	1.31885	-0.178415	2	113875226	R	II	IL1RN (-248)	IL1RN	TSS1500	opensea	TSS1500-opensea	TSS1.5kb		TRUE	NA			rs4251968
cg03749724	-5.8741	7.99892e-05	0.00127029	1.44205	-0.167342	11	108467652	F	II	EXPH5 (-3278)		IGR	shelf	IGR-shelf		chr11:108463598-108464103	NA	NA		rs2640741
cg03844308	-6.07828	5.86314e-05	0.00102208	1.76446	-0.168902	11	65156020	R	II	SCYL1 (-136528), FRMD8 (+1950)	FRMD8	Body	shore	Body-shore	Intron	chr11:65153726-65154606	NA	NA
cg03888814	-5.33176	0.000187783	0.00232501	0.557287	-0.164125	2	196933901	F	II	DNAH7 (-365)	DNAH7	TSS1500	shore	TSS1500-shore	TSS1.5kb	chr2:196933310-196933665	NA	TRUE			rs73987723
cg03889044	-6.50372	3.12646e-05	0.000672109	2.41738	-0.180471	2	242802099	F	II	PDCD1 (-1039)	PDCD1	TSS1500	shelf	TSS1500-shelf		chr2:242805752-242806034	TRUE	TRUE
cg03906115	5.76946	9.40025e-05	0.00142044	1.27456	0.171453	2	33359529	R	II	RASGRP3 (-341766), LTBP1 (+187490)	LTBP1	TSS200	opensea	TSS200-opensea	TSS1.5kb		TRUE	NA
cg03917666	-5.42183	0.000162501	0.00210176	0.707065	-0.170126	10	3977608	F	II	AKR1E2 (-890838), KLF6 (-150141)		IGR	opensea	IGR-opensea	Intron		TRUE	TRUE
cg03921357	-5.36825	0.000177073	0.00223096	0.618109	-0.187606	1	3809431	F	II	C1orf174 (+7418), DFFB (+35586)	C1orf174	Body	shore	Body-shore	Exon	chr1:3808490-3809236	NA	NA		rs34928003
cg03946532	-7.06187	1.4212e-05	0.000401608	3.23602	-0.191453	16	79344736	R	II	MAF (+289875)		IGR	opensea	IGR-opensea			NA	TRUE
cg04000234	6.23863	4.61266e-05	0.000865786	2.01352	0.159177	1	39568852	R	II	BMP8A (-388466), MACF1 (+19818)	MACF1	Body	shore	Body-shore	3UTR	chr1:39570665-39571859	NA	NA
cg04026354	-5.4274	0.00016106	0.00208903	0.716295	-0.176815	17	2076063	F	II	SRR (-130935), HIC1 (+116459)	SMG6	Body	opensea	Body-opensea	Exon		NA	TRUE
cg04036898	-10.9657	1.49944e-07	4.14354e-05	7.92441	-0.166066	1	46664598	R	II	LURAP1 (-4408)	POMGNT1	Body	opensea	Body-opensea	TSS1.5kb		NA	NA
cg04066177	-6.83525	1.94785e-05	0.000491501	2.90875	-0.171513	8	82375138	F	II	FABP9 (-1324)	FABP9	TSS1500	opensea	TSS1500-opensea	Intron		NA	NA
cg04110902	-7.03581	1.47317e-05	0.00041105	3.19873	-0.169244	6	45500999	F	II	SUPT3H (-155329), CLIC5 (+547133)	RUNX2	Body	opensea	Body-opensea	Intron		NA	TRUE		rs76200442
cg04130557	-5.34542	0.000183697	0.00229002	0.58007	-0.161125	4	186760378	F	II	PDLIM3 (-303716), SORBS2 (+117428)	SORBS2	5'UTR	opensea	5'UTR-opensea	Intron		TRUE	TRUE
cg04141948	-6.48083	3.23199e-05	0.000686643	2.3829	-0.162735	7	1023156	F	II	CYP2W1 (+321)	CYP2W1	Body	shore	Body-shore	TSS1.5kb	chr7:1024021-1024233	NA	NA		rs3817576
cg04143626	-6.61964	2.64535e-05	0.000601095	2.59091	-0.174484	10	85924004	F	II	C10orf99 (-9490), GHITM (+24808)		IGR	opensea	IGR-opensea			NA	TRUE
cg04159215	9.67059	5.772e-07	7.34731e-05	6.54701	0.186284	10	126182324	F	II	LHPP (+31920), FAM53B (+250295)	LHPP	Body	opensea	Body-opensea	5UTR		NA	NA		rs80068692
cg04205412	-9.78847	5.07585e-07	6.94977e-05	6.67888	-0.18095	17	54785335	R	II	NOG (+114275), C17orf67 (+125922)		IGR	opensea	IGR-opensea			NA	TRUE
cg04208996	-5.07584	0.000284967	0.00317504	0.125706	-0.157808	8	144488011	R	II	MAFA (+24565), RHPN1 (+36954)		IGR	shore	IGR-shore		chr8:144489534-144489962	NA	NA
cg04215238	-5.4667	0.000151272	0.00199536	0.781256	-0.152368	10	105841897	F	II	COL17A1 (+3863), SLK (+114938)	COL17A1	5'UTR	opensea	5'UTR-opensea	Intron		NA	TRUE
cg04250873	-7.5117	7.74809e-06	0.00027874	3.86545	-0.160166	1	220473634	R	II	MARK1 (-228265), RAB3GAP2 (-27838)		IGR	opensea	IGR-opensea			NA	TRUE
cg04263511	-5.41382	0.000164597	0.00211893	0.69379	-0.155907	8	128962092	R	II	TMEM75 (-1501)	PVT1	Body	opensea	Body-opensea	Intron		TRUE	TRUE
cg04317051	-5.14553	0.000254138	0.00291133	0.244113	-0.154379	15	57599596	F	II	CGNL1 (-69107), TCF12 (+388775)	LOC283663	Body	shore	Body-shore	Intron	chr15:57598538-57599313	NA	NA
cg04349084	7.69254	6.1134e-06	0.000242192	4.11112	0.158226	8	23602677	F	II	NKX2-6 (-38566), STC1 (+109643)		IGR	opensea	IGR-opensea	Intron		NA	TRUE		rs77040492
cg04365568	-7.07886	1.38837e-05	0.000395544	3.26028	-0.155964	19	45809373	R	II	CKM (+16862), MARK4 (+54857)		IGR	shelf	IGR-shelf		chr19:45805654-45805977	NA	TRUE
cg04396711	-7.9532	4.37392e-06	0.000201397	4.458	-0.160891	3	14903630	R	II	NR2C2 (-85606), FGD5 (+43161)	FGD5	Body	opensea	Body-opensea	Intron		NA	TRUE
cg04421348	-7.85341	4.96748e-06	0.000215616	4.3262	-0.172975	10	82299737	F	II	TSPAN14 (+85815)	SH2D4B	TSS1500	shelf	TSS1500-shelf	TSS1.5kb	chr10:82295501-82296192	NA	NA			rs34447210
cg04439215	-6.53921	2.96996e-05	0.000649403	2.47071	-0.151826	13	45768901	F	II	KCTD4 (+6274), GTF2F2 (+74251)	KCTD4	5'UTR	opensea	5'UTR-opensea	TSS1.5kb		NA	TRUE
cg04472009	-9.31523	8.56885e-07	8.77893e-05	6.141	-0.195292	7	137683602	R	II	DGKI (-151993), CREB3L2 (+3201)	CREB3L2	Body	shelf	Body-shelf	Intron	chr7:137686291-137687056	NA	NA
cg04554720	-5.43164	0.000159972	0.00207849	0.723316	-0.15054	21	35552831	F	II	KCNE2 (-183492), SLC5A3 (+106961)	C21orf82	TSS200	opensea	TSS200-opensea	TSS1.5kb		NA	NA
cg04578362	-8.5236	2.15864e-06	0.000138812	5.18845	-0.15048	2	145592759	F	II	ZEB2 (-314138)		IGR	opensea	IGR-opensea	Intron		NA	TRUE
cg04592811	7.55815	7.28788e-06	0.000268638	3.92895	0.163279	17	16200581	R	II	CENPV (+56232), PIGL (+80057)	PIGL	Body	opensea	Body-opensea	Intron		NA	TRUE
cg04781580	7.17344	1.21982e-05	0.000365337	3.39461	0.172151	14	22392573	R	II	OR4E2 (+259276), DAD1 (+665602)		IGR	opensea	IGR-opensea	TSS1.5kb		NA	NA
cg04865442	-8.61777	1.92756e-06	0.000130542	5.30539	-0.150306	3	120168805	F	II	GPR156 (-164864), FSTL1 (+1295)	FSTL1	Body	shore	Body-shore	Intron	chr3:120169202-120170519	TRUE	NA
cg04873098	-9.04371	1.16819e-06	0.000101451	5.82195	-0.166959	1	3165191	F	I	ARHGEF16 (-205799), PRDM16 (+179416)	PRDM16	Body	shore	Body-shore	Intron	chr1:3163969-3164643	NA	NA
cg04936619	4.99994	0.000323057	0.00348576	-0.00396927	0.18558	17	30658537	R	II	C17orf75 (+10671), RHBDL3 (+65342)	C17orf75	3'UTR	opensea	3'UTR-opensea	3UTR		NA	NA
cg05036314	-4.60183	0.000631934	0.00575981	-0.696087	-0.155667	10	134838333	R	II	NKX6-2 (-238777), GPR123 (-63076)		IGR	shelf	IGR-shelf		chr10:134834676-134835899	NA	TRUE
cg05081167	8.60344	1.96092e-06	0.000131803	5.28767	0.160578	6	156967138	F	II	ARID1B (-131925)		IGR	opensea	IGR-opensea			NA	TRUE
cg05102670	-5.10208	0.000272921	0.00307343	0.170365	-0.157596	11	2397323	F	II	CD81 (-1201)	CD81	TSS1500	shore	TSS1500-shore	Intron	chr11:2398223-2399598	NA	NA		rs11022515
cg05179645	-5.5921	0.000124021	0.00172698	0.98714	-0.161587	4	72077624	F	II	SLC4A4 (+24621), GC (+592134)	SLC4A4	5'UTR	opensea	5'UTR-opensea	Intron		NA	TRUE
cg05194636	-5.24698	0.000215387	0.0025728	0.415297	-0.158764	11	12098045	F	II	DKK3 (-67416), MICAL2 (-34093)		IGR	opensea	IGR-opensea			TRUE	TRUE
cg05203217	-6.24584	4.56353e-05	0.000860047	2.02464	-0.165535	20	43730072	R	II	KCNS1 (-319)	KCNS1	TSS1500	shore	TSS1500-shore	TSS1.5kb	chr20:43729515-43729791	TRUE	NA
cg05214511	-6.48415	3.21646e-05	0.00068464	2.38791	-0.154435	4	80572259	R	II	GK2 (-242887), ANTXR2 (+421458)		IGR	opensea	IGR-opensea			NA	TRUE
cg05215748	-4.63807	0.000593964	0.00549931	-0.632278	-0.155719	17	6898738	R	II	ALOX12 (-646)	ALOX12	TSS1500	shore	TSS1500-shore	TSS1.5kb	chr17:6898820-6900427	TRUE	TRUE
cg05229035	-7.53909	7.47311e-06	0.000273062	3.90292	-0.152124	14	102968461	R	II	RCOR1 (-90537), TECPR2 (+139161)	TECPR2	3'UTR	opensea	3'UTR-opensea	3UTR		NA	NA
cg05261686	6.20389	4.85727e-05	0.0008965	1.95986	0.165365	16	50743296	F	II	CYLD (-33375), NOD2 (+12246)	NOD2	Body	opensea	Body-opensea	Intron		NA	NA		rs11647841
cg05305327	-7.08904	1.36909e-05	0.000392178	3.27479	-0.161474	20	32156436	R	II	CBFA2T2 (+6265), NECAB3 (+105778)	CBFA2T2	Body	opensea	Body-opensea	Intron		NA	NA
cg05323683	-9.08251	1.11709e-06	9.98709e-05	5.86803	-0.192217	8	95168291	R	II	CDH17 (+52524), PDP1 (+239116)	CDH17	Body	opensea	Body-opensea	Intron		NA	TRUE
cg05355436	-7.43192	8.6127e-06	0.000296443	3.75573	-0.180179	10	63520873	R	II	TMEM26 (-307665), ARID5B (-140186)	C10orf107	Body	opensea	Body-opensea	Intron		NA	TRUE
cg05374271	-6.9728	1.60739e-05	0.000435869	3.10822	-0.194378	1	192778890	F	II	RGS2 (+719)	RGS2	Body	shore	Body-shore	Intron	chr1:192777632-192778198	NA	NA
cg05391892	-9.01878	1.20232e-06	0.000102847	5.79228	-0.161308	2	208795620	F	I	FZD5 (-161333), PLEKHM3 (+94664)	PLEKHM3	Body	island	Body-island	Intron	chr2:208795525-208795860	NA	NA
cg05426966	-7.12768	1.29846e-05	0.000379967	3.32977	-0.18875	4	76556389	F	II	CDKL2 (-489)	CDKL2	TSS1500	shore	TSS1500-shore	TSS1.5kb	chr4:76555366-76556079	NA	TRUE
cg05437995	-6.0274	6.33162e-05	0.00108023	1.68466	-0.16967	6	29571875	F	II	OR2H2 (+16192), GABBR1 (+29087)	GABBR1	Body	opensea	Body-opensea	Intron		NA	NA
cg05450336	-6.16295	5.16331e-05	0.000935393	1.89642	-0.152993	10	729916	R	II	DIP2C (+5690), ZMYND11 (+549492)	DIP2C	Body	opensea	Body-opensea	Intron		TRUE	NA
cg05475386	5.9255	7.39324e-05	0.00120317	1.52377	0.199347	12	65723693	R	II	HMGA2 (-494218), MSRB3 (+51270)	MSRB3	Body	opensea	Body-opensea	Intron		NA	TRUE
cg05548425	-7.15076	1.25814e-05	0.000371984	3.36251	-0.185051	17	1553415	R	II	SCARF1 (-4374), RILP (-44)	RILP	TSS200	shore	TSS200-shore	TSS1.5kb	chr17:1551730-1553249	NA	NA
cg05582979	5.59563	0.000123335	0.00172033	0.992888	0.160897	4	10686610	F	II	CLNK (-121)	CLNK	TSS1500	opensea	TSS1500-opensea	TSS1.5kb		NA	NA
cg05654163	-5.41511	0.000164259	0.00211578	0.695923	-0.174414	14	21467502	F	II	SLC39A2 (+53)	SLC39A2	1stExon	opensea	1stExon-opensea	TSS1.5kb		NA	TRUE
cg05676570	-6.95054	1.65788e-05	0.000444087	3.07611	-0.179836	2	135985164	F	II	RAB3GAP1 (+175296), ZRANB3 (+303642)	ZRANB3	Body	opensea	Body-opensea	Intron		NA	TRUE
cg05707492	-6.9644	1.62623e-05	0.000438748	3.09612	-0.171264	17	78833484	R	II	CHMP6 (-132157), RPTOR (+314416)	RPTOR	Body	shore	Body-shore	Intron	chr17:78831505-78831864	TRUE	TRUE
cg05755408	6.90754	1.76024e-05	0.000461236	3.0139	0.222071	8	27157515	R	II	STMN4 (-41612), TRIM35 (+11321)	TRIM35	Body	opensea	Body-opensea	Intron		TRUE	TRUE
cg05769153	-5.67802	0.000108381	0.00156902	1.12692	-0.151009	19	53636398	F	II	ZNF415 (-257)	ZNF415	TSS1500	shore	TSS1500-shore	TSS1.5kb	chr19:53635625-53636230	NA	NA
cg05781767	-5.98032	6.80042e-05	0.00113488	1.61052	-0.200631	3	127347362	F	II	PODXL2 (-662)	PODXL2	TSS1500	shore	TSS1500-shore	TSS1.5kb	chr3:127347682-127348859	NA	NA
cg05797623	-12.1827	4.74402e-08	2.73497e-05	9.08865	-0.199534	4	73178007	F	II	ADAMTS3 (+256509), NPFFR2 (+280486)	ADAMTS3	Body	opensea	Body-opensea	TSS1.5kb		NA	TRUE
cg05826175	5.80956	8.83474e-05	0.00136325	1.33893	0.166043	4	56301631	R	II	TMEM165 (+39507), CLOCK (+74563)	CLOCK	Body	opensea	Body-opensea	Exon		NA	TRUE
cg05872255	-6.12107	5.49773e-05	0.000976152	1.83127	-0.156834	14	73592157	R	II	PSEN1 (-10998), RBM25 (+67013)		IGR	opensea	IGR-opensea			NA	TRUE			rs12586509
cg05880452	-5.2089	0.000229148	0.00269576	0.351204	-0.191882	2	153191031	R	II	FMNL2 (-720)	FMNL2	TSS1500	shore	TSS1500-shore	TSS1.5kb	chr2:153191492-153192974	NA	NA
cg05885720	-5.67654	0.000108631	0.00157155	1.12453	-0.15687	12	13348429	F	II	EMP1 (-1221)	EMP1	TSS1500	opensea	TSS1500-opensea			NA	TRUE			rs60406357
cg05955332	-5.32366	0.000190252	0.00234749	0.543766	-0.169477	3	126471560	R	II	PLXNA1 (-235877), CHCHD6 (+48497)	CHCHD6	Body	opensea	Body-opensea	Intron		NA	TRUE
cg05996671	-6.00271	6.573e-05	0.00110853	1.64582	-0.163631	3	123518635	F	II	PTPLB (-214603), MYLK (+84514)	MYLK	5'UTR	opensea	5'UTR-opensea	TSS1.5kb		TRUE	TRUE		rs72972339
cg06008345	-4.8202	0.000436198	0.00436367	-0.314018	-0.164458	10	71176719	R	II	TACR2 (-96)	TACR2	TSS200	opensea	TSS200-opensea	TSS1.5kb		NA	NA			rs10762295
cg06013494	5.60237	0.000122034	0.0017071	1.00389	0.161583	17	72528764	F	II	CD300LB (-1159)	CD300LB	TSS1500	opensea	TSS1500-opensea			NA	NA
cg06143732	-9.47712	7.14698e-07	8.07717e-05	6.32756	-0.151471	7	129912803	F	II	CPA4 (-20190), CPA2 (+6136)	CPA2	Body	opensea	Body-opensea	Intron		NA	TRUE
cg06145736	-4.41712	0.000868892	0.00730263	-1.02357	-0.152542	3	143559620	F	II	SLC9A9 (+7753), CHST2 (+721447)	SLC9A9	Body	opensea	Body-opensea	Intron		NA	TRUE		rs60249173	rs79446037
cg06186245	-6.18902	4.96613e-05	0.00091092	1.93685	-0.177006	3	100245062	R	II	GPR128 (-83371), TMEM45A (+33599)	TMEM45A	5'UTR	opensea	5'UTR-opensea	Intron		TRUE	TRUE
cg06217504	-5.09134	0.000277786	0.00311439	0.152096	-0.150922	4	147056211	R	II	ZNF827 (-196588), LSM6 (-40670)		IGR	opensea	IGR-opensea			NA	TRUE		rs72727926
cg06256937	-5.31475	0.000193006	0.00237129	0.52888	-0.174098	2	240582433	R	II	HDAC4 (-259790), NDUFA10 (+382386)		IGR	opensea	IGR-opensea			NA	NA			rs79115427
cg06378617	-4.79954	0.000451637	0.00447804	-0.349903	-0.160764	17	39095141	F	II	KRT23 (-1469)	KRT23	TSS1500	opensea	TSS1500-opensea	Intron		NA	NA
cg06401532	-9.13206	1.05531e-06	9.72158e-05	5.92662	-0.172641	16	24220008	R	II	CACNG3 (-46866), PRKCB (+372663)	PRKCB	Body	opensea	Body-opensea	Intron		NA	TRUE
cg06429194	-4.80911	0.000444413	0.00442532	-0.33327	-0.163112	11	128080305	R	II	ETS1 (+377132)		IGR	opensea	IGR-opensea	Intron		TRUE	TRUE
cg06513139	-8.65144	1.8515e-06	0.000127914	5.34696	-0.206705	19	4455923	F	II	UBXN6 (+1896), CHAF1A (+53264)	UBXN6	Body	shore	Body-shore	TSS1.5kb	chr19:4457493-4458040	NA	TRUE
cg06515328	-7.9188	4.56944e-06	0.000206069	4.41271	-0.161205	6	168559503	R	II	FRMD1 (-79664), DACT2 (+160899)		IGR	opensea	IGR-opensea			NA	NA
cg06556244	-12.9208	2.47506e-08	2.27214e-05	9.74101	-0.201545	7	143089459	F	II	ZYX (+11286), EPHA1 (+16526)	EPHA1	Body	opensea	Body-opensea	Intron		TRUE	TRUE
cg06599908	-7.0772	1.39155e-05	0.000396289	3.25791	-0.156175	19	54931632	R	II	LENG8 (-28433), TTYH1 (+4932)	TTYH1	Body	shelf	Body-shelf	Intron	chr19:54927902-54928225	NA	NA
cg06617636	-8.74832	1.65005e-06	0.000120545	5.46585	-0.193867	14	69256690	R	I	ZFP36L1 (+3267), RAD51B (+970165)	ZFP36L1	Body	island	Body-island	Exon	chr14:69256676-69257036	NA	NA
cg06664465	-6.22315	4.71999e-05	0.000879191	1.98963	-0.151531	16	29796798	F	II	KIF22 (-5243), ZG16 (+7237)		IGR	shore	IGR-shore		chr16:29796361-29796757	TRUE	NA		rs7202572
cg06697448	-7.9537	4.37115e-06	0.00020132	4.45866	-0.155034	3	8544912	F	II	LMCD1 (+1519), SSUH2 (+141572)	LMCD1	Body	shore	Body-shore	Intron	chr3:8543201-8543579	NA	TRUE		rs77607012
cg06788764	-4.78291	0.000464485	0.00457517	-0.378839	-0.152958	1	19756350	F	II	CAPZB (+55629), PQLC2 (+117528)	CAPZB	Body	opensea	Body-opensea	Intron		NA	NA		rs77568903
cg06836948	-8.32698	2.74258e-06	0.000157278	4.941	-0.168722	11	112748699	R	II	C11orf34 (-617116), NCAM1 (-83459)		IGR	opensea	IGR-opensea			NA	TRUE
cg07014349	-6.31271	4.13368e-05	0.000807203	2.12737	-0.166785	1	35220521	R	II	GJB4 (-4821), GJB5 (-127)	GJB5	TSS200	opensea	TSS200-opensea	TSS1.5kb		NA	NA
cg07031797	6.84665	1.9169e-05	0.00048673	2.92538	0.168037	22	50483123	R	II	TTLL8 (+12241), PIM3 (+128962)	TTLL8	Body	shore	Body-shore	Intron	chr22:50483350-50483579	NA	NA			rs5771321
cg07044276	-5.19605	0.000233999	0.00273903	0.329525	-0.156762	1	246859889	R	II	SCCPDH (-27460), CNST (+130141)		IGR	opensea	IGR-opensea			TRUE	NA
cg07048527	-5.47045	0.000150371	0.00198701	0.787448	-0.154108	17	46700449	R	II	HOXB8 (-8148), HOXB9 (+3390)	HOXB9	Body	shore	Body-shore	Exon	chr17:46702280-46704166	NA	NA
cg07074086	-16.3518	1.75288e-09	9.89373e-06	12.3391	-0.180814	8	144309876	F	II	ZFP41 (-19222), GPIHBP1 (+14808)		IGR	shore	IGR-shore		chr8:144311708-144311985	TRUE	NA		rs6991129
cg07083043	-11.4811	9.09536e-08	3.39426e-05	8.43166	-0.167059	17	17397972	R	II	RASD1 (+1735), MED9 (+17672)	RASD1	3'UTR	shore	3'UTR-shore	3UTR	chr17:17398248-17400346	NA	TRUE
cg07092135	-7.42765	8.66172e-06	0.000297424	3.74984	-0.166211	4	124753863	R	II	SPRY1 (+433198)	LOC285419	Body	opensea	Body-opensea	Intron		TRUE	TRUE
cg07146912	-6.49315	3.17475e-05	0.000679007	2.40146	-0.151838	3	73671377	R	II	PDZRN3 (+2714), PPP4R2 (+625441)	PDZRN3	Body	shore	Body-shore	Intron	chr3:73673230-73674375	NA	NA
cg07156249	9.93366	4.33997e-07	6.50453e-05	6.83944	0.153134	6	32822911	F	II	TAP1 (-1156), PSMB9 (+973)	PSMB9	Body	shore	Body-shore	Intron	chr6:32820849-32822370	NA	NA
cg07264025	-7.36382	9.43226e-06	0.000313239	3.66144	-0.155762	12	86658860	F	II	MGAT4C (-8815)	MGAT4C	5'UTR	opensea	5'UTR-opensea	Intron		NA	NA			rs35164652
cg07275218	-6.18303	5.01074e-05	0.000916649	1.92757	-0.166069	6	32942714	R	II	BRD2 (+4036), HLA-DOA (+34675)	BRD2	Body	shore	Body-shore	Intron	chr6:32939275-32940954	NA	NA
cg07295362	9.50956	6.89383e-07	7.95928e-05	6.36462	0.161057	2	3061128	F	II	MYT1L (-726240), TRAPPC12 (-322329)		IGR	shelf	IGR-shelf	Intron	chr2:3063372-3063672	NA	NA
cg07296926	-5.4915	0.000145419	0.00193874	0.822154	-0.150451	2	223989054	F	II	KCNE4 (+72192), SCG2 (+478167)		IGR	opensea	IGR-opensea	Intron		NA	TRUE
cg07419795	-7.85652	4.94777e-06	0.000215083	4.33032	-0.160496	4	20195367	R	II	SLIT2 (-59820)		IGR	opensea	IGR-opensea			NA	TRUE
cg07425824	-5.77141	9.37187e-05	0.00141774	1.27769	-0.16772	16	69451547	R	II	TERF2 (-31674), CYB5B (-6951)		IGR	opensea	IGR-opensea			NA	TRUE
cg07441854	-4.51441	0.000734321	0.00643595	-0.850607	-0.160923	6	32014893	R	II	TNXB (-988)	TNXB	Body	opensea	Body-opensea	TSS1.5kb		NA	TRUE
cg07447742	-8.18313	3.27628e-06	0.000172268	4.75709	-0.16777	13	49793170	F	II	MLNR (-1304)	MLNR	TSS1500	shore	TSS1500-shore		chr13:49794125-49795542	NA	NA
cg07459252	5.57029	0.00012836	0.00177108	0.951491	0.157267	14	37130212	R	II	PAX9 (-858)	PAX9	5'UTR	shore	5'UTR-shore	Intron	chr14:37131181-37132785	NA	NA
cg07542871	4.08713	0.00155096	0.0113646	-1.61738	0.152216	12	122020661	F	II	KDM2B (-1772)		IGR	shelf	IGR-shelf	Intron	chr12:122016170-122017693	NA	NA			rs28517331
cg07554496	-5.61045	0.000120493	0.00169222	1.01707	-0.159546	2	240020152	F	II	TWIST2 (+263479), HDAC4 (+302491)	HDAC4	Body	opensea	Body-opensea	Intron		TRUE	NA
cg07600533	-9.12377	1.06538e-06	9.76699e-05	5.91684	-0.151746	22	50986031	F	I	TYMP (-17587), SYCE3 (+15303)	KLHDC7B	TSS1500	island	TSS1500-island	TSS1.5kb	chr22:50984972-50988141	NA	NA	high-CpG:49332823-49332901
cg07679948	-7.04934	1.44593e-05	0.000406153	3.21811	-0.155694	12	56329641	R	I	DGKA (+4885), PMEL (+30165)	DGKA	5'UTR	island	5'UTR-island	5UTR	chr12:56329518-56329790	NA	NA
cg07763768	-6.71301	2.31524e-05	0.000548962	2.72933	-0.166951	9	125877923	F	II	GPR21 (+81117), STRBP (+152932)	C9orf45	TSS200	opensea	TSS200-opensea	TSS1.5kb		NA	NA
cg07814122	-7.34145	9.7194e-06	0.000318963	3.63033	-0.154506	12	13196942	F	II	KIAA1467 (-276)	KIAA1467	TSS1500	shore	TSS1500-shore	TSS1.5kb	chr12:13197238-13197781	NA	NA		rs1872625
cg07828024	-7.78075	5.45374e-06	0.000227792	4.22945	-0.154654	6	149772892	R	II	ZC3H12D (+33305), SUMO4 (+51397)	ZC3H12D	Body	shore	Body-shore	Intron	chr6:149771836-149772855	TRUE	TRUE
cg07896438	-4.95894	0.000345824	0.00366772	-0.0743283	-0.152223	2	214053162	F	II	SPAG16 (-95951), IKZF2 (-38104)		IGR	opensea	IGR-opensea			NA	TRUE
cg07899272	-6.75344	2.18615e-05	0.00052894	2.78891	-0.195022	2	75049872	F	II	HK2 (-11236), SEMA4F (+168517)		IGR	opensea	IGR-opensea			NA	TRUE
cg07910075	-5.12536	0.000262682	0.00298433	0.209911	-0.192719	1	153581494	F	II	S100A16 (+319)	S100A16	5'UTR	opensea	5'UTR-opensea	TSS1.5kb		NA	TRUE	low-CpG:151848078-151848467
cg07925587	9.0119	1.21195e-06	0.000103263	5.78406	0.182249	12	52583324	R	II	KRT80 (+2460), C12orf44 (+119569)	KRT80	Body	opensea	Body-opensea	Intron		NA	TRUE
cg07937270	-7.61281	6.78342e-06	0.000257467	4.00332	-0.164417	1	45272633	R	II	TCTEX1D4 (+324)	TCTEX1D4	5'UTR	shore	5'UTR-shore	TSS1.5kb	chr1:45271679-45272318	NA	NA
cg07979236	5.07166	0.000286936	0.00319166	0.118587	0.152996	1	33516461	F	II	ADC (-30253), AK2 (-13868)		IGR	shore	IGR-shore	Intron	chr1:33516594-33516933	TRUE	NA
cg08000731	-6.77046	2.13412e-05	0.000520665	2.81392	-0.184241	11	316247	R	II	IFITM1 (+2394), IFITM3 (+4803)		IGR	island	IGR-island		chr11:315739-316539	NA	NA
cg08008475	-6.14906	5.27174e-05	0.000948572	1.87485	-0.154141	13	27977779	R	II	GTF3A (-20902), RASL11A (+133315)		IGR	opensea	IGR-opensea			TRUE	TRUE
cg08066673	-4.23314	0.00119831	0.00932664	-1.35337	-0.15461	14	52325747	F	II	GNG2 (-1385)	GNG2	TSS1500	opensea	TSS1500-opensea	Intron		NA	NA
cg08091526	-3.94141	0.0020111	0.0138661	-1.88261	-0.1521	16	79156020	R	II	MAF (+478591)	WWOX	Body	opensea	Body-opensea	Intron		NA	NA
cg08125291	-6.2856	4.30253e-05	0.000828189	2.08579	-0.179777	13	44588186	R	II	ENOX1 (-227142), SMIM2 (+147207)		IGR	opensea	IGR-opensea	Intron		NA	TRUE
cg08131184	-6.38177	3.73454e-05	0.000755407	2.23281	-0.189641	19	33764378	R	II	SLC7A10 (-47622), CEBPA (+29092)		IGR	island	IGR-island		chr19:33764349-33764551	TRUE	NA
cg08162465	6.54174	2.95913e-05	0.000647875	2.4745	0.182868	1	87668671	R	II	LMO4 (-125480), ENSG00000267561 (+209979)		IGR	opensea	IGR-opensea			NA	NA
cg08276062	-5.33309	0.00018738	0.002321	0.559516	-0.157619	11	1891932	R	II	TNNT3 (-48860), LSP1 (+5537)	LSP1	5'UTR	shore	5'UTR-shore	TSS1.5kb	chr11:1892037-1892556	NA	NA
cg08322280	-5.35021	0.000182286	0.00227807	0.588057	-0.161803	8	25793539	R	II	EBF2 (+109374), CDCA2 (+477026)	EBF2	Body	opensea	Body-opensea	Intron		NA	TRUE
cg08342194	-8.13314	3.48694e-06	0.000177741	4.69261	-0.185136	6	31683075	R	II	LY6G6D (-58)	LY6G6E	TSS1500	opensea	TSS1500-opensea	TSS1.5kb		NA	NA
cg08348100	-6.66749	2.47032e-05	0.000573928	2.662	-0.153118	12	122261828	F	II	SETD1B (+19190), HPD (+34937)	SETD1B	Body	shore	Body-shore	Intron	chr12:122261329-122261593	NA	NA
cg08418279	-5.13339	0.000259246	0.00295572	0.22353	-0.162326	16	49733170	F	II	CBLN1 (-417428), ZNF423 (+123480)	ZNF423	Body	shore	Body-shore	Intron	chr16:49732348-49732712	NA	NA		rs76272731
cg08428819	7.51173	7.7478e-06	0.00027874	3.86549	0.152351	10	123924042	R	II	PLEKHA1 (-210170), TACC2 (+175333)	TACC2	Body	shore	Body-shore	Intron	chr10:123922850-123923542	NA	NA
cg08436419	-4.98006	0.000333894	0.00357254	-0.038059	-0.164726	2	234296834	R	II	DGKD (+33681), USP40 (+177402)	DGKD	Body	opensea	Body-opensea	TSS1.5kb		NA	NA
cg08472008	6.08869	5.77192e-05	0.00101	1.78074	0.175279	4	3531603	F	II	LRPAP1 (+2683), DOK7 (+66565)	LRPAP1	Body	shelf	Body-shelf	Intron	chr4:3533643-3534788	NA	NA		rs77903343
cg08473693	-5.49327	0.000145011	0.0019349	0.825066	-0.171739	1	205342340	R	II	NUAK2 (-51457), LEMD1 (+48842)		IGR	opensea	IGR-opensea	TSS1.5kb		NA	TRUE
cg08486269	8.50389	2.21065e-06	0.000140583	5.16385	0.167739	6	154677972	R	II	IPCEF1 (-26757), CNKSR3 (+153821)	IPCEF1	TSS200	opensea	TSS200-opensea	TSS1.5kb		NA	NA
cg08495374	-7.6873	6.15518e-06	0.000242988	4.10406	-0.161628	6	21922535	R	II	SOX4 (+328563), PRL (+375195)	FLJ22536	Body	opensea	Body-opensea	Intron		NA	TRUE
cg08509427	-5.71746	0.000101912	0.00150221	1.19075	-0.17673	6	31636913	R	II	GPANK1 (-2853), LY6G5B (-1031)	CSNK2B	Body	shelf	Body-shelf	Exon	chr6:31632815-31634093	NA	NA
cg08510234	-6.53086	3.00603e-05	0.000654722	2.45817	-0.154386	17	738869	R	II	GLOD4 (-53288), NXN (+144141)	NXN	Body	island	Body-island	Intron	chr17:738868-739377	TRUE	NA			rs73289713
cg08514419	-6.24742	4.55286e-05	0.000858594	2.02707	-0.172938	11	93583937	F	II	VSTM5 (-240)	C11orf90	TSS1500	shore	TSS1500-shore	TSS1.5kb	chr11:93583374-93583717	NA	TRUE
cg08532914	-4.47385	0.000787574	0.0067813	-0.922597	-0.15405	3	11763045	R	II	VGLL4 (-77647), TAMM41 (+125348)	VGLL4	TSS1500	shore	TSS1500-shore	TSS1.5kb	chr3:11760638-11762078	NA	NA
cg08543327	8.85287	1.45873e-06	0.000113269	5.59299	0.156022	5	1108651	F	I	SLC12A7 (+3499), NKD2 (+99707)	SLC12A7	Body	shore	Body-shore	Intron	chr5:1108802-1109051	NA	NA			rs10462661
cg08548284	-4.5171	0.000730923	0.00641231	-0.845837	-0.155993	1	14382172	R	II	KAZN (-543028), PRDM2 (+350822)		IGR	opensea	IGR-opensea			NA	NA
cg08558340	-7.72101	5.89164e-06	0.000237576	4.14942	-0.169	7	100472263	F	II	SRRT (-547)	SRRT	TSS1500	shore	TSS1500-shore	TSS1.5kb	chr7:100472375-100473393	NA	NA
cg08564601	8.34379	2.68657e-06	0.000155539	4.96234	0.158161	11	60048221	F	II	MS4A4A (+162)	MS4A4A	Body	opensea	Body-opensea	TSS1.5kb		NA	NA
cg08566449	-5.56169	0.000130115	0.00178742	0.937414	-0.167042	6	31631706	F	II	C6orf47 (-3157), ENSG00000263020 (-2173), CSNK2B (-2135)	BAT4	Body	shore	Body-shore	Exon	chr6:31632815-31634093	NA	NA
cg08637514	8.57422	2.03095e-06	0.000134149	5.25143	0.206605	7	150212707	F	II	GIMAP7 (+789)	GIMAP7	5'UTR	opensea	5'UTR-opensea	Intron		NA	NA
cg08638514	-4.8871	0.000389867	0.00401408	-0.198125	-0.155697	17	75672569	R	II	TNRC6C (-328568), SEPT9 (+395077)		IGR	opensea	IGR-opensea			NA	NA			rs34313953
cg08641990	9.64353	5.94593e-07	7.44747e-05	6.51654	0.161102	1	54822503	F	II	SSBP3 (+49589), C1orf191 (+118793)	SSBP3	Body	shore	Body-shore	Intron	chr1:54821990-54822333	NA	NA
cg08651003	-9.60118	6.22948e-07	7.59978e-05	6.4687	-0.183545	1	1758731	F	II	NADK (-48822), GNB1 (+63764)	GNB1	5'UTR	opensea	5'UTR-opensea	Intron		NA	TRUE
cg08651590	-5.47703	0.000148804	0.00197163	0.798302	-0.152526	2	65543410	F	II	ACTR2 (+88439), SPRED2 (+115901)	SPRED2	Body	shelf	Body-shelf	Intron	chr2:65540761-65541311	NA	TRUE
cg08654262	-12.2241	4.56992e-08	2.70181e-05	9.12626	-0.196855	1	85796055	R	II	BCL10 (-53282), DDAH1 (+134768)	DDAH1	Body	opensea	Body-opensea	Intron		NA	TRUE
cg08672140	8.5551	2.07818e-06	0.000136106	5.22769	0.172052	5	77845045	F	II	LHFPL2 (+99603), SCAMP1 (+188706)	LHFPL2	5'UTR	opensea	5'UTR-opensea	Intron		NA	TRUE	low-CpG:77880788-77880827	rs78143754	rs78134863
cg08742502	-6.97687	1.59833e-05	0.000434428	3.11409	-0.159411	6	106546754	F	II	PRDM1 (+12559), ATG5 (+226912)	PRDM1	Body	opensea	Body-opensea	TSS1.5kb		NA	TRUE
cg08756033	-6.87436	1.84383e-05	0.000474555	2.96573	-0.1761	13	31480128	R	II	MEDAG (-200)	C13orf33	TSS200	shore	TSS200-shore	TSS1.5kb	chr13:31480272-31481105	NA	NA
cg08778805	-5.17111	0.000243722	0.00282308	0.287404	-0.157364	11	92572717	R	II	MTNR1B (-130169), FAT3 (+487455)	FAT3	Body	opensea	Body-opensea	Intron		NA	TRUE
cg08792388	-4.84629	0.000417478	0.00422461	-0.268754	-0.161627	6	167560727	R	II	GPR31 (+11090), CCR6 (+24470)		IGR	opensea	IGR-opensea	Intron		NA	TRUE
cg08822523	-5.1385	0.000257084	0.00293782	0.23219	-0.182366	4	91156290	R	II	MMRN1 (+355607)	FAM190A	5'UTR	opensea	5'UTR-opensea	TSS1.5kb		NA	NA
cg08834273	-7.8268	5.13997e-06	0.000219918	4.29084	-0.159595	6	83588711	F	II	UBE3D (+186849), TPBG (+515363)		IGR	opensea	IGR-opensea			NA	TRUE
cg08898515	-4.62524	0.000607126	0.00559048	-0.654851	-0.154585	2	68483298	F	II	PPP3R1 (-3635)		IGR	shelf	IGR-shelf	5UTR	chr2:68479061-68480040	NA	NA
cg08898775	-8.4989	2.22404e-06	0.000140975	5.15761	-0.189978	15	59042684	R	II	ADAM10 (-507)	ADAM10	TSS1500	shore	TSS1500-shore	TSS1.5kb	chr15:59041081-59042283	NA	NA
cg09023624	-5.2145	0.000227067	0.00267659	0.360645	-0.161152	3	23784916	R	II	UBE2E1 (-62478), UBE2E2 (+540132)		IGR	opensea	IGR-opensea			NA	NA
cg09073799	-6.22324	4.71936e-05	0.000879147	1.98977	-0.155829	15	82336202	R	II	TMC3 (-669648), MEX3B (+2280)	MEX3B	Body	island	Body-island	Exon	chr15:82335472-82339937	NA	NA
cg09107344	-8.28661	2.88226e-06	0.000161159	4.88963	-0.252068	12	53612734	F	II	ITGB7 (-11643), RARG (+13302)	RARG	Body	shore	Body-shore	Intron	chr12:53613716-53615103	NA	NA
cg09134497	-4.56302	0.000675412	0.00605162	-0.764575	-0.152513	1	155973286	F	II	ARHGEF2 (-24968), SSR2 (+17464)		IGR	opensea	IGR-opensea	Intron		TRUE	TRUE
cg09135529	-6.61352	2.66867e-05	0.000605276	2.5818	-0.150349	11	62448703	F	II	UBXN1 (-2176)		IGR	shelf	IGR-shelf		chr11:62446038-62446613	TRUE	NA
cg09175221	-7.99862	4.12931e-06	0.000195438	4.51759	-0.15864	16	51973520	F	II	SALL1 (-788334), TOX3 (+607400)		IGR	opensea	IGR-opensea			NA	TRUE
cg09290175	-5.2275	0.000222314	0.00263544	0.382536	-0.162931	22	39688265	F	II	PDGFB (-47509), RPL3 (+27511)		IGR	island	IGR-island		chr22:39688128-39688349	NA	NA
cg09372728	-6.9433	1.67466e-05	0.000447166	3.06565	-0.173937	16	56624886	R	II	MT2A (-17225), MT3 (+1606)	MT3	3'UTR	shore	3'UTR-shore	5UTR	chr16:56623068-56623914	NA	NA
cg09435920	5.32805	0.00018891	0.00233541	0.551094	0.151837	17	75033339	F	II	SEC14L1 (-51492), MGAT5B (+164610)		IGR	opensea	IGR-opensea			TRUE	NA
cg09501959	-6.6065	2.69567e-05	0.000608909	2.57134	-0.161545	2	193058203	F	II	SDPR (-346222), TMEFF2 (+2232)	TMEFF2	Body	shore	Body-shore	Intron	chr2:193058995-193060812	NA	NA
cg09512548	-8.22307	3.11774e-06	0.000167569	4.80841	-0.166311	6	111983184	R	II	TRAF3IP2 (-55735), FYN (+211471)	FYN	Body	opensea	Body-opensea	Intron		NA	TRUE			rs68033282
cg09565526	-4.25212	0.001159	0.00908659	-1.31919	-0.153264	4	87812668	R	II	AFF1 (-43486), SLC10A6 (-42252)	C4orf36	Body	shore	Body-shore	Exon	chr4:87813172-87813718	NA	NA
cg09605634	-5.30756	0.00019526	0.00239143	0.51686	-0.167147	13	36521538	R	II	MAB21L1 (-470706), DCLK1 (+183905)	DCLK1	Body	opensea	Body-opensea	Exon		NA	TRUE
cg09618197	-8.06231	3.81064e-06	0.000186205	4.60074	-0.237616	6	5152468	R	II	PPP1R3G (+66748), LYRM4 (+108704)	LYRM4	Body	opensea	Body-opensea	Intron		TRUE	TRUE		rs450176
cg09619347	7.18303	1.20399e-05	0.000362362	3.40817	0.180485	11	64107520	R	II	RPS6KA4 (-19123), PRDX5 (+21960)	CCDC88B	TSS200	shelf	TSS200-shelf	TSS1.5kb	chr11:64109822-64110228	NA	NA	low-CpG:63864086-63864293
cg09654300	-5.70435	0.000104017	0.00152348	1.16955	-0.17047	3	42132991	R	II	TRAK1 (+429)	TRAK1	1stExon	opensea	1stExon-opensea	TSS1.5kb		NA	TRUE
cg09683440	7.21676	1.15004e-05	0.000351219	3.45575	0.173966	16	83869927	R	II	MLYCD (-62804), HSBP1 (+28479)		IGR	opensea	IGR-opensea			TRUE	TRUE
cg09688127	-7.00604	1.53502e-05	0.000422707	3.15604	-0.15047	12	93770794	R	II	NUDT4 (-865)	NUDT4	TSS1500	shore	TSS1500-shore	TSS1.5kb	chr12:93771465-93772289	NA	NA
cg09779027	-5.12591	0.000262447	0.00298224	0.210837	-0.183047	19	7224513	R	II	INSR (+69532), ZNF557 (+155042)	INSR	Body	opensea	Body-opensea	Intron		NA	NA
cg09820180	-5.71245	0.000102711	0.00151075	1.18265	-0.194509	6	140168822	R	II	CITED2 (-473065)		IGR	opensea	IGR-opensea			NA	TRUE
cg09820244	-9.70128	5.5814e-07	7.2459e-05	6.58147	-0.167457	1	54790722	F	II	SSBP3 (+81370), C1orf191 (+87012)	SSBP3	Body	opensea	Body-opensea	Intron		NA	TRUE
cg09835085	-6.90495	1.76662e-05	0.000462252	3.01015	-0.211156	2	223916592	R	II	KCNE4 (-270)	KCNE4	TSS1500	shore	TSS1500-shore	TSS1.5kb	chr2:223917576-223918037	NA	TRUE
cg09856467	7.73853	5.75947e-06	0.000234899	4.17293	0.155664	22	26938937	R	II	TFIP11 (-30466), TPST2 (+47190)	TPST2	5'UTR	shore	5'UTR-shore	Intron	chr22:26936996-26937672	NA	NA
cg09861057	-5.91395	7.52492e-05	0.00121841	1.50544	-0.154814	1	154492947	R	II	TDRD10 (+17499), UBE2Q1 (+38162)	TDRD10	Body	opensea	Body-opensea	TSS1.5kb		NA	NA
cg09863413	-6.46856	3.29018e-05	0.000694852	2.36437	-0.150406	6	4610575	R	II	ECI2 (-474744), CDYL (-166094)		IGR	opensea	IGR-opensea	TSS1.5kb		TRUE	NA
cg09984479	-7.2285	1.13187e-05	0.000348096	3.47227	-0.161261	22	38635620	F	II	TMEM184B (+33420), MAFF (+37731)	TMEM184B	Body	opensea	Body-opensea	Intron		TRUE	TRUE		rs75196946
cg09993814	-6.65334	2.52076e-05	0.000581528	2.64101	-0.189435	20	36154222	R	II	BLCAP (+2111), NNAT (+4605)	BLCAP	5'UTR	shore	5'UTR-shore	Intron	chr20:36156022-36156669	NA	TRUE
cg10055231	7.39253	9.07704e-06	0.000306361	3.70126	0.182092	1	6651358	F	II	ZBTB48 (+11250), KLHL21 (+11571)	KLHL21	3'UTR	shelf	3'UTR-shelf	3UTR	chr1:6653397-6653674	NA	NA
cg10062109	-7.69738	6.07509e-06	0.000241527	4.11764	-0.150997	16	89761133	F	I	CDK10 (+8057), VPS9D1 (+26261)	CDK10	Body	island	Body-island	TSS1.5kb	chr16:89761016-89761218	NA	NA
cg10131810	-6.86719	1.86245e-05	0.000477547	2.9553	-0.168524	19	2525634	R	II	GADD45B (+49509), GNG7 (+177073)	GNG7	5'UTR	shore	5'UTR-shore	Intron	chr19:2525140-2525460	TRUE	NA			rs79088441
cg10246141	-6.24036	4.6008e-05	0.000864402	2.01619	-0.17157	12	32909796	R	II	YARS2 (-960)	YARS2	TSS1500	shore	TSS1500-shore	TSS1.5kb	chr12:32908374-32908981	NA	NA
cg10334750	-5.28456	0.000202656	0.00245849	0.478366	-0.153714	8	101348456	F	II	RNF19A (-32969), ANKRD46 (+223514)		IGR	opensea	IGR-opensea			NA	TRUE
cg10354495	-4.61538	0.000617453	0.00565817	-0.67222	-0.169438	2	69665232	R	II	NFU1 (-472)	NFU1	TSS1500	shore	TSS1500-shore	TSS1.5kb	chr2:69664291-69664816	NA	NA
cg10410146	-5.44057	0.000157708	0.00205583	0.738085	-0.156995	7	44112411	F	II	PGAM2 (-7225), POLM (+9728)	POLM	3'UTR	opensea	3'UTR-opensea	3UTR		NA	TRUE
cg10417386	7.17569	1.21608e-05	0.000364617	3.3978	0.167069	17	8772067	R	II	PIK3R6 (-1073)	PIK3R6	TSS1500	opensea	TSS1500-opensea			NA	NA
cg10442735	-5.70512	0.000103891	0.00152206	1.1708	-0.153962	1	3062633	F	II	ARHGEF16 (-308357), PRDM16 (+76858)	PRDM16	Body	shelf	Body-shelf	Intron	chr1:3059050-3059268	NA	NA
cg10447404	-4.34806	0.000979844	0.00800099	-1.14697	-0.159225	10	34815779	R	II	PARD3 (+288470)	PARD3	Body	opensea	Body-opensea	Intron		NA	TRUE
cg10495931	-9.72428	5.44296e-07	7.16018e-05	6.60725	-0.201114	16	72232102	R	II	PMFBP1 (-25948), ZFHX3 (+850172)		IGR	opensea	IGR-opensea			NA	TRUE
cg10513595	7.91853	4.57105e-06	0.000206069	4.41235	0.150526	5	89311473	F	II	CETN3 (+394130)		IGR	opensea	IGR-opensea			NA	TRUE
cg10541466	5.0631	0.000291012	0.00322544	0.104005	0.15916	1	113425263	F	II	SLC16A1 (+73422), FAM19A3 (+162222)		IGR	opensea	IGR-opensea			NA	TRUE		rs5777138
cg10583651	-7.83094	5.11271e-06	0.0002194	4.29635	-0.161062	4	123538969	F	II	IL2 (-161089), IL21 (+3255)	IL21	Body	opensea	Body-opensea	Intron		NA	TRUE		rs45576133
cg10601624	-8.00463	4.09804e-06	0.000194487	4.52546	-0.165666	12	6404377	F	II	PLEKHG6 (-15722), CD9 (+95496)		IGR	shelf	IGR-shelf		chr12:6399262-6400771	TRUE	TRUE
cg10606240	5.7721	9.36183e-05	0.00141673	1.2788	0.166676	11	31163426	F	II	MPPED2 (-561383), DCDC1 (+227895)		IGR	opensea	IGR-opensea	Intron		NA	TRUE		rs74532221
cg10619318	-6.07185	5.92026e-05	0.00102925	1.75439	-0.173986	5	135470751	F	II	SMAD5 (+2215), TRPC7 (+230474)	SMAD5	5'UTR	shore	5'UTR-shore	TSS1.5kb	chr5:135468349-135469162	NA	NA
cg10633526	-7.03146	1.48203e-05	0.000412428	3.19251	-0.194338	3	13560246	R	II	FBLN2 (-30385), HDAC11 (+38581)		IGR	opensea	IGR-opensea			NA	TRUE
cg10664272	-11.5792	8.28717e-08	3.28869e-05	8.52584	-0.158079	2	85638053	R	II	CAPG (-377)	CAPG	TSS1500	shelf	TSS1500-shelf	TSS1.5kb	chr2:85640969-85641259	NA	NA
cg10721755	8.9142	1.35769e-06	0.000109095	5.66701	0.151402	1	211547951	R	II	TRAF5 (+47772), RD3 (+118308)	TRAF5	3'UTR	opensea	3'UTR-opensea	5UTR		NA	NA
cg10735582	-5.57994	0.000126421	0.00175135	0.967267	-0.16546	3	150140075	F	II	EIF2A (-124406), TSC22D2 (+13953)	TSC22D2	Body	opensea	Body-opensea	Intron		NA	TRUE
cg10743291	-9.15995	1.02216e-06	9.57868e-05	5.95949	-0.248828	6	155593746	F	II	CLDN20 (+8599), TFB1M (+41872)	CLDN20	5'UTR	opensea	5'UTR-opensea	Intron		NA	TRUE
cg10778971	-9.12626	1.06235e-06	9.7495e-05	5.91978	-0.208826	14	94577101	R	II	IFI27 (-60)	IFI27	5'UTR	opensea	5'UTR-opensea	TSS1.5kb		TRUE	NA
cg10801060	-6.26354	4.44531e-05	0.000845561	2.05189	-0.165161	5	43044703	R	II	SEPP1 (-232522), ZNF131 (-76997)	LOC153684	Body	shore	Body-shore	5UTR	chr5:43042107-43043477	NA	NA
cg10838410	7.08373	1.37911e-05	0.000393877	3.26722	0.192166	12	6659524	F	I	IFFO1 (+5715), GAPDH (+16431)	IFFO1	Body	shore	Body-shore	TSS1.5kb	chr12:6657727-6657973	NA	NA
cg10876767	6.14561	5.29909e-05	0.000951736	1.86947	0.157753	4	7637533	R	I	PSAPL1 (-200833), AFAP1 (+304120)	SORCS2	Body	opensea	Body-opensea	Intron		NA	NA
cg10892950	-5.33636	0.000186395	0.00231337	0.564973	-0.159681	12	45626938	F	II	ARID2 (-496510), ANO6 (+17070)	ANO6	Body	opensea	Body-opensea	Intron		TRUE	TRUE
cg10906729	-6.04969	6.12165e-05	0.00105315	1.71967	-0.18279	17	46682390	F	I	HOXB6 (-36)	LOC404266	Body	shelf	Body-shelf	TSS1.5kb	chr17:46685244-46685449	TRUE	NA
cg10939949	-4.87746	0.000396216	0.0040614	-0.2148	-0.153853	7	2968406	R	II	GNA12 (-84448), CARD11 (+115173)	CARD11	Body	island	Body-island	Intron	chr7:2968234-2968596	NA	NA
cg10941424	-5.70755	0.000103499	0.00151839	1.17473	-0.170872	12	5294958	R	II	NTF3 (-246321), KCNA5 (+141873)		IGR	opensea	IGR-opensea			NA	TRUE
cg10997906	-6.86677	1.86355e-05	0.000477783	2.95469	-0.168139	5	178753803	F	II	ADAMTS2 (+18628), ZNF354C (+266387)	ADAMTS2	Body	opensea	Body-opensea	Intron		TRUE	NA
cg11023456	-7.92477	4.5349e-06	0.000205298	4.42057	-0.180153	21	45758130	F	II	C21orf2 (+1146), PFKL (+38196)	C21orf2	Body	shore	Body-shore	TSS1.5kb	chr21:45758975-45759525	NA	NA
cg11033617	7.11376	1.32344e-05	0.000384486	3.30999	0.162159	5	179562118	R	II	RNF130 (-63000), RASGEF1C (+3231)	RASGEF1C	Body	shore	Body-shore	Intron	chr5:179563199-179563779	TRUE	NA
cg11070420	-5.35572	0.000180677	0.00226399	0.597238	-0.171307	11	133804743	F	II	SPATA19 (-89347), IGSF9B (+22137)	IGSF9B	Body	shelf	Body-shelf	Intron	chr11:133800684-133800931	TRUE	NA
cg11132921	-4.64724	0.000584748	0.00543483	-0.616172	-0.156505	8	66560891	F	II	MTFR1 (+3917), PDE7A (+193296)	MTFR1	5'UTR	shelf	5'UTR-shelf	Intron	chr8:66556764-66557513	NA	NA		rs76516203	rs74501506
cg11155356	-4.67072	0.000561799	0.0052765	-0.574926	-0.16142	8	134114892	R	II	WISP1 (-88390), SLA (-42289)	TG	Body	opensea	Body-opensea	TSS1.5kb		NA	NA
cg11168687	-5.88493	7.86698e-05	0.00125601	1.45931	-0.17467	4	185726782	F	II	MLF1IP (-71495), ACSL1 (+21190)	ACSL1	5'UTR	shelf	5'UTR-shelf	TSS1.5kb	chr4:185724434-185724647	NA	NA	low-CpG:185963551-185963873
cg11310087	6.10736	5.61214e-05	0.000989991	1.80988	0.154879	19	42315447	F	II	CEACAM3 (+15078), LYPD4 (+33289)	CEACAM3	3'UTR	opensea	3'UTR-opensea	3UTR		NA	NA
cg11341086	-5.16913	0.000244513	0.0028296	0.284052	-0.16347	19	31640706	F	II	TSHZ3 (+199747), ZNF536 (+777387)	DKFZp566F0947	TSS200	opensea	TSS200-opensea	TSS1.5kb		NA	NA
cg11420667	7.08773	1.37155e-05	0.000392686	3.27293	0.156708	11	1750353	F	II	IFITM10 (+21468), KRTAP5-6 (+31928)	HCCA2	Body	opensea	Body-opensea			NA	NA
cg11424376	-6.94076	1.68057e-05	0.000447958	3.06199	-0.152062	1	230220668	F	II	GALNT2 (+17712), PGBD5 (+292723)	GALNT2	Body	opensea	Body-opensea	Intron		TRUE	TRUE			rs72648059
cg11438039	-7.21869	1.14702e-05	0.000350731	3.45847	-0.163471	3	62145697	F	II	FEZF2 (+213493), PTPRG (+598112)	PTPRG	Body	opensea	Body-opensea	Intron		NA	TRUE		rs79171657
cg11473240	-7.12368	1.30558e-05	0.000381337	3.32409	-0.217307	17	39553960	R	II	KRT31 (-116)	KRT31	TSS200	opensea	TSS200-opensea	TSS1.5kb		NA	NA
cg11486078	-6.13685	5.36907e-05	0.000960319	1.85585	-0.200749	8	103981066	R	II	AZIN1 (-104101), ATP6V1C1 (-52225)		IGR	opensea	IGR-opensea	Intron		NA	TRUE
cg11492040	-5.62241	0.000118248	0.00166858	1.03656	-0.175319	11	2016513	R	II	MRPL23 (+48005), IGF2 (+145955)	H19	Body	shore	Body-shore	TSS1.5kb	chr11:2017459-2018253	NA	NA
cg11550865	-7.13504	1.28546e-05	0.000377744	3.34022	-0.157357	15	59501408	R	II	LDHAL6B (+2366), MYO1E (+163691)	MYO1E	Body	shelf	Body-shelf	Intron	chr15:59498959-59499338	NA	NA
cg11558551	7.31992	1.00045e-05	0.000324643	3.60034	0.150015	19	17516442	F	II	BST2 (+15)	BST2	TSS200	opensea	TSS200-opensea	TSS1.5kb		TRUE	TRUE	low-CpG:17377428-17377443
cg11623476	-7.23923	1.11553e-05	0.000345783	3.48736	-0.165002	7	2566027	F	I	LFNG (+6551), BRAT1 (+29334)	LFNG	Body	island	Body-island	TSS1.5kb	chr7:2565872-2566114	NA	TRUE			rs12700028
cg11657665	-6.27932	4.34264e-05	0.000833189	2.07616	-0.193586	19	10697800	F	II	AP1M2 (+190)	AP1M2	Body	island	Body-island	TSS1.5kb	chr19:10697786-10698099	NA	NA			rs75192074
cg11677744	-4.74158	0.000498105	0.00481853	-0.450903	-0.161511	2	235863589	F	II	ARL4C (-457892), SH3BP4 (-23740)	SH3BP4	5'UTR	shore	5'UTR-shore	Intron	chr2:235860117-235861716	NA	NA
cg11679871	-9.06129	1.14473e-06	0.000100823	5.84286	-0.202	10	13388567	F	II	PHYH (-46466), SEPHS1 (+1730)	SEPHS1	5'UTR	opensea	5'UTR-opensea	Intron		NA	NA		rs10752299
cg11685249	-8.07005	3.77375e-06	0.000185269	4.6108	-0.223098	5	112771341	R	II	TSSK1B (-613)	TSSK1B	TSS1500	opensea	TSS1500-opensea	TSS1.5kb		NA	NA
cg11702866	-5.57682	0.000127045	0.00175768	0.962166	-0.196168	3	11267098	F	II	HRH1 (-27287), SLC6A1 (+232688)	HRH1	5'UTR	opensea	5'UTR-opensea	TSS1.5kb		TRUE	TRUE
cg11761483	7.22149	1.14269e-05	0.000350112	3.4624	0.16111	17	70723386	R	II	SLC39A11 (+365441), SOX9 (+606225)	SLC39A11	Body	opensea	Body-opensea	Intron		NA	NA
cg11854183	-7.85486	4.95827e-06	0.000215324	4.32813	-0.225967	19	38741928	R	II	DPF1 (-27038), PPP1R14A (+5303)	PPP1R14A	3'UTR	opensea	3'UTR-opensea	3UTR		NA	TRUE
cg11875706	-6.94614	1.66804e-05	0.000445857	3.06976	-0.164051	17	73639654	F	II	SMIM6 (-2863)	RECQL5	Body	opensea	Body-opensea	Intron		NA	TRUE		rs72854945
cg11944462	-8.72082	1.70471e-06	0.000122721	5.43222	-0.151892	10	102642752	F	I	SEMA4G (-89840), PAX2 (+137284)		IGR	opensea	IGR-opensea			NA	TRUE
cg11998200	8.15867	3.37761e-06	0.000174949	4.72558	0.15061	7	92274858	R	II	RBM48 (+116771), CDK6 (+188373)	CDK6	Body	opensea	Body-opensea	Intron		NA	TRUE
cg12108146	-5.61718	0.000119224	0.00167861	1.02804	-0.153989	8	144329866	R	II	ZFP41 (+768)	ZFP41	5'UTR	shore	5'UTR-shore	5UTR	chr8:144328103-144329545	NA	NA		rs11136274
cg12148515	-5.75838	9.56316e-05	0.00143687	1.25673	-0.161753	8	41517301	F	II	NKX6-3 (-12423), ANK1 (+236979)	ANK1	3'UTR	opensea	3'UTR-opensea	TSS1.5kb		NA	TRUE
cg12150256	-6.65116	2.52864e-05	0.000582495	2.63777	-0.156522	3	50359849	F	II	HYAL2 (+364)	HYAL2	5'UTR	island	5'UTR-island	TSS1.5kb	chr3:50359839-50360042	NA	NA			rs13081746
cg12163532	-5.82915	8.57172e-05	0.00133409	1.37028	-0.166765	8	101428643	R	II	RNF19A (-113156), ANKRD46 (+143327)		IGR	opensea	IGR-opensea			NA	TRUE			rs73286781
cg12174175	-6.20952	4.81672e-05	0.000891382	1.96857	-0.153344	6	53693227	R	II	MLIP (-190487), LRRC1 (+33449)	LRRC1	Body	opensea	Body-opensea	Intron		NA	TRUE
cg12179658	-6.34463	3.9438e-05	0.000783924	2.1762	-0.150106	3	11178652	R	II	HRH1 (-115733), SLC6A1 (+144242)	HRH1	TSS200	opensea	TSS200-opensea	TSS1.5kb		TRUE	TRUE
cg12183501	4.88225	0.000393047	0.00403893	-0.206512	0.175818	3	148869703	R	II	HPS3 (+22332), CP (+70139)	HPS3	Body	opensea	Body-opensea	Intron		NA	TRUE
cg12204166	-6.3241	4.0648e-05	0.000798301	2.14481	-0.196444	11	116831787	F	II	APOA1 (-123121), SIK3 (+137206)	SIK3	Body	opensea	Body-opensea	Intron		NA	TRUE
cg12204337	-6.20909	4.81978e-05	0.00089171	1.96791	-0.177027	5	90422829	R	II	ARRDC3 (+256347), GPR98 (+568212)	GPR98	Body	opensea	Body-opensea	Intron		NA	TRUE
cg12252090	-5.88152	7.90829e-05	0.00126058	1.45387	-0.150021	8	49833279	R	II	EFCAB1 (-185488), SNAI2 (+1020)	SNAI2	Body	shelf	Body-shelf	Intron	chr8:49835987-49836231	NA	NA			rs11774894
cg12272160	-8.34254	2.6907e-06	0.000155654	4.96075	-0.174646	20	44062286	F	II	WFDC2 (-36060), PIGT (+17569)		IGR	shelf	IGR-shelf		chr20:44065430-44065714	NA	NA
cg12315995	-4.80095	0.000450567	0.00447075	-0.347456	-0.153442	15	25920224	R	II	UBE3A (-266429), ATP10A (+188131)		IGR	opensea	IGR-opensea	TSS1.5kb		NA	NA
cg12405639	-7.27707	1.0599e-05	0.000335663	3.54045	-0.151428	7	72745074	R	II	TRIM50 (-2989), FKBP6 (+2711)	FKBP6	Body	shelf	Body-shelf	Intron	chr7:72741804-72742710	NA	TRUE
cg12417815	-8.72817	1.68992e-06	0.000122282	5.44122	-0.196038	5	148830633	F	II	IL17B (-71794), CSNK1A1 (+99894)		IGR	opensea	IGR-opensea			NA	TRUE
cg12443195	9.0029	1.22463e-06	0.00010373	5.77333	0.15115	3	109057509	F	II	DPPA4 (-1090)	DPPA4	TSS1500	opensea	TSS1500-opensea			NA	NA
cg12492496	-5.80363	8.91608e-05	0.00137184	1.32942	-0.155282	19	18271859	R	II	IFI30 (-12725), ENSG00000268173 (+7891)	PIK3R2	Body	island	Body-island	Intron	chr19:18271738-18272232	NA	TRUE
cg12508078	-5.94435	7.18347e-05	0.00117849	1.55364	-0.162207	17	27505845	F	II	TIAF1 (-99970), MYO18A (+1585)	MYO18A	5'UTR	shore	5'UTR-shore	Intron	chr17:27506889-27507607	NA	TRUE
cg12550344	-8.83419	1.49109e-06	0.00011468	5.57036	-0.170061	5	151076195	F	II	G3BP1 (-75276), SPARC (-9469)		IGR	opensea	IGR-opensea	Intron		TRUE	TRUE
cg12597472	-6.16315	5.1618e-05	0.000935277	1.89673	-0.157703	11	69339188	F	II	CCND1 (-116667), TPCN2 (+522823)		IGR	opensea	IGR-opensea			TRUE	TRUE		rs10047504
cg12597839	-6.60319	2.70855e-05	0.000610785	2.56639	-0.168293	1	110036141	R	II	CYB561D1 (-595)	CYB561D1	TSS1500	shore	TSS1500-shore	TSS1.5kb	chr1:110036545-110036943	NA	NA
cg12615880	-4.85305	0.000412769	0.00419141	-0.257048	-0.164059	17	7493572	F	II	SOX15 (-84)	SOX15	TSS200	shore	TSS200-shore	TSS1.5kb	chr17:7492314-7492945	NA	NA
cg12682870	8.87532	1.42085e-06	0.00011175	5.62013	0.152536	6	43766804	R	II	TMEM63B (-327847), VEGFA (+28360)		IGR	opensea	IGR-opensea			TRUE	TRUE
cg12691572	5.89085	7.79587e-05	0.00124913	1.46873	0.154086	10	114574959	F	I	TCF7L2 (-135050), VTI1A (+367943)	VTI1A	Body	opensea	Body-opensea	Intron		NA	NA
cg12703333	-3.92749	0.00206186	0.0141264	-1.90801	-0.156665	10	76962548	R	II	VDAC2 (-8058), SAMD8 (+91155)		IGR	opensea	IGR-opensea			NA	TRUE
cg12727940	-6.51876	3.05909e-05	0.000662437	2.44	-0.153845	3	145969718	F	II	PLSCR4 (-752)	PLSCR4	TSS1500	shore	TSS1500-shore	TSS1.5kb	chr3:145968334-145969008	NA	NA
cg12734710	-11.2952	1.08678e-07	3.65028e-05	8.25125	-0.178398	1	1486459	F	II	TMEM240 (-10722), SSU72 (+23790)	SSU72	Body	shelf	Body-shelf	Intron	chr1:1489532-1489794	TRUE	NA
cg12952132	-6.102	5.65755e-05	0.000995258	1.80152	-0.150057	19	55417647	R	II	NCR1 (+139)	NCR1	Body	opensea	Body-opensea	TSS1.5kb		NA	TRUE
cg12974832	-6.39999	3.63622e-05	0.000742308	2.26052	-0.152534	8	121666457	R	II	SNTB1 (+159056), MTBP (+208791)	SNTB1	Body	opensea	Body-opensea	Intron		NA	TRUE
cg13018120	8.32671	2.74348e-06	0.000157303	4.94066	0.195697	17	72619962	F	II	CD300E (-161)	CD300E	TSS200	opensea	TSS200-opensea	TSS1.5kb		NA	NA
cg13148544	-6.35254	3.89823e-05	0.00077856	2.18827	-0.206109	20	30196119	R	II	COX4I2 (-29572), ID1 (+3033)		IGR	island	IGR-island		chr20:30196118-30196585	TRUE	NA
cg13207180	-4.64621	0.000585774	0.00544087	-0.617977	-0.152933	17	6558064	R	II	MED31 (-3110)		IGR	shore	IGR-shore	TSS1.5kb	chr17:6558221-6558441	NA	NA
cg13247935	-6.32375	4.06692e-05	0.000798443	2.14427	-0.187218	14	104116712	R	II	KLC1 (+21134), XRCC3 (+61729)	KLC1	5'UTR	opensea	5'UTR-opensea	Intron		NA	TRUE
cg13329862	-7.14861	1.26185e-05	0.000372822	3.35946	-0.208027	6	30850876	R	II	DDR1 (-985)	DDR1	TSS1500	shore	TSS1500-shore	TSS1.5kb	chr6:30852102-30852676	NA	TRUE
cg13338734	-9.44036	7.44605e-07	8.23579e-05	6.28542	-0.177174	19	13113668	R	II	NFIX (+7246), LYL1 (+100013)	NFIX	Body	shore	Body-shore	Intron	chr19:13112170-13112809	TRUE	TRUE
cg13361307	-6.34161	3.96137e-05	0.000785827	2.17158	-0.158539	2	100365075	F	II	REV1 (-258578), AFF3 (+356970)	AFF3	Body	opensea	Body-opensea	Intron		NA	TRUE
cg13361558	-7.99027	4.17316e-06	0.000196311	4.50666	-0.150714	11	73359962	R	I	PLEKHB1 (+2739), RAB6A (+112220)	PLEKHB1	5'UTR	opensea	5'UTR-opensea	TSS1.5kb		NA	NA
cg13390441	-5.86285	8.13828e-05	0.00128551	1.42413	-0.162522	9	132962957	R	II	HMCN2 (-322991), NCS1 (+28100)	FREQ	Body	opensea	Body-opensea	TSS1.5kb		NA	TRUE
cg13397939	-7.89728	4.69659e-06	0.000209213	4.38429	-0.204826	9	91273538	R	II	C9orf47 (-332305), SPIN1 (+270204)		IGR	opensea	IGR-opensea			NA	TRUE			rs80274815
cg13415795	6.76666	2.14563e-05	0.000522521	2.80833	0.162852	15	78396318	F	II	TBC1D2B (-26324), CIB2 (+27568)	SH2D7	3'UTR	opensea	3'UTR-opensea	3UTR		NA	NA
cg13423554	12.3454	4.0984e-08	2.55366e-05	9.23573	0.21308	1	42317463	F	II	EDN2 (-367121), HIVEP3 (+66706)	HIVEP3	5'UTR	opensea	5'UTR-opensea	Intron		TRUE	TRUE
cg13448793	-8.20278	3.19723e-06	0.000169897	4.78236	-0.152833	8	56043457	R	II	TGS1 (-642244), XKR4 (+28508)	XKR4	Body	opensea	Body-opensea	Intron		NA	TRUE
cg13471932	-9.16556	1.01562e-06	9.56039e-05	5.9661	-0.159664	9	135992243	F	II	RALGDS (+4320), CEL (+54878)	RALGDS	Body	shelf	Body-shelf	Intron	chr9:135995969-135996954	NA	NA
cg13487183	-9.11181	1.0801e-06	9.82019e-05	5.90271	-0.150187	13	78428203	F	II	EDNRB (+65700), SCEL (+318308)		IGR	opensea	IGR-opensea			NA	TRUE
cg13508904	-5.52475	0.000137945	0.00186376	0.876837	-0.200518	9	131317330	F	II	SPTAN1 (+2461), WDR34 (+101736)	SPTAN1	5'UTR	shore	5'UTR-shore	Intron	chr9:131314228-131315496	NA	NA		rs73669920
cg13522882	-7.81617	5.21061e-06	0.000221767	4.2767	-0.179815	2	102316496	F	II	IL1R2 (-291810), MAP4K4 (+1953)	MAP4K4	Body	shelf	Body-shelf	Intron	chr2:102313549-102314478	NA	NA
cg13572771	-7.72628	5.85155e-06	0.000236673	4.15649	-0.233381	14	68871428	R	II	ZFP36L1 (+388529), RAD51B (+584903)	RAD51L1	Body	opensea	Body-opensea	Intron		NA	TRUE
cg13633262	-6.93775	1.68765e-05	0.000449071	3.05763	-0.164401	17	3461398	F	II	TRPV3 (-299)	TRPV3	TSS200	opensea	TSS200-opensea	TSS1.5kb		TRUE	TRUE
cg13663116	-5.12755	0.00026174	0.00297684	0.213626	-0.152112	9	116372034	R	II	ZNF618 (-266528), RGS3 (+165023)		IGR	opensea	IGR-opensea			TRUE	TRUE
cg13686739	-9.97916	4.13364e-07	6.37532e-05	6.88934	-0.206452	17	48211226	R	II	PPP1R9B (+16651), PDK2 (+38587)	PPP1R9B	3'UTR	shelf	3'UTR-shelf	3UTR	chr17:48206663-48207601	NA	TRUE
cg13729510	-9.67059	5.772e-07	7.34731e-05	6.54701	-0.159275	10	131852011	F	II	EBF3 (-89906), GLRX3 (-82652)		IGR	opensea	IGR-opensea			NA	NA			rs12357861
cg13745489	-8.44527	2.37348e-06	0.000145922	5.09042	-0.163094	3	45695038	R	II	SACM1L (-35716), LIMD1 (+58687)	LIMD1	Body	opensea	Body-opensea	Intron		NA	TRUE
cg13753351	7.73586	5.7794e-06	0.000235315	4.16935	0.15018	9	127134207	R	II	PSMB7 (+43511), NEK6 (+113965)	PSMB7	Body	opensea	Body-opensea	Intron		NA	TRUE			rs34528754
cg13790288	8.68515	1.77855e-06	0.000125451	5.38845	0.167846	2	204582969	R	II	CTLA4 (-149540), CD28 (+11698)	CD28	Body	opensea	Body-opensea	Intron		NA	NA
cg13821785	-5.30215	0.000196973	0.00240726	0.507818	-0.159024	7	2657347	F	II	TTYH3 (-14238), IQCE (+58715)		IGR	opensea	IGR-opensea			NA	NA			rs76329566
cg13823701	-7.7476	5.69226e-06	0.000233242	4.18509	-0.166846	6	32078411	R	II	TNXB (-64506), ATF6B (+17606)	TNXB	TSS1500	opensea	TSS1500-opensea	Intron		NA	NA
cg13855435	-8.07378	3.75614e-06	0.000184979	4.61565	-0.235947	17	57449015	R	II	DHX40 (-193871), YPEL2 (+39952)	YPEL2	Body	opensea	Body-opensea	Intron		NA	TRUE
cg13855852	-7.5009	7.85949e-06	0.000281326	3.85065	-0.150904	10	6065835	F	II	IL15RA (-46282), IL2RA (+38453)	IL2RA	Body	opensea	Body-opensea	Intron		NA	TRUE			rs34001699
cg13883681	-8.59271	1.98633e-06	0.000132901	5.27437	-0.162592	16	58768565	R	II	GOT2 (-304)	GOT2	TSS1500	shore	TSS1500-shore	TSS1.5kb	chr16:58767447-58768328	NA	NA
cg13908359	-6.38395	3.72266e-05	0.000754065	2.23612	-0.161739	15	100077146	F	II	MEF2A (-28759), SYNM (+431860)		IGR	opensea	IGR-opensea	Intron		NA	TRUE		rs12441316
cg13923696	-4.51823	0.000729506	0.00640295	-0.843841	-0.176829	1	2772212	F	II	MMEL1 (-207783), ACTRT2 (-165834)		IGR	island	IGR-island		chr1:2772126-2772665	NA	NA
cg13935765	-5.47945	0.000148234	0.00196609	0.802283	-0.173814	9	89348726	F	II	ZCCHC6 (-379399), GAS1 (+213378)		IGR	opensea	IGR-opensea			NA	TRUE			rs73651965
cg13962170	-6.51587	3.0719e-05	0.000664158	2.43566	-0.152684	1	218691051	F	II	LYPLAL1 (-656135), TGFB2 (+171474)		IGR	opensea	IGR-opensea	Intron		NA	TRUE
cg13963658	-7.3274	9.90448e-06	0.000322785	3.61076	-0.160608	22	50697503	R	II	HDAC10 (-7689), MAPK12 (+2751)	MAPK12	Body	shore	Body-shore	Intron	chr22:50699469-50700358	NA	NA
cg13965202	-5.99918	6.60834e-05	0.00111287	1.64026	-0.16353	11	69469820	R	II	CCND1 (+13965), ORAOV1 (+20295)		IGR	shore	IGR-shore	TSS1.5kb	chr11:69468810-69469152	TRUE	TRUE
cg13973985	7.93852	4.45622e-06	0.000203414	4.4387	0.159004	19	14785604	R	II	EMR3 (+79)	EMR3	5'UTR	opensea	5'UTR-opensea	TSS1.5kb		NA	NA
cg14020824	-4.33213	0.00100747	0.00816661	-1.17551	-0.159704	4	106473040	F	II	ARHGEF38 (-739)	FLJ20184	TSS1500	opensea	TSS1500-opensea	TSS1.5kb		NA	NA
cg14032261	-5.65664	0.000112067	0.0016072	1.09223	-0.154204	1	211909305	F	II	NEK2 (-60345), LPGAT1 (+94809)		IGR	opensea	IGR-opensea			TRUE	TRUE
cg14035238	5.21653	0.000226318	0.0026707	0.364062	0.15567	2	175499365	R	II	WIPF1 (-58)	WIPF1	5'UTR	opensea	5'UTR-opensea	TSS1.5kb		NA	NA
cg14074366	-7.95177	4.38184e-06	0.000201529	4.45613	-0.152615	9	91014994	R	II	C9orf47 (-590849), SPIN1 (+11660)	SPIN1	5'UTR	opensea	5'UTR-opensea	Intron		TRUE	TRUE
cg14087796	-5.4668	0.000151247	0.00199528	0.78143	-0.151461	9	34428987	F	II	C9orf24 (-31157), DNAI1 (-29846)	C9orf25	Body	opensea	Body-opensea	Intron		NA	TRUE		rs12235644	rs74644988
cg14187242	-4.6044	0.000629154	0.00573967	-0.691548	-0.160552	9	117673469	F	II	TNFSF15 (-105063), TNFSF8 (+19228)	TNFSF8	Body	opensea	Body-opensea	Intron		NA	NA
cg14215689	-12.4641	3.68731e-08	2.48176e-05	9.34186	-0.170948	9	139334807	R	II	INPP5E (-533)	INPP5E	TSS1500	shore	TSS1500-shore	TSS1.5kb	chr9:139332839-139334501	NA	NA
cg14218844	-7.36714	9.3905e-06	0.000312624	3.66604	-0.159271	18	56709536	R	II	SEC11C (-97173), ZNF532 (+179704)	LOC390858	Body	opensea	Body-opensea	Intron		NA	TRUE
cg14286456	-5.46805	0.000150948	0.00199245	0.78348	-0.175997	1	8570225	F	II	SLC45A1 (+192339), RERE (+307299)	RERE	Body	opensea	Body-opensea	Intron		TRUE	TRUE			rs75318881
cg14339650	-5.86895	8.0624e-05	0.00127706	1.43385	-0.165819	2	71384571	F	II	MPHOSPH10 (+27127), PAIP2B (+69642)		IGR	opensea	IGR-opensea			TRUE	TRUE
cg14340336	9.22687	9.4708e-07	9.23789e-05	6.03802	0.165931	17	40089267	R	II	CNP (-29492), ACLY (-14027)	TTC25	Body	shelf	Body-shelf	Intron	chr17:40086751-40087098	NA	NA
cg14377849	-5.50619	0.000142067	0.00190479	0.846322	-0.155135	1	56539619	R	II	USP24 (-858833), PPAP2B (+505622)		IGR	opensea	IGR-opensea			NA	TRUE
cg14394812	-5.57121	0.000128175	0.00176917	0.952982	-0.164037	9	129985863	R	II	ANGPTL2 (-100701), GARNL3 (-40942)		IGR	shore	IGR-shore		chr9:129986564-129988295	NA	NA			rs58866877
cg14414406	-8.69098	1.76625e-06	0.000124926	5.39562	-0.166246	9	100326029	F	II	TMOD1 (+62567), TSTD2 (+69828)	TMOD1	Body	opensea	Body-opensea	Intron		NA	TRUE
cg14426785	7.54517	7.4135e-06	0.000271627	3.91122	0.154545	9	101876671	F	II	TGFBR1 (+9300), ALG2 (+107567)	TGFBR1	Body	opensea	Body-opensea	Intron		NA	TRUE
cg14483935	-11.4916	9.00485e-08	3.39155e-05	8.44178	-0.169398	12	49526778	F	II	TUBA1B (-1600)	TUBA1B	TSS1500	shore	TSS1500-shore	Intron	chr12:49524072-49525492	NA	NA
cg14495958	-6.11777	5.52498e-05	0.000979787	1.82613	-0.151842	9	140301079	F	II	NRARP (-104376), EXD3 (+16635)	EXD3	5'UTR	shore	5'UTR-shore	Intron	chr9:140301338-140301826	TRUE	NA
cg14539363	4.44262	0.000831314	0.00706362	-0.97815	0.180937	19	55766853	F	II	TMEM86B (-26221), PPP6R1 (+3510)	SAPS1	5'UTR	shelf	5'UTR-shelf	Intron	chr19:55769269-55770875	NA	NA			rs75492978
cg14582550	-5.25508	0.000212573	0.00254802	0.428911	-0.155446	9	97786879	R	II	C9orf3 (+264813), FANCC (+293105)	C9orf3	Body	opensea	Body-opensea	Intron		NA	TRUE
cg14592928	-6.73378	2.24792e-05	0.000539237	2.75997	-0.155152	20	897600	F	II	ANGPT4 (-640)	ANGPT4	TSS1500	opensea	TSS1500-opensea	TSS1.5kb		NA	TRUE		rs1997923	rs80340722
cg14620908	-7.60878	6.81933e-06	0.000258324	3.99784	-0.166726	6	32078614	R	II	TNXB (-64709), ATF6B (+17403)	TNXB	TSS1500	opensea	TSS1500-opensea	Intron		NA	NA
cg14691499	-6.36905	3.80485e-05	0.000765361	2.21345	-0.161513	2	144772786	R	II	GTDC1 (+279274), ARHGAP15 (+885903)	GTDC1	Body	opensea	Body-opensea	Intron		NA	TRUE
cg14709239	11.4212	9.62949e-08	3.47289e-05	8.37387	0.159186	2	121098464	F	II	INHBB (-5255), RALB (+88130)		IGR	shelf	IGR-shelf		chr2:121101046-121101432	NA	NA
cg14722290	-6.03459	6.2631e-05	0.00107091	1.69595	-0.166157	11	3144774	R	I	CARS (-66107), OSBPL5 (+41810)	OSBPL5	Body	shelf	Body-shelf	Intron	chr11:3141642-3141877	NA	NA
cg14925616	-6.41114	3.57739e-05	0.00073496	2.27746	-0.155529	19	13125726	R	II	NFIX (+19304), LYL1 (+87955)	NFIX	Body	shore	Body-shore	Intron	chr19:13120986-13124368	TRUE	TRUE
cg14972139	-6.31519	4.11856e-05	0.000805488	2.13117	-0.151978	6	168559456	R	I	FRMD1 (-79617), DACT2 (+160946)		IGR	opensea	IGR-opensea			NA	NA
cg14987787	7.43618	8.56397e-06	0.000295615	3.76162	0.166203	12	115105220	F	I	TBX5 (-258973), TBX3 (+16175)		IGR	island	IGR-island		chr12:115104848-115105548	NA	NA
cg15011899	6.02415	6.36278e-05	0.00108401	1.67956	0.153722	13	111854118	R	II	TEX29 (-118897), ARHGEF7 (+86494)	ARHGEF7	Body	opensea	Body-opensea	Intron		NA	TRUE
cg15171154	-7.27245	1.06653e-05	0.000336996	3.53397	-0.1663	3	30722557	F	II	TGFBR2 (+74464), GADL1 (+213700)	TGFBR2	Body	opensea	Body-opensea	Intron		NA	TRUE
cg15175162	-5.55675	0.000131134	0.00179701	0.929324	-0.171101	4	15657657	F	II	FBXL5 (-622)	FBXL5	TSS1500	island	TSS1500-island	TSS1.5kb	chr4:15656364-15657739	NA	NA
cg15181441	-7.2613	1.08271e-05	0.000340039	3.51834	-0.153119	6	126429144	F	II	CENPW (-232176), TRMT11 (+121568)		IGR	opensea	IGR-opensea			NA	TRUE
cg15209376	-7.0501	1.44441e-05	0.000405925	3.2192	-0.15078	13	102104976	F	II	ITGBL1 (+10)	ITGBL1	1stExon	shore	1stExon-shore	TSS1.5kb	chr13:102106165-102106488	NA	NA	low-CpG:100902942-100903160
cg15212210	7.37942	9.23736e-06	0.000309838	3.6831	0.150494	11	118986793	F	II	DPAGT1 (-7752), HINFP (-5504)	C2CD2L	Body	opensea	Body-opensea	Exon		NA	NA
cg15219347	6.4305	3.47767e-05	0.000721122	2.30682	0.151146	19	17489311	R	II	PLVAP (-1152)	PLVAP	TSS1500	shore	TSS1500-shore		chr19:17487895-17488125	NA	NA
cg15235987	6.5541	2.90679e-05	0.000639883	2.49304	0.155154	12	132469937	R	II	EP400 (+35429), DDX51 (+158943)	EP400	Body	opensea	Body-opensea	Intron		NA	NA
cg15286206	-6.58773	2.76939e-05	0.000619831	2.54332	-0.166464	15	38233268	R	II	SPRED1 (-311259), TMCO5A (+5810)	TMCO5A	Body	opensea	Body-opensea	Intron		NA	NA
cg15350899	-6.41204	3.57273e-05	0.000734401	2.27881	-0.155704	11	118781763	F	II	BCL9L (-150)	BCL9L	TSS200	shore	TSS200-shore	TSS1.5kb	chr11:118781060-118781732	TRUE	NA
cg15414930	-10.7419	1.87458e-07	4.51999e-05	7.69716	-0.168078	6	17985564	R	II	NUP153 (-278946), KIF13A (+2236)	KIF13A	Body	shore	Body-shore	Intron	chr6:17987415-17988405	NA	NA
cg15438548	-5.71102	0.00010294	0.00151311	1.18034	-0.19797	10	123098791	R	II	FGFR2 (+259126), WDR11 (+488104)		IGR	opensea	IGR-opensea			NA	TRUE
cg15529542	-6.68034	2.42543e-05	0.000567291	2.68104	-0.151629	15	86338692	R	II	KLHL25 (-431)	KLHL25	TSS1500	shore	TSS1500-shore	TSS1.5kb	chr15:86337418-86338429	NA	NA
cg15621731	6.03285	6.2796e-05	0.00107299	1.69322	0.157268	19	5074616	F	II	KDM4B (+105484), PTPRS (+266198)	KDM4B	Body	island	Body-island	Intron	chr19:5074591-5074814	NA	NA		rs2613768
cg15665792	7.17187	1.22243e-05	0.000365904	3.39239	0.195152	7	37393003	R	II	AOAH (-628850), ELMO1 (+95849)	ELMO1	5'UTR	opensea	5'UTR-opensea	TSS1.5kb		NA	NA
cg15690542	-7.10313	1.34287e-05	0.000387763	3.29487	-0.151882	1	151172905	F	II	PSMD4 (-54274), PIP5K1A (+1854)	PIP5K1A	Body	shore	Body-shore	Intron	chr1:151170847-151171532	NA	NA
cg15819405	-5.18518	0.000238184	0.00277519	0.311185	-0.169993	7	128079085	F	II	IMPDH1 (-28779), HILPDA (-16860)		IGR	opensea	IGR-opensea			NA	NA
cg15824435	-4.76328	0.00048015	0.00468565	-0.413047	-0.162123	11	18617206	R	II	UEVLD (-6976), SPTY2D1 (+38834)		IGR	opensea	IGR-opensea	3UTR		NA	TRUE
cg15835339	7.7527	5.65486e-06	0.000232422	4.19192	0.175595	10	10828105	F	II	CELF2 (-231788)	SFTA1P	Body	opensea	Body-opensea	Intron		NA	TRUE
cg15836722	6.46164	3.32343e-05	0.000699529	2.35393	0.165926	2	113593785	F	II	IL1B (+695)	IL1B	Body	opensea	Body-opensea	TSS1.5kb		NA	TRUE
cg15881795	-7.99082	4.17026e-06	0.000196201	4.50738	-0.188274	12	106361273	F	II	APPL2 (-731412), NUAK1 (+172538)		IGR	opensea	IGR-opensea			NA	TRUE
cg15914863	-5.22892	0.000221801	0.00263088	0.384925	-0.158223	7	1022675	F	II	CYP2W1 (-160)	CYP2W1	TSS200	shore	TSS200-shore	TSS1.5kb	chr7:1024021-1024233	NA	NA
cg15942368	-7.87868	4.80943e-06	0.000212021	4.3597	-0.236654	7	139118969	R	II	KLRG2 (+49489), C7orf55-LUC7L2 (+74315)		IGR	opensea	IGR-opensea			NA	TRUE
cg15951661	-5.47645	0.000148941	0.00197291	0.797351	-0.163429	14	71277141	R	II	MAP3K9 (-890)	MAP3K9	TSS1500	shore	TSS1500-shore	5UTR	chr14:71275512-71276571	NA	NA
cg15954353	-9.67312	5.75606e-07	7.34067e-05	6.54985	-0.176055	17	5403337	F	I	MIS12 (+13090), NLRP1 (+83940)	LOC728392	3'UTR	island	3'UTR-island	Intron	chr17:5403131-5404602	NA	NA
cg15961993	6.03245	6.28338e-05	0.00107348	1.6926	0.160445	3	132930478	F	II	BFSP2 (-188361), TMEM108 (+173243)	TMEM108	5'UTR	opensea	5'UTR-opensea	Intron		NA	TRUE
cg16016960	-4.71387	0.000522064	0.004991	-0.499334	-0.176745	8	98883226	R	II	MATN2 (-16979), LAPTM4B (+95941)	MATN2	5'UTR	shore	5'UTR-shore	Intron	chr8:98881311-98881843	NA	NA
cg16032894	-6.84668	1.9168e-05	0.00048673	2.92543	-0.160129	11	30605411	F	II	MPPED2 (-3368)	MPPED2	5'UTR	shore	5'UTR-shore	TSS1.5kb	chr11:30605558-30605800	NA	NA
cg16043227	-7.22625	1.13532e-05	0.000348441	3.46911	-0.195049	6	167529765	R	II	CCR6 (-6492), FGFR1OP (+117095)	CCR6	5'UTR	opensea	5'UTR-opensea	Intron		NA	TRUE
cg16171958	-5.711	0.000102943	0.00151311	1.18031	-0.157872	1	30557222	F	II	MATN1 (+639212), PTPRU (+994194)		IGR	opensea	IGR-opensea			TRUE	TRUE			rs12133527
cg16204066	-7.08656	1.37376e-05	0.000393061	3.27125	-0.165679	6	33638922	F	I	MNF1 (+40582), ITPR3 (+50780)	ITPR3	Body	opensea	Body-opensea	Intron		NA	NA		rs58712718
cg16236143	6.35461	3.88639e-05	0.000777099	2.19142	0.174883	20	4795935	F	II	PRNT (-74621), RASSF2 (+8356)	RASSF2	5'UTR	opensea	5'UTR-opensea	TSS1.5kb		NA	TRUE
cg16240683	-4.31307	0.00104159	0.0083729	-1.20968	-0.171903	1	23697258	R	II	ZNF436 (-1323)	C1orf213	3'UTR	shore	3'UTR-shore	TSS1.5kb	chr1:23694690-23696050	NA	TRUE
cg16326421	-5.04126	0.000301698	0.00331324	0.0667256	-0.165418	20	36151003	F	II	NNAT (+1386), BLCAP (+5330)	BLCAP	5'UTR	island	5'UTR-island	Intron	chr20:36150920-36151240	NA	NA		rs762627
cg16337566	-4.92242	0.00036752	0.0038388	-0.137175	-0.150327	8	10657514	R	II	SOX7 (-69492), ENSG00000258724 (+39843)	PINX1	Body	opensea	Body-opensea	Intron		TRUE	TRUE
cg16378063	7.05161	1.44141e-05	0.000405408	3.22136	0.150589	17	47329552	F	II	PHOSPHO1 (-21424), ZNF652 (+110283)		IGR	opensea	IGR-opensea	Intron		NA	NA
cg16392942	5.59174	0.000124092	0.00172769	0.986551	0.160432	16	89909677	R	II	TCF25 (-30343), SPIRE2 (+14761)	SPIRE2	Body	opensea	Body-opensea	Intron		TRUE	TRUE			rs12933029
cg16393899	8.02069	4.01576e-06	0.000192104	4.54646	0.159029	6	5136301	R	II	PPP1R3G (+50581), LYRM4 (+124871)	LYRM4	3'UTR	shore	3'UTR-shore	Intron	chr6:5135172-5135795	NA	NA
cg16472369	9.19767	9.79087e-07	9.37238e-05	6.00381	0.191166	17	4618322	R	II	MED11 (-16407), ARRB2 (+4334)	ARRB2	Body	shelf	Body-shelf	Exon	chr17:4613400-4614423	NA	NA
cg16516490	-6.14296	5.32012e-05	0.000954059	1.86536	-0.15482	1	150781194	F	II	CTSK (-395)	CTSK	TSS1500	opensea	TSS1500-opensea	TSS1.5kb		NA	NA
cg16598244	-6.80554	2.03102e-05	0.000504721	2.86533	-0.150133	1	225671862	R	II	LBR (-55343), ENAH (+168982)		IGR	opensea	IGR-opensea			NA	NA
cg16603374	-5.97407	6.86545e-05	0.00114244	1.60064	-0.188041	1	6113068	R	II	KCNAB2 (+7087), CHD5 (+127115)	KCNAB2	Body	shore	Body-shore	Intron	chr1:6111609-6111836	NA	TRUE
cg16637458	-6.3197	4.09126e-05	0.000801638	2.13808	-0.173619	13	113585948	R	II	MCF2L (-37587), ATP11A (+241305)		IGR	opensea	IGR-opensea	Intron		TRUE	NA
cg16662451	-9.62281	6.08289e-07	7.51466e-05	6.49316	-0.171152	17	18647507	R	II	TVP23B (-36801), TRIM16L (+46184)	FBXW10	5'UTR	opensea	5'UTR-opensea	TSS1.5kb		TRUE	NA
cg16669485	-8.59144	1.98936e-06	0.00013302	5.2728	-0.163002	7	86497039	F	II	KIAA1324L (+191976), GRM3 (+223809)		IGR	opensea	IGR-opensea			NA	TRUE
cg16722931	-5.80202	8.9382e-05	0.00137421	1.32685	-0.164662	17	75312494	R	II	TNRC6C (-688643), SEPT9 (+35002)	2009-09-01	5'UTR	opensea	5'UTR-opensea	Intron		TRUE	TRUE
cg16732654	5.25569	0.000212363	0.00254603	0.429934	0.166569	17	79129022	R	II	AATK (+10795), BAIAP2 (+120060)	AATK	Body	shelf	Body-shelf	Intron	chr17:79131879-79132084	NA	NA
cg16744710	-8.1128	3.57677e-06	0.000180335	4.66629	-0.183143	22	50445676	R	II	TTLL8 (+49688), PIM3 (+91515)	IL17REL	5'UTR	shelf	5'UTR-shelf	Intron	chr22:50448567-50449521	NA	NA
cg16814719	-7.48062	8.07338e-06	0.000285952	3.8228	-0.152529	8	134114834	R	II	WISP1 (-88448), SLA (-42231)	TG	Body	opensea	Body-opensea	TSS1.5kb		NA	NA
cg16831889	-8.56747	2.04749e-06	0.000134934	5.24306	-0.180118	15	50558051	F	II	HDC (+172)	HDC	TSS200	opensea	TSS200-opensea	TSS1.5kb		NA	NA
cg16896313	-5.69957	0.000104795	0.00153114	1.16182	-0.157245	15	58552619	F	II	LIPC (-150149), AQP9 (+122224)		IGR	opensea	IGR-opensea	Intron		NA	TRUE		rs34780867
cg16903060	-7.36394	9.43071e-06	0.000313217	3.66161	-0.171402	1	24621673	R	II	IFNLR1 (-107922), GRHL3 (-24242)		IGR	opensea	IGR-opensea			TRUE	TRUE
cg16922937	-6.87749	1.83578e-05	0.000473217	2.97028	-0.159252	7	906779	R	I	GET4 (-9410), SUN1 (+34641)	UNC84A	Body	shore	Body-shore	Intron	chr7:905608-905886	TRUE	TRUE
cg16929739	-5.92055	7.44942e-05	0.00120962	1.51591	-0.150917	3	11178593	F	II	HRH1 (-115792), SLC6A1 (+144183)	HRH1	TSS200	opensea	TSS200-opensea	TSS1.5kb		TRUE	TRUE
cg16974699	-5.77814	9.27462e-05	0.00140786	1.28851	-0.17318	22	20858742	F	II	MED15 (-3155)		IGR	shelf	IGR-shelf	Intron	chr22:20861679-20862252	TRUE	NA			rs75702695
cg17001464	-5.64004	0.000115022	0.001636	1.06525	-0.159464	7	130679521	F	II	MKLN1 (-333098), KLF14 (-260633)	FLJ43663	Body	opensea	Body-opensea	Intron		NA	TRUE
cg17064981	-8.49262	2.24101e-06	0.000141419	5.14976	-0.178176	11	126936873	F	II	KIRREL3 (-66218)		IGR	opensea	IGR-opensea	TSS1.5kb		NA	NA
cg17129576	-5.70023	0.000104687	0.00153008	1.16288	-0.161502	17	27508027	F	II	MYO18A (-597)	MYO18A	TSS1500	shore	TSS1500-shore	TSS1.5kb	chr17:27506889-27507607	NA	NA
cg17156828	-5.38212	0.000173174	0.00219616	0.641172	-0.175335	2	240020174	F	II	TWIST2 (+263501), HDAC4 (+302469)	HDAC4	Body	opensea	Body-opensea	Intron		TRUE	NA		rs3791388
cg17160666	-6.30049	4.20886e-05	0.000816717	2.10865	-0.175462	10	8545003	R	II	GATA3 (+448347)		IGR	opensea	IGR-opensea			NA	TRUE
cg17161520	-5.23534	0.000219499	0.0026098	0.395727	-0.18649	11	67174843	R	II	CARNS1 (-8714), TBC1D10C (+3431)	TBC1D10C	Body	shelf	Body-shelf	5UTR	chr11:67176945-67177169	TRUE	NA
cg17185060	-7.22451	1.13801e-05	0.000349141	3.46666	-0.173645	3	193990712	R	I	CPN2 (+81345), HES1 (+136778)		IGR	shelf	IGR-shelf		chr3:193987425-193987758	TRUE	NA
cg17257516	-6.10059	5.66951e-05	0.000996773	1.79932	-0.165146	6	4358810	R	II	CDYL (-417859), ECI2 (-222979)		IGR	opensea	IGR-opensea			TRUE	TRUE
cg17330765	-7.77516	5.49315e-06	0.000228578	4.22199	-0.158778	1	26503778	R	II	CNKSR1 (-116)	CNKSR1	TSS1500	opensea	TSS1500-opensea	TSS1.5kb		TRUE	TRUE
cg17341765	-6.10844	5.60301e-05	0.000989084	1.81157	-0.1763	12	65997206	F	II	HMGA2 (-220705), MSRB3 (+324783)		IGR	opensea	IGR-opensea	Intron		NA	TRUE
cg17416338	7.252	1.09641e-05	0.000342607	3.5053	0.179237	19	5074717	R	II	KDM4B (+105585), PTPRS (+266097)	KDM4B	Body	island	Body-island	Intron	chr19:5074591-5074814	NA	NA
cg17501754	-6.76776	2.14228e-05	0.000522105	2.80996	-0.152135	11	1891699	R	II	TNNT3 (-49093), LSP1 (+5304)	LSP1	5'UTR	shore	5'UTR-shore	TSS1.5kb	chr11:1892037-1892556	NA	NA
cg17527422	-6.1714	5.09853e-05	0.000927561	1.90953	-0.197641	12	48579245	F	II	C12orf68 (+1879), OR10AD1 (+17925)	C12orf68	3'UTR	shore	3'UTR-shore	3UTR	chr12:48577361-48578574	NA	NA
cg17534916	-5.31902	0.000191682	0.00235944	0.536012	-0.175081	2	202949183	R	II	FZD7 (+49873), SUMO1 (+154148)		IGR	opensea	IGR-opensea	Intron		NA	TRUE
cg17575906	-3.72737	0.002957	0.018681	-2.27474	-0.151301	5	111090585	R	II	STARD4 (-242377), NREP (+222043)	C5orf13	Body	shelf	Body-shelf	Intron	chr5:111093438-111093980	NA	NA
cg17589866	-8.19914	3.21173e-06	0.000170355	4.77768	-0.178718	2	29643465	F	II	C2orf71 (-346338), ALK (+500967)	ALK	Body	opensea	Body-opensea	Intron		NA	TRUE
cg17730176	-6.94508	1.67052e-05	0.000446303	3.06822	-0.17024	17	27404126	R	II	TIAF1 (+1749), PIPOX (+34208)	TIAF1	TSS1500	shelf	TSS1500-shelf	5UTR	chr17:27406753-27408059	NA	TRUE
cg17769771	-7.6446	6.5073e-06	0.00025085	4.0464	-0.152662	6	100952856	F	II	SIM1 (-40051), ASCC3 (+376384)		IGR	opensea	IGR-opensea			NA	TRUE		rs240763
cg17786845	-5.19535	0.000234266	0.00274132	0.328344	-0.150539	3	134529302	R	II	EPHB1 (+15198)	EPHB1	Body	opensea	Body-opensea	Intron		NA	TRUE
cg17824540	-6.12913	5.43158e-05	0.000968261	1.84383	-0.161098	2	161260031	R	II	ITGB6 (-203219), RBMS1 (+90274)	RBMS1	Body	shelf	Body-shelf	Intron	chr2:161263871-161264460	NA	TRUE
cg17836145	7.54564	7.40891e-06	0.000271508	3.91187	0.162543	6	133084642	R	II	VNN2 (-5495), SLC18B1 (+35050)	VNN2	TSS200	opensea	TSS200-opensea	TSS1.5kb		NA	NA
cg17838697	-4.48274	0.000775566	0.00670198	-0.906802	-0.153958	17	63624567	F	II	AXIN2 (-66802), CEP112 (+563420)		IGR	opensea	IGR-opensea	Intron		NA	TRUE		rs8081284
cg17863312	-5.45287	0.000154644	0.00202759	0.758415	-0.153452	17	14207968	F	II	HS3ST3B1 (+3568), PMP22 (+957938)	HS3ST3B1	Body	shore	Body-shore	5UTR	chr17:14204168-14207702	NA	NA
cg17905091	-5.25191	0.000213669	0.00255729	0.423586	-0.176068	10	532287	R	II	DIP2C (+203319), ZMYND11 (+351863)	DIP2C	Body	shore	Body-shore	Intron	chr10:530713-531099	NA	NA
cg17965712	6.08347	5.81749e-05	0.00101575	1.77257	0.168189	5	2757802	R	II	IRX1 (-838366), C5orf38 (+5540)		IGR	shore	IGR-shore		chr5:2748368-2757024	NA	NA
cg17983657	-6.21703	4.76313e-05	0.00088443	1.98019	-0.198784	11	64187747	R	II	SLC22A11 (-135351), RPS6KA4 (+61104)		IGR	opensea	IGR-opensea	TSS1.5kb		NA	NA
cg18009653	-8.24838	3.02157e-06	0.000164864	4.84082	-0.154133	4	10076546	R	II	SLC2A9 (-53439), WDR1 (+41938)	WDR1	3'UTR	shelf	3'UTR-shelf	3UTR	chr4:10079335-10079555	TRUE	NA
cg18085683	-6.56135	2.87658e-05	0.000635828	2.50389	-0.150862	4	124468840	R	II	SPRY1 (+148175)		IGR	opensea	IGR-opensea			NA	NA
cg18090064	-4.7338	0.000504712	0.00486714	-0.464488	-0.188325	17	43716542	F	II	PLEKHM1 (-148432), CRHR1 (-145369)	C17orf69	Body	opensea	Body-opensea	TSS1.5kb		NA	NA
cg18156963	-8.87217	1.4261e-06	0.000111925	5.61632	-0.166251	1	23153308	R	II	KDM1A (-192678), EPHB2 (+115845)	EPHB2	Body	opensea	Body-opensea	Intron		NA	TRUE
cg18253910	-3.37657	0.00560798	0.030614	-2.92133	-0.153018	22	30230951	R	II	ASCC2 (+3314), UQCR10 (+67593)	ASCC2	5'UTR	shelf	5'UTR-shelf	Intron	chr22:30233923-30234399	NA	NA
cg18254364	-6.17391	5.07942e-05	0.000924991	1.91343	-0.153111	14	24741821	R	II	RABGGTA (-1016)	RABGGTA	TSS1500	shore	TSS1500-shore	TSS1.5kb	chr14:24740564-24740942	NA	NA
cg18274788	-8.84184	1.47775e-06	0.000114058	5.57963	-0.223847	1	117214163	R	II	IGSF3 (-3849)	MIR320B1	TSS1500	shelf	TSS1500-shelf	TSS1.5kb	chr1:117209824-117210621	NA	NA
cg18313416	-6.54381	2.95031e-05	0.000646616	2.4776	-0.153365	3	13420961	F	II	IQSEC1 (-411793), NUP210 (+40848)	NUP210	Body	opensea	Body-opensea	TSS1.5kb		TRUE	TRUE
cg18334345	-7.43811	8.54201e-06	0.00029535	3.76428	-0.179648	4	184462457	F	II	TRAPPC11 (-117963), ING2 (+36310)		IGR	opensea	IGR-opensea			NA	TRUE		rs11723408
cg18351781	7.53869	7.47708e-06	0.000273144	3.90237	0.165333	19	4950888	R	II	PLIN3 (-83108), KDM4B (-18244)	UHRF1	Body	island	Body-island	Exon	chr19:4950670-4950940	NA	NA
cg18393175	-4.49671	0.000757087	0.00658246	-0.882007	-0.178626	6	156488510	F	II	NOX3 (-711473), ARID1B (-610553)		IGR	opensea	IGR-opensea			NA	TRUE		rs62434812
cg18498263	-15.2007	4.0082e-09	1.23309e-05	11.5386	-0.154378	14	91034963	R	II	CALM1 (+171636), RPS6KA5 (+491989)	TTC7B	Body	opensea	Body-opensea	Intron		NA	TRUE
cg18594054	-10.4128	2.62146e-07	5.16617e-05	7.35514	-0.168868	5	142623446	R	II	NR3C1 (+159808), ARHGAP26 (+473497)		IGR	opensea	IGR-opensea			TRUE	TRUE
cg18603473	-8.55768	2.07175e-06	0.000135889	5.23089	-0.154584	10	50143375	F	II	LRRC18 (-21098), VSTM4 (+180179)	WDFY4	Body	opensea	Body-opensea	TSS1.5kb		NA	NA			rs10857661
cg18633154	-7.87086	4.85779e-06	0.000212929	4.34933	-0.173737	14	77296234	F	II	VASH1 (+67702), IRF2BPL (+198800)	C14orf166B	Body	opensea	Body-opensea	Intron		NA	TRUE
cg18634758	-5.20772	0.000229588	0.00269976	0.349217	-0.155363	5	1552688	R	II	LPCAT1 (-28596), MRPL36 (+247321)		IGR	shore	IGR-shore		chr5:1553035-1553269	NA	NA
cg18634760	4.75593	0.000486156	0.00473191	-0.425867	0.164586	13	46679242	R	II	CPB2 (-81)	CPB2	TSS200	opensea	TSS200-opensea	TSS1.5kb		NA	NA
cg18637232	-7.72793	5.83902e-06	0.000236348	4.15871	-0.20165	15	84321570	R	II	ADAMTSL3 (-1268)	ADAMTSL3	TSS1500	shore	TSS1500-shore		chr15:84322322-84323771	NA	NA
cg18648037	-9.85189	4.73908e-07	6.72986e-05	6.74927	-0.157602	3	106917496	R	I	BBX (-324327)	LOC100302640	Body	opensea	Body-opensea	Intron		NA	TRUE
cg18659867	7.3912	9.09317e-06	0.000306784	3.69942	0.170771	10	80007739	R	II	ZMIZ1 (-821053), RPS24 (+214221)		IGR	opensea	IGR-opensea	TSS1.5kb		NA	NA
cg18795786	-4.95161	0.000350065	0.00370107	-0.0869193	-0.163681	12	41087584	R	II	PDZRN4 (-494666), CNTN1 (+1230)	CNTN1	5'UTR	shore	5'UTR-shore	Intron	chr12:41086522-41087102	NA	NA
cg18815398	-7.77895	5.4664e-06	0.000228079	4.22705	-0.154402	20	61506981	R	II	TCFL5 (-13866), DIDO1 (+62293)		IGR	shore	IGR-shore		chr20:61508415-61508677	NA	NA
cg18862215	-6.92919	1.70788e-05	0.000452398	3.04526	-0.192991	19	35085677	R	II	SCGB2B2 (+80927), WTIP (+113134)	SCGBL	TSS200	opensea	TSS200-opensea	TSS1.5kb		NA	NA
cg18866210	-10.9944	1.45749e-07	4.09843e-05	7.95326	-0.152236	15	74343476	R	II	GOLGA6A (+31415), PML (+56418)		IGR	opensea	IGR-opensea			TRUE	TRUE
cg18868146	-5.27402	0.000206145	0.00248926	0.460695	-0.187948	1	216939291	R	II	ESRRG (-42496), GPATCH2 (+865133)	ESRRG	5'UTR	opensea	5'UTR-opensea	Intron		NA	TRUE
cg18872016	-8.82217	1.51232e-06	0.000115597	5.55578	-0.201078	17	72192970	F	II	SDK2 (-552742), RPL38 (-6822)		IGR	opensea	IGR-opensea			NA	NA		rs71375217
cg18881440	-5.88106	7.91384e-05	0.00126083	1.45315	-0.172487	2	176470789	F	II	ATP5G3 (-421454)		IGR	opensea	IGR-opensea			NA	TRUE
cg18950952	-6.59919	2.72413e-05	0.00061267	2.56043	-0.159985	2	110872655	F	II	MALL (+1488), LIMS3 (+216650)	MALL	Body	shore	Body-shore	Intron	chr2:110872945-110873587	NA	NA
cg19023589	5.32414	0.000190106	0.00234644	0.54456	0.156378	13	114182159	R	II	TFDP1 (-56897), TMCO3 (+36849)	TMCO3	Body	shelf	Body-shelf	Intron	chr13:114185709-114186062	NA	NA
cg19025272	-8.08006	3.7266e-06	0.00018415	4.62382	-0.164571	2	201177919	R	II	SPATS2L (+7045), KCTD18 (+196867)	SPATS2L	5'UTR	opensea	5'UTR-opensea	Intron		NA	TRUE
cg19140262	7.60628	6.84171e-06	0.000258692	3.99445	0.162367	6	99380488	F	II	FBXL4 (+15314), POU3F2 (+97908)	FBXL4	5'UTR	opensea	5'UTR-opensea	Intron		NA	TRUE		rs9402315
cg19157819	7.57851	7.09549e-06	0.000264252	3.95669	0.15975	10	75405260	R	II	MYOZ1 (-3745)	SYNPO2L	3'UTR	shelf	3'UTR-shelf	3UTR	chr10:75407413-75407706	NA	NA
cg19248557	5.46649	0.000151322	0.00199571	0.780915	0.174934	6	32407838	F	II	HLA-DRA (+219)	HLA-DRA	Body	opensea	Body-opensea	TSS1.5kb		NA	NA		rs74774086
cg19257550	-6.35775	3.86853e-05	0.000774764	2.19621	-0.18206	9	35673909	F	II	CA9 (+56)	CA9	TSS200	shore	TSS200-shore	TSS1.5kb	chr9:35675648-35676375	NA	NA
cg19266387	7.38655	9.14978e-06	0.000307857	3.69298	0.172242	3	183596123	F	II	MAP6D1 (-52757), PARL (+6572)	PARL	Body	opensea	Body-opensea	Intron		NA	TRUE
cg19306640	-7.235	1.12194e-05	0.000346654	3.48142	-0.152	16	25228181	R	II	AQP8 (-61)	AQP8	TSS200	opensea	TSS200-opensea	TSS1.5kb		NA	NA
cg19307003	-7.04715	1.45031e-05	0.000407126	3.21497	-0.180062	11	60775715	F	II	CD5 (-94152), CD6 (+36563)	CD6	Body	island	Body-island	Intron	chr11:60775036-60776307	TRUE	NA
cg19314992	-6.48401	3.2171e-05	0.000684696	2.3877	-0.169059	11	76614479	R	II	B3GNT6 (-130906), ACER3 (+42562)	ACER3	Body	opensea	Body-opensea	Intron		NA	TRUE
cg19414630	-7.87386	4.8392e-06	0.000212548	4.35331	-0.157212	8	48648874	R	II	CEBPD (+2774), SPIDR (+475707)		IGR	shore	IGR-shore		chr8:48649766-48651653	NA	NA
cg19442201	-6.33998	3.97091e-05	0.000787107	2.16908	-0.151306	15	40572550	F	II	PLCB2 (+27573), PAK6 (+40929)		IGR	island	IGR-island	Intron	chr15:40572078-40572758	NA	TRUE
cg19497082	-6.32404	4.06516e-05	0.000798301	2.14472	-0.16044	2	59185274	R	II	FANCL (-716789)		IGR	opensea	IGR-opensea	Intron		NA	TRUE
cg19497388	-6.18679	4.98272e-05	0.000913108	1.93339	-0.157697	20	25040831	F	II	ACSS1 (-2013)	ACSS1	TSS1500	shore	TSS1500-shore		chr20:25037707-25039211	NA	NA			rs7273872
cg19507725	-6.17992	5.03404e-05	0.000919363	1.92275	-0.158157	7	75279630	F	II	POM121C (-164082), HIP1 (+88635)	HIP1	Body	opensea	Body-opensea	Intron		TRUE	TRUE
cg19563932	6.71604	2.30527e-05	0.000547773	2.73381	0.177197	6	31583915	R	II	PRRC2A (-4587), AIF1 (+954)	AIF1	Body	shelf	Body-shelf	TSS1.5kb	chr6:31587779-31589024	NA	NA
cg19704755	5.47386	0.000149557	0.00197888	0.793074	0.150589	1	10965094	F	II	CASZ1 (-108389), TARDBP (-107605)		IGR	opensea	IGR-opensea			NA	NA
cg19709608	-8.99006	1.243e-06	0.000104324	5.75799	-0.205255	3	16558965	R	II	RFTN1 (-3752)		IGR	shelf	IGR-shelf		chr3:16554327-16555413	TRUE	NA
cg19734433	-8.29024	2.86938e-06	0.000160628	4.89426	-0.168745	1	6094261	R	II	NPHP4 (-41730), KCNAB2 (-11720)	KCNAB2	5'UTR	opensea	5'UTR-opensea	TSS1.5kb		TRUE	NA
cg19787532	7.73906	5.75552e-06	0.000234836	4.17364	0.163482	12	114841880	F	II	RBM19 (-437769), TBX5 (+4367)	TBX5	5'UTR	shore	5'UTR-shore	TSS1.5kb	chr12:114843022-114843610	NA	NA
cg19812432	-4.74624	0.000494195	0.00478843	-0.442777	-0.155301	17	19351904	R	II	SLC47A1 (-85263), RNF112 (+37397)		IGR	opensea	IGR-opensea	3UTR		TRUE	TRUE
cg19859993	6.90327	1.77077e-05	0.000462807	3.00771	0.1645	1	207013239	F	II	IL20 (-25460), IL19 (+41024)	IL19	Body	opensea	Body-opensea	Exon		TRUE	TRUE
cg19881895	-6.94325	1.67477e-05	0.000447166	3.06558	-0.189518	11	57195540	F	II	SLC43A3 (-1122)	SLC43A3	TSS1500	shore	TSS1500-shore	TSS1.5kb	chr11:57194340-57194650	NA	NA
cg19896129	-4.44094	0.000833727	0.0070791	-0.981128	-0.17442	1	63156450	F	II	DOCK7 (-2497)		IGR	shelf	IGR-shelf	Intron	chr1:63153380-63154349	NA	TRUE
cg19911430	-7.42108	8.73789e-06	0.000299271	3.74076	-0.166294	2	16430654	R	I	MYCN (+349968), FAM49A (+416448)		IGR	opensea	IGR-opensea			NA	TRUE
cg19931348	9.29841	8.73315e-07	8.8615e-05	6.12146	0.238397	20	43803224	R	II	PI3 (-293)	PI3	TSS1500	opensea	TSS1500-opensea	TSS1.5kb		NA	NA
cg19960420	-5.40205	0.000167727	0.00214888	0.674275	-0.179849	10	101282185	F	II	GOT1 (-91835), NKX2-3 (-10505)		IGR	shore	IGR-shore		chr10:101282725-101282934	NA	NA		rs11190134	rs80008061
cg19976363	-4.74478	0.000495416	0.00479759	-0.445322	-0.164036	10	1570039	F	II	IDI1 (-474929), ADARB2 (+209631)	ADARB2	Body	opensea	Body-opensea	Intron		NA	NA		rs2676776
cg19996420	-5.46132	0.000152574	0.00200745	0.772377	-0.151607	13	24661569	F	II	C1QTNF9 (-219735), SPATA13 (+107625)		IGR	opensea	IGR-opensea	Intron		NA	TRUE		rs78492277	rs77858804
cg20026673	8.62443	1.91223e-06	0.000129988	5.31363	0.212427	7	6389919	R	II	FAM220A (-1329)	C7orf70	TSS1500	shore	TSS1500-shore		chr7:6388210-6388743	NA	NA
cg20095609	6.56025	2.88114e-05	0.000636559	2.50224	0.174083	13	94979759	F	II	DCT (+152177)	GPC6	Body	opensea	Body-opensea	Intron		NA	TRUE
cg20102639	-7.64915	6.46877e-06	0.000249697	4.05255	-0.172393	4	123610150	R	II	IL21 (-67926), BBS12 (-43707)		IGR	opensea	IGR-opensea	5UTR		NA	TRUE
cg20156545	-7.32049	9.99682e-06	0.000324516	3.60113	-0.18244	21	28335020	R	II	ADAMTS1 (-117292), ADAMTS5 (+3812)	ADAMTS5	Body	shelf	Body-shelf	Intron	chr21:28337856-28340237	NA	NA
cg20235117	-6.90386	1.7693e-05	0.000462599	3.00857	-0.152486	3	10368030	R	II	SEC13 (-5168), ATP2B2 (+179238)	ATP2B2	3'UTR	shelf	3'UTR-shelf	3UTR	chr3:10370438-10370806	NA	NA
cg20285026	-7.97637	4.24725e-06	0.000198361	4.48843	-0.18598	1	1983774	R	II	PRKCZ (+1865), C1orf86 (+142439)	PRKCZ	Body	shore	Body-shore	Intron	chr1:1981251-1983212	NA	NA
cg20400248	-5.94825	7.14089e-05	0.00117361	1.55981	-0.177497	8	9005257	F	II	PPP1R3B (+2949), ERI1 (+145600)	PPP1R3B	5'UTR	shelf	5'UTR-shelf	Intron	chr8:9008058-9009353	NA	NA		rs10523713
cg20430631	6.5005	3.14108e-05	0.000673793	2.41253	0.156462	11	76340765	R	II	LRRC32 (+40279), C11orf30 (+182782)		IGR	opensea	IGR-opensea	Intron		NA	TRUE
cg20450123	5.82387	8.64174e-05	0.00134211	1.36184	0.150275	8	19540210	R	II	INTS10 (-134441), CSGALNACT1 (-80204)	CSGALNACT1	TSS200	opensea	TSS200-opensea	TSS1.5kb		NA	NA
cg20486986	-6.39461	3.66495e-05	0.000746448	2.25235	-0.163341	1	28431648	F	II	EYA3 (-16441), PTAFR (+72051)		IGR	opensea	IGR-opensea			TRUE	TRUE
cg20513206	-5.3505	0.000182201	0.00227735	0.588541	-0.153695	19	40855502	F	II	PLD3 (+910)	PLD3	5'UTR	shore	5'UTR-shore	Intron	chr19:40854180-40854733	NA	NA
cg20710730	-8.64798	1.85916e-06	0.00012815	5.3427	-0.156651	17	46705577	R	II	HOXB9 (-1738)		IGR	shore	IGR-shore	Intron	chr17:46702280-46704166	NA	NA
cg20724257	5.53058	0.000136677	0.00185067	0.886407	0.163694	6	32407784	F	II	HLA-DRA (+165)	HLA-DRA	1stExon	opensea	1stExon-opensea	TSS1.5kb		NA	NA		rs41270484
cg20735041	-10.2199	3.20398e-07	5.68274e-05	7.15008	-0.184021	3	52869266	R	II	ITIH4 (-4511), MUSTN1 (-31)	MUSTN1	TSS200	opensea	TSS200-opensea	TSS1.5kb		NA	TRUE			rs2276823
cg20752683	-4.19543	0.00128056	0.00981196	-1.42137	-0.163849	3	29218208	F	II	RBMS3 (-104629), ZCWPW2 (+827568)		IGR	opensea	IGR-opensea			NA	TRUE
cg20781967	-5.67181	0.000109437	0.00158044	1.11686	-0.150603	12	772688	R	II	NINJ2 (+257)	NINJ2	1stExon	opensea	1stExon-opensea	TSS1.5kb		NA	TRUE
cg20800892	-3.34497	0.00594301	0.0320121	-2.97964	-0.155877	1	229374634	F	II	TMEM78 (-10749), RHOU (+503810)		IGR	opensea	IGR-opensea			NA	TRUE
cg20824939	8.37701	2.57949e-06	0.000152593	5.00439	0.153871	1	205255082	F	II	NUAK2 (+35801), TMCC2 (+57778)		IGR	opensea	IGR-opensea			NA	TRUE
cg20895092	-5.53705	0.000135284	0.00183745	0.897026	-0.164602	11	64933339	R	II	SPDYC (-4286)		IGR	opensea	IGR-opensea			NA	NA
cg20950843	-6.85651	1.89056e-05	0.000482437	2.93975	-0.158098	22	43044387	F	II	CYB5R3 (-3872)	CYB5R3	TSS1500	shore	TSS1500-shore	Intron	chr22:43045009-43045679	NA	NA
cg21133273	7.26697	1.07445e-05	0.000338506	3.52629	0.154599	5	72526964	F	II	TMEM174 (+57942), FOXD1 (+217388)		IGR	shore	IGR-shore	Intron	chr5:72526203-72526497	NA	TRUE		rs73764226
cg21156912	-4.98781	0.000329623	0.00353876	-0.024759	-0.15208	17	80847546	F	II	ZNF750 (-49092), B3GNTL1 (+162140)	TBCD	Body	opensea	Body-opensea	Exon		TRUE	TRUE
cg21159068	11.5384	8.61312e-08	3.33061e-05	8.4868	0.192319	1	231295910	R	II	TRIM67 (-2806)		IGR	shore	IGR-shore		chr1:231296559-231297345	NA	NA
cg21162344	-7.23951	1.11511e-05	0.000345712	3.48775	-0.162637	9	132476894	R	II	PTGES (+38432), PRRX2 (+48974)	PRRX2	Body	opensea	Body-opensea	Intron		NA	TRUE
cg21175823	-5.14179	0.0002557	0.00292512	0.237773	-0.15432	9	93727592	F	I	SYK (+163523), AUH (+396603)		IGR	opensea	IGR-opensea	3UTR		NA	TRUE		rs2387342
cg21192091	9.11213	1.07971e-06	9.82019e-05	5.90308	0.197947	7	2758800	R	II	AMZ1 (+39644), GNA12 (+125158)		IGR	shore	IGR-shore	Intron	chr7:2758004-2758257	TRUE	NA
cg21197905	-6.14317	5.31849e-05	0.000953873	1.86568	-0.150207	11	111602136	F	II	PPP2R1B (+34970), SIK2 (+129021)	PPP2R1B	Body	opensea	Body-opensea	Intron		NA	TRUE
cg21199629	-5.75194	9.6592e-05	0.00144636	1.24637	-0.150392	14	22971074	R	II	DAD1 (+87101), OR4E2 (+837777)		IGR	opensea	IGR-opensea	TSS1.5kb		NA	NA
cg21208744	-6.11519	5.5465e-05	0.0009824	1.8221	-0.187587	1	149909548	R	II	MTMR11 (-757)	MTMR11	TSS1500	opensea	TSS1500-opensea	TSS1.5kb		NA	TRUE
cg21225667	-6.14124	5.33384e-05	0.000955973	1.86269	-0.199051	15	59440595	R	II	ENSG00000268327 (+696)	MYO1E	Body	opensea	Body-opensea	Intron		NA	TRUE
cg21240048	-7.31353	1.00908e-05	0.000326349	3.59142	-0.155491	7	33732842	F	II	BMPER (-211681), BBS9 (+563698)		IGR	opensea	IGR-opensea			NA	TRUE
cg21241410	5.74258	9.80063e-05	0.00146094	1.23129	0.172096	2	43267816	F	II	HAAO (-248084), ZFP36L2 (+185932)		IGR	opensea	IGR-opensea			NA	TRUE		rs6746813
cg21308575	6.67966	2.42778e-05	0.000567638	2.68004	0.165101	19	6887544	R	II	EMR1 (-39)	EMR1	TSS200	opensea	TSS200-opensea	TSS1.5kb		NA	NA
cg21311834	-7.52696	7.59359e-06	0.000275365	3.88634	-0.185803	4	1810332	F	II	FGFR3 (+15293), LETM1 (+47642)	FGFR3	3'UTR	shelf	3'UTR-shelf	3UTR	chr4:1806488-1806696	NA	NA		rs2121456
cg21328082	5.74913	9.7015e-05	0.00145101	1.24183	0.196772	6	41254471	F	II	TREM1 (-14)	TREM1	TSS200	opensea	TSS200-opensea	TSS1.5kb		NA	NA
cg21332304	-5.26368	0.000209629	0.00252012	0.443346	-0.159793	17	45699260	F	II	KPNB1 (-27944), NPEPPS (+90830)	NPEPPS	Body	opensea	Body-opensea	Exon		TRUE	TRUE
cg21388639	-5.88072	7.91796e-05	0.00126114	1.45261	-0.156951	4	159740817	F	II	RAPGEF2 (-448072), FNIP2 (+50527)	FNIP2	Body	opensea	Body-opensea	Intron		NA	TRUE
cg21496187	-7.45778	8.32161e-06	0.000291061	3.79139	-0.151863	6	100624512	R	II	MCHR2 (-182413), SIM1 (+288293)		IGR	opensea	IGR-opensea			NA	TRUE
cg21502250	-8.19208	3.24e-06	0.000171341	4.76861	-0.156371	12	122297313	F	II	HPD (-548)	HPD	TSS1500	opensea	TSS1500-opensea	TSS1.5kb		TRUE	TRUE
cg21506299	5.12198	0.000264142	0.00299677	0.204177	0.150461	6	137105225	F	II	MAP7 (-257615), MAP3K5 (+8431)	MAP3K5	Body	opensea	Body-opensea	Intron		NA	NA	low-CpG:137146837-137146976
cg21557108	7.82708	5.13808e-06	0.000219897	4.29122	0.213407	15	50410962	R	II	ATP8B4 (+457)	ATP8B4	5'UTR	opensea	5'UTR-opensea	TSS1.5kb		NA	TRUE
cg21607965	9.32803	8.4461e-07	8.71265e-05	6.15584	0.165265	7	2648289	F	II	TTYH3 (-23296), IQCE (+49657)	IQCE	Body	shelf	Body-shelf	Intron	chr7:2645524-2645765	NA	NA			rs60461941
cg21644468	-5.80156	8.94459e-05	0.00137471	1.3261	-0.161644	11	2193293	F	II	TH (-258)	TH	TSS1500	opensea	TSS1500-opensea	TSS1.5kb		NA	NA
cg21739584	-6.04282	6.18554e-05	0.00106125	1.70889	-0.1613	3	187452863	R	II	RTP2 (-32518), BCL6 (+10652)	BCL6	5'UTR	shelf	5'UTR-shelf	TSS1.5kb	chr3:187455330-187455843	NA	NA
cg21768884	-7.35994	9.48142e-06	0.000314271	3.65605	-0.166265	17	60770550	R	I	MRC2 (+65788), MARCH10 (+115145)	MRC2	3'UTR	opensea	3'UTR-opensea	5UTR		TRUE	NA
cg21773820	-7.83185	5.10676e-06	0.000219253	4.29756	-0.203323	8	96497618	R	II	C8orf37 (-216189), GDF6 (+675402)		IGR	opensea	IGR-opensea	Intron		NA	TRUE
cg21798544	-10.2543	3.09054e-07	5.58798e-05	7.18694	-0.16852	11	924646	R	II	AP2A2 (-1235)	AP2A2	TSS1500	shore	TSS1500-shore		chr11:925183-926083	NA	NA
cg21810373	-7.66629	6.32581e-06	0.000246382	4.07572	-0.166793	11	70917159	F	II	SHANK2 (-58787), DHCR7 (+242322)	SHANK2	5'UTR	opensea	5'UTR-opensea	Intron		NA	TRUE
cg21823426	-7.36907	9.36623e-06	0.000312185	3.66873	-0.163373	6	1001966	F	II	FOXQ1 (-310709), EXOC2 (-308855)	LOC285768	Body	opensea	Body-opensea			NA	NA
cg21834604	-13.3319	1.74696e-08	2.01484e-05	10.0884	-0.151833	3	11610595	F	II	VGLL4 (+74803), ATG7 (+296493)	VGLL4	Body	shore	Body-shore	TSS1.5kb	chr3:11610137-11610370	TRUE	NA
cg21938541	-8.69296	1.76211e-06	0.000124759	5.39804	-0.154017	2	879563	F	II	TMEM18 (-202124), SNTG2 (-66991)		IGR	opensea	IGR-opensea			NA	NA
cg21953058	5.99931	6.60703e-05	0.00111281	1.64046	0.164646	15	41309253	R	II	CHAC1 (+63906), INO80 (+99299)	INO80	Body	opensea	Body-opensea	Intron		NA	TRUE
cg21971799	5.45215	0.000154822	0.00202935	0.757223	0.152323	11	60932010	R	II	VPS37C (-2921)		IGR	shelf	IGR-shelf		chr11:60928560-60929262	NA	NA
cg22032020	-6.00145	6.58565e-05	0.00111017	1.64383	-0.150974	15	100121570	F	II	MEF2A (+15665), LYSMD4 (+152056)	MEF2A	5'UTR	opensea	5'UTR-opensea	Intron		NA	TRUE
cg22095263	-6.91592	1.73976e-05	0.000457872	3.02605	-0.180949	17	41545935	F	II	DHX8 (-15399), ARL4D (+69608)		IGR	opensea	IGR-opensea			TRUE	TRUE
cg22119676	-5.75972	9.5434e-05	0.00143489	1.25888	-0.155348	2	33057712	R	II	LTBP1 (-114327), TTC27 (+204583)	LOC285045	Body	opensea	Body-opensea	Intron		NA	TRUE
cg22151644	7.50212	7.84685e-06	0.00028112	3.85232	0.153805	12	54444047	R	II	HOXC4 (-3614)	HOXC4	5'UTR	shore	5'UTR-shore	Intron	chr12:54445876-54446113	NA	NA
cg22184944	-6.40491	3.61015e-05	0.000738982	2.26799	-0.184046	17	79031091	R	II	BAIAP2 (+22129), AATK (+108726)	BAIAP2	Body	opensea	Body-opensea	Intron		TRUE	NA	low-CpG:76645630-76646326
cg22190361	5.21668	0.000226262	0.00267022	0.364319	0.182124	2	174886880	R	II	SP3 (-56450), OLA1 (+226546)		IGR	shelf	IGR-shelf		chr2:174890243-174890814	NA	NA
cg22207139	-8.3649	2.61797e-06	0.000153733	4.98908	-0.150114	15	59467736	F	II	LDHAL6B (-31306), ENSG00000268327 (+27837)	MYO1E	Body	opensea	Body-opensea	Intron		NA	TRUE
cg22237425	-8.2619	2.9715e-06	0.000163602	4.8581	-0.211179	17	738822	R	II	GLOD4 (-53241), NXN (+144188)	NXN	Body	shore	Body-shore	Intron	chr17:738868-739377	TRUE	NA
cg22282590	-18.2199	5.10206e-10	8.98229e-06	13.511	-0.165354	19	17514117	F	II	PLVAP (-25958), BST2 (+2340)	BST2	3'UTR	opensea	3'UTR-opensea	3UTR		TRUE	NA		rs71694748
cg22286382	6.45228	3.36904e-05	0.000706733	2.33977	0.186915	6	25875233	R	II	SLC17A3 (-762)	SLC17A3	TSS1500	opensea	TSS1500-opensea	TSS1.5kb		NA	NA
cg22353097	6.60161	2.71468e-05	0.000611533	2.56404	0.156695	1	116521539	F	II	ATP1A1 (-394950), SLC22A15 (+2420)	SLC22A15	Body	shelf	Body-shelf	Intron	chr1:116518757-116519537	NA	NA
cg22431309	-7.60567	6.84712e-06	0.000258728	3.99363	-0.205336	7	140396019	F	II	NDUFB2 (-452)	LOC100134713	Body	shore	Body-shore	TSS1.5kb	chr7:140396414-140397357	NA	NA
cg22459517	-5.72854	0.00010017	0.00148352	1.20864	-0.155568	19	55587193	R	II	EPS8L1 (-76)	EPS8L1	TSS200	opensea	TSS200-opensea	TSS1.5kb		TRUE	NA			rs71960326
cg22475071	-7.9321	4.49278e-06	0.000204315	4.43024	-0.190673	3	64338594	R	II	PRICKLE2 (-127463), ADAMTS9 (+335082)		IGR	opensea	IGR-opensea	Intron		NA	TRUE
cg22498396	-9.84236	4.78814e-07	6.74439e-05	6.73872	-0.198615	6	133036545	F	II	VNN1 (-1357)	VNN1	TSS1500	opensea	TSS1500-opensea			TRUE	NA			rs59473567
cg22499893	8.05338	3.85371e-06	0.000187447	4.5891	0.15104	1	24307535	R	II	SRSF10 (-726)	SFRS13A	TSS1500	shore	TSS1500-shore	TSS1.5kb	chr1:24306363-24307017	NA	NA
cg22500261	6.45816	3.34033e-05	0.000702082	2.34866	0.176724	22	28065785	F	II	MN1 (+131701)		IGR	opensea	IGR-opensea			TRUE	TRUE
cg22502492	-5.80016	8.96399e-05	0.00137635	1.32386	-0.169521	1	23697506	R	II	ZNF436 (-1571)	C1orf213	3'UTR	shore	3'UTR-shore	3UTR	chr1:23694690-23696050	NA	TRUE
cg22512651	-6.55781	2.89128e-05	0.00063763	2.49859	-0.17509	19	42603117	F	II	ZNF574 (+28599), POU2F2 (+33462)	POU2F2	Body	shelf	Body-shelf	Intron	chr19:42599507-42600522	NA	NA
cg22523050	7.68329	6.18736e-06	0.00024365	4.09866	0.170371	7	137564212	F	II	DGKI (-32603), CREB3L2 (+122591)	CREB3L2	3'UTR	opensea	3'UTR-opensea	3UTR		NA	TRUE
cg22621169	-7.93776	4.46058e-06	0.000203484	4.43769	-0.215991	3	155394118	R	II	PLCH1 (-290)	PLCH1	5'UTR	opensea	5'UTR-opensea	TSS1.5kb		NA	NA
cg22626675	-5.41811	0.00016347	0.00210957	0.700906	-0.157872	11	44009775	R	II	ACCSL (-59756), ALKBH3 (+107386)		IGR	opensea	IGR-opensea	Intron		TRUE	TRUE
cg22633936	-5.53739	0.000135211	0.00183681	0.897588	-0.150658	10	82300588	R	II	TSPAN14 (+86666)	SH2D4B	Body	opensea	Body-opensea	TSS1.5kb		NA	NA
cg22647738	4.63371	0.000598403	0.00552966	-0.639946	0.176156	17	34304462	R	II	LYZL6 (-33759), CCL16 (+4070)	CCL16	3'UTR	opensea	3'UTR-opensea	3UTR		NA	NA
cg22690558	-6.88179	1.82475e-05	0.000471668	2.97654	-0.151499	12	29715218	F	II	OVCH1 (-64599), TMTC1 (+221525)	TMTC1	Body	opensea	Body-opensea	Intron		NA	TRUE
cg22690720	-6.30272	4.19502e-05	0.000814867	2.11207	-0.151822	11	64808083	F	II	SAC3D1 (-293)	SAC3D1	TSS1500	shore	TSS1500-shore	TSS1.5kb	chr11:64808330-64809264	NA	NA		rs77176567
cg22696984	-5.34338	0.0001843	0.00229531	0.57668	-0.159251	2	75833496	R	II	MRPL19 (-40413), EVA1A (-36648)		IGR	opensea	IGR-opensea			TRUE	TRUE
cg22732615	-5.74258	9.80064e-05	0.00146094	1.23128	-0.160127	13	100583847	R	II	ZIC5 (+40316), CLYBL (+324924)		IGR	opensea	IGR-opensea			NA	NA
cg22740634	-4.90733	0.000376897	0.00391322	-0.163191	-0.170653	2	213770692	R	II	ERBB4 (-367127), IKZF2 (+244366)		IGR	opensea	IGR-opensea	Intron		NA	TRUE			rs80303405
cg22771161	-5.23295	0.000220354	0.00261809	0.391702	-0.173442	19	4788146	R	II	FEM1A (-3582)		IGR	shelf	IGR-shelf	Intron	chr19:4791194-4793217	NA	NA
cg22772386	-7.25358	1.09407e-05	0.00034224	3.50752	-0.169204	6	167763320	R	I	TTLL2 (+24746), TCP10 (+34634)		IGR	shore	IGR-shore	Intron	chr6:167764522-167765124	NA	NA
cg22807700	-5.67589	0.000108743	0.00157276	1.12346	-0.151517	1	94345672	F	II	DNTTIP2 (-910)	DNTTIP2	TSS1500	shore	TSS1500-shore	TSS1.5kb	chr1:94344507-94344822	NA	NA
cg22825473	-6.15883	5.19525e-05	0.000939477	1.89002	-0.155075	12	124773870	R	II	NCOR2 (+205928), ZNF664 (+316200)	FAM101A	1stExon	opensea	1stExon-opensea	TSS1.5kb		TRUE	TRUE
cg22948288	-5.56468	0.000129502	0.00178182	0.942304	-0.165564	17	41739246	F	II	MEOX1 (+76)	MEOX1	TSS1500	opensea	TSS1500-opensea	TSS1.5kb		TRUE	TRUE		rs78467432
cg22999830	5.68793	0.000106716	0.00155112	1.14298	0.157532	14	93532632	R	II	ITPK1 (+49516), CHGA (+143207)	ITPK1	Body	opensea	Body-opensea	Intron		NA	NA
cg23007325	-7.22052	1.14419e-05	0.000350319	3.46104	-0.177317	8	10924633	R	II	PINX1 (-227247), XKR6 (+134242)	XKR6	Body	opensea	Body-opensea	Intron		TRUE	TRUE
cg23021584	5.47505	0.000149275	0.00197599	0.795027	0.181107	12	124876101	F	II	NCOR2 (+103697), ZNF664 (+418431)	NCOR2	Body	shelf	Body-shelf	Intron	chr12:124872135-124872419	TRUE	NA		rs881290
cg23082635	-5.18334	0.000238904	0.00278135	0.308064	-0.179605	3	193991194	F	II	CPN2 (+80863), HES1 (+137260)		IGR	shelf	IGR-shelf		chr3:193987425-193987758	NA	NA
cg23173586	8.27267	2.93222e-06	0.000162368	4.87186	0.161623	14	20945319	F	II	RNASE10 (-33293), PNP (+7781)	PNP	3'UTR	opensea	3'UTR-opensea			NA	NA		rs17878900
cg23192614	-4.87823	0.000395705	0.00405772	-0.213468	-0.167682	13	113585804	R	II	MCF2L (-37731), ATP11A (+241161)		IGR	opensea	IGR-opensea	Intron		TRUE	NA
cg23211736	-7.19066	1.19156e-05	0.000360179	3.41894	-0.16693	1	59012820	F	II	OMA1 (-348)	OMA1	TSS1500	shore	TSS1500-shore	TSS1.5kb	chr1:59012326-59012577	NA	NA
cg23221732	-5.39137	0.000170624	0.00217407	0.656533	-0.155128	17	72383708	R	II	GPRC5C (-43344), GPR142 (+20111)		IGR	opensea	IGR-opensea			NA	TRUE
cg23256675	-6.35341	3.89326e-05	0.000778004	2.18959	-0.154756	5	111078579	F	II	STARD4 (-230371), NREP (+234049)	C5orf13	Body	opensea	Body-opensea	Intron		NA	NA
cg23281432	-5.59732	0.000123007	0.00171713	0.99565	-0.153765	6	130554730	F	II	SAMD3 (+131840), L3MBTL3 (+219886)		IGR	opensea	IGR-opensea	Intron		NA	TRUE
cg23356451	-7.20147	1.17417e-05	0.000356498	3.4342	-0.161375	13	51866824	R	II	SERPINE3 (-48344), RNASEH2B (+383010)		IGR	opensea	IGR-opensea			NA	TRUE
cg23391173	-5.42696	0.000161174	0.00208988	0.715564	-0.15929	19	57989282	F	II	ENSG00000268163 (-411), ZNF772 (-344)	ZNF772	TSS1500	opensea	TSS1500-opensea	TSS1.5kb		NA	NA
cg23401601	-5.03383	0.000305428	0.00334364	0.0540249	-0.157441	13	100578634	R	II	ZIC5 (+45529), CLYBL (+319711)		IGR	opensea	IGR-opensea			NA	NA
cg23445003	7.64082	6.53949e-06	0.000251644	4.04128	0.170964	7	101535821	F	II	SH2B2 (-392584), CUX1 (+76530)	CUX1	Body	opensea	Body-opensea	Intron		NA	TRUE
cg23521507	-8.2639	2.96414e-06	0.000163328	4.86066	-0.183348	14	52519112	R	II	NID2 (+16600), C14orf166 (+62919)	NID2	Body	opensea	Body-opensea	Intron		NA	TRUE
cg23525708	-6.26791	4.41664e-05	0.000841856	2.05861	-0.166688	14	70152683	R	II	SRSF5 (-40934), KIAA0247 (+74370)	KIAA0247	Body	opensea	Body-opensea	Intron		NA	TRUE
cg23548163	-4.94707	0.000352725	0.00372361	-0.0947377	-0.162862	19	46807119	F	II	PPP5C (-43132), HIF3A (+6816)	HIF3A	5'UTR	island	5'UTR-island	TSS1.5kb	chr19:46806998-46807617	TRUE	NA
cg23573900	-4.5716	0.000665542	0.00598525	-0.749426	-0.151288	5	139056794	R	II	PSD2 (-118612), CXXC5 (+28917)	CXXC5	5'UTR	island	5'UTR-island	Intron	chr5:139056577-139056856	NA	TRUE
cg23631930	-8.69745	1.75272e-06	0.000124501	5.40355	-0.159612	14	23845870	R	II	CMTM5 (-147)	CMTM5	TSS200	opensea	TSS200-opensea	TSS1.5kb		NA	TRUE
cg23646343	5.80815	8.85403e-05	0.00136514	1.33666	0.15694	7	139333410	R	II	CLEC2L (+124808), HIPK2 (+144107)	HIPK2	Body	opensea	Body-opensea	Intron		NA	NA
cg23676314	-8.4666	2.31279e-06	0.000144036	5.11718	-0.162253	17	1835482	F	I	RTN4RL1 (+92696), RPA1 (+102204)		IGR	shelf	IGR-shelf		chr17:1837587-1837859	TRUE	NA			rs4790841
cg23678154	6.6469	2.54409e-05	0.000585239	2.63144	0.167605	2	69376373	F	II	ANTXR1 (+136063), GFPT1 (+238009)	ANTXR1	Body	opensea	Body-opensea	Intron		NA	TRUE		rs77971445	rs57070910
cg23693749	-4.40824	0.000882399	0.00738986	-1.03942	-0.152356	18	76399434	R	II	SALL3 (-340841)		IGR	shore	IGR-shore		chr18:76397483-76398378	NA	NA
cg23708211	-10.7888	1.78826e-07	4.42618e-05	7.74517	-0.150414	18	48513899	F	II	SMAD4 (-42684), ENSG00000267699 (+19510)	ELAC1	3'UTR	opensea	3'UTR-opensea	3UTR		NA	NA
cg23733123	-4.28725	0.00108974	0.00866951	-1.25602	-0.152893	10	99472988	R	II	MARVELD1 (-493)	MARVELD1	TSS1500	shore	TSS1500-shore	TSS1.5kb	chr10:99473084-99473291	NA	NA
cg23738585	-5.65809	0.000111814	0.00160482	1.09458	-0.169066	17	9935595	R	II	RCVRN (-126657), GAS7 (+166273)	GAS7	Body	opensea	Body-opensea	Intron		NA	TRUE
cg23876292	-9.14973	1.03417e-06	9.62039e-05	5.94746	-0.158765	18	57024517	F	II	CPLX4 (-38636), LMAN1 (+2677)	LMAN1	Body	shore	Body-shore	Intron	chr18:57026065-57026769	NA	NA
cg23922819	-8.13337	3.48592e-06	0.000177741	4.69292	-0.160135	1	27335739	F	II	TRNP1 (+15541), SLC9A1 (+145662)	FAM46B	Body	shelf	Body-shelf	Intron	chr1:27338879-27339441	NA	TRUE
cg23937295	-7.9062	4.64343e-06	0.000208018	4.39608	-0.157942	1	7762151	F	II	VAMP3 (-69178), CAMTA1 (+916767)	CAMTA1	Body	shelf	Body-shelf	Intron	chr1:7764593-7765856	NA	NA
cg23979832	-6.35537	3.88204e-05	0.000776709	2.19259	-0.17702	17	79031550	R	II	BAIAP2 (+22588), AATK (+108267)	BAIAP2	Body	opensea	Body-opensea	5UTR		TRUE	NA	low-CpG:76645630-76646326
cg23991274	11.0789	1.34128e-07	4.01084e-05	8.0377	0.185405	4	71860600	R	II	SLC4A4 (-192403), DCK (+1444)	DCK	Body	shore	Body-shore	Intron	chr4:71859158-71859884	NA	NA
cg24020152	-7.71394	5.94586e-06	0.000238682	4.13992	-0.171753	4	154419554	F	II	TLR2 (-203098), KIAA0922 (+32053)	KIAA0922	Body	opensea	Body-opensea	Intron		NA	TRUE		rs13149756
cg24034357	-5.70853	0.00010334	0.00151703	1.17631	-0.171558	3	122688639	F	II	SEMA5B (+6342), DIRC2 (+174997)	SEMA5B	5'UTR	opensea	5'UTR-opensea	Intron		NA	TRUE
cg24046475	8.92496	1.34076e-06	0.000108369	5.67995	0.17179	8	86371819	R	II	CA2 (-4262)		IGR	shelf	IGR-shelf	Intron	chr8:86375500-86376714	NA	NA			rs79856722
cg24171555	7.68369	6.1842e-06	0.000243581	4.09919	0.201731	2	69852693	F	II	NFU1 (-187933), AAK1 (+18156)	AAK1	Body	opensea	Body-opensea	Intron		NA	TRUE
cg24211657	9.36904	8.06523e-07	8.53558e-05	6.2033	0.150324	17	76886742	R	II	USP36 (-49773), ENSG00000178404 (+12541)	TIMP2	Body	opensea	Body-opensea	Exon		NA	TRUE
cg24234141	-5.69857	0.000104959	0.00153308	1.1602	-0.172062	11	47376519	R	II	MYBPC3 (-2266)	SPI1	3'UTR	shore	3'UTR-shore	TSS1.5kb	chr11:47376651-47377236	NA	TRUE
cg24254842	5.69049	0.000106291	0.00154688	1.14712	0.159333	1	42193353	R	II	EDN2 (-243011), HIVEP3 (+190816)	HIVEP3	5'UTR	opensea	5'UTR-opensea	Intron		NA	TRUE
cg24260359	8.66332	1.82543e-06	0.000126988	5.3616	0.155981	3	58200569	F	II	DNASE1L3 (-171)	DNASE1L3	TSS200	opensea	TSS200-opensea	TSS1.5kb		NA	NA
cg24306177	-7.42498	8.69261e-06	0.00029819	3.74615	-0.151488	2	202988297	F	II	FZD7 (+88987), SUMO1 (+115034)		IGR	opensea	IGR-opensea	Intron		NA	NA
cg24315340	-10.1417	3.47867e-07	5.89619e-05	7.06595	-0.159747	6	146058215	R	II	EPM2A (-1055)	EPM2A	TSS1500	shore	TSS1500-shore	5UTR	chr6:146055896-146056981	NA	NA
cg24320816	-9.22577	9.48265e-07	9.24289e-05	6.03674	-0.153792	6	13372573	F	II	TBC1D7 (-45429), GFOD1 (+115214)	GFOD1	Body	opensea	Body-opensea	Intron		NA	TRUE
cg24438354	5.99848	6.61539e-05	0.00111357	1.63915	0.163047	12	12111838	R	II	BCL2L14 (-112035), ETV6 (+309050)		IGR	opensea	IGR-opensea			TRUE	TRUE
cg24636999	-7.79588	5.34844e-06	0.000225164	4.24965	-0.168521	6	38751903	F	II	GLP1R (-264671), DNAH8 (+61005)	DNAH8	Body	opensea	Body-opensea	Intron		NA	TRUE
cg24676384	-5.67754	0.000108463	0.00156995	1.12614	-0.152928	1	154929455	F	II	PBXIP1 (-875)	PBXIP1	TSS1500	opensea	TSS1500-opensea	TSS1.5kb		NA	NA
cg24707486	-6.84633	1.91776e-05	0.000486775	2.92492	-0.155385	14	101175645	F	I	BEGAIN (-141238), DLK1 (-17519)		IGR	island	IGR-island		chr14:101175195-101176267	TRUE	TRUE		rs10151296
cg24759279	-10.6362	2.08586e-07	4.68759e-05	7.58833	-0.192139	10	7128104	F	II	PRKCQ (-505841), SFMBT2 (+323199)		IGR	opensea	IGR-opensea			NA	TRUE
cg24828208	-7.95504	4.36371e-06	0.000201123	4.46042	-0.163522	2	242500484	R	II	BOK (+2348), THAP4 (+76380)	BOK	Body	shore	Body-shore	Intron	chr2:242498013-242499274	TRUE	TRUE
cg24844211	-7.53599	7.50375e-06	0.000273586	3.89868	-0.177673	5	59784544	F	II	PDE4D (-594919), DEPDC1B (+211444)	PART1	Body	opensea	Body-opensea	TSS1.5kb		NA	NA
cg24863255	-9.84156	4.79225e-07	6.74439e-05	6.73784	-0.265748	3	171561069	F	II	TMEM212 (-70)	TMEM212	TSS200	opensea	TSS200-opensea	TSS1.5kb		NA	NA
cg24923365	-7.83572	5.08143e-06	0.000218496	4.30271	-0.165676	15	100119424	F	II	MEF2A (+13519), LYSMD4 (+154202)	MEF2A	5'UTR	opensea	5'UTR-opensea	Intron		NA	TRUE
cg24941387	-6.03841	6.22699e-05	0.00106652	1.70196	-0.167753	19	48491941	F	II	SULT2A1 (-102287), BSPH1 (+3486)	BSPH1	Body	opensea	Body-opensea	Intron		NA	NA
cg24967811	7.07541	1.39497e-05	0.000396908	3.25535	0.174845	12	123503709	F	II	ABCB9 (-37513), PITPNM2 (+91266)	PITPNM2	Body	opensea	Body-opensea	Intron		NA	TRUE
cg24994355	-4.33825	0.00099676	0.00810566	-1.16454	-0.165213	10	99445520	F	II	AVPI1 (+1560), PI4K2A (+45077)	AVPI1	5'UTR	shore	5'UTR-shore	Intron	chr10:99446696-99447400	NA	NA			rs79595592
cg25023095	6.51563	3.07298e-05	0.000664191	2.4353	0.161428	10	99125814	R	II	FRAT2 (-31356), RRP12 (+35286)	RRP12	Body	opensea	Body-opensea	3UTR		NA	NA
cg25025181	7.04322	1.45819e-05	0.000408513	3.20935	0.155208	1	246378510	R	II	SMYD3 (+292009)	SMYD3	Body	opensea	Body-opensea	Intron		TRUE	TRUE
cg25025545	6.50567	3.11761e-05	0.000670828	2.42032	0.182619	6	14136628	F	II	CD83 (+18756)	CD83	3'UTR	opensea	3'UTR-opensea	3UTR		NA	NA
cg25032321	-8.64302	1.8702e-06	0.000128518	5.33658	-0.157871	13	99227533	R	I	STK24 (-53281), SLC15A1 (+177375)	STK24	Body	shore	Body-shore	Intron	chr13:99228319-99229576	NA	NA
cg25052156	-4.15851	0.00136678	0.0103134	-1.48808	-0.150083	10	123355454	F	II	FGFR2 (+2463), WDR11 (+744767)	FGFR2	5'UTR	shore	5'UTR-shore	Intron	chr10:123356616-123358285	NA	NA
cg25065131	-5.93996	7.23178e-05	0.00118407	1.54668	-0.159025	10	93100919	R	II	HECTD2 (-69183), PCGF5 (+120374)	LOC100188947	Body	opensea	Body-opensea			TRUE	TRUE
cg25076039	-4.36129	0.000957504	0.00786313	-1.1233	-0.159351	5	169128937	F	II	FOXI1 (-403964), DOCK2 (+64686)	DOCK2	Body	opensea	Body-opensea	TSS1.5kb		NA	NA		rs2161404
cg25080501	-7.40439	8.93448e-06	0.000303344	3.71768	-0.170341	2	3760481	R	II	DCDC2C (+9028)		IGR	opensea	IGR-opensea	Intron		NA	TRUE
cg25104107	-5.45459	0.00015422	0.00202372	0.761257	-0.167358	1	152731590	F	II	LCE1F (-17258), KPRP (+1084)	KPRP	5'UTR	shore	5'UTR-shore	TSS1.5kb	chr1:152732958-152733338	NA	NA		rs78699479
cg25188975	-8.51125	2.19107e-06	0.000139914	5.17304	-0.162524	12	99227115	R	II	APAF1 (+188196)	ANKS1B	Body	opensea	Body-opensea	Intron		NA	NA
cg25209153	-6.94988	1.6594e-05	0.000444357	3.07516	-0.179675	3	42093455	F	II	ULK4 (-89533), TRAK1 (-39107)		IGR	opensea	IGR-opensea	Intron		NA	TRUE			rs28759206
cg25315503	-7.97298	4.26553e-06	0.000198655	4.48399	-0.166026	21	45247038	R	II	AGPAT3 (-97851), RRP1 (+37644)		IGR	shore	IGR-shore		chr21:45246251-45246490	TRUE	NA
cg25344556	-5.1279	0.000261591	0.00297534	0.214214	-0.169867	15	70578982	F	II	TLE3 (-188467), UACA (+476950)		IGR	opensea	IGR-opensea			NA	TRUE
cg25361961	-5.32182	0.000190818	0.00235214	0.540687	-0.159814	19	58070048	F	II	ZNF550 (-2320)		IGR	shore	IGR-shore	Intron	chr19:58070553-58071273	NA	NA		rs10221464
cg25364619	-5.06333	0.000290901	0.00322452	0.104399	-0.154572	17	783451	F	I	GLOD4 (-97870), NXN (+99559)	NXN	Body	opensea	Body-opensea	Intron		TRUE	TRUE
cg25378181	-9.63316	6.014e-07	7.48274e-05	6.50485	-0.161498	17	79391490	F	II	ENSG00000171282 (+17950), ACTG1 (+88317)	BAHCC1	Body	shore	Body-shore	Intron	chr17:79393341-79393742	TRUE	NA
cg25422880	-5.53024	0.000136751	0.00185144	0.885851	-0.157704	2	135218333	F	II	TMEM163 (+258237), MGAT5 (+340580)	TMEM163	Body	opensea	Body-opensea	Intron		TRUE	TRUE
cg25462751	-4.21307	0.00124138	0.00958253	-1.38954	-0.152283	5	138484340	F	II	LRRTM2 (-273361), SIL1 (+49747)	SIL1	5'UTR	opensea	5'UTR-opensea	Intron		NA	TRUE
cg25499746	-8.76109	1.62531e-06	0.000119638	5.48144	-0.215677	6	16346054	F	II	GMPR (+107243), ATXN1 (+415633)	ATXN1	5'UTR	opensea	5'UTR-opensea	Intron		TRUE	TRUE
cg25518170	-4.58152	0.000654314	0.00590842	-0.731914	-0.184427	5	493308	R	II	SLC9A3 (+31139), EXOC3 (+50035)	SLC9A3	Body	shore	Body-shore	Intron	chr5:494803-495306	NA	NA
cg25556035	-7.65022	6.45976e-06	0.000249515	4.054	-0.191482	19	13127873	R	II	NFIX (+21451), LYL1 (+85808)	NFIX	Body	shelf	Body-shelf	Intron	chr19:13120986-13124368	NA	NA
cg25560215	-11.6244	7.94123e-08	3.22129e-05	8.56896	-0.196024	11	11426039	F	II	CSNK2A3 (-51135), GALNT18 (+217513)	GALNTL4	Body	opensea	Body-opensea	Intron		NA	TRUE
cg25588348	-5.10855	0.000270034	0.00304843	0.181363	-0.15187	14	76334455	F	II	TGFB3 (+113079), TTLL5 (+206834)	TTLL5	Body	opensea	Body-opensea	Intron		TRUE	TRUE
cg25651608	-5.55825	0.000130824	0.00179386	0.931776	-0.151055	3	42073868	F	II	ULK4 (-69946), TRAK1 (-58694)		IGR	opensea	IGR-opensea	Intron		NA	TRUE
cg25661792	-7.67559	6.24971e-06	0.000244793	4.08826	-0.152658	3	194014530	F	II	CPN2 (+57527), HES1 (+160596)		IGR	island	IGR-island	3UTR	chr3:194014480-194014983	TRUE	NA
cg25731261	-5.56346	0.000129752	0.00178385	0.940306	-0.16156	19	47736018	F	II	BBC3 (+5)	BBC3	1stExon	shore	1stExon-shore	TSS1.5kb	chr19:47733884-47734806	TRUE	NA
cg25732410	-6.51286	3.08533e-05	0.000665695	2.43113	-0.186925	3	32885242	R	II	CCR4 (-107824), TRIM71 (+25732)	TRIM71	Body	opensea	Body-opensea	Intron		NA	NA
cg25752703	6.83023	1.96162e-05	0.000493615	2.90143	0.198927	3	128710390	F	I	EFCC1 (-10082), ACAD9 (+111936)	KIAA1257	Body	shelf	Body-shelf	TSS1.5kb	chr3:128712404-128713058	NA	NA
cg25769852	8.32636	2.74468e-06	0.000157346	4.94021	0.167858	12	9914057	F	I	CD69 (-560)	CD69	TSS1500	opensea	TSS1500-opensea	TSS1.5kb		NA	NA
cg25781210	-5.86329	8.13275e-05	0.00128494	1.42483	-0.19025	5	142610141	F	II	NR3C1 (+173113), ARHGAP26 (+460192)		IGR	opensea	IGR-opensea			NA	TRUE
cg25790133	-5.12626	0.000262294	0.00298119	0.211438	-0.150467	4	2627014	R	II	FAM193A (-145)	FAM193A	TSS200	opensea	TSS200-opensea	TSS1.5kb		NA	NA
cg25813235	-5.28243	0.000203358	0.00246434	0.474787	-0.155077	6	33397883	F	II	ZBTB9 (-24473), SYNGAP1 (+9942)	SYNGAP1	Body	shore	Body-shore	Intron	chr6:33396050-33396296	NA	TRUE
cg25814969	7.95215	4.37976e-06	0.000201529	4.45662	0.152735	2	8726136	R	II	ID2 (-92839)		IGR	shelf	IGR-shelf		chr2:8723855-8724093	NA	TRUE
cg25908283	-4.79905	0.000452016	0.00448078	-0.350769	-0.167996	13	107124524	R	II	EFNB2 (+62938)		IGR	opensea	IGR-opensea			TRUE	TRUE
cg25938530	9.14974	1.03416e-06	9.62039e-05	5.94748	0.153398	3	52812367	F	II	ITIH1 (+759)	ITIH1	TSS200	opensea	TSS200-opensea	TSS1.5kb		NA	NA		rs34925267
cg25946605	6.86269	1.87424e-05	0.000479435	2.94875	0.161438	2	10221185	F	II	CYS1 (-647)	CYS1	TSS1500	shore	TSS1500-shore	TSS1.5kb	chr2:10219802-10221016	TRUE	NA		rs62127556
cg25953692	6.51347	3.08262e-05	0.000665358	2.43204	0.150793	6	31695415	F	II	DDAH2 (+2154), C6orf25 (+4254)	DDAH2	Body	shore	Body-shore	Exon	chr6:31695894-31698245	NA	NA
cg25968247	-10.353	2.78883e-07	5.32563e-05	7.29192	-0.168606	3	57581113	R	II	ARF4 (+2022), PDE12 (+39109)	ARF4	Body	shore	Body-shore	Intron	chr3:57583020-57583611	NA	NA
cg25996077	-7.25048	1.09868e-05	0.000342976	3.50316	-0.156733	2	228331319	R	II	TM4SF20 (-87297), AGFG1 (-5549)		IGR	opensea	IGR-opensea			TRUE	TRUE
cg26035201	-6.34833	3.92242e-05	0.000781153	2.18184	-0.150048	7	1607146	F	II	ELFN1 (-120609), TMEM184A (-11080)	PSMG3	3'UTR	shelf	3'UTR-shelf	3UTR	chr7:1609568-1610037	TRUE	TRUE
cg26050975	7.23647	1.1197e-05	0.000346415	3.48349	0.160153	5	179231109	R	II	MGAT4B (-1111)	MGAT4B	Body	shore	Body-shore	Intron	chr5:179232532-179234595	TRUE	TRUE
cg26059632	-5.8673	8.08283e-05	0.00127943	1.43122	-0.152514	1	153030751	R	II	SPRR2A (-738)	SPRR2A	TSS1500	opensea	TSS1500-opensea	TSS1.5kb		NA	NA
cg26075184	-6.39858	3.64374e-05	0.000743312	2.25838	-0.205858	10	101281703	F	II	GOT1 (-91353), NKX2-3 (-10987)		IGR	island	IGR-island		chr10:101281181-101282116	NA	NA
cg26178184	-5.49001	0.000145764	0.0019423	0.819696	-0.179776	16	67232921	R	II	ELMO3 (-93)	ELMO3	TSS200	shore	TSS200-shore	TSS1.5kb	chr16:67233032-67233862	NA	TRUE
cg26230320	-6.14139	5.33266e-05	0.000955873	1.86292	-0.166298	4	140480051	F	II	SETD7 (-2123)		IGR	shore	IGR-shore	Intron	chr4:140476381-140478628	NA	NA		rs76530184
cg26245202	-5.31824	0.000191922	0.00236123	0.534713	-0.182754	1	205602864	F	II	ELK4 (-1774)	ELK4	TSS1500	shore	TSS1500-shore	TSS1.5kb	chr1:205600493-205601432	NA	NA
cg26282762	-5.15006	0.000252259	0.00289552	0.251789	-0.170736	19	1356444	F	II	NDUFS7 (-27186), EFNA2 (+70291)	MUM1	Body	shore	Body-shore	TSS1.5kb	chr19:1354420-1355350	NA	TRUE
cg26289665	-9.55703	6.54056e-07	7.76281e-05	6.41866	-0.173016	21	30547239	F	II	BACH1 (-124498), MAP3K7CL (+94366)	C21orf7	3'UTR	opensea	3'UTR-opensea	5UTR		NA	TRUE
cg26296894	-6.24949	4.53886e-05	0.000856776	2.03027	-0.175114	3	20183665	R	II	SGOL1 (+44018), KAT2B (+102150)	KAT2B	Body	opensea	Body-opensea	Intron		NA	TRUE
cg26312071	-8.67574	1.79861e-06	0.000126128	5.37688	-0.154026	15	90727783	F	II	IDH2 (-82047), SEMA4B (-16768)	SEMA4B	TSS1500	shore	TSS1500-shore	TSS1.5kb	chr15:90727879-90728570	NA	TRUE			rs80139547
cg26313337	-7.253	1.09494e-05	0.000342362	3.5067	-0.151645	1	27468772	F	II	SLC9A1 (+12629), TRNP1 (+148574)	SLC9A1	Body	opensea	Body-opensea	Intron		NA	TRUE
cg26385286	-5.1808	0.000239893	0.00278961	0.303786	-0.157398	6	10527815	F	II	GCNT2 (-774)	GCNT2	5'UTR	opensea	5'UTR-opensea	TSS1.5kb		NA	NA
cg26402555	8.3392	2.70176e-06	0.000155966	4.95651	0.165552	14	105750534	F	II	PACS2 (-30547), BTBD6 (+35623)	BRF1	Body	opensea	Body-opensea	Intron		NA	NA
cg26422762	-5.00134	0.000322305	0.00347988	-0.00156	-0.188857	22	46481785	R	II	WNT7B (-108776), PPARA (-64714)	LOC400931	TSS200	shore	TSS200-shore	TSS1.5kb	chr22:46481815-46482024	TRUE	NA
cg26450149	-6.83714	1.94267e-05	0.000490621	2.91152	-0.172945	7	47375903	F	II	TNS3 (+203296)	TNS3	Body	opensea	Body-opensea	Intron		TRUE	TRUE		rs78405226
cg26462055	-6.83876	1.93825e-05	0.000489933	2.91388	-0.164075	2	175307665	F	II	GPR155 (+44143), SCRN3 (+47192)	GPR155	Body	opensea	Body-opensea	Intron		NA	TRUE
cg26476156	-8.9462	1.30799e-06	0.000106964	5.70546	-0.158818	10	46090807	R	II	MARCH8 (-453)	2008-03-01	TSS1500	shore	TSS1500-shore	TSS1.5kb	chr10:46089871-46090462	NA	NA
cg26503125	-5.35843	0.00017989	0.0022568	0.601762	-0.168347	10	80181190	F	II	ZMIZ1 (-647602), RPS24 (+387672)		IGR	opensea	IGR-opensea	Intron		NA	TRUE
cg26549595	-9.55422	6.56093e-07	7.77107e-05	6.41546	-0.150349	8	145048235	F	II	PLEC (-23191), PARP10 (+12387)	PLEC1	Body	island	Body-island	TSS1.5kb	chr8:145047293-145052305	NA	NA
cg26551092	-7.84943	4.99287e-06	0.000216286	4.32092	-0.175993	6	157505432	F	II	TMEM242 (+239201), ARID1B (+406369)	ARID1B	Body	opensea	Body-opensea	Exon		TRUE	NA		rs61745451
cg26565544	7.32245	9.97054e-06	0.000324119	3.60386	0.163041	7	101361527	R	II	CUX1 (-97764), MYL10 (-88951)		IGR	opensea	IGR-opensea			TRUE	TRUE
cg26589025	-4.8852	0.000391111	0.00402391	-0.201412	-0.152906	4	186877601	R	II	SORBS2 (+205)	SORBS2	5'UTR	opensea	5'UTR-opensea	TSS1.5kb		NA	NA
cg26620176	12.4108	3.86623e-08	2.51655e-05	9.2943	0.203856	19	8117047	R	II	CCL25 (-837)	CCL25	TSS1500	shore	TSS1500-shore	TSS1.5kb	chr19:8115250-8115524	NA	NA
cg26620242	-3.97739	0.00188575	0.0132	-1.81697	-0.157614	5	5340467	R	II	ADAMTS16 (+200024)		IGR	opensea	IGR-opensea			TRUE	TRUE
cg26658927	-6.58081	2.79706e-05	0.00062427	2.533	-0.167579	22	24577438	R	II	SUSD2 (+211)	SUSD2	TSS200	opensea	TSS200-opensea	TSS1.5kb		TRUE	TRUE	high-CpG:22907380-22907458
cg26708970	-6.75356	2.18579e-05	0.000528891	2.78908	-0.189301	17	73876356	R	II	TRIM47 (-1700)		IGR	shore	IGR-shore		chr17:73873528-73874923	NA	NA
cg26713109	-6.34246	3.95641e-05	0.000785531	2.17288	-0.157785	17	754463	F	II	GLOD4 (-68882), NXN (+128547)	NXN	Body	opensea	Body-opensea	Intron		TRUE	TRUE		rs62068395
cg26721868	-5.64074	0.000114895	0.001635	1.0664	-0.150313	19	4567641	F	II	SEMA6B (-7821), C19orf10 (+102741)		IGR	shore	IGR-shore		chr19:4566457-4566678	TRUE	NA			rs75443660
cg26770882	-10.2279	3.17725e-07	5.65842e-05	7.15865	-0.195609	17	6338181	R	II	AIPL1 (+324)	AIPL1	Body	opensea	Body-opensea	TSS1.5kb		NA	NA
cg26789453	6.79775	2.05345e-05	0.000508408	2.85393	0.163488	12	112452424	R	II	TMEM116 (-1509), ERP29 (+1304)	TMEM116	TSS1500	shore	TSS1500-shore	5UTR	chr12:112450905-112451856	NA	NA
cg26814335	6.68651	2.40421e-05	0.000563785	2.69017	0.158633	8	6584320	F	II	AGPAT5 (+18442), DEFB1 (+151224)	AGPAT5	Body	opensea	Body-opensea	Intron		NA	TRUE
cg26916966	-4.04637	0.00166748	0.0120162	-1.6914	-0.171471	17	40274524	R	II	KAT2A (-1148), HSPB9 (-232)	KAT2A	TSS1500	island	TSS1500-island	TSS1.5kb	chr17:40274523-40275360	TRUE	NA
cg27048684	-5.98821	6.71938e-05	0.00112633	1.62296	-0.155094	16	27791167	F	I	KIAA0556 (+229694), GSG1L (+283663)	KIAA0556	3'UTR	opensea	3'UTR-opensea	3UTR		TRUE	NA
cg27062243	-11.0785	1.34179e-07	4.01084e-05	8.03731	-0.169099	10	114833720	R	II	HABP2 (-479065), TCF7L2 (+123711)	TCF7L2	Body	opensea	Body-opensea	Intron		TRUE	TRUE
cg27102629	-6.33406	4.00567e-05	0.000791	2.16003	-0.151233	10	76573155	R	II	KAT6B (-13228), ADK (+662168)		IGR	shore	IGR-shore		chr10:76573195-76573507	NA	NA
cg27127608	-6.77725	2.11374e-05	0.000517799	2.82388	-0.206705	5	158488659	F	II	EBF1 (+38110)	EBF1	Body	opensea	Body-opensea	Intron		TRUE	TRUE
cg27141915	11.6648	7.64517e-08	3.19055e-05	8.60738	0.175774	19	44094007	R	II	ZNF576 (-6750), PINLYP (+8818)	IRGQ	3'UTR	shelf	3'UTR-shelf	3UTR	chr19:44096223-44097508	NA	NA
cg27145098	-6.0221	6.38258e-05	0.00108659	1.67634	-0.167149	16	29206563	F	II	NPIPB11 (+208787), LAT (+210416)		IGR	opensea	IGR-opensea	Intron		TRUE	NA
cg27261733	-4.59317	0.00064137	0.0058227	-0.711347	-0.167386	11	1891872	R	II	TNNT3 (-48920), LSP1 (+5477)	LSP1	5'UTR	shore	5'UTR-shore	TSS1.5kb	chr11:1892037-1892556	NA	NA
cg27280535	-7.75748	5.62002e-06	0.000231772	4.19833	-0.157397	8	8746679	R	II	ERI1 (-112978), CLDN23 (+187231)	MFHAS1	Body	shore	Body-shore	Intron	chr8:8748652-8751478	TRUE	NA
cg27290215	-6.6905	2.39059e-05	0.000561522	2.69607	-0.192879	10	116392933	F	II	AFAP1L2 (-228689), ABLIM1 (+25124)	ABLIM1	Body	shore	Body-shore	TSS1.5kb	chr10:116391466-116391827	TRUE	TRUE
cg27343684	8.41079	2.47524e-06	0.000149389	5.04703	0.159695	6	52775252	R	II	GSTA3 (-769)	GSTA3	TSS1500	opensea	TSS1500-opensea	TSS1.5kb		NA	NA
cg27370471	9.11988	1.07014e-06	9.77968e-05	5.91225	0.165422	15	101932559	F	II	SNRPA1 (-97103), PCSK6 (+97314)	PCSK6	Body	opensea	Body-opensea	Intron		NA	NA
cg27461259	-5.67	0.000109748	0.00158364	1.11392	-0.152482	4	23892621	R	II	PPARGC1A (-921)	PPARGC1A	TSS1500	opensea	TSS1500-opensea	TSS1.5kb		NA	NA
cg27492103	9.63598	5.99544e-07	7.4757e-05	6.50802	0.225143	2	26048283	R	II	DTNB (-151780), ASXL2 (+53102)	ASXL2	Body	opensea	Body-opensea	Intron		NA	TRUE
cg27535302	-6.05506	6.07218e-05	0.00104737	1.72809	-0.154083	1	42631437	F	II	GUCA2A (-1048)	GUCA2A	TSS1500	opensea	TSS1500-opensea			TRUE	NA
cg27593760	-7.75808	5.61567e-06	0.000231737	4.19913	-0.154492	5	114807774	R	II	PGGT1B (-209205), FEM1C (+72817)		IGR	opensea	IGR-opensea			NA	TRUE

## Sheet: Absent_Unique
CGID_MAUP	logFC	AveExpr	t	P.Value	adj.P.Val	B	Ave_Sub	Probe Location wrt to nearest Gene TSS	CHR	MAPINFO	Strand	Type	gene	feature	cgi	feat.cgi	UCSC_CpG_Islands_Name	DHS	Enhancer	Phantom	Probe_SNPs	Probe_SNPs_10
cg01078772	0.190125	0.190125	8.45932	3.62767e-06	0.000620623	4.76337	0.190125	ASXL1 (-25669), KIF3B (+55019)	20	30920486	F	II	KIF3B	3'UTR	opensea	3'UTR-opensea		NA	TRUE
cg01203766	0.161504	0.161504	3.3567	0.00633393	0.0491769	-2.94235	0.161504	CDSN (-7577), PSORS1C2 (+11327)	6	31095800	R	II	PSORS1C1	5'UTR	opensea	5'UTR-opensea		NA	NA
cg01637125	0.156361	0.156361	8.07989	5.65026e-06	0.000749992	4.30628	0.156361	IRF2BPL (-92349), ZDHHC22 (+20751)	14	77587383	F	II		IGR	shelf	IGR-shelf	chr14:77591159-77591847	NA	NA
cg01953399	0.158893	0.158893	4.76947	0.000568514	0.010167	-0.475409	0.158893	GPR12 (-371292), USP12 (+39819)	13	27706214	R	II	USP12	Body	opensea	Body-opensea		NA	TRUE
cg02920604	0.162944	0.162944	6.42365	4.7409e-05	0.00223703	2.10174	0.162944	LDHAL6B (-14872), ENSG00000268327 (+44271)	15	59484170	R	II	MYO1E	Body	opensea	Body-opensea		TRUE	TRUE
cg03358735	0.151937	0.151937	5.38385	0.000216046	0.00550665	0.526696	0.151937	LYSMD4 (-240495), ADAMTS17 (+368089)	15	100514121	F	II	ADAMTS17	3'UTR	opensea	3'UTR-opensea		NA	NA
cg03457281	0.164036	0.164036	6.15732	6.89311e-05	0.00276197	1.71292	0.164036	OCIAD2 (-3182)	4	48912027	R	II		IGR	shelf	IGR-shelf	chr4:48908292-48908850	TRUE	NA
cg04784635	0.157797	0.157797	5.52061	0.000175456	0.00485163	0.742637	0.157797	AFAP1L2 (+66663), VWA2 (+98563)	10	116097581	R	II	AFAP1L2	Body	opensea	Body-opensea		NA	TRUE
cg04899715	0.164913	0.164913	5.58643	0.000158884	0.00456842	0.845622	0.164913	NKX2-6 (-45313), STC1 (+102896)	8	23609424	R	II		IGR	opensea	IGR-opensea		NA	TRUE
cg04969764	0.150338	0.150338	10.8854	2.93095e-07	0.000242482	7.33242	0.150338	ADRM1 (+28140), LAMA5 (+36167)	20	60906201	R	II	LAMA5	Body	island	Body-island	chr20:60905897-60906226	NA	NA
cg05182217	0.169838	0.169838	3.82503	0.00277896	0.0285979	-2.1064	0.169838	TTC26 (-15268), ZC3HAV1 (-8862)	7	138803256	F	II		IGR	opensea	IGR-opensea		NA	TRUE			rs62485930
cg05557110	0.155607	0.155607	9.92157	7.49821e-07	0.000337825	6.37941	0.155607	IGFBP3 (-258045)	7	46218895	R	II		IGR	opensea	IGR-opensea		NA	TRUE
cg05586676	0.172749	0.172749	7.85148	7.43262e-06	0.000848272	4.02297	0.172749	TAAR1 (-37807), VNN1 (+30239)	6	133004949	F	II	VNN1	Body	opensea	Body-opensea		NA	TRUE		rs45498992	rs45496191
cg08567941	0.15073	0.15073	9.29185	1.44328e-06	0.000426252	5.71035	0.15073	TMEM17 (+39408), B3GNT2 (+270820)	2	62694068	R	II		IGR	opensea	IGR-opensea		NA	TRUE
cg08611714	0.157576	0.157576	4.24032	0.00136402	0.0179011	-1.37756	0.157576	KRT32 (-177)	17	39623858	R	II	KRT32	TSS1500	opensea	TSS1500-opensea		NA	NA
cg08681890	0.153637	0.153637	4.5487	0.000815328	0.0128409	-0.847719	0.153637	HCRTR2 (-578179), TINAG (+287618)	6	54460871	F	II		IGR	opensea	IGR-opensea		NA	TRUE
cg08799816	0.15066	0.15066	9.21978	1.5591e-06	0.000438156	5.63126	0.15066	AP5Z1 (+38873), PAPOLB (+47499)	7	4854126	F	II	RADIL	Body	shore	Body-shore	chr7:4855990-4856212	NA	NA
cg10150176	0.156846	0.156846	4.97774	0.000407103	0.00823	-0.129944	0.156846	SLC23A2 (-34)	20	4990973	F	II	SLC23A2	TSS200	opensea	TSS200-opensea		NA	NA
cg10460001	0.185456	0.185456	5.37376	0.00021941	0.00556306	0.510669	0.185456	DBI (-119074), STEAP3 (+24348)	2	120005755	F	II	STEAP3	Body	island	Body-island	chr2:120005514-120005756	NA	NA
cg10762126	0.177242	0.177242	9.11647	1.74294e-06	0.000455913	5.51698	0.177242	LZTS1 (+33629), ATP6V1B2 (+72967)	8	20127845	F	II		IGR	opensea	IGR-opensea		NA	TRUE
cg11479035	0.186503	0.186503	8.13725	5.27897e-06	0.000725644	4.37646	0.186503	KLHL25 (+24370), AKAP13 (+389931)	15	86313891	F	II	MIR1276	TSS200	shore	TSS200-shore	chr15:86312153-86313047	NA	NA
cg11798406	0.188842	0.188842	6.1032	7.44665e-05	0.00288581	1.63268	0.188842	ERG (-111743), ETS2 (-31870)	21	40145361	R	II	NCRNA00114	Body	opensea	Body-opensea		TRUE	TRUE
cg12795208	0.174599	0.174599	4.63532	0.000707207	0.0117368	-0.70091	0.174599	KRT6B (-28)	12	52845938	F	II	KRT6B	TSS200	opensea	TSS200-opensea		NA	NA		rs3809178
cg14081744	0.161126	0.161126	7.03418	2.08191e-05	0.00143344	2.95608	0.161126	MICALCL (-38161), MICAL2 (+138148)	11	12270286	F	II	MICAL2	Body	opensea	Body-opensea		NA	TRUE		rs3842644
cg14338590	0.164656	0.164656	4.88432	0.000472533	0.00903669	-0.284187	0.164656	C11orf58 (+88976), PLEKHA7 (+187035)	11	16848924	F	II	PLEKHA7	Body	opensea	Body-opensea		NA	NA
cg15668538	0.166868	0.166868	4.67318	0.000664792	0.0112642	-0.637047	0.166868	ZSWIM7 (-28076), NCOR1 (+187781)	17	15931082	F	II	TTC19	3'UTR	opensea	3'UTR-opensea		NA	NA
cg16251016	0.174758	0.174758	4.96819	0.00041333	0.00829846	-0.145658	0.174758	ECSIT (-3111)	19	11643100	R	II		IGR	shelf	IGR-shelf	chr19:11639614-11639897	TRUE	NA
cg16554153	0.165573	0.165573	6.86424	2.60535e-05	0.00161647	2.72336	0.165573	CDK6 (-282057), SAMD9 (+2048)	7	92745288	R	II	SAMD9	5'UTR	opensea	5'UTR-opensea		NA	TRUE
cg17371070	0.153658	0.153658	4.09402	0.0017486	0.0210841	-1.63252	0.153658	TMEM65 (+144956), FER1L6 (+375750)	8	125239977	R	II		IGR	opensea	IGR-opensea		NA	TRUE
cg18338142	0.155514	0.155514	6.67163	3.37429e-05	0.00185399	2.45488	0.155514	HIF1A (-110164), PRKCH (+265741)	14	62054176	R	II		IGR	opensea	IGR-opensea		NA	TRUE
cg18488733	0.178784	0.178784	6.79023	2.87594e-05	0.00170112	2.62079	0.178784	KLHL25 (+24427), AKAP13 (+389874)	15	86313834	F	II	MIR1276	TSS200	shore	TSS200-shore	chr15:86312153-86313047	NA	NA
cg19261810	0.150128	0.150128	10.1058	6.23036e-07	0.000318431	6.568	0.150128	SPINT2 (-569)	19	38754529	R	II	SPINT2	TSS1500	shore	TSS1500-shore	chr19:38754846-38755699	TRUE	NA
cg19512969	0.185329	0.185329	5.81455	0.00011319	0.00372197	1.19774	0.185329	HIF1A (-150324), PRKCH (+225581)	14	62014016	R	II	PRKCH	Body	opensea	Body-opensea		NA	TRUE
cg19645534	0.154085	0.154085	4.31916	0.00119446	0.0164283	-1.24108	0.154085	SESN3 (-256529), FAM76B (+302065)	11	95220890	R	II		IGR	opensea	IGR-opensea		NA	TRUE
cg20161089	0.241273	0.241273	5.70566	0.000132957	0.0041012	1.03058	0.241273	IFI27 (+353)	14	94577514	R	II	IFI27	5'UTR	opensea	5'UTR-opensea		NA	NA
cg20698113	0.166419	0.166419	8.38657	3.94475e-06	0.000641136	4.67701	0.166419	PIM3 (+3053), TTLL8 (+138150)	22	50357214	F	II	PIM3	3'UTR	island	3'UTR-island	chr22:50353596-50357215	NA	NA
cg21178378	0.154362	0.154362	4.66943	0.000668863	0.011308	-0.643352	0.154362	PSMD6 (-166006), PRICKLE2 (+35889)	3	64175242	F	II	PRICKLE2	Body	opensea	Body-opensea		NA	TRUE
cg21549285	0.19341	0.19341	4.44952	0.000960774	0.0142814	-1.01694	0.19341	MX1 (+6699), TMPRSS2 (+80851)	21	42799141	R	II	MX1	5'UTR	shore	5'UTR-shore	chr21:42798146-42798884	NA	NA
cg21758773	0.159358	0.159358	8.28741	4.42594e-06	0.00067483	4.55833	0.159358	PRR3 (-65933), HLA-E (+1486)	6	30458730	F	II	HLA-E	Body	shore	Body-shore	chr6:30457369-30458175	NA	NA
cg22346765	0.153454	0.153454	6.70197	3.23856e-05	0.00180945	2.49751	0.153454	TSPO2 (-2771), UNC5CL (-594)	6	41007522	F	II	UNC5CL	TSS1500	opensea	TSS1500-opensea		NA	NA
cg23331433	0.172617	0.172617	3.58002	0.00426602	0.0379629	-2.54254	0.172617	HLA-DPB1 (-4097)	6	33039606	F	II	HLA-DPA1	Body	opensea	Body-opensea		NA	NA		rs9277341	rs35521473
cg23333490	0.177729	0.177729	3.99197	0.00208259	0.0236661	-1.81159	0.177729	HLA-DPA1 (-2254)	6	33050741	R	II	HLA-DPB1	Body	shore	Body-shore	chr6:33048416-33048814	TRUE	NA
cg25616918	0.180047	0.180047	6.33966	5.32941e-05	0.00238257	1.98019	0.180047	TRIB2 (-223827), LPIN1 (+815467)	2	12633188	R	II		IGR	opensea	IGR-opensea		NA	TRUE			rs78543962
cg25727952	0.162004	0.162004	5.55701	0.000166077	0.00468813	0.799658	0.162004	GJB6 (-193274), CRYL1 (+100188)	13	20999808	R	II	CRYL1	Body	opensea	Body-opensea		NA	TRUE
cg26392737	-0.177582	-0.177582	-6.84439	2.67515e-05	0.0016389	2.69592	-0.177582	DMTN (+136)	8	21916853	F	II	EPB49	1stExon	shelf	1stExon-shelf	chr8:21914275-21914525	NA	NA	low-CpG:21972673-21972818
cg27018309	0.166538	0.166538	4.43269	0.000988039	0.0145399	-1.04577	0.166538	CARHSP1 (+19136), PMM2 (+51448)	16	8943122	F	II	PMM2	3'UTR	opensea	3'UTR-opensea		TRUE	TRUE
cg27286957	0.172898	0.172898	6.82935	2.72935e-05	0.00165616	2.6751	0.172898	IP6K3 (-25647), LEMD2 (+16504)	6	33740409	F	II	LEMD2	Body	shore	Body-shore	chr6:33739405-33739736	NA	NA		rs34206059
cg27659109	0.169157	0.169157	5.67796	0.000138551	0.00420326	0.98779	0.169157	FZR1 (-13150), DOHH (-8900)	19	3509838	F	II	FZR1	5'UTR	shelf	5'UTR-shelf	chr19:3505820-3506770	TRUE	NA

## Sheet: Common
CGID_MunrosCommon	logFC_MunrosPresent	t	P.Value	adj.P.Val	B	logFC_MunrosAbsent	t	P.Value	adj.P.Val	B	CHR	MAPINFO	Strand	Type	gene	GREAT_Annotation	feature	cgi	feat.cgi	UCSC_CpG_Islands_Name	DHS	Enhancer	Phantom	Probe_SNPs	Probe_SNPs_10
cg00004667	0.196734	5.63463	0.000116001	0.0016457	1.05645	0.173756	8.05396	5.8272e-06	0.000761556	4.27444	1	16292746	R	II	ZBTB17	ZBTB17 (+9875), SPEN (+118387)	5'UTR	opensea	5'UTR-opensea		TRUE	TRUE			rs848199
cg00009196	0.225858	10.4905	2.42007e-07	4.97517e-05	7.43674	0.157214	6.16308	6.83687e-05	0.00274862	1.72143	20	19954588	F	II	RIN2	NAA20 (-43172), RIN2 (+87423)	Body	shore	Body-shore	chr20:19955536-19956034	NA	NA		rs199575
cg00012362	-0.250204	-8.86814	1.43285e-06	0.000112243	5.61146	-0.173032	-8.26966	4.51854e-06	0.000678999	4.53697	1	153599487	R	II	S100A13	S100A1 (-1386)	5'UTR	opensea	5'UTR-opensea		NA	TRUE			rs71626778
cg00018184	-0.179049	-6.87327	1.84665e-05	0.000474929	2.96415	-0.153966	-6.56044	3.92616e-05	0.00201696	2.29759	1	153519850	R	II	S100A3	S100A4 (-1489)	3'UTR	opensea	3'UTR-opensea		NA	NA
cg00027114	-0.275412	-10.7254	1.90595e-07	4.54754e-05	7.68025	-0.190833	-9.24277	1.5211e-06	0.000435888	5.65654	7	42740486	F	II		GLI3 (-463874), ENSG00000256646 (+231287)	IGR	opensea	IGR-opensea		NA	TRUE
cg00031779	-0.272549	-11.2547	1.13025e-07	3.7106e-05	8.21148	-0.184068	-11.7881	1.29304e-07	0.000201898	8.15498	18	56296243	F	II	ALPK2	ALPK2 (-54)	TSS200	opensea	TSS200-opensea		NA	TRUE
cg00035969	0.204375	8.13781	3.46665e-06	0.000177251	4.69865	0.170761	9.74422	8.9856e-07	0.000361365	6.19487	1	112159097	R	II		RAP1A (-3308)	IGR	shelf	IGR-shelf	chr1:112162204-112162837	NA	NA			rs76701185
cg00041401	0.390717	13.1322	2.06658e-08	2.17452e-05	9.92102	0.293915	7.98317	6.34145e-06	0.000790146	4.18708	1	114414408	R	II	PTPN22	PTPN22 (-27)	TSS200	opensea	TSS200-opensea		NA	TRUE
cg00041666	-0.253155	-7.61304	6.78138e-06	0.000257467	4.00363	-0.156267	-11.1743	2.24189e-07	0.000236529	7.60267	6	152702330	R	II	SYNE1	SYNE1 (+256204), ESR1 (+690699)	Body	opensea	Body-opensea		NA	NA	low-CpG:152744022-152744157
cg00044466	-0.210202	-9.93665	4.32604e-07	6.49906e-05	6.84274	-0.161347	-8.19258	4.94567e-06	0.000703605	4.44378	16	15238525	R	II		ENSG00000261130 (-251086), RRN3 (-50351)	IGR	opensea	IGR-opensea		NA	NA
cg00083659	0.215332	8.02888	3.97447e-06	0.000190744	4.55716	0.187694	6.6495	3.47712e-05	0.00188605	2.42371	22	37404577	F	II	C22orf33	TST (+10931), CSF2RB (+94907)	TSS1500	opensea	TSS1500-opensea		NA	NA
cg00088797	-0.239874	-9.15417	1.02894e-06	9.60511e-05	5.95269	-0.178426	-7.30126	1.47403e-05	0.00119838	3.31412	3	12976288	F	II	IQSEC1	RPL32 (-93201), IQSEC1 (+32880)	Body	shore	Body-shore	chr3:12976966-12978182	TRUE	NA
cg00092400	0.360563	10.4969	2.40422e-07	4.96314e-05	7.44344	0.309326	6.92564	2.40156e-05	0.00154921	2.80788	12	51788285	R	II		SLC4A8 (-30270), GALNT6 (-10938)	IGR	shelf	IGR-shelf	chr12:51785279-51785821	TRUE	TRUE
cg00108715	-0.231214	-9.89857	4.50661e-07	6.57944e-05	6.80083	-0.224121	-10.1076	6.21901e-07	0.000318431	6.56986	3	52565015	F	II	NT5DC2	NT5DC2 (+2778), STAB1 (+35661)	Body	shore	Body-shore	chr3:52567009-52568807	NA	NA
cg00109764	-0.170799	-9.49669	6.99309e-07	8.00739e-05	6.34993	-0.167663	-8.89355	2.22448e-06	0.000507754	5.26656	3	43811308	R	I		TOPAZ1 (-472070), ABHD5 (+78946)	IGR	opensea	IGR-opensea		NA	TRUE
cg00110832	-0.19728	-6.71427	2.31109e-05	0.000548566	2.73119	-0.171428	-8.92404	2.1509e-06	0.00049939	5.30111	6	32121130	R	II	PPT2	PRRT1 (-1401), PPT2-EGFL8 (-869), PPT2 (-170)	TSS200	shore	TSS200-shore	chr6:32121829-32122529	NA	TRUE
cg00149213	0.186535	7.13847	1.27944e-05	0.000376389	3.34508	0.170023	7.80907	7.82583e-06	0.000872245	3.96967	1	160617124	R	II	SLAMF1	SLAMF1 (-39)	TSS200	opensea	TSS200-opensea		NA	NA
cg00160981	0.18513	8.11211	3.57987e-06	0.000180439	4.66539	0.1552	8.65051	2.91813e-06	0.000566097	4.98748	1	161691911	F	II	FCRLB	FCRLB (+558)	TSS1500	shelf	TSS1500-shelf	chr1:161695637-161697298	NA	NA		rs905592
cg00162806	-0.194985	-6.62147	2.63842e-05	0.000600031	2.59363	-0.154335	-7.30524	1.46656e-05	0.00119355	3.31939	10	135051929	R	II	VENTX	VENTX (+1021), ADAM8 (+38443)	Body	island	Body-island	chr10:135048797-135052077	NA	TRUE
cg00164997	0.185656	6.45703	3.34583e-05	0.000702923	2.34696	0.154802	4.81539	0.00052788	0.00971465	-0.398745	6	25042548	F	II		LRRC16A (-237108), FAM65B (-131353)	IGR	opensea	IGR-opensea		NA	NA
cg00167820	-0.258798	-8.71168	1.72332e-06	0.000123345	5.42101	-0.158201	-6.48217	4.37214e-05	0.0021356	2.18585	8	131663355	R	II		ASAP1 (-249138), ADCY8 (+391317)	IGR	opensea	IGR-opensea		NA	TRUE
cg00168694	0.23294	7.93749	4.4621e-06	0.000203484	4.43733	0.178721	3.61713	0.00399641	0.0363361	-2.47626	21	40193056	R	II	ETS2	ETS2 (+15825), PSMG1 (+362721)	Body	shore	Body-shore	chr21:40194644-40194849	NA	NA
cg00171729	-0.274451	-8.28872	2.87477e-06	0.000160826	4.89232	-0.169102	-13.8382	2.42702e-08	0.000160994	9.80868	6	52416856	F	II	TRAM2	TRAM2 (+24857), EFHC1 (+131750)	Body	opensea	Body-opensea		NA	TRUE
cg00184457	0.4247	15.8111	2.56737e-09	1.05049e-05	11.9711	0.344975	6.6781	3.34486e-05	0.00184322	2.46398	8	8946301	R	II		PPP1R3B (+61905), ERI1 (+86644)	IGR	opensea	IGR-opensea		TRUE	TRUE
cg00228735	0.219438	9.05667	1.15084e-06	0.000100905	5.83737	0.220041	7.96099	6.51243e-06	0.000799981	4.15958	7	131304505	R	II		PODXL (-63139), PLXNA4 (+957555)	IGR	opensea	IGR-opensea		NA	TRUE			rs11770454
cg00247963	-0.19709	-7.86905	4.86903e-06	0.000213233	4.34694	-0.154077	-9.86151	7.96975e-07	0.000348061	6.31724	16	20863151	R	II		ENSG00000005189 (+45330), DCUN1D3 (+48555)	IGR	opensea	IGR-opensea		NA	TRUE
cg00273754	0.217978	10.7534	1.85307e-07	4.4954e-05	7.70891	0.202925	7.58692	1.02856e-05	0.000995716	3.68687	6	14305310	F	II		JARID2 (-941217), CD83 (+187438)	IGR	opensea	IGR-opensea		NA	TRUE		rs75981321
cg00283857	-0.246749	-9.74264	5.33512e-07	7.09712e-05	6.62778	-0.185383	-4.84895	0.000500124	0.00937304	-0.342888	6	158018184	F	II	ZDHHC14	SNX9 (-226112), ZDHHC14 (+216019)	Body	shelf	Body-shelf	chr6:158013812-158014256	NA	TRUE
cg00321007	-0.192195	-8.17227	3.32084e-06	0.000173535	4.74311	-0.160351	-10.8884	2.92259e-07	0.000242482	7.33531	17	15340112	R	II	CDRT4	TEKT3 (-95154), TVP23C (+126746)	3'UTR	opensea	3'UTR-opensea		NA	NA
cg00342530	-0.259779	-10.3812	2.70866e-07	5.24874e-05	7.32172	-0.179792	-7.1186	1.86489e-05	0.0013542	3.07027	9	130027020	F	II	GARNL3	GARNL3 (+215)	1stExon	opensea	1stExon-opensea		NA	TRUE		rs79020649
cg00387964	0.247176	9.20352	9.72581e-07	9.34761e-05	6.01068	0.179558	9.36943	1.32892e-06	0.0004113	5.79488	4	7651935	R	II	SORCS2	PSAPL1 (-215235), AFAP1 (+289718)	Body	shelf	Body-shelf	chr4:7647755-7647960	NA	NA
cg00404280	0.192204	11.1967	1.1956e-07	3.79225e-05	8.15445	0.192965	9.38851	1.30232e-06	0.000407877	5.81558	8	144631887	F	I		GSDMD (-3490)	IGR	island	IGR-island	chr8:144631767-144631971	NA	NA
cg00410926	-0.218248	-10.0288	3.92042e-07	6.22317e-05	6.94358	-0.150938	-9.33181	1.3831e-06	0.000417735	5.75397	9	35563534	R	II	FAM166B	TESK1 (-41833), RUSC2 (+24905)	Body	opensea	Body-opensea		NA	TRUE			rs78783435
cg00439384	-0.185896	-8.13231	3.49056e-06	0.000177812	4.69154	-0.161603	-6.00162	8.61754e-05	0.00315908	1.48098	3	122785558	R	II	PDIA5	PDIA5 (-359)	TSS1500	shore	TSS1500-shore	chr3:122785734-122786600	NA	NA
cg00442389	0.190431	9.30522	8.66622e-07	8.83744e-05	6.12938	0.152701	8.19786	4.91504e-06	0.000701977	4.45019	6	32160074	R	II	GPSM3	PBX2 (-2111), GPSM3 (+609)	Body	shelf	Body-shelf	chr6:32163292-32164383	NA	NA
cg00449000	0.195511	9.16186	1.01993e-06	9.57758e-05	5.96174	0.159701	6.60296	3.7045e-05	0.00195442	2.35794	9	132650648	R	II	FNBP1	USP20 (+52899), FNBP1 (+154793)	3'UTR	shore	3'UTR-shore	chr9:132652350-132652715	NA	NA
cg00471696	-0.201027	-7.92902	4.51044e-06	0.000204805	4.42617	-0.172342	-4.82397	0.000520632	0.00962558	-0.384447	2	173955214	F	II	ZAK	CDCA7 (-264375), ENSG00000091436 (+14527)	5'UTR	opensea	5'UTR-opensea		NA	NA
cg00473597	-0.222061	-9.70812	5.53982e-07	7.22098e-05	6.58915	-0.159514	-10.6175	3.77824e-07	0.000266961	7.07566	19	6108131	R	II	RFX2	RANBP3 (-129980), RFX2 (+2414)	5'UTR	shore	5'UTR-shore	chr19:6108821-6109073	NA	NA
cg00510320	-0.227654	-7.23461	1.12254e-05	0.000346731	3.48086	-0.17094	-9.15146	1.67818e-06	0.000449924	5.55581	16	67686943	R	II	RLTPR	ACD (+7703), RLTPR (+8121)	Body	island	Body-island	chr16:67686860-67687674	NA	NA
cg00516092	0.250432	9.06016	1.14623e-06	0.000100905	5.8415	0.225401	7.94379	6.64848e-06	0.000807211	4.13822	20	31177275	R	II		COMMD7 (+154528), ASXL1 (+231120)	IGR	shelf	IGR-shelf	chr20:31170740-31173640	TRUE	NA
cg00529236	-0.181143	-12.8858	2.55078e-08	2.27214e-05	9.7109	-0.150925	-9.48369	1.17792e-06	0.000395814	5.9183	16	85239958	F	II		GSE1 (-406864), KIAA0513 (+143140)	IGR	shelf	IGR-shelf	chr16:85242383-85242634	TRUE	TRUE		rs34365382	rs71386902
cg00543474	0.169924	6.8851	1.81633e-05	0.000470367	2.98134	0.160712	5.88852	0.000101561	0.00349714	1.31034	10	134260981	R	II	C10orf91	STK32C (-139537), INPP5A (-90343)	Body	opensea	Body-opensea		TRUE	TRUE
cg00547530	0.159405	5.89454	7.752e-05	0.00124422	1.47459	0.157387	8.10477	5.48588e-06	0.000740903	4.33677	16	3559687	F	II	CLUAP1	CLUAP1 (+8763), SLX4 (+101912)	Body	opensea	Body-opensea		NA	NA
cg00561322	-0.226471	-8.27293	2.93128e-06	0.000162341	4.87219	-0.150988	-7.10668	1.89401e-05	0.0013615	3.0542	11	111606373	R	II	PPP2R1B	PPP2R1B (+30733), SIK2 (+133258)	Body	opensea	Body-opensea		TRUE	TRUE
cg00569091	-0.204171	-12.6513	3.12671e-08	2.35901e-05	9.5072	-0.15626	-10.8649	2.98781e-07	0.000243248	7.31302	1	8424793	F	I	RERE	SLC45A1 (+46907), RERE (+452731)	5'UTR	opensea	5'UTR-opensea		NA	TRUE		rs76273552
cg00593243	-0.376227	-13.6202	1.37593e-08	1.92871e-05	10.3255	-0.303758	-11.6312	1.48479e-07	0.000218715	8.01654	5	172196153	F	II	DUSP1	DUSP1 (+2045), NEURL1B (+127884)	Body	shore	Body-shore	chr5:172197482-172199606	NA	NA
cg00616135	-0.205139	-10.7053	1.94498e-07	4.58403e-05	7.6596	-0.151395	-6.98681	2.21541e-05	0.00147964	2.8916	15	63413614	F	II	LACTB	LACTB (-385)	TSS1500	shore	TSS1500-shore	chr15:63413918-63414852	NA	NA
cg00651016	0.185685	7.37146	9.33632e-06	0.000311822	3.67205	0.187806	5.8619	0.000105593	0.00357152	1.2699	16	552754	R	II	RAB11FIP3	CAPN15 (-25102), RAB11FIP3 (+77135)	Body	opensea	Body-opensea		NA	NA	low-CpG:492721-492769
cg00672802	-0.263012	-9.3085	8.63426e-07	8.81703e-05	6.13318	-0.178258	-8.84578	2.34531e-06	0.000521619	5.21221	1	226296871	F	II		H3F3A (+45193), ACBD3 (+77560)	IGR	shore	IGR-shore	chr1:226297287-226298586	NA	NA
cg00674628	0.22642	11.7353	7.15723e-08	3.12729e-05	8.67402	0.165863	5.585	0.000159226	0.00457459	0.843391	14	102970251	F	II		RCOR1 (-88747), TECPR2 (+140951)	IGR	shelf	IGR-shelf	chr14:102973317-102976666	NA	NA		rs11963
cg00691123	-0.194187	-9.7423	5.33709e-07	7.09712e-05	6.6274	-0.181101	-10.8306	3.08585e-07	0.000245974	7.28041	3	11632974	F	II	VGLL4	VGLL4 (+52424), ATG7 (+318872)	Body	opensea	Body-opensea		TRUE	TRUE
cg00713400	-0.178446	-11.8488	6.43968e-08	2.98901e-05	8.7807	-0.153671	-10.6152	3.78629e-07	0.000266987	7.0735	7	22233206	R	I	RAPGEF5	CDCA7L (-247504), RAPGEF5 (+163327)	Body	opensea	Body-opensea		NA	NA
cg00723994	0.182568	9.61702	6.12177e-07	7.5502e-05	6.48661	0.164052	9.45508	1.21391e-06	0.000400756	5.88752	12	115105290	F	I		TBX5 (-259043), TBX3 (+16105)	IGR	island	IGR-island	chr12:115104848-115105548	NA	NA
cg00764217	-0.212004	-8.76069	1.62607e-06	0.000119638	5.48096	-0.166513	-8.86554	2.2945e-06	0.000517226	5.23472	7	116660240	R	II	ST7	ST7 (+66859), WNT2 (+303103)	Body	opensea	Body-opensea		NA	TRUE
cg00776080	-0.251706	-13.8397	1.15071e-08	1.77803e-05	10.5026	-0.201954	-14.0815	2.01993e-08	0.000152878	9.98751	12	53442322	R	I	TENC1	TENC1 (-411)	5'UTR	shore	5'UTR-shore	chr12:53440579-53440840	NA	TRUE
cg00810971	-0.153907	-7.53203	7.54297e-06	0.00027426	3.89327	-0.174729	-6.99207	2.20014e-05	0.00147476	2.89878	2	65085764	R	II		SERTAD2 (-204717), SLC1A4 (-130771)	IGR	shore	IGR-shore	chr2:65086804-65087180	NA	TRUE
cg00834924	0.330786	11.7243	7.23074e-08	3.13191e-05	8.6637	0.333104	7.71294	8.80225e-06	0.000925021	3.84805	15	85956922	F	II	AKAP13	AKAP13 (+32962), KLHL25 (+381339)	5'UTR	opensea	5'UTR-opensea		TRUE	TRUE
cg00834988	0.249366	7.58504	7.03493e-06	0.00026291	3.96557	0.165858	5.58171	0.000160015	0.00458627	0.838257	7	70060153	R	II	AUTS2	WBSCR17 (-537002), AUTS2 (+995834)	Body	shore	Body-shore	chr7:70060834-70061456	NA	NA
cg00842076	-0.26947	-9.66815	5.78746e-07	7.35621e-05	6.54426	-0.16731	-9.68468	9.55418e-07	0.000368825	6.13224	14	89881835	R	II	FOXN3	FOXN3 (+203639), TTC8 (+590829)	5'UTR	shore	5'UTR-shore	chr14:89882421-89884278	NA	NA
cg00849854	-0.237071	-6.56648	2.85539e-05	0.000632694	2.51156	-0.166117	-7.83763	7.55862e-06	0.00085313	4.00559	17	17780937	F	II	TOM1L2	SREBF1 (-40636), TOM1L2 (+94774)	Body	opensea	Body-opensea		TRUE	TRUE
cg00859858	0.211318	6.84638	1.91762e-05	0.000486775	2.92499	0.287738	7.63166	9.73025e-06	0.000969488	3.74432	1	37944257	R	II	ZC3H12A	ZC3H12A (+4104), MEAF6 (+36107)	Body	shelf	Body-shelf	chr1:37939723-37940650	NA	TRUE
cg00863378	-0.180563	-7.4067	8.9069e-06	0.000302881	3.72089	-0.151291	-7.75858	8.32324e-06	0.00090009	3.90593	16	56549757	R	II	BBS2	BBS2 (+4438), OGFOD1 (+64355)	Body	shelf	Body-shelf	chr16:56553529-56554075	NA	NA
cg00900977	0.165326	7.08049	1.38525e-05	0.000394918	3.26261	0.183344	11.0225	2.57891e-07	0.00023805	7.46155	20	19189797	F	II		SLC24A3 (-3493)	IGR	shelf	IGR-shelf	chr20:19192459-19193902	NA	NA
cg00934037	0.346943	10.3325	2.84883e-07	5.40092e-05	7.27018	0.332407	8.42006	3.7952e-06	0.000631265	4.71685	1	100889672	F	II	CDC14A	GPR88 (-114021), CDC14A (+71625)	Body	opensea	Body-opensea		NA	NA
cg00938816	-0.267016	-10.0521	3.82469e-07	6.16696e-05	6.96889	-0.155545	-7.99196	6.27496e-06	0.000786295	4.19797	17	8058149	R	II		PER1 (-2396)	IGR	shore	IGR-shore	chr17:8059556-8060237	NA	NA
cg00956759	-0.37017	-11.7949	6.77039e-08	3.03428e-05	8.73014	-0.289612	-11.3008	1.99738e-07	0.000233791	7.71887	17	30023399	F	II		COPRS (+162957), RAB11FIP4 (+304757)	IGR	opensea	IGR-opensea		TRUE	TRUE
cg00965578	0.238486	13.9605	1.04408e-08	1.68328e-05	10.5988	0.188982	6.73036	3.11684e-05	0.00177569	2.53729	22	36560801	R	II	APOL3	APOL3 (-3824)	5'UTR	opensea	5'UTR-opensea		NA	NA
cg00994250	-0.188429	-9.48323	7.09854e-07	8.05649e-05	6.33455	-0.157292	-6.86449	2.60447e-05	0.00161647	2.72371	6	151087821	F	II	PLEKHG1	MTHFD1L (-98864), PLEKHG1 (+166822)	Body	opensea	Body-opensea		NA	TRUE
cg01028364	0.29316	11.337	1.0439e-07	3.59303e-05	8.29207	0.248433	5.538	0.000170907	0.00477253	0.769904	15	55543264	R	II	RAB27A	RSL24D1 (-53999), RAB27A (+19328)	5'UTR	opensea	5'UTR-opensea		NA	TRUE
cg01037082	0.16827	10.2413	3.13287e-07	5.61519e-05	7.17303	0.155738	7.88117	7.17011e-06	0.000835165	4.06015	22	28008538	F	II		MN1 (+188948), CRYBA4 (+990610)	IGR	shore	IGR-shore	chr22:28010273-28010599	NA	NA		rs7285533
cg01051098	-0.256083	-11.0825	1.33662e-07	4.01084e-05	8.04123	-0.191644	-11.0392	2.53934e-07	0.00023805	7.47714	14	55604454	F	II	LGALS3	LGALS3 (+8692), DLGAP5 (+53942)	Body	opensea	Body-opensea		TRUE	NA			rs78054476
cg01054110	-0.240891	-13.3971	1.6545e-08	1.98483e-05	10.1424	-0.168815	-11.8642	1.20976e-07	0.000201898	8.22154	12	125002332	F	I	NCOR2	NCOR2 (-22534), SCARB1 (+346061)	5'UTR	island	5'UTR-island	chr12:125002006-125002433	NA	NA
cg01054140	-0.222247	-7.29441	1.0354e-05	0.000331441	3.56471	-0.167613	-6.90075	2.48203e-05	0.00157539	2.77368	2	240736286	R	II		HDAC4 (-413643), NDUFA10 (+228533)	IGR	shore	IGR-shore	chr2:240738027-240738233	NA	NA
cg01078048	-0.190868	-7.48148	8.06422e-06	0.000285741	3.82398	-0.154002	-6.83106	2.72311e-05	0.00165466	2.67747	11	46935970	F	II	LRP4	CKAP5 (-68190), LRP4 (+4203)	Body	shelf	Body-shelf	chr11:46939358-46940118	TRUE	NA
cg01149192	0.183471	5.26295	0.000209877	0.00252257	0.442121	0.155336	6.73246	3.10806e-05	0.0017738	2.54021	5	180231058	F	II	MGAT1	OR2Y1 (-63959), MGAT1 (+5771)	5'UTR	shore	5'UTR-shore	chr5:180229375-180230147	NA	NA			rs3842026
cg01161644	-0.213241	-9.13402	1.05294e-06	9.71438e-05	5.92894	-0.157681	-10.894	2.9072e-07	0.000242482	7.34064	16	28270238	R	II		XPO6 (-47048), SBK1 (-33602)	IGR	shore	IGR-shore	chr16:28270452-28270674	NA	NA
cg01167274	0.194602	7.61937	6.72547e-06	0.000255996	4.01221	0.152237	6.07575	7.74533e-05	0.00295527	1.59183	21	46334214	F	II	ITGB2	PTTG1IP (-40462), ITGB2 (+14574)	5'UTR	opensea	5'UTR-opensea		NA	NA	low-CpG:45158583-45158657
cg01182455	-0.226109	-7.84517	5.0202e-06	0.000216996	4.31527	-0.21956	-10.3491	4.89894e-07	0.000292117	6.81232	9	131313189	R	II		SPTAN1 (-1680)	IGR	shore	IGR-shore	chr9:131314228-131315496	NA	TRUE
cg01243513	-0.206707	-9.07823	1.12261e-06	9.98984e-05	5.86296	-0.151768	-8.65445	2.90519e-06	0.000565152	4.99206	12	58003151	R	II	DTX3	ARHGEF25 (-812)	3'UTR	shore	3'UTR-shore	chr12:58003880-58004249	NA	NA
cg01250845	0.192393	8.41174	2.47239e-06	0.000149309	5.04822	0.235557	10.8388	3.06216e-07	0.00024528	7.28819	11	82708076	F	II	RAB30	RAB30 (+74832), C11orf82 (+95307)	Body	opensea	Body-opensea		NA	NA
cg01254505	0.18688	7.62744	6.65485e-06	0.00025453	4.02315	0.169789	5.4989	0.000181318	0.00495365	0.708531	19	17516470	F	II	BST2	BST2 (-13)	TSS200	opensea	TSS200-opensea		NA	TRUE
cg01291088	-0.231425	-6.68242	2.41826e-05	0.000566186	2.68412	-0.16066	-5.68804	0.000136487	0.00416577	1.00337	16	67687648	R	II	RLTPR	ACD (+6998), RLTPR (+8826)	Body	island	Body-island	chr16:67686860-67687674	NA	NA
cg01291474	-0.295464	-13.4446	1.59045e-08	1.98483e-05	10.1817	-0.173414	-8.2299	4.73365e-06	0.000692294	4.48899	15	65393339	R	II	LOC390595	KBTBD13 (+24185), PDCD7 (+32835)	Body	shore	Body-shore	chr15:65394413-65395041	NA	NA
cg01294253	-0.204001	-11.0091	1.43656e-07	4.09843e-05	7.96796	-0.163583	-8.98066	2.02109e-06	0.000485894	5.36504	9	136912663	R	II	BRD3	VAV2 (-55231), BRD3 (+20476)	Body	shore	Body-shore	chr9:136913021-136913699	NA	NA
cg01303385	0.175496	5.76181	9.51246e-05	0.00143145	1.26225	0.195434	5.62261	0.000150492	0.0044201	0.901955	3	111451470	R	II	PHLDB2	PHLDB2 (-126557), PLCXD2 (+57701)	5'UTR	opensea	5'UTR-opensea		NA	NA
cg01328833	-0.226247	-8.19976	3.20922e-06	0.0001703	4.77849	-0.167177	-8.63982	2.9536e-06	0.00057043	4.97505	19	4277322	R	II	SHD	TMIGD2 (+25106), EBI3 (+47827)	TSS1500	shore	TSS1500-shore	chr19:4279042-4279809	NA	NA
cg01329005	0.231691	7.89197	4.7285e-06	0.000210069	4.37727	0.160083	8.43143	3.74585e-06	0.000626957	4.73033	19	17516712	R	II	BST2	BST2 (-255)	TSS1500	opensea	TSS1500-opensea		TRUE	TRUE
cg01340991	-0.240301	-7.99723	4.13657e-06	0.000195675	4.51577	-0.163261	-6.92315	2.40948e-05	0.00155225	2.80447	6	33397233	R	II	SYNGAP1	ZBTB9 (-25123), SYNGAP1 (+9292)	Body	shore	Body-shore	chr6:33396050-33396296	NA	NA
cg01341751	-0.185291	-13.9238	1.07527e-08	1.69572e-05	10.5697	-0.152993	-8.5123	3.41409e-06	0.000603926	4.82588	17	38249486	F	I	THRA	NR1D1 (+7492), THRA (+30423)	Body	island	Body-island	chr17:38249260-38249603	NA	NA
cg01368219	0.202769	7.70845	5.98838e-06	0.000239587	4.13253	0.209642	6.10316	7.44706e-05	0.00288581	1.63262	3	54999791	F	II	CACNA2D3	LRTM1 (-37690), WNT5A (+524182)	Body	opensea	Body-opensea		NA	TRUE
cg01389386	-0.201363	-12.47	3.66813e-08	2.48176e-05	9.34709	-0.153053	-9.52411	1.12904e-06	0.000389765	5.96164	16	70471055	R	II	ST3GAL2	ST3GAL2 (-36514), FUK (-17269)	5'UTR	shore	5'UTR-shore	chr16:70472588-70473649	TRUE	NA
cg01393945	0.151047	4.69201	0.000541811	0.00513288	-0.537598	0.15662	5.53307	0.000172184	0.0047947	0.762179	5	10457034	F	I	ROPN1L	ROPN1L (+15398), DAP (+304350)	Body	opensea	Body-opensea		NA	TRUE
cg01419914	-0.193491	-8.50951	2.19568e-06	0.000140054	5.17087	-0.171623	-10.3815	4.74644e-07	0.000288504	6.84441	17	79374691	R	II	BAHCC1	ENSG00000171282 (+1151), ACTG1 (+105116)	Body	island	Body-island	chr17:79366806-79374742	NA	NA
cg01425762	0.377552	9.37027	8.05409e-07	8.53103e-05	6.20472	0.358671	10.8399	3.05895e-07	0.00024528	7.28925	16	81666633	F	II	CMIP	PLCG2 (-146230), CMIP (+187858)	Body	opensea	Body-opensea		TRUE	NA
cg01426968	-0.227358	-8.22748	3.10075e-06	0.00016702	4.81406	-0.151649	-6.99257	2.19869e-05	0.00147416	2.89946	16	15596369	F	II	C16orf45	MPV17L (+106733), KIAA0430 (+140654)	Body	opensea	Body-opensea		TRUE	TRUE
cg01431057	0.243269	7.57018	7.17348e-06	0.000266029	3.94535	0.225641	5.91927	9.71074e-05	0.0033972	1.35691	1	153362927	R	II	S100A8	S100A8 (+737)	Body	opensea	Body-opensea		NA	NA
cg01439322	-0.214206	-7.76161	5.5901e-06	0.000231002	4.20386	-0.154183	-8.0124	6.12338e-06	0.000780072	4.22323	19	57873748	R	II	ZNF547	ENSG00000268133 (-1186), ZNF547 (-1186), TRAPPC2P1 (-1131)	TSS1500	shore	TSS1500-shore	chr19:57874763-57875110	NA	NA			rs78969740
cg01446571	-0.259274	-7.34135	9.72062e-06	0.000318963	3.6302	-0.199595	-12.1411	9.52745e-08	0.000201898	8.45986	17	39558499	F	II		KRT31 (-4655)	IGR	opensea	IGR-opensea		NA	NA
cg01467417	0.18905	10.7323	1.89266e-07	4.54314e-05	7.68738	0.164189	6.14012	7.06413e-05	0.00280272	1.68746	2	113874068	R	II	IL1RN	IL1RN (-1406)	TSS1500	opensea	TSS1500-opensea		NA	NA
cg01505878	-0.201531	-8.58357	2.00825e-06	0.000133458	5.26304	-0.15345	-4.88489	0.000472101	0.00903142	-0.283241	11	61690927	F	II		BEST1 (-26915), RAB3IL1 (-5930)	IGR	opensea	IGR-opensea		TRUE	TRUE
cg01510278	0.291679	15.584	3.02448e-09	1.0933e-05	11.8124	0.266502	14.7912	1.20119e-08	0.000130194	10.4905	16	11456238	F	II		RMI2 (+16950), ENSG00000188897 (+161206)	IGR	opensea	IGR-opensea		NA	TRUE		rs731774
cg01513063	-0.236002	-8.03065	3.96562e-06	0.000190492	4.55947	-0.177796	-21.4003	2.27901e-10	2.64088e-05	14.1277	17	75470567	R	II	2018-09-09	TNRC6C (-530570), SEPT9 (+193075)	Body	opensea	Body-opensea		NA	NA
cg01515543	-0.231619	-14.3954	7.40019e-09	1.48404e-05	10.9382	-0.20618	-8.06116	5.77748e-06	0.00075848	4.28329	9	92254510	R	II	LOC100129066	GADD45G (+34582)	TSS200	opensea	TSS200-opensea		NA	NA
cg01518723	-0.31331	-10.6945	1.9662e-07	4.61525e-05	7.64854	-0.181548	-8.10209	5.50334e-06	0.000742162	4.33349	17	46131583	R	II	NFE2L1	NFE2L1 (+5862), CBX1 (+46977)	Body	opensea	Body-opensea		TRUE	TRUE
cg01539484	-0.156574	-6.36056	3.85255e-05	0.000772188	2.20051	-0.151048	-6.09034	7.585e-05	0.00292028	1.61356	7	130040067	R	II	TSGA14	CPA1 (+19855), CEP41 (+41011)	Body	opensea	Body-opensea		NA	TRUE
cg01539849	-0.230829	-8.7576	1.63202e-06	0.000119846	5.47719	-0.188685	-10.2906	5.18862e-07	0.000297096	6.75399	11	47376754	R	I	SPI1	MYBPC3 (-2501)	3'UTR	island	3'UTR-island	chr11:47376651-47377236	NA	TRUE
cg01541347	-0.156696	-16.7212	1.35961e-09	9.89373e-06	12.5827	-0.153822	-8.50848	3.42902e-06	0.000604699	4.82138	7	4729920	F	II	FOXK1	AP5Z1 (-85333), FOXK1 (+7980)	Body	opensea	Body-opensea		NA	TRUE
cg01583940	-0.271644	-9.25222	9.20207e-07	9.09418e-05	6.06765	-0.179044	-8.6819	2.8167e-06	0.000560173	5.02388	1	156218009	F	II	PAQR6	PAQR6 (-166)	TSS1500	shelf	TSS1500-shelf	chr1:156215368-156215899	NA	NA
cg01602957	-0.255283	-6.2317	4.66037e-05	0.000872104	2.00283	-0.156746	-4.61423	0.000732064	0.0120004	-0.73657	2	173952624	F	II	ZAK	CDCA7 (-266965), ENSG00000091436 (+11937)	5'UTR	opensea	5'UTR-opensea		NA	TRUE
cg01624571	-0.181734	-8.37566	2.58373e-06	0.000152611	5.00269	-0.151412	-8.31424	4.28978e-06	0.000664267	4.59056	15	67417697	R	II	SMAD3	SMAD3 (+59514), AAGAB (+129377)	Body	opensea	Body-opensea		TRUE	NA			rs71398295
cg01626885	0.191778	6.55093	2.92013e-05	0.000642096	2.48828	0.162598	7.27541	1.52355e-05	0.00121729	3.27987	15	45937757	F	II	SQRDL	SQRDL (+10819)	5'UTR	opensea	5'UTR-opensea		NA	TRUE
cg01631215	0.221131	11.4632	9.25108e-08	3.43223e-05	8.41447	0.167871	7.55686	1.06777e-05	0.00101364	3.64813	3	67706047	F	II	SUCLG2	SUCLG2 (-1013)	TSS1500	shore	TSS1500-shore	chr3:67704628-67705051	NA	NA		rs76721141
cg01636505	0.169762	5.36289	0.000178607	0.00224524	0.609176	0.208735	7.86033	7.35331e-06	0.000844067	4.03406	14	94408232	R	II	ASB2	PRIMA1 (-153405), ASB2 (+34905)	Body	shelf	Body-shelf	chr14:94405235-94406170	TRUE	NA
cg01644741	0.21622	15.4088	3.43715e-09	1.17113e-05	11.6882	0.204068	6.71893	3.16528e-05	0.00178979	2.52127	20	47896888	R	II	MIR1259	ZNFX1 (-2132)	Body	shore	Body-shore	chr20:47894197-47895199	NA	NA
cg01649611	0.301151	10.5108	2.37029e-07	4.93412e-05	7.45795	0.243501	5.06621	0.000353914	0.00752034	0.0150415	2	43521066	R	II	THADA	PLEKHH2 (-343346), ZFP36L2 (-67318)	Body	opensea	Body-opensea		TRUE	TRUE
cg01653532	-0.353758	-16.6847	1.39381e-09	9.89373e-06	12.5589	-0.247794	-12.3412	8.03983e-08	0.000195449	8.6288	17	57444078	F	II	YPEL2	DHX40 (-198808), YPEL2 (+35015)	Body	opensea	Body-opensea		NA	TRUE
cg01655008	0.280688	7.75489	5.63886e-06	0.000232122	4.19486	0.196856	4.90179	0.0004595	0.00888101	-0.255249	14	93652954	R	II	C14orf109	MOAP1 (-1686), TMEM251 (+1596)	Body	shore	Body-shore	chr14:93650745-93651652	NA	NA
cg01678309	-0.173244	-18.8227	3.51316e-10	8.72227e-06	13.8593	-0.153718	-12.2807	8.46119e-08	0.000200096	8.57801	15	68930255	R	II	CORO2B	CORO2B (+58682), ANP32A (+182979)	Body	opensea	Body-opensea		NA	TRUE
cg01734062	0.163655	6.8388	1.93815e-05	0.000489933	2.91393	0.154459	4.13699	0.00162515	0.0201144	-1.55742	17	48351821	F	II	TMEM92	XYLT2 (-71632), TMEM92 (+3054)	1stExon	shore	1stExon-shore	chr17:48350422-48350832	TRUE	TRUE
cg01817067	-0.244708	-8.88545	1.4041e-06	0.000111039	5.63235	-0.153897	-9.47351	1.19059e-06	0.000397208	5.90735	12	117627223	F	II	FBXO21	TESC (-89949), FBXO21 (+1038)	Body	shore	Body-shore	chr12:117627650-117628488	NA	NA
cg01821452	-0.331346	-11.9333	5.95666e-08	2.92478e-05	8.85936	-0.238454	-9.55664	1.09129e-06	0.000383201	5.9964	12	59478957	R	II		SLC16A7 (-604161), LRIG3 (-164654)	IGR	opensea	IGR-opensea		NA	TRUE			rs79168241
cg01826354	0.278923	11.0615	1.36443e-07	4.05462e-05	8.02031	0.232683	6.57214	3.86377e-05	0.00199903	2.31422	17	81006497	R	II	B3GNTL1	ZNF750 (-208043), B3GNTL1 (+3189)	Body	shelf	Body-shelf	chr17:81009245-81009999	TRUE	NA	low-CpG:78599707-78599823
cg01827999	-0.273518	-11.8464	6.45437e-08	2.98901e-05	8.7784	-0.256076	-10.0615	6.51274e-07	0.000321915	6.5229	17	17791914	R	II	TOM1L2	SREBF1 (-51613), TOM1L2 (+83797)	Body	opensea	Body-opensea		NA	TRUE
cg01832549	0.196219	8.55056	2.08958e-06	0.00013656	5.22204	0.185972	6.4784	4.39497e-05	0.00214384	2.18044	1	19774989	R	II	CAPZB	CAPZB (+36990), PQLC2 (+136167)	Body	opensea	Body-opensea		TRUE	TRUE
cg01834979	-0.283293	-9.94251	4.29896e-07	6.47236e-05	6.84917	-0.173641	-8.54573	3.28633e-06	0.000591819	4.86516	12	58119918	F	II	AGAP2	AGAP2 (+12111), OS9 (+32014)	3'UTR	island	3'UTR-island	chr12:58119909-58121551	NA	NA			rs76723928
cg01846046	0.171046	6.78145	2.10123e-05	0.000515884	2.83004	0.193042	8.5804	3.15924e-06	0.000584109	4.90577	11	64034019	R	I	PLCB3	GPR137 (-17792), PLCB3 (+15000)	Body	shore	Body-shore	chr11:64034860-64035066	NA	NA
cg01870834	0.24171	9.35094	8.23096e-07	8.60303e-05	6.18238	0.223424	7.36644	1.35669e-05	0.00114701	3.40009	8	145002835	F	II	PLEC1	EPPK1 (-50203), PLEC (+22209)	Body	shore	Body-shore	chr8:145003589-145004145	NA	NA
cg01874730	-0.210552	-6.83299	1.95403e-05	0.000492346	2.90546	-0.171476	-7.90028	7.00637e-06	0.000826768	4.08403	16	57406425	R	II	CX3CL1	CX3CL1 (+55)	1stExon	opensea	1stExon-opensea		TRUE	TRUE
cg01912455	-0.234875	-8.39441	2.52521e-06	0.000150808	5.02637	-0.213999	-16.0704	4.97361e-09	0.00010203	11.332	22	24128528	R	II	SMARCB1	SMARCB1 (-633)	TSS1500	shore	TSS1500-shore	chr22:24129097-24129697	NA	NA
cg01949002	-0.239561	-13.9978	1.01335e-08	1.67355e-05	10.6283	-0.167969	-13.1885	4.02124e-08	0.00016703	9.31398	1	2203589	R	II	SKI	RER1 (-119683), SKI (+43455)	Body	opensea	Body-opensea		TRUE	NA
cg01955533	0.15232	6.72855	2.26469e-05	0.00054171	2.75225	0.158027	7.68765	9.08033e-06	0.000938797	3.81586	6	36650733	R	II	CDKN1A	RAB44 (-37407), CDKN1A (+4246)	5'UTR	shore	5'UTR-shore	chr6:36651874-36652135	NA	NA
cg01963224	0.244475	13.3006	1.79323e-08	2.02399e-05	10.0623	0.163448	7.46945	1.19121e-05	0.00107337	3.53485	14	71791671	F	II		SIPA1L1 (-204371), PCNX (+417549)	IGR	shelf	IGR-shelf	chr14:71786855-71788225	NA	NA
cg01973676	0.347338	8.91633	1.35433e-06	0.000108976	5.66957	0.292728	10.5656	3.97111e-07	0.000272287	7.02524	7	101596404	R	I	CUX1	SH2B2 (-332001), CUX1 (+137113)	Body	opensea	Body-opensea		NA	TRUE
cg01986630	0.289807	21.1083	9.39258e-11	8.02249e-06	15.0655	0.241002	10.8563	3.01203e-07	0.000243328	7.30487	16	53946263	F	II	FTO	FTO (+208388), IRX3 (+374412)	Body	opensea	Body-opensea		NA	TRUE
cg01987516	-0.247569	-7.8686	4.87186e-06	0.00021325	4.34634	-0.178422	-5.45566	0.000193617	0.00515336	0.640423	10	101282726	R	II		GOT1 (-92376), NKX2-3 (-9964)	IGR	island	IGR-island	chr10:101282725-101282934	NA	NA
cg02029908	-0.324183	-8.41483	2.46308e-06	0.000149043	5.05212	-0.213746	-10.7304	3.39242e-07	0.000255237	7.18466	5	172195602	R	II	DUSP1	DUSP1 (+2596), NEURL1B (+127333)	3'UTR	shore	3'UTR-shore	chr5:172197482-172199606	NA	NA
cg02037794	-0.235861	-7.1173	1.31704e-05	0.00038333	3.31502	-0.153443	-8.97953	2.02361e-06	0.000485992	5.36376	6	3750475	F	II	C6orf145	SLC22A23 (-293682), PXDC1 (+1785)	Body	shore	Body-shore	chr6:3750788-3752767	NA	NA			rs75160518
cg02084912	-0.243758	-6.82586	1.97373e-05	0.000495575	2.89504	-0.163265	-5.28054	0.000253266	0.00609681	0.361838	3	10325711	R	II	C3orf42	GHRL (+8920), ENSG00000272410 (+34655)	TSS1500	opensea	TSS1500-opensea		NA	NA
cg02104952	-0.289525	-9.33953	8.33738e-07	8.6467e-05	6.16917	-0.278815	-16.0656	4.98945e-09	0.00010203	11.3289	1	201481480	R	II		CSRP1 (-2896)	IGR	opensea	IGR-opensea		TRUE	TRUE
cg02124724	-0.186737	-9.44853	7.3784e-07	8.20534e-05	6.29481	-0.180922	-8.78869	2.49909e-06	0.000527807	5.14693	21	46875142	F	II	COL18A1	COL18A1 (-261)	TSS1500	shore	TSS1500-shore	chr21:46876168-46876752	TRUE	TRUE
cg02142926	0.151497	5.05399	0.00029542	0.00325974	0.0884626	0.178642	6.12149	7.25444e-05	0.00284247	1.65985	6	134994674	F	II		SGK1 (-355478), ALDH8A1 (+276586)	IGR	opensea	IGR-opensea		NA	TRUE		rs9494023
cg02189760	-0.279004	-6.8818	1.82472e-05	0.000471668	2.97655	-0.203885	-7.88491	7.1377e-06	0.000834616	4.06483	19	49842655	R	II	CD37	CD37 (+3998), TEAD2 (+22097)	Body	island	Body-island	chr19:49842654-49843628	NA	NA
cg02192520	-0.304402	-10.5305	2.32296e-07	4.89663e-05	7.47853	-0.227083	-9.10847	1.75813e-06	0.000458464	5.50808	12	56114155	F	II	RDH5	RDH5 (-27)	1stExon	shelf	1stExon-shelf	chr12:56109798-56110298	NA	NA
cg02218776	-0.213921	-8.94139	1.31534e-06	0.000107341	5.69968	-0.167434	-6.2989	5.64273e-05	0.00246279	1.92085	2	100814213	R	II		AFF3 (-92168), LONRF2 (+124982)	IGR	opensea	IGR-opensea		NA	TRUE
cg02219601	0.219485	5.54993	0.000132555	0.00181121	0.918151	0.158288	5.15072	0.000309926	0.00691631	0.152546	14	35835511	R	II		NFKBIA (+38441), PSMA6 (+73948)	IGR	shelf	IGR-shelf	chr14:35838239-35838628	TRUE	TRUE
cg02239258	0.1761	6.0918	5.74503e-05	0.00100654	1.78559	0.200623	5.57324	0.000162068	0.00461958	0.825027	8	8241752	F	II		ENSG00000182319 (+2256), ZNF705B (+440608)	IGR	shore	IGR-shore	chr8:8243559-8243984	NA	NA		rs2976956
cg02258482	-0.249658	-8.76253	1.62252e-06	0.00011954	5.48321	-0.169284	-7.2635	1.54696e-05	0.00122719	3.26406	16	23434958	R	II	COG7	COG7 (+29543), SCNN1B (+121367)	Body	opensea	Body-opensea		TRUE	TRUE
cg02266731	0.199968	8.70554	1.73593e-06	0.000123916	5.41349	0.164298	6.28583	5.74733e-05	0.002485	1.90177	12	69357333	R	II	CPM	CPSF6 (-275984), CPM (-30354)	TSS1500	opensea	TSS1500-opensea		NA	TRUE
cg02273797	0.209217	8.96213	1.28398e-06	0.000105752	5.72456	0.179123	7.87636	7.21194e-06	0.000837023	4.05413	1	33191153	F	II		S100PBP (-92003), SYNC (-22433)	IGR	opensea	IGR-opensea		TRUE	TRUE		rs79356946
cg02286857	-0.270446	-10.3131	2.90694e-07	5.46663e-05	7.24954	-0.171511	-9.75154	8.91828e-07	0.000360719	6.20255	2	47297177	F	II	TTC7A	CALM2 (+106563), TTC7A (+128864)	Body	opensea	Body-opensea		TRUE	TRUE		rs34372199
cg02298472	0.157404	5.08677	0.000279882	0.00313234	0.144323	0.200739	9.55067	1.09811e-06	0.000384045	5.99003	3	55513773	R	II	WNT5A	LRTM1 (-551672), WNT5A (+10200)	Body	shore	Body-shore	chr3:55515152-55515613	NA	NA
cg02330706	-0.196588	-10.2537	3.09269e-07	5.58798e-05	7.18623	-0.171155	-13.4297	3.32545e-08	0.00016703	9.5006	17	73629402	R	II	RECQL5	SMIM5 (-112)	Body	shore	Body-shore	chr17:73627542-73627824	NA	TRUE			rs34150562
cg02349866	0.187631	5.54442	0.000133716	0.00182342	0.909109	0.258794	6.17088	6.76145e-05	0.00273284	1.73296	15	90391877	F	II	AP3S2	ANPEP (-33783), AP3S2 (+45697)	Body	opensea	Body-opensea		NA	TRUE		rs10852122
cg02400942	-0.212712	-11.0353	1.39993e-07	4.0657e-05	7.99421	-0.177162	-7.37549	1.34121e-05	0.00114193	3.41198	15	76006125	F	II	CSPG4	CSPG4 (-936)	TSS1500	opensea	TSS1500-opensea		NA	TRUE		rs78498387
cg02417427	0.208925	7.57195	7.15686e-06	0.000265696	3.94776	0.18988	6.04361	8.11127e-05	0.00303853	1.54387	5	79479211	F	II	SERINC5	SERINC5 (+72687), THBS4 (+148040)	Body	opensea	Body-opensea		NA	TRUE
cg02426623	-0.241764	-9.61632	6.12643e-07	7.5502e-05	6.48583	-0.171582	-6.77928	2.91845e-05	0.00171465	2.60556	12	3259078	F	II	TSPAN9	PRMT8 (-341324), TSPAN9 (+72535)	5'UTR	opensea	5'UTR-opensea		NA	TRUE
cg02432295	-0.192643	-12.1479	4.89599e-08	2.77568e-05	9.05692	-0.15824	-8.81371	2.43041e-06	0.000523281	5.17558	10	105412689	R	II	SH3PXD2A	NEURL (+158953), SH3PXD2A (+202475)	Body	opensea	Body-opensea		NA	TRUE
cg02435083	0.389819	9.68811	5.66235e-07	7.29319e-05	6.56669	0.300714	7.26705	1.53995e-05	0.0012256	3.26877	16	8943436	F	II		CARHSP1 (+18822), PMM2 (+51762)	IGR	opensea	IGR-opensea		NA	TRUE		rs17651708
cg02441833	0.249717	11.4093	9.7399e-08	3.47289e-05	8.36232	0.200528	4.99353	0.000397025	0.00810451	-0.103994	5	159743203	R	II		CCNJL (-3596)	IGR	shelf	IGR-shelf	chr5:159738781-159739913	TRUE	NA
cg02442900	-0.201974	-10.6154	2.13033e-07	4.71411e-05	7.56682	-0.207229	-11.8887	1.18428e-07	0.000201898	8.24281	2	234296642	R	II	DGKD	DGKD (+33489), USP40 (+177594)	Body	opensea	Body-opensea		TRUE	NA
cg02447879	-0.264972	-6.61656	2.65706e-05	0.000603086	2.58632	-0.19032	-8.42218	3.78598e-06	0.000630153	4.71935	17	79393682	R	II	BAHCC1	ENSG00000171282 (+20142), ACTG1 (+86125)	Body	island	Body-island	chr17:79393341-79393742	TRUE	NA
cg02471028	-0.265689	-9.64162	5.95839e-07	7.44747e-05	6.51439	-0.199976	-11.0706	2.46643e-07	0.00023805	7.50651	4	1203653	F	II	LOC100130872	SPON2 (-36992), CTBP1 (+39272)	TSS1500	shore	TSS1500-shore	chr4:1202956-1203200	NA	TRUE
cg02481714	-0.246382	-7.10255	1.34393e-05	0.000387959	3.29404	-0.155891	-6.87376	2.57258e-05	0.00160587	2.73649	22	40439396	F	II	TNRC6B	TNRC6B (-134533), GRAP2 (+142310)	TSS1500	shore	TSS1500-shore	chr22:40440852-40441810	NA	NA
cg02532341	0.242402	9.0705	1.13265e-06	0.000100267	5.85378	0.218564	7.32149	1.43648e-05	0.00118139	3.34086	3	10399439	F	II	ATP2B2	SEC13 (-36577), ATP2B2 (+147829)	Body	shore	Body-shore	chr3:10400381-10400586	NA	TRUE
cg02532700	0.224776	10.7363	1.88506e-07	4.52876e-05	7.69148	0.199748	5.16617	0.00030253	0.00680613	0.177576	22	37257404	F	II	NCF4	NCF4 (+374)	Body	opensea	Body-opensea		NA	NA
cg02541592	-0.236576	-6.74682	2.20676e-05	0.000532223	2.77916	-0.159193	-7.05905	2.01529e-05	0.00140878	2.98982	22	45608686	R	II	C22orf9	UPK3A (-72177), NUP50 (+48964)	Body	opensea	Body-opensea		TRUE	TRUE
cg02573566	-0.261962	-10.6637	2.02838e-07	4.65384e-05	7.61681	-0.173443	-6.85968	2.6212e-05	0.00162139	2.71706	1	153599479	R	II	S100A13	S100A1 (-1394)	5'UTR	opensea	5'UTR-opensea		NA	TRUE
cg02575483	0.223457	8.71776	1.71093e-06	0.00012299	5.42846	0.163174	5.23357	0.000272385	0.00638267	0.286379	6	117826706	F	II	DCBLD1	DCBLD1 (+22886), GOPC (+96821)	Body	opensea	Body-opensea		NA	TRUE		rs9285420
cg02617388	-0.230408	-9.95368	4.24782e-07	6.42879e-05	6.86143	-0.196434	-11.5698	1.56808e-07	0.000224212	7.96184	12	48216620	R	II		HDAC7 (-3052)	IGR	shelf	IGR-shelf	chr12:48213109-48214188	NA	NA
cg02619116	-0.235605	-8.33048	2.73081e-06	0.000156913	4.94545	-0.169663	-18.1489	1.35162e-09	7.64199e-05	12.5439	17	40819808	F	II		TUBG2 (+8485), PLEKHH3 (+9161)	IGR	shelf	IGR-shelf	chr17:40821935-40823573	TRUE	TRUE			rs2279844
cg02624690	0.183333	6.72257	2.284e-05	0.000544656	2.74343	0.162094	8.27292	4.50134e-06	0.000677872	4.54091	17	37323484	R	II	ARL5C	ARL5C (-166)	TSS1500	shore	TSS1500-shore	chr17:37321482-37322099	NA	NA			rs34400908
cg02627966	0.256162	9.57751	6.3942e-07	7.68354e-05	6.4419	0.244269	9.43535	1.23941e-06	0.000402639	5.86624	7	54899537	R	II		EGFR (-187257), SEC61G (-71870)	IGR	shore	IGR-shore	chr7:54900736-54901261	NA	TRUE
cg02635726	0.186111	7.51816	7.68234e-06	0.000277586	3.87429	0.17918	4.35798	0.00111923	0.0157492	-1.17415	3	195907058	F	II		TFRC (-97998), ZDHHC19 (+31208)	IGR	opensea	IGR-opensea		TRUE	TRUE
cg02711479	-0.328305	-8.82074	1.51487e-06	0.000115639	5.55404	-0.18506	-7.39953	1.30098e-05	0.00112329	3.44353	1	36849024	F	II	STK40	EVA1B (-59269), STK40 (+2461)	5'UTR	shelf	5'UTR-shelf	chr1:36851089-36851873	NA	NA
cg02720566	0.195217	8.52886	2.14497e-06	0.000138524	5.19501	0.180151	8.2624	4.55704e-06	0.0006802	4.52822	19	18230196	F	II	MAST3	PIK3R2 (-33430), IL12RB1 (-20437)	Body	shore	Body-shore	chr19:18228622-18229284	NA	NA
cg02733351	0.168844	7.74004	5.7482e-06	0.000234677	4.17496	0.161009	6.78817	2.88388e-05	0.00170309	2.61793	20	43802992	R	II	PI3	PI3 (-525)	TSS1500	opensea	TSS1500-opensea		NA	NA
cg02739870	0.218896	8.94101	1.31592e-06	0.000107341	5.69923	0.199173	6.30354	5.60606e-05	0.00245263	1.92762	5	1113320	F	II	SLC12A7	SLC12A7 (-1170)	TSS1500	shore	TSS1500-shore	chr5:1111396-1112388	NA	NA		rs73731172
cg02741985	-0.265996	-10.0535	3.81903e-07	6.16355e-05	6.97041	-0.233262	-11.981	1.09317e-07	0.000201898	8.32275	17	80059408	R	II	CCDC57	FASN (-3200)	3'UTR	shore	3'UTR-shore	chr17:80058665-80058884	NA	NA
cg02756056	0.202499	11.5047	8.89341e-08	3.3715e-05	8.45439	0.15065	5.78497	0.000118229	0.00382079	1.1525	6	32813582	F	II	TAP1	PSMB8 (-1758)	Body	shore	Body-shore	chr6:32811494-32811839	NA	NA
cg02763290	0.202542	5.96669	6.94298e-05	0.00115121	1.58898	0.162905	3.77818	0.00301493	0.0301965	-2.18951	18	77255811	F	II	NFATC1	CTDP1 (-183990), NFATC1 (+95475)	Body	island	Body-island	chr18:77255680-77256046	NA	NA
cg02764093	-0.209528	-7.16279	1.23765e-05	0.000368618	3.37955	-0.162826	-8.83131	2.38331e-06	0.000521739	5.19569	12	120241760	R	II	CIT	CIT (+73335), PRKAB1 (+136202)	Body	shore	Body-shore	chr12:120241921-120242233	NA	TRUE
cg02770857	0.268432	8.2154	3.14754e-06	0.000168234	4.79857	0.273419	5.97735	8.92539e-05	0.00323096	1.44451	17	55533254	F	II	MSI2	MSI2 (+199359), ENSG00000166329 (+289419)	Body	opensea	Body-opensea		NA	TRUE
cg02775243	0.216152	9.29003	8.81632e-07	8.88983e-05	6.11171	0.157019	4.87616	0.000478753	0.00911541	-0.297714	10	102831287	F	II		TLX1 (-57970), KAZALD1 (+9689)	IGR	shelf	IGR-shelf	chr10:102825929-102827693	NA	NA
cg02779913	0.243532	9.15868	1.02363e-06	9.57876e-05	5.95801	0.183185	5.25277	0.000264391	0.00626324	0.31726	17	40088680	F	II	TTC25	CNP (-30079), ACLY (-13440)	Body	shore	Body-shore	chr17:40086751-40087098	NA	NA
cg02819992	0.274782	9.97711	4.14271e-07	6.37653e-05	6.8871	0.272922	8.92629	2.14557e-06	0.00049939	5.30366	7	95099917	F	II		PON2 (-35407), ASB4 (-15296)	IGR	opensea	IGR-opensea		NA	TRUE
cg02849956	0.310021	12.3639	4.03121e-08	2.53875e-05	9.25233	0.274819	7.30816	1.46111e-05	0.00119121	3.32325	19	4634827	R	II		SEMA6B (-75007), C19orf10 (+35555)	IGR	shore	IGR-shore	chr19:4636207-4636567	TRUE	TRUE			rs73533782
cg02874145	-0.298393	-11.9139	6.06392e-08	2.94749e-05	8.84136	-0.206567	-6.11898	7.28047e-05	0.00284773	1.65613	7	73246406	R	II	CLDN4	WBSCR28 (-29083), CLDN4 (+4332)	3'UTR	shore	3'UTR-shore	chr7:73245434-73246045	NA	TRUE
cg02898721	-0.254268	-7.69018	6.13222e-06	0.000242678	4.10793	-0.191895	-9.3662	1.33348e-06	0.0004113	5.79137	17	38473222	F	II	RARA	RARA (+7776), GJD3 (+46845)	TSS1500	shore	TSS1500-shore	chr17:38474197-38474980	NA	TRUE		rs76423779
cg02903822	-0.158053	-8.49671	2.22995e-06	0.000141133	5.15487	-0.158063	-8.78056	2.52184e-06	0.000529396	5.13761	8	134203379	R	I	WISP1	WISP1 (+97)	5'UTR	opensea	5'UTR-opensea		TRUE	NA
cg02923972	-0.170428	-7.61467	6.76692e-06	0.000257067	4.00584	-0.150231	-10.6196	3.77059e-07	0.000266961	7.07771	1	45277354	F	II	BTBD19	TCTEX1D4 (-4397)	Body	shore	Body-shore	chr1:45278765-45279644	TRUE	TRUE			rs61789948
cg02930866	0.315819	12.3518	4.07514e-08	2.55366e-05	9.24144	0.24316	5.73877	0.000126583	0.00397585	1.0816	3	15482580	F	II	EAF1	METTL6 (-13555), COLQ (+80678)	3'UTR	opensea	3'UTR-opensea		NA	NA
cg02930963	-0.24853	-16.3	1.81725e-09	9.89373e-06	12.3044	-0.200081	-10.8959	2.90221e-07	0.000242482	7.34238	21	46378243	F	I	C21orf70	ADARB1 (-116250), C21orf67 (-18483)	Body	shore	Body-shore	chr21:46378278-46378645	NA	NA
cg02931464	0.204278	9.92949	4.3594e-07	6.5222e-05	6.83487	0.186065	6.34573	5.28439e-05	0.00237129	1.98901	12	121826303	F	II		ANAPC5 (-36038), RNF34 (-11619)	IGR	opensea	IGR-opensea		NA	TRUE
cg02951847	-0.170504	-9.96776	4.18431e-07	6.38027e-05	6.87686	-0.190925	-5.3159	0.000239815	0.00589132	0.418433	4	41614490	F	II	LIMCH1	PHOX2B (+136497), LIMCH1 (+251686)	Body	opensea	Body-opensea		NA	TRUE
cg02961798	-0.259163	-6.8226	1.9828e-05	0.000496977	2.89029	-0.161093	-6.78323	2.90306e-05	0.00170791	2.61105	16	67687392	R	II	RLTPR	ACD (+7254), RLTPR (+8570)	Body	island	Body-island	chr16:67686860-67687674	NA	NA
cg02989244	0.190247	8.43625	2.39968e-06	0.000146869	5.07907	0.176824	12.3877	7.73152e-08	0.00019062	8.66765	10	28657270	R	II		WAC (-165078), MPP7 (-88199)	IGR	opensea	IGR-opensea		NA	NA
cg02992639	-0.182314	-5.01388	0.000315678	0.00342686	0.0199107	-0.16069	-4.31223	0.00120846	0.0165577	-1.25307	1	155098827	F	II		EFNA1 (-1109)	IGR	island	IGR-island	chr1:155098434-155100451	TRUE	NA
cg02997560	0.194638	8.2331	3.07926e-06	0.000166469	4.82125	0.168663	6.20092	6.47924e-05	0.00266624	1.77725	19	3180815	F	II		NCLN (-4783)	IGR	shore	IGR-shore	chr19:3178741-3179986	NA	NA		rs3746071
cg03003434	0.357727	9.20313	9.73015e-07	9.3492e-05	6.01022	0.345502	8.94259	2.1074e-06	0.000495621	5.3221	6	159141722	R	II	SYTL3	SYTL3 (+59371), EZR (+98722)	Body	opensea	Body-opensea		TRUE	TRUE
cg03004126	0.160285	5.23164	0.000220823	0.00262259	0.389501	0.213661	8.99579	1.98786e-06	0.000482682	5.38206	16	11325588	F	II		SOCS1 (+24448), CIITA (+354533)	IGR	shore	IGR-shore	chr16:11327008-11327234	NA	TRUE
cg03029146	0.18066	8.22959	3.09266e-06	0.000166874	4.81676	0.153975	7.32023	1.43879e-05	0.00118229	3.3392	15	77265894	R	II		PSTPIP1 (-21532), RCN2 (+41934)	IGR	opensea	IGR-opensea		NA	TRUE
cg03032512	-0.21612	-8.71515	1.71624e-06	0.000123143	5.42526	-0.165628	-6.84183	2.68427e-05	0.00164171	2.69238	17	77030418	F	II	C1QTNF1	ENGASE (-40609), C1QTNF1 (+10165)	TSS200	opensea	TSS200-opensea		NA	NA
cg03035162	0.288732	9.97349	4.15874e-07	6.38027e-05	6.88314	0.318761	9.017	1.94226e-06	0.000477508	5.40588	14	22993190	F	II		DAD1 (+64985), OR4E2 (+859893)	IGR	opensea	IGR-opensea		NA	NA
cg03103661	-0.2002	-13.7864	1.2015e-08	1.81565e-05	10.4599	-0.160053	-8.27245	4.50384e-06	0.000677872	4.54034	11	15865375	R	II		SOX6 (+632560), INSC (+731405)	IGR	opensea	IGR-opensea		NA	TRUE
cg03109921	-0.24256	-10.6008	2.1621e-07	4.7391e-05	7.55173	-0.151244	-6.84567	2.67057e-05	0.00163765	2.6977	17	40820189	R	II	PLEKHH3	PLEKHH3 (+8780), TUBG2 (+8866)	Body	shore	Body-shore	chr17:40821935-40823573	TRUE	TRUE
cg03130276	-0.192979	-8.35975	2.63455e-06	0.000154225	4.98255	-0.162196	-11.0415	2.53397e-07	0.00023805	7.47928	17	78161482	F	I	CARD14	CARD14 (+17671), SGSH (+32717)	Body	shelf	Body-shelf	chr17:78165077-78165293	TRUE	TRUE		rs35280033
cg03165378	0.217637	9.85432	4.72668e-07	6.72692e-05	6.75196	0.22436	8.3833	3.95967e-06	0.000641136	4.67312	1	153329882	F	II	S100A9	S100A9 (-448)	TSS1500	opensea	TSS1500-opensea		NA	NA
cg03173502	-0.196085	-6.7204	2.29105e-05	0.000545738	2.74024	-0.169049	-8.97922	2.0243e-06	0.000485992	5.36341	6	15505345	R	II	JARID2	DTNBP1 (+157928), JARID2 (+258818)	Body	opensea	Body-opensea		TRUE	NA
cg03176917	0.192505	9.62883	6.04271e-07	7.50235e-05	6.49996	0.179613	5.99676	8.67829e-05	0.00317265	1.47368	19	15578028	R	II		RASAL3 (-2651)	IGR	shelf	IGR-shelf	chr19:15580382-15580863	NA	NA
cg03252770	0.153497	6.42687	3.49616e-05	0.000723487	2.30131	0.15407	5.12958	0.000320358	0.00706512	0.118242	4	154354354	F	II		KIAA0922 (-33147), MND1 (+88553)	IGR	opensea	IGR-opensea		TRUE	NA		rs59967615
cg03258665	-0.208847	-7.56606	7.21252e-06	0.000266793	3.93972	-0.186081	-8.07148	5.70698e-06	0.000752064	4.29597	1	16472461	R	II	EPHA2	EPHA2 (+10121), CLCNKB (+102189)	Body	shelf	Body-shelf	chr1:16475111-16475324	NA	TRUE
cg03271893	-0.167314	-9.4948	7.00778e-07	8.00847e-05	6.34777	-0.186414	-9.22598	1.54875e-06	0.000437724	5.63808	10	102760970	R	II	LZTS2	LZTS2 (+1737), PDZD7 (+29920)	5'UTR	shore	5'UTR-shore	chr10:102756834-102759798	NA	NA
cg03297901	0.221994	11.2762	1.1069e-07	3.66705e-05	8.23265	0.156985	6.96632	2.27599e-05	0.00150237	2.86361	17	76117767	F	I	TMC6	TMC6 (+7011), TNRC6C (+116630)	Body	opensea	Body-opensea		NA	NA
cg03310376	0.309372	15.0098	4.62267e-09	1.32907e-05	11.3994	0.223929	7.3594	1.36886e-05	0.00115274	3.39083	3	12229001	F	II	SYN2	PPARG (-163970), TIMP4 (-28150)	Body	opensea	Body-opensea		NA	TRUE		rs794999
cg03331514	-0.208105	-7.56331	7.23862e-06	0.000267482	3.93598	-0.155285	-6.7042	3.22882e-05	0.00180778	2.50064	7	1577016	R	I	MAFK	MAFK (+6666), TMEM184A (+19050)	5'UTR	shore	5'UTR-shore	chr7:1575736-1575993	NA	TRUE
cg03344767	0.191899	8.9037	1.37445e-06	0.000109614	5.65437	0.160438	4.88844	0.00046943	0.00899617	-0.277372	1	10475318	F	II	PGD	APITD1-CORT (-14841), PGD (+16181)	Body	opensea	Body-opensea		NA	TRUE
cg03398002	-0.239188	-8.41249	2.47011e-06	0.000149286	5.04918	-0.165412	-8.10216	5.50285e-06	0.000742162	4.33358	1	15272082	F	II	KIAA1026	TMEM51 (-206946), KAZN (+346882)	Body	opensea	Body-opensea		TRUE	TRUE	low-CpG:15144666-15144670
cg03411082	0.181324	6.07052	5.93219e-05	0.00103071	1.7523	0.159459	6.81306	2.7894e-05	0.0016714	2.65251	16	433715	F	II	LOC100134368	TMEM8A (-1733)	Body	shore	Body-shore	chr16:431189-432810	NA	NA
cg03412618	-0.203755	-7.43472	8.58057e-06	0.000295865	3.75961	-0.153781	-6.20854	6.40961e-05	0.00264916	1.78847	22	46481099	F	II	LOC400931	WNT7B (-108090), PPARA (-65400)	TSS1500	shore	TSS1500-shore	chr22:46481815-46482024	TRUE	NA
cg03429643	0.169153	5.91589	7.50265e-05	0.00121591	1.50852	0.175304	4.97988	0.000405721	0.00821498	-0.126425	2	99280963	R	II	MGAT4A	UNC50 (+55921), MGAT4A (+66626)	TSS1500	opensea	TSS1500-opensea		NA	NA
cg03459656	0.180206	7.39252	9.0771e-06	0.000306361	3.70126	0.151494	5.78617	0.00011802	0.00381796	1.15434	17	42467307	R	II	ITGA2B	ITGA2B (-434)	TSS1500	shelf	TSS1500-shelf	chr17:42462135-42463579	NA	NA
cg03473518	0.174491	8.32006	2.76599e-06	0.000158125	4.93221	0.177663	5.93736	9.4585e-05	0.00334565	1.38425	13	20805656	R	II	GJB6	GJB6 (+878)	5'UTR	shore	5'UTR-shore	chr13:20806016-20806867	NA	TRUE
cg03505148	-0.199028	-8.32475	2.75012e-06	0.000157502	4.93816	-0.163551	-9.41947	1.26036e-06	0.000403464	5.84909	12	58131345	F	I	AGAP2	AGAP2 (+684)	1stExon	island	1stExon-island	chr12:58130870-58132047	NA	TRUE
cg03507641	0.313229	10.8314	1.71369e-07	4.36759e-05	7.78853	0.297737	11.3237	1.95627e-07	0.000233791	7.73978	12	1598243	R	II	ERC1	FBXL14 (+105088), ERC1 (+497839)	Body	opensea	Body-opensea		NA	TRUE
cg03509898	-0.274423	-10.1036	3.62151e-07	5.99221e-05	7.02477	-0.198764	-7.36922	1.3519e-05	0.00114633	3.40375	14	104190750	R	II	ZFYVE21	ZFYVE21 (+8683), PPP1R13B (+123177)	Body	shelf	Body-shelf	chr14:104193901-104194627	TRUE	TRUE
cg03518729	0.415996	12.2087	4.63408e-08	2.71106e-05	9.11224	0.321204	7.46421	1.19909e-05	0.00107712	3.52802	1	235147744	R	II		IRF2BP2 (-402473), TOMM20 (+144507)	IGR	opensea	IGR-opensea		TRUE	TRUE
cg03519577	0.179281	5.63708	0.000115556	0.00164092	1.06044	0.156125	5.66175	0.00014194	0.00426884	0.962696	20	4795886	F	II	RASSF2	PRNT (-74572), RASSF2 (+8405)	5'UTR	opensea	5'UTR-opensea		NA	TRUE		rs6116527
cg03520342	0.239739	6.49271	3.17677e-05	0.000679312	2.4008	0.211608	8.00272	6.19472e-06	0.000781386	4.21126	6	32920784	R	II	HLA-DMA	ENSG00000248993 (+115), HLA-DMA (+115)	1stExon	opensea	1stExon-opensea		TRUE	TRUE
cg03544474	0.265195	9.13753	1.04871e-06	9.70113e-05	5.93308	0.247643	6.26139	5.94844e-05	0.00253888	1.86604	3	126206070	R	II	UROC1	ZXDC (-11308), UROC1 (+30526)	Body	opensea	Body-opensea		TRUE	NA
cg03577157	0.302432	8.88869	1.39879e-06	0.000110792	5.63626	0.267835	6.59278	3.75633e-05	0.00196809	2.34351	5	80716263	F	II	RNU5E	ACOT12 (-26301), SSBP2 (+330809)	Body	opensea	Body-opensea		NA	TRUE
cg03611852	-0.201919	-7.13866	1.27911e-05	0.000376323	3.34536	-0.153141	-5.77103	0.000120687	0.00386647	1.13113	17	43205539	F	II	PLCD3	ACBD4 (-4428), PLCD3 (+4352)	Body	shelf	Body-shelf	chr17:43209347-43210746	NA	TRUE
cg03621504	0.239545	8.89214	1.39315e-06	0.000110472	5.64043	0.19489	5.80647	0.000114543	0.00374854	1.1854	12	116571240	F	II	MED13L	MED13L (+143903)	Body	opensea	Body-opensea		NA	TRUE
cg03635766	-0.322424	-10.8287	1.71827e-07	4.37284e-05	7.78581	-0.239523	-7.78121	8.09622e-06	0.00088727	3.93454	17	38607865	F	II	IGFBP4	IGFBP4 (+8152), TNS4 (+49984)	Body	opensea	Body-opensea		TRUE	TRUE
cg03650550	-0.166037	-5.30596	0.000195766	0.00239648	0.51418	-0.16291	-11.3864	1.8483e-07	0.000231962	7.79683	4	83675797	R	II	MIR575	TMEM150C (-192430), SCD5 (+44213)	TSS1500	opensea	TSS1500-opensea		NA	NA
cg03652336	0.251793	8.9941	1.23719e-06	0.000104129	5.76282	0.176929	5.11856	0.000325941	0.00713844	0.100339	4	141017399	F	II	MAML3	MAML3 (+57939), MGST2 (+430477)	Body	opensea	Body-opensea		NA	TRUE
cg03653573	0.304987	9.65644	5.86224e-07	7.39448e-05	6.53109	0.288755	7.2293	1.61635e-05	0.00125733	3.21858	5	131762326	F	II	C5orf56	SLC22A5 (+56882), IRF1 (+64164)	Body	opensea	Body-opensea		TRUE	NA	low-CpG:131790207-131790302
cg03689552	0.314355	10.0688	3.75722e-07	6.1149e-05	6.98711	0.189884	5.22586	0.000275665	0.00643074	0.273968	16	3292971	R	II	MEFV	ZNF200 (-7804), MEFV (+13656)	3'UTR	opensea	3'UTR-opensea		NA	NA
cg03699566	-0.304391	-9.83353	4.83401e-07	6.7679e-05	6.72894	-0.221936	-7.93793	6.69545e-06	0.000809027	4.13094	11	71900652	R	II	FOLR1	FOLR1 (-606)	1stExon	opensea	1stExon-opensea		NA	NA
cg03699843	0.246684	10.521	2.34558e-07	4.91704e-05	7.46864	0.151829	6.7231	3.14751e-05	0.00178468	2.52712	16	50701064	R	II	SNX20	SNX20 (+14199), NKD1 (+118823)	3'UTR	opensea	3'UTR-opensea		NA	NA
cg03700171	-0.330332	-9.5994	6.24165e-07	7.60241e-05	6.4667	-0.217059	-6.86541	2.60128e-05	0.00161539	2.72498	15	78748272	R	II	IREB2	HYKK (-51634), IREB2 (+17741)	Body	opensea	Body-opensea		NA	TRUE
cg03706086	0.250195	12.7479	2.87394e-08	2.32886e-05	9.59161	0.186016	6.31797	5.49375e-05	0.00242455	1.94865	8	71381216	R	II		NCOA2 (-65176), TRAM1 (+139388)	IGR	opensea	IGR-opensea		NA	TRUE
cg03726817	0.220564	8.19009	3.24802e-06	0.000171548	4.76605	0.219233	9.59834	1.04488e-06	0.000379816	6.04082	12	62650767	F	II		USP15 (-3371)	IGR	shelf	IGR-shelf	chr12:62653865-62654677	NA	NA
cg03742724	-0.280076	-11.5133	8.82067e-08	3.36894e-05	8.4627	-0.16688	-7.27015	1.53384e-05	0.00122278	3.2729	6	161838997	R	II	PARK2	AGPAT4 (-143904)	Body	opensea	Body-opensea		NA	TRUE
cg03744842	0.222281	9.38116	7.95616e-07	8.46442e-05	6.2173	0.178828	6.16781	6.79105e-05	0.00273844	1.72842	7	45067319	F	II	CCM2	CCM2 (+694)	Body	opensea	Body-opensea		NA	TRUE		rs77090093
cg03745491	-0.263968	-7.84572	5.01668e-06	0.000216939	4.31599	-0.165728	-6.0742	7.76248e-05	0.00295954	1.58953	19	6476951	F	II	DENND1C	DENND1C (+4868), CRB3 (+12657)	Body	island	Body-island	chr19:6476682-6477127	TRUE	NA
cg03753191	0.241482	9.51285	6.86873e-07	7.95217e-05	6.36836	0.241985	8.70408	2.74733e-06	0.000554071	5.04954	13	43566902	F	II	EPSTI1	DNAJC15 (-30437), TNFSF11 (+418613)	TSS1500	shore	TSS1500-shore	chr13:43566074-43566508	NA	NA
cg03775372	-0.250704	-12.8274	2.6826e-08	2.28775e-05	9.66053	-0.17174	-10.37	4.80004e-07	0.000289672	6.83302	10	13830045	F	II	FRMD4A	PRPF18 (+201118), FRMD4A (+542838)	Body	opensea	Body-opensea		TRUE	TRUE
cg03784048	0.151077	7.2751	1.06272e-05	0.000336221	3.53768	0.169822	4.79702	0.000543756	0.0098942	-0.429381	16	9229746	F	II		USP7 (-172405)	IGR	opensea	IGR-opensea		NA	NA		rs8050335
cg03785076	-0.234263	-8.26971	2.94296e-06	0.000162677	4.86808	-0.208334	-12.0648	1.01702e-07	0.000201898	8.39478	2	241936915	R	II	SNED1	SNED1 (-1340)	TSS1500	shore	TSS1500-shore	chr2:241937716-241938468	NA	TRUE
cg03821121	0.283148	8.18279	3.27766e-06	0.000172275	4.75666	0.218496	6.9218	2.41378e-05	0.00155278	2.80262	11	12148288	F	II	MICAL2	MICALCL (-160159), MICAL2 (+16150)	5'UTR	opensea	5'UTR-opensea		TRUE	TRUE
cg03837313	-0.249637	-10.4714	2.46805e-07	5.02713e-05	7.4167	-0.166103	-9.69965	9.40761e-07	0.000365474	6.14802	11	57195350	F	II	SLC43A3	SLC43A3 (-932)	TSS1500	shore	TSS1500-shore	chr11:57194340-57194650	TRUE	NA			rs79962772
cg03857198	0.256433	10.6477	2.06156e-07	4.678e-05	7.60027	0.205182	4.79013	0.000549839	0.00995952	-0.440882	3	152927597	F	II		ARHGEF26 (-911195), RAP2B (+47568)	IGR	opensea	IGR-opensea		NA	TRUE
cg03879160	0.172482	7.07412	1.39744e-05	0.000397445	3.25352	0.233895	9.22836	1.5448e-06	0.000437223	5.64071	2	173508156	R	II		RAPGEF4 (-92413), PDK1 (+87377)	IGR	opensea	IGR-opensea		NA	TRUE
cg03880642	0.181214	7.89625	4.70271e-06	0.000209351	4.38294	0.170102	7.21458	1.64726e-05	0.00127041	3.19894	10	105560568	F	II	SH3PXD2A	SH3PXD2A (+54596), NEURL (+306832)	Body	opensea	Body-opensea		NA	TRUE
cg03886558	-0.230591	-7.08506	1.37659e-05	0.000393514	3.26912	-0.157435	-6.38383	5.01079e-05	0.00230233	2.04423	12	57869490	F	II	ARHGAP9	ARHGAP9 (+4143), GLI1 (+15569)	Body	island	Body-island	chr12:57869075-57870182	TRUE	TRUE		rs524522
cg03889013	0.205712	6.28413	4.31184e-05	0.000829315	2.08355	0.189031	8.49794	3.47063e-06	0.000606945	4.80896	10	134143489	F	II		INPP5A (-207835), STK32C (-22045)	IGR	shore	IGR-shore	chr10:134145177-134146025	TRUE	NA			rs35628161
cg03906444	0.153658	5.68657	0.000106943	0.00155358	1.14077	0.153379	5.25161	0.000264866	0.00627013	0.3154	15	67122959	F	II		SMAD3 (-235224), SMAD6 (+128393)	IGR	opensea	IGR-opensea		TRUE	TRUE		rs78582923	rs79270607
cg03919488	0.230497	8.55296	2.08355e-06	0.000136391	5.22502	0.213785	5.84404	0.000108391	0.00362482	1.24273	12	63179691	F	II	PPM1H	PPM1H (+149126), MON2 (+319094)	Body	opensea	Body-opensea		TRUE	TRUE		rs78912506
cg03943605	-0.259839	-9.52005	6.81403e-07	7.92797e-05	6.37658	-0.209848	-7.06969	1.9875e-05	0.00139875	3.00422	10	76818994	F	II	DUPD1	DUPD1 (-722)	TSS1500	opensea	TSS1500-opensea		NA	TRUE
cg03984375	-0.204628	-7.62282	6.69517e-06	0.00025529	4.01689	-0.157173	-6.58744	3.78381e-05	0.00197683	2.33594	22	46484046	R	II	LOC400931	WNT7B (-111037), PPARA (-62453)	Body	shelf	Body-shelf	chr22:46481815-46482024	TRUE	TRUE
cg04065472	0.230111	8.38173	2.56462e-06	0.00015222	5.01036	0.195048	11.5165	1.6444e-07	0.0002246	7.91418	2	131148175	R	II		CFC1B (-130595), PTPN18 (+34595)	IGR	shore	IGR-shore	chr2:131148591-131149416	NA	NA
cg04087571	0.253068	8.5067	2.20316e-06	0.000140325	5.16736	0.26674	10.274	5.27393e-07	0.000298114	6.73742	11	116723030	F	II	SIK3	APOA1 (-14364), SIK3 (+245963)	Body	opensea	Body-opensea		NA	TRUE
cg04098585	0.162734	7.82703	5.13842e-06	0.000219897	4.29115	0.156259	7.94868	6.60949e-06	0.000805077	4.1443	2	204571215	F	II	CD28	CD28 (-56)	5'UTR	opensea	5'UTR-opensea		NA	NA
cg04099543	0.285785	9.6628	5.82153e-07	7.37256e-05	6.53824	0.266834	8.15321	5.18041e-06	0.000718631	4.39592	11	72983405	F	II	P2RY6	P2RY6 (+158)	5'UTR	opensea	5'UTR-opensea		TRUE	TRUE
cg04154027	-0.216692	-9.66581	5.80235e-07	7.36335e-05	6.54163	-0.165942	-7.76145	8.29413e-06	0.00089906	3.90956	5	78985588	R	I	CMYA5	CMYA5 (-112)	TSS200	opensea	TSS200-opensea		NA	TRUE	high-CpG:79021199-79021441
cg04157161	-0.193759	-7.86559	4.89063e-06	0.000213695	4.34235	-0.169699	-9.3524	1.35316e-06	0.000413725	5.77638	17	7906847	F	I	GUCY2D	GUCY2D (+935)	Body	island	Body-island	chr17:7905927-7907445	NA	TRUE
cg04167096	0.296967	12.9931	2.3263e-08	2.21563e-05	9.80292	0.191297	10.8758	2.95749e-07	0.000242482	7.32332	2	227001602	F	II		IRS1 (+662873), NYAP2 (+736238)	IGR	opensea	IGR-opensea		NA	TRUE
cg04184716	0.322802	8.18986	3.24897e-06	0.000171559	4.76575	0.241355	4.87324	0.000480999	0.00914427	-0.302557	14	75084887	R	II		LTBP2 (-5853), AREL1 (+94931)	IGR	opensea	IGR-opensea		NA	TRUE
cg04212021	0.220933	8.16943	3.33263e-06	0.000173876	4.73945	0.241561	8.11168	5.44111e-06	0.000737402	4.34523	5	180231084	F	II	MGAT1	OR2Y1 (-63985), MGAT1 (+5745)	5'UTR	shore	5'UTR-shore	chr5:180229375-180230147	NA	NA
cg04242898	-0.216486	-8.1858	3.26542e-06	0.000172096	4.76053	-0.158441	-6.95671	2.30499e-05	0.00151045	2.85047	22	43043131	F	II	CYB5R3	CYB5R3 (-2616)	TSS200	shore	TSS200-shore	chr22:43045009-43045679	NA	NA		rs5996204
cg04243822	-0.24866	-9.1138	1.07763e-06	9.81459e-05	5.90507	-0.151666	-8.06129	5.77659e-06	0.00075848	4.28345	17	77030221	R	II	C1QTNF1	ENGASE (-40806), C1QTNF1 (+9968)	5'UTR	opensea	5'UTR-opensea		NA	NA
cg04272613	-0.429934	-12.7132	2.96228e-08	2.34125e-05	9.5613	-0.348225	-8.28386	4.44425e-06	0.000675704	4.55407	14	59721173	F	II	DAAM1	DAAM1 (-9000), DACT1 (+616276)	5'UTR	opensea	5'UTR-opensea		NA	TRUE
cg04276058	0.180983	8.34692	2.67628e-06	0.000155375	4.9663	0.160464	9.72079	9.20489e-07	0.000363084	6.17026	1	19254031	R	II	IFFO2	ALDH4A1 (-24756), IFFO2 (+29149)	Body	opensea	Body-opensea		TRUE	TRUE
cg04279411	0.25182	9.94941	4.26728e-07	6.44701e-05	6.85675	0.279712	7.00425	2.16522e-05	0.00145968	2.91538	1	230645569	R	II		COG2 (-132669), PGBD5 (-132178)	IGR	opensea	IGR-opensea		TRUE	TRUE
cg04363470	-0.238027	-9.90334	4.48358e-07	6.5655e-05	6.80608	-0.210931	-9.42862	1.24824e-06	0.000402639	5.85898	11	7597814	R	II	PPFIBP2	PPFIBP2 (+62813), CYB5R2 (+97625)	Body	opensea	Body-opensea		NA	NA
cg04369651	-0.222161	-9.59465	6.27446e-07	7.62132e-05	6.46131	-0.165419	-10.599	3.84572e-07	0.000267917	7.05773	2	1821101	F	II	MYT1L	PXDN (-72823), MYT1L (+513787)	Body	opensea	Body-opensea		NA	TRUE
cg04377609	-0.185131	-5.87592	7.97657e-05	0.00126786	1.44495	-0.177925	-5.39115	0.000213643	0.00547403	0.538302	3	9358914	R	II		SRGAP3 (-67851), THUMPD3 (-45822)	IGR	opensea	IGR-opensea		NA	TRUE
cg04379703	0.218542	9.00063	1.22786e-06	0.000103755	5.77062	0.166003	5.98855	8.7819e-05	0.00319809	1.46135	3	13053208	R	II	IQSEC1	IQSEC1 (-44040), NUP210 (+408601)	Body	opensea	Body-opensea		NA	TRUE
cg04387396	0.210884	7.56736	7.20012e-06	0.000266586	3.94151	0.167453	5.85908	0.000106029	0.00358241	1.26562	10	72593165	F	II	SGPL1	SGPL1 (+17439), PCBD1 (+55376)	Body	opensea	Body-opensea		NA	TRUE
cg04399632	0.192156	9.65019	5.90257e-07	7.42289e-05	6.52405	0.163285	7.23044	1.614e-05	0.00125606	3.22009	16	11837547	R	II	TXNDC11	TXNDC11 (-813)	TSS1500	shore	TSS1500-shore	chr16:11836073-11837092	NA	NA			rs73519630
cg04438074	-0.254233	-10.4149	2.61589e-07	5.16453e-05	7.35731	-0.173022	-9.18223	1.62338e-06	0.000444365	5.58985	10	63422539	R	II	C10orf107	ARID5B (-238520), TMEM26 (-209331)	TSS200	island	TSS200-island	chr10:63422538-63423105	TRUE	TRUE
cg04452432	-0.272182	-10.7125	1.93081e-07	4.5705e-05	7.66705	-0.213634	-7.16631	1.7531e-05	0.00131458	3.13437	16	57406511	F	II	CX3CL1	CX3CL1 (+141)	1stExon	opensea	1stExon-opensea		TRUE	TRUE
cg04465154	0.231745	8.49261	2.24103e-06	0.000141419	5.14975	0.321196	10.4894	4.27415e-07	0.00028141	6.95071	8	9045558	F	II		TNKS (-367866), PPP1R3B (-37352)	IGR	opensea	IGR-opensea		NA	NA		rs7819129
cg04498014	-0.163883	-8.22617	3.10581e-06	0.000167212	4.81237	-0.151635	-7.59657	1.0163e-05	0.000989984	3.69928	17	76037250	F	II	TNRC6C	TNRC6C (+36113), TMC6 (+87528)	5'UTR	island	5'UTR-island	chr17:76037074-76037323	TRUE	NA			rs62078556
cg04523603	-0.2218	-9.41341	7.67374e-07	8.32084e-05	6.25446	-0.189024	-8.47357	3.56885e-06	0.000616016	4.78021	1	3622085	R	II	TP73	SMIM1 (-67267), TP73 (+53001)	Body	shore	Body-shore	chr1:3623318-3623521	NA	NA
cg04527918	-0.200286	-6.83049	1.96092e-05	0.000493535	2.90181	-0.158273	-7.39067	1.31566e-05	0.00112875	3.43191	2	27531170	F	II	UCN	UCN (+143)	TSS200	island	TSS200-island	chr2:27529083-27531465	TRUE	NA		rs77131692
cg04528771	0.196191	6.74755	2.20448e-05	0.000531866	2.78023	0.180032	5.89464	0.000100658	0.00347766	1.31961	17	27893087	R	II	ABHD15	TP53I13 (-2575), ABHD15 (+1068)	Body	island	Body-island	chr17:27893086-27896078	NA	NA
cg04587617	-0.239385	-16.0631	2.14592e-09	1.00924e-05	12.1443	-0.167126	-12.7611	5.67472e-08	0.000178996	8.97422	17	37907944	R	I		GRB7 (+12920), IKZF3 (+112497)	IGR	shelf	IGR-shelf	chr17:37910088-37911190	NA	NA
cg04622795	0.167756	5.97983	6.80557e-05	0.00113545	1.60973	0.207939	7.70572	8.88068e-06	0.000929568	3.83887	2	73158609	F	II	EMX1	EMX1 (+14005), SFXN5 (+140356)	Body	opensea	Body-opensea		TRUE	TRUE			rs10196568
cg04658679	-0.310835	-13.4135	1.63209e-08	1.98483e-05	10.156	-0.159345	-9.20084	1.59116e-06	0.000440756	5.6104	12	125185923	R	II		NCOR2 (-206125), SCARB1 (+162470)	IGR	opensea	IGR-opensea		TRUE	TRUE
cg04663932	0.264791	10.9959	1.45534e-07	4.09843e-05	7.95476	0.202072	6.90307	2.47441e-05	0.00157343	2.77687	7	73508618	F	II	LIMK1	EIF4H (-79957), LIMK1 (+10348)	Body	opensea	Body-opensea		TRUE	TRUE
cg04681845	0.163336	5.24377	0.000216514	0.00258404	0.409897	0.16677	4.73507	0.000601105	0.0105487	-0.533017	2	153283485	R	II	FMNL2	ARL6IP6 (-290943), FMNL2 (+91734)	Body	opensea	Body-opensea		NA	TRUE
cg04723449	-0.280492	-11.2406	1.14568e-07	3.73104e-05	8.19772	-0.199062	-6.67448	3.36131e-05	0.0018492	2.45889	16	23420567	R	I	COG7	COG7 (+43934), SCNN1B (+106976)	Body	opensea	Body-opensea		NA	TRUE
cg04757345	0.242156	10.1076	3.60606e-07	5.9866e-05	7.02914	0.166697	4.91449	0.00045027	0.00876917	-0.234254	4	128918835	F	II	C4orf29	LARP1B (-63588), MFSD8 (-31731)	Body	opensea	Body-opensea		NA	NA
cg04761746	0.165554	8.65116	1.85211e-06	0.000127927	5.34662	0.18454	7.7325	8.59346e-06	0.000913295	3.87288	4	141177756	F	II	SCOC	SCOC (-116908), MAML3 (-102418)	TSS1500	shelf	TSS1500-shelf	chr4:141173834-141174567	TRUE	NA
cg04792034	-0.231365	-10.1852	3.3229e-07	5.78693e-05	7.11281	-0.185828	-9.50146	1.15615e-06	0.000393503	5.93737	12	58263161	R	I		XRCC6BP1 (-72199), CTDSP2 (-22639)	IGR	shelf	IGR-shelf	chr12:58258986-58259496	NA	TRUE
cg04798016	-0.208899	-9.77139	5.17081e-07	7.00167e-05	6.65987	-0.158071	-7.64353	9.58843e-06	0.000961983	3.75952	11	65375067	F	I	MAP3K11	KCNK7 (-11600), MAP3K11 (+6646)	Body	island	Body-island	chr11:65374699-65375308	TRUE	TRUE
cg04821942	-0.177925	-9.90181	4.49092e-07	6.57349e-05	6.80441	-0.152207	-6.93615	2.36842e-05	0.00153495	2.8223	13	99629970	R	II	DOCK9	DOCK9 (+274)	Body	opensea	Body-opensea		NA	TRUE			rs34071102
cg04842880	-0.214236	-9.45259	7.34508e-07	8.19187e-05	6.29946	-0.150883	-11.126	2.34361e-07	0.00023805	7.55798	1	10847541	R	I	CASZ1	CASZ1 (+9164), PEX14 (+312597)	5'UTR	opensea	5'UTR-opensea		NA	NA
cg04890480	-0.201774	-7.59682	6.92699e-06	0.000260422	3.9816	-0.178233	-12.8912	5.10461e-08	0.000178996	9.07885	1	181073734	R	II		CACNA1E (-379147), MR1 (+70595)	IGR	shore	IGR-shore	chr1:181073917-181075002	NA	NA
cg04896832	-0.236647	-8.51883	2.1711e-06	0.000139142	5.1825	-0.178002	-6.28843	5.72635e-05	0.00248186	1.90557	1	10745727	F	I	CASZ1	CASZ1 (+110978), PEX14 (+210783)	Body	opensea	Body-opensea		NA	TRUE		rs76421288
cg04899446	-0.280255	-18.4068	4.53907e-10	8.98229e-06	13.6204	-0.225841	-10.6798	3.55972e-07	0.000261073	7.13596	1	10739980	F	II	CASZ1	CASZ1 (+116725), PEX14 (+205036)	Body	opensea	Body-opensea		TRUE	NA
cg04902929	-0.242586	-9.62606	6.06117e-07	7.50931e-05	6.49683	-0.185657	-7.75034	8.40758e-06	0.000903284	3.8955	1	116958941	R	II	C1orf203	ATP1A1 (+42452), CD58 (+154720)	Body	shelf	Body-shelf	chr1:116961182-116961542	NA	NA
cg04935109	0.190711	6.85576	1.89254e-05	0.000482765	2.93866	0.155194	3.72259	0.00332205	0.0321626	-2.28834	3	187086530	R	II	RTP4	RTP4 (+410)	Body	opensea	Body-opensea		TRUE	NA
cg04947157	0.152935	6.35116	3.90612e-05	0.000779315	2.18617	0.150059	6.04899	8.04875e-05	0.00302424	1.55191	17	76128481	F	II	TMC8	TMC6 (-3703), TMC8 (+1614)	Body	shore	Body-shore	chr17:76127521-76128406	NA	NA
cg04955246	-0.246812	-9.68824	5.66158e-07	7.29319e-05	6.56684	-0.202156	-9.61091	1.03131e-06	0.000378776	6.05417	17	64720790	F	II	PRKCA	CACNG5 (-110445), PRKCA (+421846)	Body	opensea	Body-opensea		NA	TRUE		rs79784347
cg04957377	-0.259347	-7.60749	6.83087e-06	0.00025851	3.99609	-0.16555	-7.25577	1.56237e-05	0.00123412	3.25379	14	21507259	R	II		RNASE13 (-4315), RNASE7 (-3126)	IGR	opensea	IGR-opensea		TRUE	TRUE
cg04961225	0.322572	13.0345	2.24548e-08	2.21563e-05	9.83821	0.322074	8.92232	2.15496e-06	0.00049939	5.29917	12	91332479	F	II		EPYC (+66324)	IGR	opensea	IGR-opensea		NA	TRUE
cg04987734	0.21712	6.90918	1.75622e-05	0.000460704	3.01628	0.182468	8.48441	3.5248e-06	0.000612672	4.79301	14	103415873	R	II	CDC42BPB	AMN (+26880), CDC42BPB (+107926)	Body	opensea	Body-opensea		NA	TRUE
cg04998379	0.177316	7.03564	1.47352e-05	0.000411113	3.19849	0.156051	5.50203	0.000180459	0.00494039	0.713461	4	129491708	F	II		PGRMC2 (-281724), PHF17 (-239071)	IGR	opensea	IGR-opensea		NA	TRUE
cg05000446	0.231105	8.28547	2.88629e-06	0.000161159	4.88819	0.151258	5.59689	0.000156408	0.00452811	0.861929	9	35042395	R	II	C9orf131	VCP (+30851), DNAJB5 (+52757)	1stExon	opensea	1stExon-opensea		NA	NA
cg05054998	-0.311609	-13.418	1.62594e-08	1.98483e-05	10.1597	-0.259492	-12.0213	1.05579e-07	0.000201898	8.35747	21	46378625	F	I	C21orf70	ADARB1 (-115868), C21orf67 (-18865)	Body	island	Body-island	chr21:46378278-46378645	TRUE	TRUE
cg05057534	0.279099	9.12176	1.06785e-06	9.77242e-05	5.91446	0.206636	4.90221	0.000459192	0.00887629	-0.254555	2	28497669	R	II	BRE	RBKS (-383704), FOSL2 (-118056)	Body	opensea	Body-opensea		NA	TRUE
cg05146756	0.226102	6.10658	5.61866e-05	0.00099069	1.80868	0.243824	5.55733	0.000165997	0.00468699	0.800162	9	21558871	R	II	LOC554202	MTAP (-243671), IFNE (-76559)	Body	shore	Body-shore	chr9:21559133-21559816	NA	NA
cg05202347	-0.271017	-13.0028	2.30704e-08	2.21563e-05	9.81122	-0.153911	-7.18063	1.72095e-05	0.00129916	3.15356	15	70381525	F	II	TLE3	TLE3 (+8990), RPLP1 (+636402)	Body	opensea	Body-opensea		NA	TRUE
cg05230392	-0.2309	-11.8494	6.43663e-08	2.98901e-05	8.78118	-0.220477	-10.9312	2.80793e-07	0.000242217	7.37571	17	55976522	F	II	CUEDC1	MRPS23 (-49105), VEZF1 (+88991)	5'UTR	opensea	5'UTR-opensea		TRUE	TRUE
cg05235171	-0.215558	-10.1708	3.37337e-07	5.83143e-05	7.09739	-0.163681	-7.96392	6.48956e-06	0.000798158	4.16322	11	117958104	R	II	TMPRSS4	TMPRSS4 (+10300), SCN4B (+65431)	Body	opensea	Body-opensea		NA	NA
cg05239310	0.236491	8.28439	2.89016e-06	0.0001612	4.8868	0.186706	8.05451	5.82337e-06	0.000761341	4.27512	14	95651984	F	II	CLMN	DICER1 (-27637), CLMN (+134259)	3'UTR	opensea	3'UTR-opensea		NA	TRUE
cg05245515	-0.274443	-8.60112	1.9664e-06	0.000132043	5.28479	-0.186959	-5.15337	0.000308646	0.00690146	0.156835	14	21467273	R	II	SLC39A2	SLC39A2 (-176)	TSS200	opensea	TSS200-opensea		TRUE	TRUE
cg05280806	-0.189553	-13.3015	1.79192e-08	2.02399e-05	10.0631	-0.150495	-5.76271	0.000122178	0.00389518	1.11838	17	79366205	F	I		TMEM105 (-61731), ENSG00000171282 (-7335)	IGR	shore	IGR-shore	chr17:79366806-79374742	NA	TRUE
cg05291374	-0.25986	-9.07054	1.1326e-06	0.000100267	5.85383	-0.154868	-9.75242	8.9102e-07	0.000360719	6.20347	11	111847475	F	II	DIXDC1	DLAT (-48063), DIXDC1 (+39548)	TSS1500	shore	TSS1500-shore	chr11:111847927-111848401	TRUE	NA
cg05293365	0.194533	8.42048	2.4462e-06	0.000148409	5.05923	0.170582	7.1185	1.86514e-05	0.0013542	3.07012	15	77287338	R	II	PSTPIP1	PSTPIP1 (-88)	TSS200	opensea	TSS200-opensea		NA	NA
cg05315365	0.161721	8.96744	1.27607e-06	0.000105445	5.73093	0.153026	4.89119	0.000467363	0.0089699	-0.272805	16	82096597	F	II	HSD17B2	HSD17B2 (+27760), MPHOSPH6 (+107234)	Body	opensea	Body-opensea		NA	TRUE
cg05346256	0.201204	7.56263	7.2451e-06	0.0002676	3.93505	0.182823	5.03918	0.000369338	0.0077351	-0.0291417	12	25959372	R	II		IFLTD1 (-253155), RASSF8 (-152619)	IGR	opensea	IGR-opensea		NA	TRUE
cg05376738	0.219242	11.2148	1.17478e-07	3.77437e-05	8.17227	0.271727	10.9784	2.68688e-07	0.00023805	7.42018	1	212923780	F	II	NSL1	BATF3 (-50453), NSL1 (+41344)	Body	opensea	Body-opensea		NA	TRUE
cg05389731	-0.269245	-10.3009	2.944e-07	5.49038e-05	7.2366	-0.195299	-9.12546	1.72606e-06	0.00045492	5.52696	16	75286915	R	II	BCAR1	BCAR1 (+12990), CTRB1 (+34017)	Body	shore	Body-shore	chr16:75284680-75285821	NA	TRUE
cg05413628	0.19978	8.26923	2.94471e-06	0.000162748	4.86747	0.187863	8.68603	2.80363e-06	0.000559495	5.02867	16	1521656	F	I	CLCN7	CCDC154 (-27166), CLCN7 (+3925)	Body	shelf	Body-shelf	chr16:1524520-1525534	NA	NA
cg05444541	-0.184706	-7.98387	4.20711e-06	0.000197081	4.49827	-0.161925	-7.42124	1.26578e-05	0.00110727	3.47195	17	17804740	F	II	TOM1L2	SREBF1 (-64439), TOM1L2 (+70971)	Body	opensea	Body-opensea		TRUE	TRUE
cg05468843	0.202107	7.36633	9.40067e-06	0.000312781	3.66492	0.195381	7.30039	1.47567e-05	0.00119894	3.31297	11	117857990	R	II	IL10RA	IL10RA (+927)	Body	shore	Body-shore	chr11:117856638-117857298	NA	NA
cg05471169	0.198906	9.55981	6.52051e-07	7.75819e-05	6.42181	0.187086	6.00567	8.56728e-05	0.00314663	1.48705	17	80255419	R	I		CSNK1D (-23812), CD7 (+20059)	IGR	shelf	IGR-shelf	chr17:80251357-80251673	TRUE	NA
cg05484949	-0.262996	-9.71951	5.4714e-07	7.17485e-05	6.6019	-0.235757	-8.44107	3.70455e-06	0.000624757	4.74176	17	38708465	F	I		TNS4 (-50616), CCR7 (+13259)	IGR	opensea	IGR-opensea		TRUE	NA		rs34433626
cg05488681	-0.176294	-5.20765	0.000229615	0.00269998	0.349095	-0.167637	-6.68906	3.29561e-05	0.00182959	2.47938	6	74289464	R	II		EEF1A1 (-58723), SLC17A5 (+74414)	IGR	opensea	IGR-opensea		TRUE	TRUE
cg05493001	-0.254203	-14.3492	7.67243e-09	1.49751e-05	10.9027	-0.19904	-12.7672	5.6466e-08	0.000178996	8.97914	19	52195559	R	II	MIR125A	SIGLEC14 (-45505), HAS1 (+31662)	TSS1500	opensea	TSS1500-opensea		NA	NA
cg05515099	0.244723	13.2125	1.93099e-08	2.10432e-05	9.98865	0.205357	7.73958	8.51911e-06	0.000908572	3.88187	3	69482656	R	II		MITF (-305930), FRMD4B (-47432)	IGR	opensea	IGR-opensea		NA	TRUE
cg05524458	-0.24706	-11.5768	8.30605e-08	3.28869e-05	8.52353	-0.186013	-10.9054	2.87652e-07	0.000242482	7.35135	5	10566782	F	II	ANKRD33B	ROPN1L (+125146), DAP (+194602)	Body	shore	Body-shore	chr5:10562816-10565680	NA	TRUE
cg05546763	-0.254214	-11.5157	8.80083e-08	3.36894e-05	8.46498	-0.161191	-10.9356	2.79621e-07	0.000241806	7.37994	14	95983383	F	II		SYNE3 (-41210), GLRX5 (-17547)	IGR	island	IGR-island	chr14:95982498-95983533	NA	NA
cg05595692	0.192478	5.98366	6.766e-05	0.00113103	1.61578	0.170408	4.96511	0.00041536	0.00832662	-0.15073	2	75059313	F	II	HK2	HK2 (-1795)	TSS1500	shore	TSS1500-shore	chr2:75060879-75062664	NA	NA
cg05626226	0.186544	6.30184	4.2005e-05	0.000815474	2.11071	0.163868	6.26575	5.91205e-05	0.00253038	1.87242	4	106515450	R	II	FLJ20184	GSTCD (-114525), ARHGEF38 (+41671)	Body	opensea	Body-opensea		NA	NA
cg05628702	-0.232517	-9.24661	9.26076e-07	9.12002e-05	6.0611	-0.195522	-7.05162	2.03495e-05	0.00141569	2.97975	20	35491052	F	II	C20orf117	DSN1 (-88898), SOGA1 (+1037)	Body	island	Body-island	chr20:35491001-35492805	NA	NA
cg05647733	-0.278795	-13.8785	1.11523e-08	1.73854e-05	10.5336	-0.179649	-5.82191	0.000111972	0.00369731	1.20898	12	106474322	R	II	NUAK1	APPL2 (-844461), NUAK1 (+59489)	Body	opensea	Body-opensea		NA	TRUE
cg05654103	0.166303	17.0828	1.0655e-09	9.89373e-06	12.8152	0.165515	7.01271	2.14132e-05	0.00145459	2.92689	2	24586381	R	II		ITSN2 (-2798)	IGR	shelf	IGR-shelf	chr2:24582620-24583611	NA	NA
cg05654164	-0.257507	-8.37824	2.57561e-06	0.000152534	5.00594	-0.166129	-8.93498	2.12513e-06	0.000497489	5.31349	1	85725892	R	II	C1orf52	SYDE2 (-59163), BCL10 (+16881)	TSS1500	shore	TSS1500-shore	chr1:85724701-85725524	NA	NA
cg05656364	0.205083	7.85466	4.95953e-06	0.000215352	4.32786	0.196434	9.10786	1.75929e-06	0.000458464	5.5074	2	85804732	F	II	VAMP8	VAMP8 (+118)	5'UTR	opensea	5'UTR-opensea		TRUE	NA	low-CpG:85658173-85658249
cg05668853	-0.177399	-6.3569	3.87333e-05	0.000775473	2.19492	-0.179302	-6.33409	5.37109e-05	0.00239167	1.9721	17	27044169	R	II	RAB34	RPL23A (-2242), RAB34 (+1117)	Body	island	Body-island	chr17:27044168-27045049	NA	NA
cg05675514	0.190754	8.66045	1.83168e-06	0.000127046	5.35807	0.176415	4.66906	0.000669277	0.0113119	-0.643991	6	22026015	R	II	FLJ22536	PRL (+271715), SOX4 (+432043)	Body	opensea	Body-opensea		NA	TRUE
cg05693489	0.208496	9.26462	9.07356e-07	9.0174e-05	6.08212	0.153375	7.21362	1.64929e-05	0.00127101	3.19766	6	32813441	F	II	TAP1	PSMB8 (-1617)	Body	shore	Body-shore	chr6:32811494-32811839	NA	NA
cg05697726	0.221562	8.6296	1.90045e-06	0.00012959	5.32002	0.169296	6.44175	4.62345e-05	0.00220194	2.1278	6	32812933	F	II	PSMB8	PSMB8 (-1109)	TSS1500	shore	TSS1500-shore	chr6:32811494-32811839	NA	NA		rs16871014
cg05707236	-0.213212	-11.2332	1.15393e-07	3.74554e-05	8.19044	-0.207868	-8.53626	3.32197e-06	0.000595469	4.85405	2	29204695	F	II	FAM179A	WDR43 (+87186), C2orf71 (+92432)	5'UTR	opensea	5'UTR-opensea		NA	TRUE
cg05798664	0.177973	6.31315	4.13095e-05	0.00080695	2.12805	0.176226	4.85443	0.00049574	0.00932407	-0.333782	1	36825645	F	II	STK40	EVA1B (-35890), STK40 (+25840)	Body	opensea	Body-opensea		NA	TRUE
cg05824218	-0.177446	-8.44106	2.38566e-06	0.000146294	5.08513	-0.203865	-8.45005	3.66652e-06	0.000622976	4.75239	17	38499096	F	II	RARA	GJD3 (+20971), RARA (+33650)	1stExon	shore	1stExon-shore	chr17:38497527-38498963	NA	NA
cg05851542	-0.188335	-8.29163	2.86447e-06	0.000160561	4.89603	-0.151862	-5.26689	0.000258669	0.00617854	0.339948	3	9989156	R	II	PRRT3	PRRT3 (+4922), CRELD1 (+13616)	Body	island	Body-island	chr3:9987895-9989619	NA	NA
cg05871756	0.246606	10.6428	2.07193e-07	4.68637e-05	7.59516	0.210081	6.12824	7.18484e-05	0.00282705	1.66986	5	173216171	F	II		BOD1 (-172508), CPEB4 (-99112)	IGR	opensea	IGR-opensea		TRUE	TRUE		rs73806617
cg05874176	0.315502	17.3105	9.16134e-10	9.89373e-06	12.9588	0.303981	12.0588	1.02228e-07	0.000201898	8.38964	2	172019979	F	II	TLK1	TLK1 (-2636)	5'UTR	shelf	5'UTR-shelf	chr2:172016538-172017028	NA	NA
cg05882745	-0.187328	-9.16128	1.0206e-06	9.57868e-05	5.96106	-0.153032	-8.13688	5.28127e-06	0.000725674	4.37601	11	6260271	F	II	CNGA4	FAM160A2 (-4330), CNGA4 (-51)	TSS200	shore	TSS200-shore	chr11:6261340-6261735	NA	NA
cg05895403	-0.213369	-8.16857	3.33618e-06	0.000173931	4.73835	-0.158239	-8.89601	2.21844e-06	0.000506707	5.26935	16	31150380	R	II	PRSS36	PRSS8 (-3297)	3'UTR	shelf	3'UTR-shelf	chr16:31153556-31154474	TRUE	NA
cg05898524	-0.252265	-12.4345	3.78534e-08	2.50355e-05	9.31552	-0.166939	-9.04839	1.87684e-06	0.000471427	5.44104	1	156083276	R	II	LMNA	LMNA (-1222)	TSS1500	shore	TSS1500-shore	chr1:156084486-156085097	NA	NA
cg05928581	-0.197242	-8.17479	3.31046e-06	0.000173348	4.74636	-0.153931	-8.70841	2.73399e-06	0.000552648	5.05454	11	1885097	R	II	LSP1	LSP1 (-1298)	Body	opensea	Body-opensea		TRUE	TRUE
cg05964212	0.213216	10.6752	2.00507e-07	4.6412e-05	7.62859	0.195238	7.75159	8.3948e-06	0.000902389	3.89708	3	48936979	F	II	SLC25A20	SLC25A20 (-553)	TSS1500	shore	TSS1500-shore	chr3:48936041-48936457	NA	NA
cg05979766	0.22794	8.00698	4.08588e-06	0.000194016	4.52854	0.193526	6.47979	4.38652e-05	0.00214143	2.18244	5	141395447	F	II		GNPDA1 (-3088)	IGR	shelf	IGR-shelf	chr5:141392360-141392587	NA	NA
cg06009215	-0.169059	-5.04428	0.000300195	0.00330059	0.0718889	-0.154066	-8.22541	4.75864e-06	0.00069417	4.48356	5	113647903	R	II		KCNN2 (-48739), YTHDC2 (+798523)	IGR	opensea	IGR-opensea		NA	TRUE
cg06011086	0.203073	8.86301	1.44148e-06	0.000112593	5.60526	0.176961	5.58524	0.000159169	0.00457372	0.84376	8	61823275	F	II		CLVS1 (-377239), CHD7 (+231938)	IGR	shore	IGR-shore	chr8:61822358-61823028	NA	NA
cg06026545	-0.222066	-7.18864	1.19484e-05	0.000360763	3.41609	-0.159534	-7.34469	1.39469e-05	0.00116325	3.37146	17	35656860	R	II	ACACA	C17orf78 (-76125), AATF (+350685)	Body	opensea	Body-opensea		NA	TRUE
cg06029792	-0.260069	-8.34245	2.69099e-06	0.000155654	4.96064	-0.179056	-9.32614	1.39148e-06	0.000419538	5.74778	15	70326224	R	II		TLE3 (+64291), RPLP1 (+581101)	IGR	island	IGR-island	chr15:70325979-70326423	TRUE	NA
cg06039988	-0.221721	-9.51047	6.88684e-07	7.95913e-05	6.36566	-0.184033	-7.61813	9.89468e-06	0.000977735	3.72698	11	65158399	F	II	FRMD8	SCYL1 (-134149), FRMD8 (+4329)	Body	shelf	Body-shelf	chr11:65153726-65154606	TRUE	TRUE
cg06049381	0.17486	8.48199	2.27005e-06	0.000142317	5.13646	0.177619	5.1826	0.000294871	0.00670218	0.204153	17	53811657	R	II		TMEM100 (-2175)	IGR	opensea	IGR-opensea		NA	TRUE
cg06051311	0.247409	15.78	2.62527e-09	1.05049e-05	11.9495	0.282893	11.5695	1.56846e-07	0.000224212	7.9616	6	30131001	F	II	TRIM15	TRIM10 (-2290), TRIM15 (+8)	5'UTR	opensea	5'UTR-opensea		NA	TRUE
cg06073139	-0.227185	-9.5487	6.60112e-07	7.79742e-05	6.40919	-0.159393	-7.97439	6.40851e-06	0.000793617	4.17621	16	58718950	R	I	SLC38A7	SLC38A7 (-323)	TSS1500	shore	TSS1500-shore	chr16:58718309-58718703	NA	NA
cg06111140	-0.19504	-8.7798	1.58975e-06	0.000118417	5.50427	-0.158344	-7.0807	1.95916e-05	0.00138714	3.01912	7	158575756	F	II	ESYT2	NCAPG2 (-78261), ESYT2 (+46563)	Body	opensea	Body-opensea		NA	NA
cg06122230	0.25042	10.6669	2.02186e-07	4.65384e-05	7.62009	0.208643	6.35688	5.20268e-05	0.00235116	2.00519	20	47887219	R	II	ZNFX1	ZNFX1 (+7537), DDX27 (+51335)	Body	opensea	Body-opensea		NA	TRUE
cg06145669	0.26904	14.4888	6.88186e-09	1.44993e-05	11.0096	0.223521	6.06132	7.90739e-05	0.00299354	1.57032	9	102589165	R	II	NR4A3	NR4A3 (+156)	5'UTR	shore	5'UTR-shore	chr9:102590742-102591303	NA	NA
cg06175008	0.198151	6.9644	1.62625e-05	0.000438748	3.09611	0.150846	4.82972	0.00051584	0.00956548	-0.374886	3	71116326	R	II	FOXP1	FOXP1 (+63662)	Body	shore	Body-shore	chr3:71114334-71114821	NA	NA
cg06207778	0.15408	6.07493	5.89282e-05	0.00102551	1.75922	0.158512	5.70404	0.000133277	0.00410597	1.02809	1	15672633	F	I	FHAD1	EFHD2 (-63758), TMEM51 (+193605)	Body	opensea	Body-opensea		NA	NA
cg06228828	0.186242	6.02547	6.35014e-05	0.00108255	1.68163	0.240554	6.2279	6.23641e-05	0.0026089	1.81693	13	50653048	R	II	DLEU2	DLEU1 (-3259)	Body	shelf	Body-shelf	chr13:50655281-50656408	NA	NA
cg06242243	-0.209843	-8.56278	2.05906e-06	0.000135414	5.23724	-0.168302	-10.2157	5.58607e-07	0.000303899	6.679	12	124992461	F	I	NCOR2	NCOR2 (-12663), SCARB1 (+355932)	5'UTR	opensea	5'UTR-opensea		TRUE	TRUE
cg06261066	0.371371	12.3151	4.21107e-08	2.6002e-05	9.20848	0.313124	9.75879	8.85217e-07	0.000360189	6.21014	20	2360396	R	II	TGM6	TGM6 (-1158)	TSS1500	opensea	TSS1500-opensea		NA	TRUE
cg06267617	-0.261883	-7.35257	9.5755e-06	0.000316213	3.64581	-0.163836	-7.85517	7.39948e-06	0.000846714	4.02759	1	172291727	R	II	DNM3	PIGC (+121499), DNM3 (+481106)	Body	opensea	Body-opensea		NA	TRUE
cg06276663	-0.21447	-16.3999	1.69535e-09	9.89373e-06	12.3711	-0.15296	-6.41698	4.78499e-05	0.0022491	2.09212	10	105579899	R	II	SH3PXD2A	SH3PXD2A (+35265), NEURL (+326163)	Body	opensea	Body-opensea		NA	TRUE
cg06330735	-0.209419	-7.07744	1.39107e-05	0.000396187	3.25826	-0.167109	-8.23987	4.6787e-06	0.000688603	4.50104	16	85319871	F	II		GSE1 (-326951), KIAA0513 (+223053)	IGR	shore	IGR-shore	chr16:85320574-85320775	TRUE	NA
cg06345909	-0.220063	-16.3819	1.71661e-09	9.89373e-06	12.3592	-0.192971	-11.2094	2.17081e-07	0.000236285	7.6351	22	30645310	F	I		LIF (-2470)	IGR	shelf	IGR-shelf	chr22:30642437-30642671	NA	NA
cg06352352	0.23454	8.20375	3.19338e-06	0.000169723	4.78361	0.216397	5.85921	0.000106009	0.00358207	1.26582	16	67181466	R	II	C16orf70	B3GNT9 (+3651), C16orf70 (+37575)	3'UTR	shore	3'UTR-shore	chr16:67183208-67184968	NA	NA
cg06354695	-0.200332	-7.70641	6.00428e-06	0.000239883	4.12979	-0.156397	-7.2869	1.50132e-05	0.0012082	3.29511	1	212643521	F	II		ATF3 (-138491), NENF (+37292)	IGR	opensea	IGR-opensea		TRUE	TRUE		rs11802845
cg06355720	0.246037	10.1123	3.58835e-07	5.98228e-05	7.03418	0.204657	6.02031	8.38824e-05	0.00310581	1.50899	1	153333350	F	II	S100A9	S100A9 (+3020), S100A12 (+14775)	3'UTR	opensea	3'UTR-opensea		NA	NA		rs743566
cg06383241	0.154122	6.40826	3.5925e-05	0.000736571	2.27308	0.159143	6.25017	6.04331e-05	0.00256453	1.8496	12	116997022	R	II	MAP1LC3B2	MAP1LC3B2 (-164)	TSS200	opensea	TSS200-opensea		NA	TRUE			rs77874304
cg06389019	0.1875	9.58359	6.35149e-07	7.6609e-05	6.44878	0.1622	4.30116	0.00123113	0.0167666	-1.27219	17	72755647	F	II	SLC9A3R1	SLC9A3R1 (+10856), NAT9 (+16823)	Body	opensea	Body-opensea		TRUE	TRUE
cg06412669	0.216431	9.44474	7.40966e-07	8.22452e-05	6.29046	0.165719	7.86624	7.30083e-06	0.000840684	4.04147	17	78735550	R	II	RPTOR	CHMP6 (-230091), RPTOR (+216482)	Body	opensea	Body-opensea		TRUE	TRUE
cg06452129	-0.263202	-8.35563	2.64786e-06	0.000154626	4.97734	-0.156422	-8.42747	3.76298e-06	0.000627708	4.72563	16	85265566	R	II		GSE1 (-381256), KIAA0513 (+168748)	IGR	shelf	IGR-shelf	chr16:85269192-85269464	NA	TRUE			rs73257939
cg06466796	-0.248345	-10.4702	2.4711e-07	5.02862e-05	7.41544	-0.178389	-5.74118	0.000126133	0.00396879	1.0853	2	218691529	R	II	TNS1	TNP1 (-966742), TNS1 (+117322)	Body	opensea	Body-opensea		NA	TRUE
cg06471596	-0.173627	-6.77693	2.11469e-05	0.000517986	2.82341	-0.158407	-6.18409	6.63575e-05	0.00270341	1.75245	7	101579936	R	I	CUX1	SH2B2 (-348469), CUX1 (+120645)	Body	opensea	Body-opensea		NA	NA
cg06484274	0.263343	12.728	2.92416e-08	2.34125e-05	9.57427	0.230963	8.24105	4.67226e-06	0.000688238	4.50246	3	142164840	F	II	XRN1	GK5 (-220391), XRN1 (+2064)	Body	shore	Body-shore	chr3:142166202-142167026	NA	NA
cg06492372	-0.365046	-11.5217	8.75113e-08	3.35783e-05	8.47072	-0.275192	-11.4602	1.72944e-07	0.00022787	7.86358	2	97573176	F	II	FAM178B	SEMA4C (-37468), FAHD2B (+187400)	Body	opensea	Body-opensea		TRUE	TRUE
cg06528223	-0.184986	-7.56922	7.18254e-06	0.000266194	3.94404	-0.157958	-7.22563	1.62402e-05	0.00126076	3.21367	19	6477198	R	II	DENND1C	DENND1C (+4621), CRB3 (+12904)	Body	shore	Body-shore	chr19:6475222-6475998	NA	NA
cg06549874	0.200996	7.16085	1.24094e-05	0.000369278	3.3768	0.157685	3.70972	0.00339763	0.0326421	-2.31124	12	125225316	F	II		NCOR2 (-245518), SCARB1 (+123077)	IGR	shore	IGR-shore	chr12:125223520-125223750	TRUE	TRUE		rs921921
cg06555959	-0.224257	-6.83507	1.94834e-05	0.000491552	2.90849	-0.157281	-8.33504	4.18736e-06	0.00065808	4.61548	8	61835620	R	II		CLVS1 (-364894), CHD7 (+244283)	IGR	island	IGR-island	chr8:61834699-61835871	NA	NA
cg06567855	0.173494	9.50544	6.92548e-07	7.97307e-05	6.35991	0.153267	4.84991	0.000499356	0.00936521	-0.341297	2	85977911	R	II		ATOH8 (-3106)	IGR	shelf	IGR-shelf	chr2:85980499-85982198	TRUE	NA
cg06615154	-0.216243	-7.60027	6.8958e-06	0.000259785	3.98628	-0.160248	-6.87599	2.56496e-05	0.00160399	2.73957	1	153522553	F	II	S100A3	S100A4 (-4192), S100A3 (-705)	TSS1500	opensea	TSS1500-opensea		NA	NA
cg06619959	-0.200452	-8.52768	2.14802e-06	0.000138565	5.19354	-0.197101	-15.584	6.90025e-09	0.000109035	11.0214	3	9956506	R	II	IL17RE	IL17RC (-2276)	Body	shore	Body-shore	chr3:9956822-9957664	NA	TRUE
cg06624951	0.290562	9.35288	8.213e-07	8.60303e-05	6.18463	0.310853	9.20634	1.58178e-06	0.000439553	5.61646	12	133055588	R	II		MUC8 (-4862)	IGR	shore	IGR-shore	chr12:133056769-133057105	TRUE	NA
cg06650255	-0.179954	-16.9367	1.17507e-09	9.89373e-06	12.722	-0.167189	-17.9312	1.5388e-09	7.64199e-05	12.4251	5	139078529	F	II		PSD2 (-96877), CXXC5 (+50652)	IGR	shore	IGR-shore	chr5:139076542-139077179	TRUE	NA		rs36032120
cg06677416	0.153955	11.2138	1.17586e-07	3.77437e-05	8.17134	0.162423	8.99801	1.98303e-06	0.000482414	5.38456	10	64495627	F	II		ADO (-68889), ZNF365 (+361676)	IGR	opensea	IGR-opensea		NA	TRUE		rs34349094
cg06708315	-0.322012	-13.0515	2.21328e-08	2.21563e-05	9.85262	-0.283575	-15.3241	8.25147e-09	0.000119521	10.8508	17	73689641	F	II	SAP30BP	ITGB4 (-27875), RECQL5 (-26372)	Body	opensea	Body-opensea		TRUE	TRUE
cg06711259	-0.227048	-7.607	6.83525e-06	0.00025851	3.99543	-0.1502	-8.24186	4.66782e-06	0.000688167	4.50344	22	39095898	R	II	JOSD1	JOSD1 (+774)	1stExon	shore	1stExon-shore	chr22:39096373-39097754	NA	NA
cg06747543	0.275746	8.27481	2.92449e-06	0.000162184	4.87459	0.286877	9.03052	1.91379e-06	0.000474875	5.42104	19	18589894	R	II	ELL	ISYNA1 (-40783), ELL (+43043)	Body	opensea	Body-opensea		TRUE	NA
cg06775420	0.156838	4.83515	0.000425365	0.00428166	-0.288068	0.173443	3.37549	0.00612583	0.0481473	-2.90865	16	1742245	R	I	HN1L	MAPK8IP3 (-13939), HN1L (+13988)	Body	opensea	Body-opensea		TRUE	NA
cg06784824	-0.231065	-9.40876	7.7138e-07	8.33206e-05	6.24911	-0.158931	-5.5456	0.000168957	0.00473673	0.781812	11	47376985	F	II	SPI1	MYBPC3 (-2732)	Body	island	Body-island	chr11:47376651-47377236	NA	TRUE		rs3197824
cg06787669	0.22417	10.6326	2.09349e-07	4.68759e-05	7.58461	0.170838	8.01225	6.12449e-06	0.000780072	4.22304	7	45018789	F	I	MYO1G	MYO1G (-92)	TSS200	opensea	TSS200-opensea		NA	NA
cg06788267	0.181952	6.56969	2.84224e-05	0.000630825	2.51636	0.161845	6.65244	3.46327e-05	0.00188235	2.42786	1	95258162	R	II		F3 (-250806), SLC44A3 (-27744)	IGR	opensea	IGR-opensea		NA	TRUE
cg06794543	-0.295174	-8.30962	2.80172e-06	0.000159034	4.91894	-0.220428	-13.6221	2.86405e-08	0.000165941	9.64692	15	42749748	R	II	ZFP106	ZNF106 (-18)	TSS200	opensea	TSS200-opensea		TRUE	TRUE
cg06834507	0.301085	16.1707	1.98933e-09	1.00226e-05	12.2174	0.287927	8.92375	2.15157e-06	0.00049939	5.30079	1	200876957	F	II	C1orf106	GPR25 (+34874), KIF21B (+115871)	Body	shelf	Body-shelf	chr1:200880593-200881270	NA	NA
cg06853894	0.245377	7.41673	8.78866e-06	0.000300417	3.73475	0.221448	6.49857	4.27443e-05	0.00210892	2.20932	1	12204096	R	II	TNFRSF8	TNFRSF1B (-22964), TNFRSF8 (+80662)	3'UTR	opensea	3'UTR-opensea		TRUE	TRUE
cg06855485	-0.239344	-10.1202	3.55841e-07	5.97598e-05	7.04276	-0.196031	-9.94868	7.29531e-07	0.000337825	6.40736	4	144303008	F	II	GAB1	SMARCA5 (-131608), GAB1 (+45093)	Body	opensea	Body-opensea		NA	TRUE
cg06856687	-0.175548	-5.27664	0.000205273	0.00248105	0.465086	-0.153604	-6.15937	6.87304e-05	0.00275616	1.71595	20	44934509	F	II		CDH22 (-54175), SLC35C2 (+57304)	IGR	shore	IGR-shore	chr20:44935932-44937310	NA	NA
cg06894612	0.176358	8.45709	2.33966e-06	0.000144883	5.10525	0.193541	6.51351	4.18741e-05	0.00208582	2.23068	14	69042922	F	II	RAD51L1	ZFP36L1 (+217035), RAD51B (+756397)	Body	opensea	Body-opensea		NA	TRUE
cg06902099	0.240712	7.54876	7.37856e-06	0.000270889	3.91612	0.221968	7.05361	2.02966e-05	0.00141457	2.98245	6	35002597	F	II	ANKS1A	TCP11 (+106827), ANKS1A (+145555)	Body	opensea	Body-opensea		NA	TRUE
cg06902698	-0.210505	-9.38307	7.93915e-07	8.46051e-05	6.2195	-0.16952	-11.4151	1.80101e-07	0.00022978	7.82287	1	151137676	R	I	SCNM1	SCNM1 (-842), LYSMD1 (+719)	TSS1500	opensea	TSS1500-opensea		NA	NA
cg06933697	-0.169668	-7.10485	1.33971e-05	0.000387269	3.29731	-0.155179	-7.08435	1.94985e-05	0.00138409	3.02406	16	15238104	R	II		ENSG00000261130 (-251507), RRN3 (-49930)	IGR	opensea	IGR-opensea		NA	NA
cg06946797	0.20832	6.9543	1.64922e-05	0.000442924	3.08154	0.2055	9.82146	8.30193e-07	0.000353145	6.27561	16	11422409	F	II		PRM1 (-47202), RMI2 (-16879)	IGR	opensea	IGR-opensea		TRUE	TRUE
cg07052041	0.25575	8.19933	3.21093e-06	0.000170339	4.77794	0.176899	5.50291	0.000180219	0.00493661	0.714837	10	135092104	F	II		ADAM8 (-1732)	IGR	shore	IGR-shore	chr10:135089969-135090491	NA	NA
cg07083818	-0.243527	-6.36277	3.84011e-05	0.000770226	2.20387	-0.197102	-9.76493	8.79653e-07	0.000360145	6.21657	19	18385672	R	II	KIAA1683	KIAA1683 (-353)	TSS1500	opensea	TSS1500-opensea		NA	TRUE
cg07084930	-0.227184	-9.96673	4.18894e-07	6.38027e-05	6.87573	-0.174881	-7.35401	1.37826e-05	0.0011576	3.38374	14	105935351	R	II	MTA1	CRIP2 (-3948)	Body	shore	Body-shore	chr14:105936264-105936558	NA	NA
cg07100542	0.266894	8.90547	1.37162e-06	0.000109492	5.65649	0.177229	4.36529	0.00110562	0.015624	-1.16155	1	17402079	R	II	PADI2	SDHB (-21414), PADI2 (+43851)	Body	opensea	Body-opensea		TRUE	NA	low-CpG:17274632-17274684
cg07132492	-0.231383	-6.54057	2.96414e-05	0.000648647	2.47274	-0.169605	-8.2354	4.70327e-06	0.000690174	4.49564	13	113492042	F	II	ATP11A	MCF2L (-131493), ATP11A (+147399)	Body	shore	Body-shore	chr13:113492486-113492836	NA	NA
cg07135303	-0.215097	-7.55825	7.28697e-06	0.000268633	3.92908	-0.156002	-9.16839	1.64779e-06	0.000446134	5.57455	12	53645202	F	II	MFSD5	MFSD5 (-168)	TSS200	shore	TSS200-shore	chr12:53645719-53646071	NA	NA
cg07140459	0.252119	9.52537	6.77395e-07	7.91285e-05	6.38264	0.220159	7.17932	1.72387e-05	0.0013008	3.15181	3	142165032	R	II	XRN1	GK5 (-220583), XRN1 (+1872)	Body	shore	Body-shore	chr3:142166202-142167026	NA	NA
cg07159023	-0.272812	-10.6055	2.15194e-07	4.73391e-05	7.55653	-0.216251	-11.1835	2.22308e-07	0.000236529	7.61115	17	39615988	F	II	KRT32	KRT38 (-18815), KRT32 (+7693)	3'UTR	opensea	3'UTR-opensea		NA	NA
cg07194993	-0.191424	-8.48625	2.25835e-06	0.000141942	5.1418	-0.155275	-10.7322	3.38673e-07	0.000255237	7.18636	14	67875438	R	II	PLEK2	ATP6V1D (-48472), PLEK2 (+3479)	Body	shelf	Body-shelf	chr14:67878534-67879167	NA	NA
cg07195224	0.229982	12.7394	2.89526e-08	2.34068e-05	9.58421	0.193262	12.4196	7.52788e-08	0.000188375	8.69416	1	159047034	F	II	AIM2	AIM2 (-343)	TSS1500	opensea	TSS1500-opensea		NA	NA
cg07197059	-0.223269	-7.08949	1.36824e-05	0.000391997	3.27544	-0.151583	-9.26275	1.48889e-06	0.000430966	5.67848	14	23836012	R	II	EFS	EFS (-1170)	TSS1500	shore	TSS1500-shore	chr14:23834435-23835947	NA	NA
cg07227049	0.280801	9.7827	5.10771e-07	6.96868e-05	6.67246	0.240134	9.63034	1.0107e-06	0.000374179	6.07479	2	58335008	F	II	VRK2	FANCL (+133477), VRK2 (+200222)	Body	opensea	Body-opensea		NA	TRUE
cg07234097	0.253473	6.43535	3.45315e-05	0.000717706	2.31417	0.160146	3.71868	0.00334481	0.0323127	-2.29529	1	184761873	R	II	FAM129A	EDEM3 (-37826), FAM129A (+181809)	3'UTR	opensea	3'UTR-opensea		TRUE	NA
cg07234388	-0.211076	-12.892	2.53707e-08	2.27214e-05	9.71629	-0.168414	-8.0092	6.14686e-06	0.000780161	4.21927	1	156261841	F	II	TMEM79	C1orf85 (+3622), TMEM79 (+7771)	Body	shore	Body-shore	chr1:156261199-156261425	TRUE	NA
cg07241925	0.280607	8.28415	2.89099e-06	0.000161214	4.8865	0.242563	6.72112	3.15594e-05	0.00178685	2.52434	4	1294566	F	II	MAEA	UVSSA (-46538), MAEA (+10927)	Body	opensea	Body-opensea		TRUE	TRUE		rs60555464
cg07243202	0.285045	8.08091	3.72263e-06	0.000184049	4.62492	0.274265	7.49825	1.14893e-05	0.00105385	3.57227	8	134315520	R	II		NDRG1 (-5691), ST3GAL1 (+268663)	IGR	opensea	IGR-opensea		NA	TRUE
cg07264048	-0.24584	-8.18235	3.27946e-06	0.000172318	4.75609	-0.170317	-6.64965	3.47643e-05	0.00188597	2.42392	6	10556326	F	II	GCNT2	GCNT6 (-77667), GCNT2 (+27737)	5'UTR	opensea	5'UTR-opensea		NA	TRUE		rs56406435	rs55775119
cg07268332	0.186366	6.01085	6.49234e-05	0.00109953	1.65864	0.155142	6.40202	4.88548e-05	0.00227092	2.07054	11	10476494	F	II	AMPD3	AMPD3 (+4266), MTRNR2L8 (+54229)	TSS200	shelf	TSS200-shelf	chr11:10472000-10472857	TRUE	NA		rs10709823
cg07274406	0.223184	9.27877	8.92937e-07	8.93762e-05	6.0986	0.171896	7.80764	7.83942e-06	0.000872921	3.96787	21	46334192	F	II	ITGB2	PTTG1IP (-40440), ITGB2 (+14596)	5'UTR	opensea	5'UTR-opensea		NA	NA	low-CpG:45158583-45158657
cg07276534	-0.174835	-11.802	6.72576e-08	3.02082e-05	8.73682	-0.157058	-9.29512	1.43826e-06	0.000425523	5.71392	3	193534580	R	I		HES1 (-319354), OPA1 (+223647)	IGR	opensea	IGR-opensea		NA	TRUE
cg07278634	0.18057	7.34219	9.70977e-06	0.00031886	3.63136	0.216974	9.84077	8.13994e-07	0.000350394	6.2957	5	1962554	R	II		IRX4 (-75222), IRX2 (+789222)	IGR	opensea	IGR-opensea		NA	NA
cg07329251	0.237223	9.64155	5.95887e-07	7.44747e-05	6.5143	0.180309	5.94695	9.32763e-05	0.00332031	1.39872	11	10476662	R	II	AMPD3	AMPD3 (+4434), MTRNR2L8 (+54061)	TSS200	shelf	TSS200-shelf	chr11:10472000-10472857	TRUE	NA
cg07354440	-0.23857	-6.47081	3.27941e-05	0.000693496	2.36778	-0.160927	-6.64207	3.5124e-05	0.00189829	2.41323	1	161168889	F	II	NDUFS2	NDUFS2 (-216), ADAMTS4 (-43)	TSS1500	shelf	TSS1500-shelf	chr1:161171809-161172256	TRUE	NA
cg07377994	0.314593	9.77422	5.15495e-07	7.00015e-05	6.66302	0.273156	6.23772	6.15044e-05	0.00259161	1.83135	17	55533142	F	II	MSI2	MSI2 (+199247), ENSG00000166329 (+289531)	Body	opensea	Body-opensea		NA	TRUE		rs12950125
cg07405083	-0.249295	-14.8968	5.0338e-09	1.34157e-05	11.3161	-0.168496	-7.42727	1.25619e-05	0.00110333	3.47983	16	119384	F	II	RHBDF1	RHBDF1 (+3245), SNRNP25 (+15555)	5'UTR	shelf	5'UTR-shelf	chr16:122017-122873	NA	NA		rs73493092
cg07443710	0.150447	5.38388	0.000172687	0.00219213	0.644089	0.179253	8.49774	3.47142e-06	0.000606945	4.80873	10	71206848	R	II		TSPAN15 (-4381)	IGR	opensea	IGR-opensea		NA	TRUE
cg07450210	0.195989	9.08348	1.11584e-06	9.98709e-05	5.86918	0.153931	4.94695	0.000427544	0.00847566	-0.180656	13	99880947	F	II	UBAC2	UBAC2 (+27919), GPR18 (+33051)	Body	opensea	Body-opensea		TRUE	TRUE
cg07474842	0.311846	10.409	2.63186e-07	5.18079e-05	7.35109	0.278437	5.8557	0.000106555	0.00359214	1.26048	6	136915088	F	II	MAP3K5	MAP7 (-67478), MAP3K5 (+198568)	Body	opensea	Body-opensea		TRUE	TRUE
cg07495389	0.205695	6.5611	2.87763e-05	0.000636001	2.50351	0.156205	7.50917	1.13332e-05	0.00104728	3.58644	2	27233872	R	II	MAPRE3	TMEM214 (-21950), MAPRE3 (+40392)	5'UTR	opensea	5'UTR-opensea		TRUE	TRUE
cg07498426	-0.219506	-6.43323	3.46385e-05	0.000719242	2.31095	-0.163709	-4.74892	0.000587753	0.0103929	-0.509805	11	125952694	F	I		CDON (-19507), RPUSD4 (+128893)	IGR	opensea	IGR-opensea		NA	TRUE		rs59049910
cg07525077	0.187046	8.63177	1.89551e-06	0.000129408	5.3227	0.154446	5.19232	0.000290433	0.00664197	0.219872	14	21359943	F	II	RNASE3	RNASE3 (+385)	Body	opensea	Body-opensea		NA	NA
cg07530063	0.209158	8.60959	1.94653e-06	0.000131242	5.29528	0.150132	7.5651	1.05687e-05	0.00100852	3.65876	14	100613692	F	I	DEGS2	DEGS2 (+12808), EVL (+82077)	Body	shore	Body-shore	chr14:100615540-100615946	NA	NA
cg07538190	-0.195785	-8.47923	2.27765e-06	0.000142606	5.133	-0.158669	-7.26223	1.54947e-05	0.00122784	3.26238	8	22458182	F	II	C8orf58	KIAA1967 (-3963)	Body	shore	Body-shore	chr8:22456091-22456508	NA	NA
cg07542476	-0.20926	-7.21734	1.14913e-05	0.000351119	3.45656	-0.1623	-6.09472	7.53756e-05	0.00290727	1.62008	19	49843160	R	II	CD37	CD37 (+4503), TEAD2 (+21592)	Body	island	Body-island	chr19:49842654-49843628	NA	TRUE
cg07546433	-0.255475	-11.2792	1.10376e-07	3.66705e-05	8.23554	-0.193205	-6.98436	2.22257e-05	0.00148243	2.88825	8	102063914	F	II		YWHAZ (-98703), ZNF706 (+153601)	IGR	opensea	IGR-opensea		TRUE	TRUE
cg07551060	0.287543	10.6314	2.09588e-07	4.68759e-05	7.58344	0.24431	8.7463	2.62028e-06	0.000542897	5.09824	10	121075316	F	II	GRK5	GRK5 (+108215), RGS10 (+226904)	Body	opensea	Body-opensea		TRUE	TRUE
cg07573872	0.217595	7.3189	1.00183e-05	0.000324816	3.59891	0.235074	5.63636	0.000147427	0.0043727	0.923318	19	1126342	R	I	SBNO2	GPX4 (+22406), SBNO2 (+47940)	Body	shelf	Body-shelf	chr19:1122475-1123287	TRUE	NA			rs35025504
cg07588216	0.168495	7.81231	5.23655e-06	0.000222326	4.27156	0.230601	8.20737	4.86046e-06	0.000698279	4.46171	20	25204045	R	II	ENTPD6	PYGB (-24660), ENTPD6 (+27689)	Body	opensea	Body-opensea		TRUE	TRUE
cg07596668	0.193588	5.81036	8.82389e-05	0.00136194	1.3402	0.207983	4.97113	0.000411405	0.00828037	-0.140826	1	151509825	F	II	CGN	TUFT1 (-2956)	3'UTR	shelf	3'UTR-shelf	chr1:151512661-151513199	TRUE	NA
cg07604117	-0.238085	-9.50881	6.89954e-07	7.96322e-05	6.36376	-0.154927	-6.52112	4.1438e-05	0.0020742	2.24156	6	152702365	F	II	SYNE1	SYNE1 (+256169), ESR1 (+690734)	Body	opensea	Body-opensea		NA	NA	low-CpG:152744022-152744157
cg07651316	0.258515	10.1087	3.60174e-07	5.98228e-05	7.03037	0.226607	6.79549	2.85574e-05	0.00169318	2.62811	16	3641320	F	I	BTBD12	SLX4 (+20279), CLUAP1 (+90396)	Body	shelf	Body-shelf	chr16:3639092-3639306	NA	NA			rs73505419
cg07680533	-0.241978	-7.72187	5.88503e-06	0.000237502	4.15058	-0.164067	-6.64554	3.4959e-05	0.00189328	2.41812	1	151345248	F	II	SELENBP1	SELENBP1 (-39)	TSS200	opensea	TSS200-opensea		NA	TRUE		rs79368523
cg07727170	-0.29892	-15.3698	3.53719e-09	1.17833e-05	11.6603	-0.268043	-10.1688	5.85208e-07	0.00031012	6.63171	15	70458214	F	II		TLE3 (-67699), UACA (+597718)	IGR	opensea	IGR-opensea		NA	TRUE
cg07737560	-0.202411	-10.7149	1.92631e-07	4.56788e-05	7.66943	-0.163025	-6.56293	3.91281e-05	0.00201247	2.30113	12	101470827	R	II	ANO4	SLC5A8 (+133358), ANO4 (+282242)	Body	opensea	Body-opensea		NA	TRUE
cg07739369	0.232794	8.37569	2.58364e-06	0.000152611	5.00273	0.205644	7.58041	1.03692e-05	0.000999636	3.67849	17	80241456	F	II		CSNK1D (-9849), CD7 (+34022)	IGR	opensea	IGR-opensea		TRUE	TRUE
cg07803375	-0.200994	-8.91361	1.35864e-06	0.000109095	5.66629	-0.161024	-5.00059	0.000392602	0.00804174	-0.0923934	7	811206	F	I	HEATR2	SUN1 (-60932), HEATR2 (+44868)	Body	shelf	Body-shelf	chr7:813627-814392	NA	TRUE
cg07813495	0.165631	7.05554	1.43364e-05	0.000404011	3.22697	0.187692	9.79962	8.48931e-07	0.000354709	6.25284	1	37947276	F	I	ZC3H12A	ZC3H12A (+7123), MEAF6 (+33088)	Body	opensea	Body-opensea		NA	NA
cg07824483	0.22447	10.8058	1.75807e-07	4.40061e-05	7.7625	0.190144	6.12912	7.17586e-05	0.0028247	1.67116	17	79882042	F	II	MAFG	SIRT7 (-5972), MAFG (+3548)	TSS1500	shore	TSS1500-shore	chr17:79880449-79880872	TRUE	NA
cg07835443	0.162312	7.82175	5.1734e-06	0.000220827	4.28412	0.154696	3.7324	0.00326558	0.0318196	-2.27088	16	89734986	R	II	C16orf55	CDK10 (-18090), CHMP1A (-10733)	Body	island	Body-island	chr16:89734985-89735189	NA	NA
cg07835482	0.207652	7.51364	7.72829e-06	0.000278407	3.8681	0.211597	6.01712	8.42685e-05	0.00311208	1.50422	2	182656091	F	II		NEUROD1 (-110488), SSFA2 (-100524)	IGR	opensea	IGR-opensea		NA	TRUE
cg07843390	-0.291479	-9.33728	8.35855e-07	8.65953e-05	6.16656	-0.173092	-9.35292	1.3524e-06	0.000413725	5.77695	19	2541015	R	II	GNG7	GADD45B (+64890), GNG7 (+161692)	5'UTR	island	5'UTR-island	chr19:2540906-2541138	NA	NA
cg07854959	-0.230488	-11.3729	1.00858e-07	3.5309e-05	8.32696	-0.155748	-7.21069	1.65552e-05	0.00127287	3.19375	17	47093489	F	II	IGF2BP1	B4GALNT2 (-116840), IGF2BP1 (+18715)	Body	shore	Body-shore	chr17:47091037-47091567	TRUE	NA
cg07858728	0.247799	8.43368	2.40719e-06	0.000146917	5.07584	0.204479	6.31121	5.54607e-05	0.00243743	1.9388	10	124319791	F	II	DMBT1	DMBT1 (-390)	TSS1500	opensea	TSS1500-opensea		NA	NA		rs3019488
cg07890238	-0.190948	-9.04986	1.15992e-06	0.000101182	5.82927	-0.159171	-8.56355	3.22032e-06	0.000588349	4.88605	8	8182454	R	II	PRAGMIN	ENSG00000182319 (+61554), ZNF705B (+381310)	Body	opensea	Body-opensea		NA	TRUE
cg07910680	-0.198245	-8.77165	1.60514e-06	0.00011885	5.49433	-0.182055	-14.7515	1.23589e-08	0.000130194	10.4631	18	56296449	F	II	ALPK2	ALPK2 (-260)	TSS1500	opensea	TSS1500-opensea		NA	TRUE		rs57912909
cg07912689	0.283009	16.2113	1.93344e-09	9.89373e-06	12.2448	0.289678	7.50138	1.14443e-05	0.00105176	3.57634	20	56195458	F	II	ZBP1	ZBP1 (+71)	1stExon	opensea	1stExon-opensea		NA	NA
cg07973967	0.204884	11.3093	1.0721e-07	3.62547e-05	8.26505	0.161992	6.60371	3.70071e-05	0.00195338	2.359	17	62009607	F	II	CD79B	CD79B (+89)	1stExon	opensea	1stExon-opensea		NA	NA
cg07998554	0.19031	10.9249	1.5613e-07	4.20074e-05	7.88329	0.150541	5.58241	0.000159849	0.00458392	0.839336	19	14785776	R	II	EMR3	EMR3 (-93)	TSS200	opensea	TSS200-opensea		NA	NA
cg08025954	0.158866	6.50011	3.14285e-05	0.00067409	2.41195	0.153542	8.98124	2.01982e-06	0.000485894	5.36568	22	24823455	F	II	ADORA2A	ADORA2A (-75)	TSS200	shelf	TSS200-shelf	chr22:24819537-24820810	NA	NA
cg08058560	0.230173	7.62862	6.64458e-06	0.000254281	4.02475	0.150788	5.5004	0.000180907	0.00494669	0.710886	1	117544206	R	II	CD101	CD101 (-176)	TSS200	opensea	TSS200-opensea		NA	NA
cg08062273	-0.199645	-7.34476	9.67634e-06	0.000318093	3.63494	-0.190716	-6.54463	4.01214e-05	0.00204091	2.27509	3	45641120	F	II	LIMD1	SACM1L (-89634), LIMD1 (+4769)	Body	opensea	Body-opensea		NA	TRUE
cg08099136	0.154664	4.43227	0.00084636	0.0071577	-0.996581	0.164122	6.64165	3.51443e-05	0.00189829	2.41263	6	32811251	F	II	PSMB8	TAP2 (-4747), ENSG00000250264 (-4652), PSMB8 (+573)	Body	shore	Body-shore	chr6:32811494-32811839	NA	NA
cg08133629	-0.206732	-7.18784	1.19614e-05	0.000360987	3.41496	-0.164918	-6.70216	3.23774e-05	0.00180928	2.49778	3	134077032	R	II	AMOTL2	RYK (-107538), AMOTL2 (+16404)	Body	shelf	Body-shelf	chr3:134080390-134080596	TRUE	TRUE
cg08134678	0.227334	7.92789	4.51693e-06	0.000204891	4.42469	0.216363	10.6116	3.79951e-07	0.00026718	7.06998	12	57872430	F	I	ARHGAP9	ARHGAP9 (+1203), GLI1 (+18509)	Body	shelf	Body-shelf	chr12:57869075-57870182	NA	NA		rs3802989
cg08170427	0.235497	10.2051	3.25395e-07	5.73916e-05	7.13426	0.25264	5.61026	0.000153302	0.00447127	0.882753	8	144410815	F	II	TOP1MT	TOP1MT (+6251), ZNF696 (+37256)	Body	opensea	Body-opensea		NA	NA
cg08202226	0.234424	11.2091	1.18128e-07	3.77437e-05	8.16667	0.248846	7.58171	1.03524e-05	0.000999595	3.68016	1	153896590	F	II	GATAD2B	GATAD2B (-1139)	TSS1500	shore	TSS1500-shore	chr1:153894837-153895921	NA	NA
cg08224888	-0.246008	-8.8322	1.49459e-06	0.000114828	5.56794	-0.171201	-9.82748	8.25106e-07	0.000351946	6.28187	19	3969522	R	II	DAPK3	DAPK3 (+1546), NMRK2 (+36421)	Body	shore	Body-shore	chr19:3970536-3970746	TRUE	NA
cg08230957	-0.263757	-7.43994	8.52125e-06	0.00029496	3.7668	-0.172934	-11.5762	1.55915e-07	0.000224212	7.96757	19	39087186	F	II	MAP4K1	MAP4K1 (+21378), RYR1 (+162716)	Body	island	Body-island	chr19:39086878-39087304	TRUE	NA
cg08265181	-0.23587	-12.5402	3.44735e-08	2.42105e-05	9.40936	-0.192065	-8.2159	4.81203e-06	0.000696888	4.47205	10	118476176	F	II	HSPA12A	HSPA12A (+25909), PNLIPRP1 (+125695)	Body	opensea	Body-opensea		NA	TRUE			rs72829621
cg08271366	-0.295418	-13.7129	1.27555e-08	1.84761e-05	10.4006	-0.211859	-13.1776	4.05631e-08	0.00016703	9.30544	16	82816457	F	II	CDH13	CDH13 (+155887)	Body	opensea	Body-opensea		NA	TRUE		rs16958619
cg08273740	0.15868	9.69719	5.60641e-07	7.25338e-05	6.57689	0.152882	6.69189	3.28301e-05	0.0018249	2.48336	11	2322935	R	II	C11orf21	TSPAN32 (-308), C11orf21 (+208)	Body	opensea	Body-opensea		NA	NA
cg08274633	0.209856	9.10517	1.08837e-06	9.85813e-05	5.89486	0.159616	6.27201	5.86011e-05	0.00251648	1.88158	15	38988533	R	II	C15orf53	THBS1 (-884761), RASGRP1 (-131526)	TSS1500	opensea	TSS1500-opensea		NA	NA
cg08283130	-0.267747	-9.905	4.47558e-07	6.5655e-05	6.80791	-0.152595	-9.57956	1.06551e-06	0.000380443	6.02084	19	8591776	R	II	MYO1F	ZNF414 (-12732), MYO1F (+50685)	Body	island	Body-island	chr19:8591294-8591842	NA	NA
cg08308032	-0.249934	-6.84382	1.92453e-05	0.000487955	2.92126	-0.150391	-10.028	6.73509e-07	0.000326126	6.48873	2	75005912	R	II		HK2 (-55196), SEMA4F (+124557)	IGR	opensea	IGR-opensea		NA	TRUE
cg08321684	-0.259703	-12.0269	5.46615e-08	2.84891e-05	8.94598	-0.156493	-8.98356	2.01467e-06	0.000485694	5.3683	6	32150404	F	II	AGER	AGER (+1697), RNF5 (+4273)	Body	opensea	Body-opensea		NA	NA		rs17846799
cg08334034	-0.186144	-7.57212	7.15521e-06	0.000265663	3.94799	-0.166906	-8.68388	2.81043e-06	0.000559567	5.02618	15	93615039	R	II	RGMA	RGMA (+2053), CHD2 (+171981)	Body	shore	Body-shore	chr15:93615622-93617185	NA	NA
cg08337633	0.278658	9.16355	1.01796e-06	9.57459e-05	5.96373	0.236136	12.9419	4.89945e-08	0.00017559	9.11935	7	55602109	R	II	VOPP1	VOPP1 (+38109), LANCL2 (+168968)	Body	opensea	Body-opensea		TRUE	TRUE
cg08347875	-0.231782	-12.6926	3.01587e-08	2.34546e-05	9.54335	-0.199026	-10.841	3.05576e-07	0.00024528	7.2903	13	30317411	F	II		SLC7A1 (-147586), UBL3 (+107410)	IGR	opensea	IGR-opensea		NA	TRUE
cg08350549	-0.187971	-7.6655	6.33237e-06	0.000246457	4.07464	-0.158087	-4.83165	0.000514235	0.00954436	-0.371663	3	99591722	R	II	C3orf26	COL8A1 (+234403), FILIP1L (+241635)	Body	shelf	Body-shelf	chr3:99594969-99595215	NA	NA
cg08355863	-0.270894	-12.9093	2.49956e-08	2.27214e-05	9.73117	-0.201574	-9.44762	1.22348e-06	0.000401961	5.87948	6	33587496	R	II		ITPR3 (-646)	IGR	shore	IGR-shore	chr6:33588617-33589909	NA	NA
cg08375222	0.154854	4.46362	0.000801624	0.00687045	-0.940773	0.163478	5.41356	0.000206449	0.00536333	0.573836	13	31311963	F	II	ALOX5AP	MEDAG (-168365), ALOX5AP (+2318)	Body	opensea	Body-opensea		NA	TRUE
cg08379738	-0.287516	-8.01866	4.02607e-06	0.000192385	4.54381	-0.173264	-9.08223	1.80895e-06	0.000463073	5.47885	19	6477033	R	I	DENND1C	DENND1C (+4786), CRB3 (+12739)	Body	island	Body-island	chr19:6476682-6477127	TRUE	NA
cg08402963	-0.215012	-8.49015	2.24773e-06	0.000141659	5.14667	-0.159057	-7.29982	1.47674e-05	0.00119946	3.31221	13	99135625	F	II	STK24	RNF113B (-306106), STK24 (+38627)	Body	opensea	Body-opensea		NA	NA
cg08411235	-0.225432	-9.24309	9.29788e-07	9.15138e-05	6.05699	-0.155174	-5.33298	0.00023359	0.00579325	0.445709	11	35297026	F	II	SLC1A2	CD44 (+136298), SLC1A2 (+143770)	Body	opensea	Body-opensea		NA	TRUE
cg08425796	0.294261	9.55187	6.57799e-07	7.78331e-05	6.4128	0.160229	5.32717	0.000235687	0.00582366	0.436439	22	50981121	R	I		TYMP (-12677), SYCE3 (+20213)	IGR	shore	IGR-shore	chr22:50982570-50982994	NA	NA
cg08449164	-0.212013	-9.75949	5.23816e-07	7.03463e-05	6.64659	-0.162391	-9.15496	1.67186e-06	0.000449317	5.55968	2	54784402	F	II	SPTBN1	EML6 (-167277), SPTBN1 (+100980)	TSS1500	shore	TSS1500-shore	chr2:54785026-54785969	NA	NA
cg08453449	-0.18992	-9.32615	8.46397e-07	8.72041e-05	6.15367	-0.157331	-6.77696	2.92758e-05	0.00171697	2.60232	12	108696942	F	II	CMKLR1	CMKLR1 (+36152), WSCD2 (+171414)	5'UTR	opensea	5'UTR-opensea		NA	TRUE		rs74855654
cg08455073	-0.221459	-9.72711	5.42617e-07	7.15711e-05	6.61041	-0.158629	-5.53092	0.000172744	0.00480493	0.758804	7	23286463	R	II	GPNMB	GPNMB (+147)	5'UTR	shore	5'UTR-shore	chr7:23287221-23287508	TRUE	TRUE
cg08461840	0.27905	11.8635	6.35304e-08	2.98901e-05	8.79437	0.262123	6.90089	2.48156e-05	0.00157539	2.77388	19	2620967	F	II	GNG7	GNG7 (+81740), GADD45B (+144842)	5'UTR	shore	5'UTR-shore	chr19:2622522-2622859	NA	NA
cg08469215	-0.165031	-8.2613	2.9737e-06	0.000163635	4.85733	-0.183553	-11.3603	1.89238e-07	0.000233791	7.77315	1	156261351	F	I	TMEM79	C1orf85 (+4112), TMEM79 (+7281)	Body	island	Body-island	chr1:156261199-156261425	TRUE	NA
cg08476055	0.188896	5.97396	6.86661e-05	0.00114258	1.60046	0.183729	4.34345	0.0011468	0.0160049	-1.19918	6	45472799	R	II	RUNX2	SUPT3H (-127129), CLIC5 (+575333)	Body	opensea	Body-opensea		NA	TRUE			rs78039088
cg08545136	0.202503	15.7721	2.64014e-09	1.05049e-05	11.9441	0.153447	10.708	3.46561e-07	0.000258533	7.16307	17	76775543	F	II	CYTH1	DNAH17 (-202067), CYTH1 (+2833)	Body	shore	Body-shore	chr17:76777510-76778390	NA	NA		rs8078530
cg08578641	-0.324044	-8.55907	2.06829e-06	0.000135713	5.23262	-0.23563	-9.39416	1.29455e-06	0.000407379	5.8217	9	34457440	F	II	C9orf25	DNAI1 (-1393)	Body	island	Body-island	chr9:34457375-34458892	NA	NA
cg08608523	-0.235173	-6.19302	4.93659e-05	0.000907142	1.94305	-0.170632	-6.48572	4.3508e-05	0.00213102	2.19093	8	128866525	F	II	PVT1	TMEM75 (+94066), MYC (+118195)	Body	opensea	Body-opensea		TRUE	TRUE
cg08612539	0.203491	8.20619	3.18373e-06	0.000169491	4.78674	0.170574	8.57624	3.17419e-06	0.000584109	4.90091	22	37257124	R	II	NCF4	NCF4 (+94)	5'UTR	opensea	5'UTR-opensea		NA	NA
cg08619455	-0.178333	-6.16234	5.16806e-05	0.000936069	1.89547	-0.164092	-8.73488	2.65402e-06	0.000545473	5.08508	16	31484417	F	II	TGFB1I1	SLC5A2 (-10022), TGFB1I1 (+1037)	Body	shore	Body-shore	chr16:31483276-31483646	NA	NA
cg08625564	-0.254641	-8.01459	4.0468e-06	0.000192966	4.53849	-0.19862	-11.0288	2.56379e-07	0.00023805	7.46748	17	1553453	R	II	RILP	SCARF1 (-4412), RILP (-82)	TSS200	shore	TSS200-shore	chr17:1551730-1553249	NA	NA
cg08639762	-0.234583	-8.46867	2.30699e-06	0.000143821	5.11978	-0.16202	-8.24617	4.64433e-06	0.000686743	4.50865	1	201437298	F	II	PHLDA3	TNNI1 (-46424), PHLDA3 (+1014)	3'UTR	shore	3'UTR-shore	chr1:201437519-201438648	NA	NA
cg08654960	-0.238427	-10.8421	1.69539e-07	4.35285e-05	7.79946	-0.16667	-6.471	4.44012e-05	0.00215474	2.16982	16	85319859	R	I		GSE1 (-326963), KIAA0513 (+223041)	IGR	shore	IGR-shore	chr16:85320574-85320775	TRUE	NA
cg08655071	0.167214	16.944	1.16937e-09	9.89373e-06	12.7266	0.19764	10.4508	4.43668e-07	0.000282777	6.91288	1	209928895	R	II	TRAF3IP3	TRAF3IP3 (-2948)	TSS1500	opensea	TSS1500-opensea		NA	NA
cg08663890	0.173124	8.4637	2.32094e-06	0.000144362	5.11355	0.160461	5.27625	0.000254952	0.00612171	0.354958	1	111746277	R	II		DENND2D (-2966), CHI3L2 (+2884)	IGR	shore	IGR-shore	chr1:111746337-111747303	TRUE	TRUE
cg08669096	0.281383	12.8918	2.53764e-08	2.27214e-05	9.71606	0.23798	6.11195	7.35401e-05	0.00286505	1.64569	11	121229765	F	II		SORL1 (-93147), SC5D (+66603)	IGR	shelf	IGR-shelf	chr11:121233742-121233995	NA	NA
cg08707110	-0.192295	-9.77534	5.14868e-07	6.99942e-05	6.66427	-0.164413	-6.23127	6.20677e-05	0.0026018	1.82188	11	65620170	R	I	SNX32	CFL1 (+6716), SNX32 (+19058)	Body	opensea	Body-opensea		NA	NA
cg08720806	0.150885	5.61562	0.000119517	0.00168205	1.02549	0.170935	9.19511	1.60101e-06	0.00044137	5.60407	11	125142671	F	II	PKNOX2	PKNOX2 (+108069), FEZ1 (+223535)	5'UTR	opensea	5'UTR-opensea		NA	TRUE
cg08754294	-0.252737	-12.5995	3.27187e-08	2.38804e-05	9.46173	-0.190262	-7.66549	9.33185e-06	0.000950227	3.78759	17	55175274	F	II	AKAP1	MSI2 (-158621), AKAP1 (+12723)	5'UTR	opensea	5'UTR-opensea		TRUE	TRUE
cg08761535	-0.298666	-12.6534	3.12111e-08	2.35901e-05	9.509	-0.280563	-12.413	7.56947e-08	0.000188375	8.68869	16	75079000	F	II	ZNRF1	ZNRF1 (+46072), LDHD (+71665)	Body	opensea	Body-opensea		NA	TRUE			rs78911937
cg08774694	-0.281659	-14.9012	5.01731e-09	1.34157e-05	11.3194	-0.167708	-6.68924	3.29478e-05	0.00182959	2.47964	16	75287019	F	II	BCAR1	BCAR1 (+12886), CTRB1 (+34121)	Body	shore	Body-shore	chr16:75284680-75285821	NA	TRUE
cg08780218	-0.3725	-15.9721	2.28872e-09	1.0469e-05	12.0822	-0.233549	-10.8886	2.9222e-07	0.000242482	7.33545	5	172194729	F	II		DUSP1 (+3469), NEURL1B (+126460)	IGR	shelf	IGR-shelf	chr5:172197482-172199606	NA	NA		rs35916724
cg08818984	0.191626	8.29691	2.84591e-06	0.000160189	4.90276	0.160903	7.84916	7.45356e-06	0.00084899	4.02006	5	142814827	F	II	NR3C1	NR3C1 (-31573), YIPF5 (+735396)	1stExon	opensea	1stExon-opensea		NA	NA			rs61757431
cg08841552	-0.185543	-6.86269	1.87424e-05	0.000479435	2.94875	-0.161282	-7.89696	7.03449e-06	0.000828681	4.07989	9	140444378	F	II	PNPLA7	MRPL41 (-1273), PNPLA7 (+608)	Body	shore	Body-shore	chr9:140445653-140446891	NA	NA			rs56715636
cg08844313	0.30664	12.4991	3.57472e-08	2.46079e-05	9.37297	0.209886	4.28703	0.00126075	0.0170226	-1.29663	5	149240529	F	II	PDE6A	PDE6A (+83827), PPARGC1B (+130655)	Body	opensea	Body-opensea		NA	NA		rs10045293
cg08847775	0.262827	9.48075	7.11815e-07	8.06448e-05	6.33171	0.207901	8.4195	3.79769e-06	0.000631378	4.71617	2	43422121	F	II		HAAO (-402389), ZFP36L2 (+31627)	IGR	opensea	IGR-opensea		NA	NA
cg08854008	0.223301	9.2762	8.95534e-07	8.94922e-05	6.09561	0.15823	9.83343	8.20108e-07	0.000350674	6.28807	1	9714397	R	I	C1orf200	PIK3CD (+2594), CLSTN1 (+170187)	Body	shore	Body-shore	chr1:9711780-9713001	NA	NA
cg08864105	0.215886	7.66749	6.316e-06	0.000246196	4.07733	0.158125	9.21352	1.56961e-06	0.000438484	5.62437	1	111743020	F	I	DENND2D	CHI3L2 (-373), DENND2D (+291)	1stExon	shelf	1stExon-shelf	chr1:111746337-111747303	NA	NA	low-CpG:111544264-111544835
cg08879365	-0.264773	-10.7516	1.85639e-07	4.49718e-05	7.70709	-0.198074	-10.0421	6.64031e-07	0.00032467	6.50316	12	106066082	R	II		APPL2 (-436221), NUAK1 (+467729)	IGR	opensea	IGR-opensea		NA	TRUE
cg08911152	0.220688	7.23022	1.12923e-05	0.000347779	3.4747	0.177175	9.58642	1.05792e-06	0.000379816	6.02814	8	134105078	R	II	TG	WISP1 (-98204), SLA (-32475)	Body	opensea	Body-opensea		NA	TRUE
cg08913523	0.41545	13.0421	2.23095e-08	2.21563e-05	9.84469	0.351844	9.31585	1.40681e-06	0.000420876	5.73656	8	126649807	F	II		TRIB1 (+207244), FAM84B (+920831)	IGR	opensea	IGR-opensea		TRUE	TRUE
cg08930904	-0.237058	-8.62988	1.89982e-06	0.000129575	5.32036	-0.151392	-5.95671	9.19651e-05	0.00329292	1.41343	17	80297325	F	I		TEX19 (-19798), SECTM1 (-5451)	IGR	opensea	IGR-opensea		TRUE	TRUE
cg08957564	-0.235148	-9.04065	1.17232e-06	0.000101482	5.81831	-0.153777	-6.69095	3.28717e-05	0.00182663	2.48204	16	12071814	R	II	RUNDC2A	SNX29 (+1219), CPPED1 (+826060)	Body	shore	Body-shore	chr16:12070257-12070870	TRUE	NA
cg08966889	-0.18032	-6.05959	6.0308e-05	0.00104221	1.73519	-0.20502	-7.02669	2.10243e-05	0.00144064	2.94591	6	52440429	F	II	TRAM2	TRAM2 (+1284), EFHC1 (+155323)	Body	shore	Body-shore	chr6:52441269-52441793	NA	TRUE
cg09037630	0.185906	7.71342	5.94993e-06	0.000238763	4.13921	0.168698	6.22036	6.30331e-05	0.00262438	1.80585	6	31528239	R	II		LTA (-11592), NFKBIL1 (+12881)	IGR	opensea	IGR-opensea		TRUE	TRUE
cg09057412	0.206141	5.67255	0.000109312	0.00157903	1.11805	0.162405	5.86658	0.000104872	0.00355887	1.27702	6	158903203	R	II	TULP4	TMEM181 (-54265), TULP4 (+169511)	Body	opensea	Body-opensea		TRUE	TRUE
cg09062708	-0.292989	-8.27316	2.93047e-06	0.000162322	4.87248	-0.160759	-8.73901	2.64174e-06	0.000545346	5.08985	1	61649907	R	II	NFIA	NFIA (+102373), TM2D1 (+541188)	Body	opensea	Body-opensea		TRUE	TRUE
cg09078527	-0.287604	-13.4305	1.60911e-08	1.98483e-05	10.1701	-0.17345	-6.6772	3.34893e-05	0.00184414	2.46272	5	55772865	R	II		IL6ST (-482044), MAP3K1 (-338536)	IGR	shelf	IGR-shelf	chr5:55776604-55777233	NA	TRUE
cg09089913	-0.219132	-12.2034	4.65612e-08	2.71127e-05	9.10746	-0.181171	-14.5895	1.38911e-08	0.000137972	10.3503	3	119863394	R	II		GSK3B (-50881), GPR156 (+140547)	IGR	opensea	IGR-opensea		TRUE	TRUE
cg09095777	-0.21542	-12.6507	3.12829e-08	2.35901e-05	9.5067	-0.150856	-12.4323	7.44826e-08	0.000188375	8.70472	12	53465912	F	II	SPRYD3	IGFBP6 (-25317), TENC1 (+23179)	Body	opensea	Body-opensea		NA	TRUE
cg09126279	0.221262	10.3617	2.76388e-07	5.2967e-05	7.3011	0.158173	4.30876	0.00121552	0.016623	-1.25906	4	40675171	F	II		RBM47 (-158396), NSUN7 (-76743)	IGR	opensea	IGR-opensea		TRUE	TRUE
cg09133511	0.28086	7.3465	9.65372e-06	0.000317831	3.63736	0.208151	6.30998	5.55567e-05	0.00243857	1.937	2	113384907	F	II		SLC20A1 (-18527), CHCHD5 (+42889)	IGR	opensea	IGR-opensea		TRUE	TRUE
cg09147068	-0.173462	-7.88085	4.79614e-06	0.000211802	4.36256	-0.152491	-6.31856	5.48923e-05	0.00242438	1.9495	16	10922178	R	II		CIITA (-48877), TVP23A (-9536)	IGR	opensea	IGR-opensea		TRUE	TRUE
cg09148852	-0.281613	-9.98766	4.09626e-07	6.34223e-05	6.89865	-0.194604	-7.90724	6.94775e-06	0.000823204	4.09271	12	122235169	F	II	LOC338799	RHOF (-3001)	Body	island	Body-island	chr12:122235106-122235310	NA	NA
cg09152089	-0.21778	-6.91858	1.73332e-05	0.000456868	3.02991	-0.151705	-6.76433	2.97761e-05	0.00173068	2.58473	1	24469564	R	II	IL22RA1	IL22RA1 (+47)	1stExon	opensea	1stExon-opensea		TRUE	TRUE
cg09178384	-0.203169	-11.2837	1.09897e-07	3.66641e-05	8.23994	-0.167519	-8.80688	2.44894e-06	0.000523281	5.16777	4	170193375	R	II	SH3RF1	SH3RF1 (-1119)	TSS1500	shore	TSS1500-shore	chr4:170191357-170192844	NA	NA
cg09214412	-0.176361	-7.1461	1.26617e-05	0.000373751	3.3559	-0.150399	-7.79393	7.97154e-06	0.000878977	3.95059	15	93614970	R	II	RGMA	RGMA (+2122), CHD2 (+171912)	Body	shore	Body-shore	chr15:93615622-93617185	NA	NA
cg09221159	0.227381	7.97631	4.24755e-06	0.000198361	4.48836	0.28777	7.67465	9.22702e-06	0.000945647	3.79928	10	90031426	R	II		KLLN (-408232), RNLS (+311544)	IGR	opensea	IGR-opensea		NA	TRUE
cg09248694	0.218368	5.51121	0.000140939	0.00189305	0.854586	0.170108	4.56686	0.000791313	0.0126093	-0.816878	11	5301844	R	II		HBB (-53417), HBD (-45966), HBG1 (-30722), OR51B4 (+21382), HBE1 (+224990)	IGR	opensea	IGR-opensea		TRUE	TRUE
cg09315367	-0.292245	-7.21358	1.15501e-05	0.000352428	3.45127	-0.215135	-7.88631	7.12562e-06	0.000834045	4.06658	19	10736006	R	II	SLC44A2	SLC44A2 (+72)	TSS200	island	TSS200-island	chr19:10735999-10736396	NA	TRUE
cg09318283	0.219571	7.53874	7.47655e-06	0.000273144	3.90244	0.218538	7.19348	1.69265e-05	0.00128674	3.17076	8	82146728	F	II		PAG1 (-122425), FABP5 (-45870)	IGR	opensea	IGR-opensea		NA	TRUE
cg09326440	0.153253	8.69193	1.76425e-06	0.000124835	5.39679	0.155683	7.83583	7.57523e-06	0.000853763	4.00332	6	30458161	F	II	HLA-E	HLA-E (+917)	Body	island	Body-island	chr6:30457369-30458175	NA	NA		rs41560815
cg09328012	-0.235618	-8.07913	3.73099e-06	0.000184269	4.6226	-0.185601	-6.66093	3.42361e-05	0.00186898	2.43982	22	46481677	R	II	LOC400931	WNT7B (-108668), PPARA (-64822)	TSS200	shore	TSS200-shore	chr22:46481815-46482024	TRUE	NA
cg09338297	0.151193	10.2621	3.06547e-07	5.58232e-05	7.19527	0.167989	8.80191	2.46252e-06	0.000524148	5.16208	11	45717384	F	II		SLC35C1 (-108573), CHST1 (-30212)	IGR	opensea	IGR-opensea		NA	NA
cg09343667	0.218427	5.96161	6.99692e-05	0.00115717	1.58095	0.275698	6.68126	3.33058e-05	0.00183869	2.46842	2	206572056	R	II	NRP2	NRP2 (+24832), INO80D (+378850)	Body	opensea	Body-opensea		TRUE	TRUE
cg09427944	0.25832	13.2063	1.94112e-08	2.10875e-05	9.98344	0.22539	7.75518	8.35796e-06	0.000901776	3.90163	16	30579519	R	II		ENSG00000260869 (-9919), ZNF688 (+4536)	IGR	shore	IGR-shore	chr16:30581227-30581534	TRUE	NA
cg09468264	-0.273932	-12.1047	5.09181e-08	2.79635e-05	9.01744	-0.152858	-7.25277	1.56838e-05	0.0012383	3.24981	1	59340913	R	II		FGGY (-421740), JUN (-91128)	IGR	opensea	IGR-opensea		NA	TRUE
cg09470638	-0.203951	-9.46882	7.21338e-07	8.12098e-05	6.31805	-0.156695	-8.32039	4.2592e-06	0.00066189	4.59794	19	15121509	F	II	CCDC105	CCDC105 (-47)	TSS200	shore	TSS200-shore	chr19:15121590-15122143	NA	NA
cg09490371	-0.250773	-6.26471	4.4376e-05	0.000844602	2.05369	-0.172295	-7.72103	8.71521e-06	0.000920605	3.85833	2	233253024	R	II	ECEL1P2	ALPPL2 (-18529), ALPP (+9780)	TSS1500	island	TSS1500-island	chr2:233251361-233253414	NA	NA
cg09510180	0.167827	6.47224	3.2726e-05	0.000692478	2.36994	0.174902	5.49964	0.000181113	0.00495095	0.709705	1	10895978	F	I		TARDBP (-176721), CASZ1 (-39273)	IGR	island	IGR-island	chr1:10895895-10896117	TRUE	TRUE
cg09516200	0.231478	8.37921	2.57256e-06	0.000152534	5.00717	0.171934	6.77208	2.94678e-05	0.00172285	2.59553	17	78735324	F	II	RPTOR	CHMP6 (-230317), RPTOR (+216256)	Body	opensea	Body-opensea		TRUE	TRUE
cg09522018	0.189085	5.36061	0.000179263	0.00225151	0.605379	0.171763	3.89958	0.00244214	0.0262183	-1.97447	6	139644871	R	II		TXLNB (-31595), CITED2 (+50886)	IGR	opensea	IGR-opensea		NA	NA
cg09551145	0.228533	9.70059	5.58563e-07	7.24675e-05	6.58069	0.186306	8.52376	3.3697e-06	0.000601368	4.83936	1	11790591	R	II		AGTRAP (-5621), DRAXIN (+38805)	IGR	opensea	IGR-opensea		NA	TRUE			rs12142522
cg09556631	-0.152686	-6.76036	2.16484e-05	0.000525457	2.79908	-0.158894	-4.71792	0.000618083	0.0107378	-0.561797	4	186659155	F	II	SORBS2	PDLIM3 (-202493), SORBS2 (+218651)	5'UTR	opensea	5'UTR-opensea		NA	TRUE		rs62334818
cg09564509	-0.227462	-13.0758	2.1679e-08	2.20901e-05	9.87329	-0.206723	-8.0912	5.57484e-06	0.000743922	4.32016	2	242210639	R	II	HDLBP	HDLBP (+1662), ANO7 (+82715)	5'UTR	shore	5'UTR-shore	chr2:242211289-242212308	NA	NA
cg09577651	0.21951	6.60257	2.71093e-05	0.000611017	2.56548	0.184538	8.26761	4.52937e-06	0.000679572	4.5345	20	1600705	F	II	SIRPB1	SIRPB1 (-50)	TSS200	opensea	TSS200-opensea		NA	NA
cg09632273	-0.165778	-10.8043	1.76074e-07	4.40061e-05	7.76096	-0.152441	-7.13357	1.829e-05	0.00134126	3.09042	6	31696229	F	I	DDAH2	DDAH2 (+1340), C6orf25 (+5068)	Body	island	Body-island	chr6:31695894-31698245	NA	NA
cg09662852	0.240124	14.3522	7.65457e-09	1.49751e-05	10.9049	0.216764	4.42686	0.000997669	0.0146216	-1.05576	16	11707685	R	II		SNN (-54585), LITAF (-26266)	IGR	opensea	IGR-opensea		NA	TRUE
cg09671951	-0.154875	-7.62147	6.70704e-06	0.000255546	4.01506	-0.152855	-6.01814	8.41443e-05	0.00311054	1.50575	10	104556332	R	I	C10orf26	CYP17A1 (+40958), WBP1L (+52605)	Body	opensea	Body-opensea		NA	TRUE
cg09722555	-0.196127	-8.29383	2.85673e-06	0.000160457	4.89883	-0.167227	-6.82497	2.74536e-05	0.00166059	2.66903	9	34662282	F	II	CCL27	CCL27 (+407)	Body	shelf	Body-shelf	chr9:34664930-34665687	NA	NA
cg09737078	-0.218172	-7.27171	1.06759e-05	0.000337209	3.53294	-0.180608	-8.42828	3.75947e-06	0.000627708	4.72659	16	4366839	R	II		GLIS2 (+2077), PAM16 (+34534)	IGR	island	IGR-island	chr16:4366358-4366982	NA	NA
cg09760574	-0.271411	-7.06237	1.42021e-05	0.000401491	3.23674	-0.159991	-8.26262	4.55585e-06	0.0006802	4.52849	20	34605662	R	II	C20orf152	EPB41L1 (-137010), SCAND1 (-58268)	Body	opensea	Body-opensea		TRUE	TRUE
cg09797390	-0.21416	-9.84583	4.77022e-07	6.74439e-05	6.74256	-0.183775	-7.73947	8.52027e-06	0.000908572	3.88173	1	112263095	F	II		DDX20 (-34832), RAP1A (+100690)	IGR	opensea	IGR-opensea		NA	TRUE
cg09831875	-0.227084	-9.34741	8.26373e-07	8.62432e-05	6.1783	-0.163577	-10.5045	4.21188e-07	0.000280498	6.96559	12	124907162	R	I	NCOR2	NCOR2 (+72636), ZNF664 (+449492)	Body	opensea	Body-opensea		NA	TRUE
cg09859596	-0.306079	-12.9433	2.42765e-08	2.27214e-05	9.76033	-0.294175	-10.4606	4.39484e-07	0.000282777	6.92248	1	21868624	R	II	ALPL	ALPL (+32759), RAP1GAP (+109724)	5'UTR	opensea	5'UTR-opensea		TRUE	TRUE
cg09894383	0.249802	8.18806	3.25622e-06	0.000171749	4.76345	0.219017	6.69559	3.26663e-05	0.00181899	2.48855	16	82067445	R	II	HSD17B2	HSD17B2 (-1392)	TSS1500	opensea	TSS1500-opensea		NA	TRUE
cg09938049	-0.166082	-17.1502	1.01873e-09	9.89373e-06	12.858	-0.15067	-13.6483	2.80669e-08	0.000165373	9.66671	12	54747206	R	II		GPR84 (+11065), COPZ1 (+28295)	IGR	opensea	IGR-opensea		NA	TRUE
cg09946623	0.201147	11.9904	5.65209e-08	2.88104e-05	8.91227	0.154012	4.23477	0.00137687	0.0180156	-1.3872	16	29673933	R	II	SPN	SPN (-647)	TSS1500	shore	TSS1500-shore	chr16:29675845-29676120	NA	NA
cg10007534	-0.210735	-7.76148	5.59107e-06	0.000231002	4.20368	-0.166292	-7.88049	7.17603e-06	0.000835165	4.05929	21	46378354	R	I	C21orf70	ADARB1 (-116139), C21orf67 (-18594)	Body	island	Body-island	chr21:46378278-46378645	NA	NA
cg10017626	-0.38503	-13.1931	1.96298e-08	2.11925e-05	9.97228	-0.28777	-9.2693	1.47849e-06	0.000429074	5.68566	2	65085243	R	II		SERTAD2 (-204196), SLC1A4 (-131292)	IGR	shore	IGR-shore	chr2:65086804-65087180	NA	TRUE
cg10046892	-0.228082	-6.85313	1.89953e-05	0.000483804	2.93483	-0.175828	-6.32808	5.41647e-05	0.00240541	1.96336	1	156217942	F	II	PAQR6	PAQR6 (-99)	TSS200	shelf	TSS200-shelf	chr1:156215368-156215899	NA	NA
cg10096215	0.252111	10.4722	2.466e-07	5.02713e-05	7.41755	0.20812	7.36633	1.35688e-05	0.00114701	3.39994	16	68034002	F	II	DPEP2	DPEP2 (+487)	TSS1500	opensea	TSS1500-opensea		NA	TRUE
cg10127554	-0.207543	-10.695	1.96525e-07	4.61525e-05	7.64903	-0.196248	-10.1006	6.26259e-07	0.000318498	6.56275	7	705435	R	I	PRKAR1B	PDGFA (-146404), PRKAR1B (+47409)	Body	opensea	Body-opensea		NA	TRUE			rs34226467
cg10167235	0.182716	7.87704	4.81953e-06	0.000212242	4.35752	0.200252	6.16187	6.84865e-05	0.00275113	1.71965	14	100807646	F	II	WARS	SLC25A47 (+17972), WARS (+35496)	Body	opensea	Body-opensea		TRUE	TRUE
cg10191240	0.188583	8.20868	3.17389e-06	0.0001692	4.78994	0.206767	9.43109	1.245e-06	0.000402639	5.86164	8	134230101	R	II	WISP1	WISP1 (+26819), NDRG1 (+79728)	Body	opensea	Body-opensea		TRUE	TRUE
cg10201923	0.216375	7.48926	7.98151e-06	0.000284026	3.83467	0.161089	5.60278	0.000155032	0.00450283	0.871103	1	17308303	R	II	MFAP2	MFAP2 (-973)	TSS1500	shore	TSS1500-shore	chr1:17306551-17307363	NA	NA
cg10221596	-0.275605	-14.8658	5.15353e-09	1.34703e-05	11.2932	-0.202233	-22.1514	1.56725e-10	2.64088e-05	14.4486	2	202222273	R	II	ALS2CR12	ALS2CR12 (-172)	TSS200	opensea	TSS200-opensea		TRUE	NA
cg10227830	-0.240419	-14.9656	4.77899e-09	1.32907e-05	11.3669	-0.166614	-7.43619	1.24214e-05	0.00109558	3.49148	4	144332828	F	II	GAB1	SMARCA5 (-101788), GAB1 (+74913)	Body	opensea	Body-opensea		NA	TRUE
cg10230314	-0.216469	-9.04043	1.17262e-06	0.000101482	5.81805	-0.168772	-4.92012	0.000446237	0.00871606	-0.224943	22	30552801	R	II	HORMAD2	HORMAD2 (+76638), LIF (+90039)	Body	opensea	Body-opensea		NA	TRUE
cg10251446	-0.265833	-13.9707	1.03556e-08	1.68223e-05	10.6069	-0.176404	-11.4877	1.68735e-07	0.000226479	7.88831	3	187624824	F	II		LPP (-305897), BCL6 (-161309)	IGR	opensea	IGR-opensea		NA	TRUE
cg10257110	-0.229457	-7.11629	1.31887e-05	0.000383498	3.31358	-0.190823	-8.23819	4.68793e-06	0.000688794	4.49901	16	56640568	R	II		MT2A (-1543)	IGR	shore	IGR-shore	chr16:56642129-56642595	TRUE	NA
cg10266490	-0.195015	-8.28507	2.88772e-06	0.000161173	4.88768	-0.173921	-14.122	1.95968e-08	0.000152878	10.017	1	55013709	R	II	ACOT11	ACOT11 (-192)	TSS200	opensea	TSS200-opensea		NA	NA
cg10274208	0.156767	6.7331	2.25011e-05	0.000539608	2.75896	0.162923	5.51223	0.000177694	0.0048925	0.729482	13	41351044	F	II		SLC25A15 (-12589), MRPS31 (-5735)	IGR	opensea	IGR-opensea		NA	NA
cg10285525	-0.188167	-7.71745	5.91893e-06	0.000238199	4.14463	-0.174897	-10.2543	5.37733e-07	0.000300128	6.7177	20	62167942	R	II	PTK6	PTK6 (+753)	Body	shore	Body-shore	chr20:62168432-62168684	NA	NA
cg10298741	-0.184757	-15.5995	2.99054e-09	1.0933e-05	11.8233	-0.154917	-15.6399	6.64224e-09	0.000109035	11.0576	16	73019173	R	II	ZFHX3	PMFBP1 (-813019), ZFHX3 (+63101)	5'UTR	opensea	5'UTR-opensea		NA	TRUE
cg10316525	-0.239233	-9.66934	5.77993e-07	7.3541e-05	6.5456	-0.15885	-8.38577	3.94838e-06	0.000641136	4.67606	15	40572137	F	I		PLCB2 (+27986), PAK6 (+40516)	IGR	island	IGR-island	chr15:40572078-40572758	NA	TRUE
cg10362335	0.152168	5.57404	0.000127604	0.0017638	0.957613	0.1713	7.58283	1.03379e-05	0.000999116	3.68161	19	6670109	F	II	TNFSF14	TNFSF14 (+490)	5'UTR	opensea	5'UTR-opensea		NA	NA		rs74944674
cg10371155	0.185499	6.28409	4.3121e-05	0.000829315	2.08348	0.236396	9.25363	1.5035e-06	0.000434092	5.66847	17	37561101	R	II	MED1	FBXL20 (-3185)	3'UTR	shelf	3'UTR-shelf	chr17:37557366-37558982	TRUE	NA
cg10377510	0.24435	8.67196	1.80672e-06	0.000126369	5.37223	0.249207	6.28438	5.75905e-05	0.00248609	1.89965	1	9224003	R	II		H6PD (-70831), GPR157 (-34774)	IGR	opensea	IGR-opensea		TRUE	TRUE
cg10402698	-0.2811	-12.0692	5.25909e-08	2.80702e-05	8.98489	-0.205168	-7.926	6.79234e-06	0.000814788	4.11609	15	67000045	R	II	SMAD6	SMAD3 (-358138), SMAD6 (+5479)	TSS1500	shelf	TSS1500-shelf	chr15:66993543-66996571	TRUE	NA
cg10414881	0.151758	6.31176	4.13944e-05	0.00080777	2.12592	0.214289	8.89688	2.21632e-06	0.000506707	5.27034	14	22993036	R	II		DAD1 (+65139), OR4E2 (+859739)	IGR	opensea	IGR-opensea		NA	NA
cg10421194	-0.270687	-9.75366	5.27149e-07	7.051e-05	6.64009	-0.177715	-12.0805	1.0034e-07	0.000201898	8.40823	2	43133914	R	II		HAAO (-114182), ZFP36L2 (+319834)	IGR	opensea	IGR-opensea		TRUE	TRUE
cg10438391	0.202229	13.6616	1.33012e-08	1.90286e-05	10.3591	0.197136	7.79617	7.94975e-06	0.000877996	3.95342	8	144631915	R	I		GSDMD (-3462)	IGR	island	IGR-island	chr8:144631767-144631971	NA	NA
cg10458446	0.172505	6.54405	2.94926e-05	0.000646496	2.47797	0.151629	5.68733	0.000136631	0.00416792	1.00228	2	238500325	F	II	RAB17	RAB17 (-589)	TSS1500	opensea	TSS1500-opensea		TRUE	NA
cg10466548	0.237661	12.8309	2.67444e-08	2.28775e-05	9.66357	0.228713	7.06065	2.01108e-05	0.00140697	2.99199	16	10965217	F	II		TVP23A (-52575), CIITA (-5838)	IGR	opensea	IGR-opensea		TRUE	TRUE
cg10500653	-0.220805	-8.07799	3.73632e-06	0.000184368	4.62112	-0.156329	-6.61527	3.64285e-05	0.00193577	2.37536	1	39407651	R	II	RHBDL2	AKIRIN1 (-49244), RHBDL2 (-15142)	TSS200	opensea	TSS200-opensea		TRUE	TRUE
cg10513323	0.396151	11.6714	7.59834e-08	3.17864e-05	8.61359	0.281891	6.19143	6.56703e-05	0.00268738	1.76327	5	133839271	R	II		PHF15 (-22527), UBE2B (+132401)	IGR	opensea	IGR-opensea		TRUE	TRUE			rs34989027
cg10522125	0.297928	15.6929	2.79508e-09	1.06544e-05	11.8889	0.25483	8.68421	2.8094e-06	0.000559567	5.02655	16	30483996	F	II	ITGAL	ITGAL (+17)	5'UTR	shore	5'UTR-shore	chr16:30485382-30485721	NA	NA	low-CpG:30391460-30391637	rs77318464
cg10536276	-0.170022	-9.15138	1.03222e-06	9.61617e-05	5.94941	-0.174443	-8.44273	3.6975e-06	0.000624757	4.74372	2	113956344	R	II	PSD4	PSD4 (+24796), PAX8 (+80183)	Body	island	Body-island	chr2:113956343-113957042	NA	NA
cg10547908	-0.226613	-6.38843	3.69829e-05	0.000750441	2.24294	-0.182798	-7.15113	1.78785e-05	0.00132753	3.11402	15	93168068	R	II	FAM174B	FAM174B (+31120), ST8SIA2 (+231010)	Body	opensea	Body-opensea		NA	TRUE
cg10574365	-0.165944	-6.44655	3.39725e-05	0.000710249	2.33112	-0.159778	-8.65391	2.90696e-06	0.000565152	4.99143	1	32054836	F	II		HCRTR1 (-28465), TINAGL1 (+12700)	IGR	island	IGR-island	chr1:32054341-32054843	NA	NA
cg10592478	-0.272896	-9.65225	5.8893e-07	7.41516e-05	6.52636	-0.150549	-7.8578	7.37591e-06	0.000845174	4.03089	12	53612641	F	I	RARG	ITGB7 (-11550), RARG (+13395)	Body	shore	Body-shore	chr12:53613716-53615103	NA	NA		rs34609548
cg10612997	0.15726	5.96035	7.01037e-05	0.00115879	1.57896	0.17889	8.20733	4.86069e-06	0.000698279	4.46166	2	11673928	R	II	GREB1	GREB1 (-314)	TSS1500	opensea	TSS1500-opensea		NA	NA
cg10622644	-0.26166	-8.93405	1.32663e-06	0.000107788	5.69087	-0.17342	-7.54685	1.08118e-05	0.00102135	3.63521	1	12538455	F	II	VPS13D	DHRS3 (+139282), TNFRSF1B (+311395)	Body	opensea	Body-opensea		TRUE	TRUE
cg10624729	-0.354133	-15.3959	3.46991e-09	1.17113e-05	11.679	-0.267186	-22.1141	1.5962e-10	2.64088e-05	14.433	1	78298207	F	II	FAM73A	NEXN (-56106), FAM73A (+52898)	Body	opensea	Body-opensea		NA	TRUE
cg10635061	-0.183816	-8.18058	3.2867e-06	0.000172516	4.75381	-0.166344	-7.26338	1.5472e-05	0.00122719	3.26391	2	106055006	F	II	FHL2	NCK2 (-306348), FHL2 (-39325)	1stExon	opensea	1stExon-opensea		NA	TRUE
cg10650729	-0.189795	-6.67666	2.43822e-05	0.000569402	2.67558	-0.171978	-8.86296	2.30107e-06	0.00051736	5.23178	22	21978797	F	II		YDJC (+5556), UBE2L3 (+75061)	IGR	shelf	IGR-shelf	chr22:21982786-21984484	NA	NA
cg10694507	-0.172656	-6.5713	2.83562e-05	0.000629839	2.51878	-0.156376	-7.39166	1.314e-05	0.00112854	3.43321	3	134076315	R	II	AMOTL2	RYK (-106821), AMOTL2 (+17121)	3'UTR	opensea	3'UTR-opensea		TRUE	NA
cg10717869	-0.23264	-11.748	7.07291e-08	3.1124e-05	8.686	-0.224571	-9.67157	9.68445e-07	0.00036903	6.11841	1	205780912	R	II	SLC41A1	RAB7L1 (-36338), SLC41A1 (+1392)	5'UTR	shore	5'UTR-shore	chr1:205781870-205783010	NA	NA
cg10723617	0.184287	8.8526	1.4592e-06	0.00011328	5.59266	0.160559	5.80288	0.000115149	0.00376221	1.17991	17	55533389	R	II	MSI2	MSI2 (+199494), ENSG00000166329 (+289284)	Body	opensea	Body-opensea		NA	TRUE			rs78709576
cg10725937	0.226803	7.11806	1.31567e-05	0.000382995	3.3161	0.222387	6.6017	3.71089e-05	0.00195494	2.35615	6	41130978	R	II	TREM2	TREM2 (-64)	TSS200	opensea	TSS200-opensea		NA	NA
cg10768321	-0.213049	-7.59745	6.92135e-06	0.000260288	3.98245	-0.154433	-9.07298	1.82724e-06	0.000466039	5.46853	19	49842035	R	II	CD37	CD37 (+3378), TEAD2 (+22717)	Body	island	Body-island	chr19:49842018-49842323	NA	TRUE
cg10773266	0.240209	11.3227	1.05842e-07	3.60643e-05	8.27807	0.203366	6.94773	2.33247e-05	0.00151922	2.83818	10	43895225	F	II	HNRNPF	HNRNPF (-2946)	5'UTR	shelf	5'UTR-shelf	chr10:43891546-43892917	NA	NA
cg10796749	0.233374	14.5934	6.34694e-09	1.43914e-05	11.089	0.190904	8.61808	3.02711e-06	0.000575604	4.94975	1	10056837	F	I	RBP7	RBP7 (-437)	TSS1500	shore	TSS1500-shore	chr1:10057121-10058108	TRUE	NA
cg10811426	-0.266661	-10.0937	3.65961e-07	6.02943e-05	7.01406	-0.183791	-6.60616	3.68838e-05	0.00195132	2.36247	1	234667461	R	II		TARBP1 (-52612), IRF2BP2 (+77810)	IGR	opensea	IGR-opensea		NA	TRUE
cg10820551	-0.248175	-7.93914	4.45273e-06	0.000203367	4.43951	-0.179155	-7.5789	1.03886e-05	0.00100012	3.67655	22	45608345	R	II	C22orf9	UPK3A (-72518), NUP50 (+48623)	Body	opensea	Body-opensea		TRUE	TRUE	low-CpG:43986896-43987118
cg10825530	0.211469	10.1248	3.54104e-07	5.95631e-05	7.04776	0.18832	5.25279	0.000264384	0.00626324	0.31729	11	16023708	R	II	SOX6	SOX6 (+474227), INSC (+889738)	Body	opensea	Body-opensea		TRUE	TRUE
cg10827768	-0.213791	-10.1766	3.35285e-07	5.81622e-05	7.10363	-0.174403	-10.1086	6.21298e-07	0.000318431	6.57084	2	28387339	R	II	BRE	RBKS (-273374), FOSL2 (-228386)	Body	opensea	Body-opensea		NA	TRUE			rs75356393
cg10863207	0.179736	5.20882	0.00022918	0.00269605	0.351061	0.210254	8.22101	4.78329e-06	0.000695324	4.47823	17	33412186	R	II	RFFL	RFFL (+4152), LIG3 (+104673)	5'UTR	shelf	5'UTR-shelf	chr17:33416129-33416578	NA	NA
cg10869531	-0.236359	-9.89319	4.53276e-07	6.5986e-05	6.7949	-0.160712	-6.41217	4.81708e-05	0.00225568	2.08518	4	2808489	F	II	SH3BP2	TNIP2 (-50386), SH3BP2 (-11423)	5'UTR	opensea	5'UTR-opensea		NA	TRUE
cg10877241	0.167166	8.8805	1.41226e-06	0.000111327	5.62638	0.166805	6.38604	4.99538e-05	0.00229857	2.04743	13	52131904	R	II		INTS6 (-104770), WDFY2 (-26740)	IGR	opensea	IGR-opensea		NA	TRUE
cg10902549	0.178404	11.0527	1.37619e-07	4.05462e-05	8.01159	0.174844	8.74578	2.62181e-06	0.000542897	5.09764	10	135202522	F	II	PAOX	ENSG00000254536 (-1816)	Body	shore	Body-shore	chr10:135203101-135203316	NA	NA		rs61749480
cg10917602	-0.211987	-6.8928	1.79687e-05	0.000467031	2.99252	-0.169308	-7.20514	1.6674e-05	0.00127844	3.18634	16	30996630	R	II	HSD3B7	HSD3B7 (+98)	5'UTR	opensea	5'UTR-opensea		NA	NA
cg10926554	0.207738	8.58621	2.00188e-06	0.000133268	5.26632	0.169569	8.94662	2.09809e-06	0.000495621	5.32664	6	111888540	R	II	TRAF3IP2	REV3L (-83625), TRAF3IP2 (+38909)	Body	opensea	Body-opensea		NA	NA			rs34659678
cg10944833	0.182677	7.65375	6.43012e-06	0.000248946	4.05877	0.151748	5.76293	0.000122139	0.00389432	1.11871	6	17702460	R	II	NUP153	NUP153 (+4158), FAM8A1 (+101874)	Body	shelf	Body-shelf	chr6:17706292-17707339	NA	NA
cg10950111	-0.230912	-8.28199	2.89873e-06	0.000161335	4.88374	-0.157279	-12.48	7.15706e-08	0.000188375	8.74431	1	228337379	R	I	GJC2	GJC2 (-174)	TSS200	opensea	TSS200-opensea		NA	NA
cg10968944	0.157341	6.15142	5.25319e-05	0.000946607	1.87851	0.17842	7.66032	9.39152e-06	0.000952955	3.78099	6	25056629	F	II		LRRC16A (-223027), FAM65B (-145434)	IGR	opensea	IGR-opensea		NA	TRUE
cg10976772	-0.216331	-7.43416	8.58698e-06	0.000295968	3.75883	-0.168553	-8.11315	5.43168e-06	0.000737019	4.34702	1	6390595	F	II	ACOT7	GPR153 (-69560), ACOT7 (+55278)	Body	opensea	Body-opensea		TRUE	TRUE
cg11031567	-0.27045	-11.5126	8.82676e-08	3.36894e-05	8.46201	-0.217612	-11.1153	2.36681e-07	0.00023805	7.54806	17	79378207	F	II	BAHCC1	ENSG00000171282 (+4667), ACTG1 (+101600)	Body	shore	Body-shore	chr17:79377529-79377870	NA	NA		rs67316991
cg11034978	0.189367	9.67823	5.72395e-07	7.32638e-05	6.55559	0.155938	7.66831	9.29937e-06	0.00094831	3.7912	11	64837010	F	II		NAALADL1 (-10989), CDCA5 (+14613)	IGR	opensea	IGR-opensea		NA	NA		rs76589447
cg11088489	-0.280331	-11.6369	7.84888e-08	3.2028e-05	8.58079	-0.193163	-8.87586	2.26843e-06	0.000514742	5.24646	17	75305722	F	II	2018-09-09	TNRC6C (-695415), SEPT9 (+28230)	5'UTR	opensea	5'UTR-opensea		TRUE	TRUE		rs56208620
cg11094248	0.386897	15.2668	3.81648e-09	1.20613e-05	11.5863	0.339784	10.2858	5.21318e-07	0.000297096	6.74919	17	38494580	F	II	RARA	GJD3 (+25487), RARA (+29134)	Body	shelf	Body-shelf	chr17:38497527-38498963	NA	NA
cg11095743	0.203217	9.3841	7.92999e-07	8.46051e-05	6.22069	0.197366	8.1672	5.09563e-06	0.000715888	4.41295	10	49815243	F	II		ARHGAP22 (-2246)	IGR	shore	IGR-shore	chr10:49812852-49813352	TRUE	TRUE			rs78348372
cg11119760	-0.261278	-9.87938	4.60065e-07	6.65009e-05	6.77966	-0.166862	-6.01261	8.48188e-05	0.00312484	1.49746	12	1327264	R	II	ERC1	ERC1 (+226860), FBXL14 (+376067)	Body	opensea	Body-opensea		NA	TRUE
cg11146034	0.193873	9.1764	1.00313e-06	9.51187e-05	5.97884	0.201861	6.19169	6.56456e-05	0.00268682	1.76366	12	96590670	F	II	ELK3	ELK3 (+2510), CDK17 (+203668)	5'UTR	shore	5'UTR-shore	chr12:96588665-96589145	NA	NA
cg11184109	0.199269	5.47161	0.000150093	0.00198407	0.789364	0.168985	5.56492	0.00016411	0.00465508	0.812027	3	53164962	F	II	RFT1	RFT1 (-484)	TSS1500	shore	TSS1500-shore	chr3:53164206-53164698	NA	NA
cg11185549	0.177989	6.71775	2.29968e-05	0.000546895	2.73633	0.15978	6.87417	2.57116e-05	0.00160587	2.73707	12	116996871	R	II	MAP1LC3B2	MAP1LC3B2 (-315)	TSS1500	opensea	TSS1500-opensea		NA	TRUE
cg11196788	-0.315688	-15.4616	3.30677e-09	1.14955e-05	11.7258	-0.222147	-9.36345	1.33737e-06	0.000411431	5.78839	11	71737549	R	II	NUMA1	LRTOMT (-53833), IL18BP (+27440)	Body	opensea	Body-opensea		NA	TRUE			rs57363052
cg11201447	0.180573	7.31118	1.01229e-05	0.000326959	3.58813	0.215639	8.45021	3.66581e-06	0.000622976	4.75259	8	128808063	F	II	MIR1204	MYC (+59733), TMEM75 (+152528)	TSS200	shore	TSS200-shore	chr8:128806081-128806899	NA	NA
cg11219400	0.245378	8.61042	1.9446e-06	0.000131155	5.2963	0.183439	5.18015	0.000296	0.00672021	0.200194	3	36949966	F	II	TRANK1	DCLK3 (-168614), TRANK1 (+36582)	Body	opensea	Body-opensea		TRUE	NA	low-CpG:36924951-36925067
cg11229273	0.200116	6.10728	5.61274e-05	0.000990048	1.80977	0.175503	4.30016	0.00123321	0.0167838	-1.27392	3	57015101	R	II	ARHGEF3	ARHGEF3 (+98235), CCDC66 (+423900)	Body	opensea	Body-opensea		TRUE	TRUE
cg11293176	0.189015	5.36573	0.000177793	0.00223785	0.613903	0.171011	5.74033	0.000126292	0.00396992	1.08399	3	55518798	F	II	WNT5A	LRTM1 (-556697), WNT5A (+5175)	Body	shore	Body-shore	chr3:55519089-55519623	NA	NA
cg11311289	-0.240377	-7.96161	4.32745e-06	0.000200229	4.46906	-0.193515	-9.98389	7.04068e-07	0.000332101	6.44355	2	29204142	F	II	FAM179A	WDR43 (+86633), C2orf71 (+92985)	TSS200	opensea	TSS200-opensea		NA	NA
cg11381282	0.245107	9.41809	7.63365e-07	8.30891e-05	6.25985	0.212296	5.95976	9.15593e-05	0.00328387	1.41802	13	20763366	R	I	GJB2	GJB2 (+553)	Body	shelf	Body-shelf	chr13:20766208-20767779	NA	NA
cg11386011	-0.20507	-9.4683	7.21752e-07	8.12257e-05	6.31747	-0.156423	-9.344	1.36528e-06	0.000415508	5.76724	6	32121156	F	II	PPT2	PRRT1 (-1427), PPT2-EGFL8 (-843), PPT2 (-144)	TSS200	shore	TSS200-shore	chr6:32121829-32122529	NA	TRUE
cg11394600	0.19625	7.51101	7.75523e-06	0.000278915	3.86449	0.167702	5.13188	0.000319208	0.0070487	0.121968	7	111721233	F	II	DOCK4	IMMP2L (-518886), DOCK4 (+125217)	Body	opensea	Body-opensea		NA	TRUE
cg11511175	-0.222638	-7.81757	5.20126e-06	0.000221559	4.27856	-0.168169	-6.16394	6.82852e-05	0.00274654	1.7227	12	58119979	R	II	AGAP2	AGAP2 (+12050), OS9 (+32075)	3'UTR	island	3'UTR-island	chr12:58119909-58121551	NA	NA
cg11535638	-0.312727	-15.184	4.0582e-09	1.23553e-05	11.5265	-0.212536	-9.3919	1.29765e-06	0.000407504	5.81926	10	123931797	R	II	TACC2	PLEKHA1 (-202415), TACC2 (+183088)	Body	opensea	Body-opensea		NA	TRUE
cg11538810	-0.210344	-9.33959	8.33675e-07	8.6467e-05	6.16925	-0.151229	-9.085	1.8035e-06	0.000463043	5.48194	22	46481727	F	I	LOC400931	WNT7B (-108718), PPARA (-64772)	TSS200	shore	TSS200-shore	chr22:46481815-46482024	TRUE	NA			rs77409217
cg11541601	0.201125	7.26842	1.07234e-05	0.000338145	3.52833	0.154384	6.81543	2.78056e-05	0.00166958	2.6558	8	22437870	F	II	PDLIM2	ENSG00000248235 (-8917), PDLIM2 (+1616)	TSS200	shore	TSS200-shore	chr8:22436295-22437076	NA	NA	low-CpG:22493626-22493940		rs1482336
cg11553755	-0.254777	-12.1686	4.80514e-08	2.75195e-05	9.07577	-0.191026	-9.07103	1.83112e-06	0.00046642	5.46635	6	43458554	F	II	TJAP1	TJAP1 (+13293), YIPF3 (+26174)	5'UTR	opensea	5'UTR-opensea		NA	TRUE
cg11578064	-0.234101	-8.78913	1.57234e-06	0.000117802	5.51563	-0.224312	-16.3483	4.14193e-09	0.00010203	11.5045	12	112074044	F	II		ATXN2 (-36564), BRAP (+49746)	IGR	opensea	IGR-opensea		TRUE	TRUE
cg11594821	0.168687	8.14807	3.42255e-06	0.000176155	4.7119	0.158499	8.72599	2.6806e-06	0.000548369	5.07483	6	30458601	R	II	HLA-E	PRR3 (-66062), HLA-E (+1357)	Body	shore	Body-shore	chr6:30457369-30458175	NA	NA			rs77275906
cg11594833	0.183097	11.364	1.01716e-07	3.54041e-05	8.31837	0.186057	9.05955	1.85415e-06	0.000468095	5.45352	12	54444985	R	II	HOXC4	HOXC4 (-2676)	5'UTR	shore	5'UTR-shore	chr12:54445876-54446113	TRUE	NA
cg11598403	-0.259462	-7.63563	6.58396e-06	0.000252824	4.03426	-0.168997	-5.20453	0.000284962	0.00656567	0.239584	18	74799500	F	II	MBP	MBP (+45225), ZNF236 (+263384)	Body	island	Body-island	chr18:74799144-74800038	NA	NA	high-CpG:72928388-72928596	rs7242091
cg11599981	-0.240774	-7.38336	9.18895e-06	0.000308727	3.68855	-0.153915	-6.88771	2.52533e-05	0.00159096	2.75573	19	6475902	R	II	DENND1C	DENND1C (+5917), CRB3 (+11608)	Body	island	Body-island	chr19:6475222-6475998	TRUE	TRUE
cg11635053	-0.273114	-9.92245	4.39246e-07	6.52553e-05	6.82712	-0.224117	-11.9872	1.08738e-07	0.000201898	8.32805	3	184055217	R	II	FAM131A	FAM131A (-23)	5'UTR	shore	5'UTR-shore	chr3:184056419-184056671	NA	TRUE
cg11648522	-0.237897	-8.45856	2.33549e-06	0.000144847	5.10709	-0.171369	-6.16006	6.86628e-05	0.00275471	1.71697	1	15272238	F	II	KIAA1026	TMEM51 (-206790), KAZN (+347038)	TSS200	opensea	TSS200-opensea		TRUE	TRUE
cg11650460	-0.236685	-10.7022	1.95111e-07	4.59534e-05	7.65639	-0.162847	-5.87071	0.000104239	0.00354744	1.2833	12	120538792	R	II	RAB35	RAB35 (+15851), CCDC64 (+111119)	Body	shore	Body-shore	chr12:120536640-120536951	TRUE	TRUE
cg11653466	-0.220512	-9.06184	1.14401e-06	0.000100804	5.8435	-0.158171	-7.51963	1.11857e-05	0.00104	3.6	8	38386235	R	II	C8orf86	TACC1 (-258487), FGFR1 (-60872)	TSS200	opensea	TSS200-opensea		NA	TRUE
cg11668844	-0.167442	-6.11031	5.58725e-05	0.000987606	1.8145	-0.246542	-9.17908	1.6289e-06	0.000445176	5.58636	13	113655622	F	II	MCF2L	F7 (-104499), MCF2L (+32087)	Body	shore	Body-shore	chr13:113656116-113656379	TRUE	TRUE		rs3742239
cg11699334	-0.293262	-9.86897	4.65257e-07	6.68622e-05	6.76816	-0.19839	-9.85699	8.00653e-07	0.000348073	6.31255	12	109195889	F	II	SSH1	CORO1C (-70517), SSH1 (+55477)	Body	opensea	Body-opensea		TRUE	TRUE		rs78525619
cg11721464	0.202564	8.33672	2.70999e-06	0.000156208	4.95336	0.160636	5.87401	0.000103737	0.00353695	1.28831	19	42703763	F	II	DEDD2	POU2F2 (-67184), DEDD2 (+20512)	Body	island	Body-island	chr19:42703604-42703976	TRUE	NA			rs17852469
cg11738486	-0.232318	-9.04376	1.16811e-06	0.000101451	5.82202	-0.153727	-7.71011	8.83296e-06	0.000926567	3.84444	19	6744898	F	I	TRIP10	TRIP10 (+5207), SH2D3A (+22701)	Body	shore	Body-shore	chr19:6746023-6746292	TRUE	NA		rs62125119	rs62125118
cg11757040	-0.177814	-9.05075	1.15872e-06	0.000101175	5.83033	-0.16624	-11.0058	2.61923e-07	0.00023805	7.44591	14	73209188	F	I	DPF3	DPF3 (+151621), RGS6 (+810032)	Body	opensea	Body-opensea		NA	TRUE		rs73302114
cg11759172	-0.214597	-5.48306	0.000147383	0.00195794	0.808248	-0.228053	-12.2258	8.8638e-08	0.000201898	8.53175	7	51381867	R	II	COBL	GRB10 (-581817), COBL (+2629)	Body	shore	Body-shore	chr7:51383311-51384938	NA	NA
cg11781335	0.202	7.45317	8.37269e-06	0.000291969	3.78505	0.153614	9.6816	9.58455e-07	0.000368984	6.129	10	30818581	R	I		MAP3K8 (+95715), LYZL2 (+100110)	IGR	opensea	IGR-opensea		NA	NA
cg11785183	-0.213188	-12.7886	2.7743e-08	2.29084e-05	9.62691	-0.171381	-12.7522	5.71612e-08	0.000178996	8.96703	6	31847931	F	II	EHMT2	SLC44A4 (-1153)	Body	opensea	Body-opensea		NA	NA
cg11800379	-0.196063	-9.58319	6.35424e-07	7.6609e-05	6.44834	-0.167799	-6.7906	2.87451e-05	0.00170061	2.62131	1	10715885	R	I	CASZ1	CASZ1 (+140820), PEX14 (+180941)	Body	shore	Body-shore	chr1:10713838-10714203	NA	NA
cg11802899	0.216285	10.7634	1.83444e-07	4.47824e-05	7.7192	0.160983	7.9545	6.56339e-06	0.000802273	4.15153	14	52867870	R	II		PTGER2 (+86757), TXNDC16 (+151354)	IGR	opensea	IGR-opensea		NA	TRUE
cg11826008	0.180958	14.134	9.09059e-09	1.62455e-05	10.7355	0.190958	6.58562	3.79323e-05	0.0019796	2.33336	20	34249284	R	II	CPNE1	CPNE1 (-7685), RBM12 (+3554)	5'UTR	shelf	5'UTR-shelf	chr20:34252556-34252927	NA	NA
cg11847636	-0.161548	-8.1153	3.56559e-06	0.000180085	4.66953	-0.157738	-7.88245	7.159e-06	0.000835165	4.06175	19	50015523	F	II	FCGRT	FCGRT (-13)	TSS200	shore	TSS200-shore	chr19:50016531-50016851	TRUE	NA
cg11850468	0.198196	7.39361	9.06394e-06	0.000306065	3.70276	0.171829	11.1997	2.19032e-07	0.000236285	7.6261	5	180231185	F	II	MGAT1	OR2Y1 (-64086), MGAT1 (+5644)	TSS1500	shore	TSS1500-shore	chr5:180229375-180230147	NA	NA
cg11859594	0.20506	8.38369	2.55851e-06	0.00015202	5.01283	0.152703	5.45302	0.000194398	0.00516856	0.636243	17	76755745	R	II	CYTH1	DNAH17 (-182269), CYTH1 (+22631)	Body	opensea	Body-opensea		NA	TRUE
cg11859982	-0.240013	-8.29275	2.86054e-06	0.000160468	4.89746	-0.156474	-6.65069	3.47152e-05	0.00188558	2.42539	7	127907529	F	II		LEP (+26192), RBM28 (+76433)	IGR	shelf	IGR-shelf	chr7:127910860-127911287	TRUE	TRUE
cg11914795	-0.237086	-9.35193	8.22184e-07	8.60303e-05	6.18352	-0.164713	-7.59619	1.01678e-05	0.000989984	3.6988	10	63422555	R	I	C10orf107	ARID5B (-238504), TMEM26 (-209347)	TSS200	island	TSS200-island	chr10:63422538-63423105	TRUE	TRUE
cg11934419	-0.294923	-14.0686	9.57576e-09	1.67355e-05	10.6842	-0.205602	-10.7784	3.24152e-07	0.00025376	7.23067	6	112575850	R	II	LAMA4	LAMA4 (+67)	TSS200	shore	TSS200-shore	chr6:112575091-112575483	NA	NA	low-CpG:112682038-112682667
cg12001120	-0.224359	-9.9668	4.18862e-07	6.38027e-05	6.87581	-0.166517	-6.63176	3.56198e-05	0.00191327	2.39868	2	219751342	R	II	WNT10A	CDK5R2 (-73035), WNT10A (+6257)	Body	shelf	Body-shelf	chr2:219748276-219748805	TRUE	NA
cg12002139	0.190721	4.98357	0.00033195	0.00355693	-0.0320262	0.24073	6.42268	4.7473e-05	0.00223895	2.10034	6	158478872	F	II	SYNJ2	SYNJ2 (+75953), SERAC1 (+110430)	Body	opensea	Body-opensea		TRUE	TRUE		rs2765231
cg12024104	-0.247543	-11.9374	5.9342e-08	2.92201e-05	8.86317	-0.254228	-9.23418	1.53517e-06	0.000436649	5.64711	12	6662581	R	II	IFFO1	IFFO1 (+2658), GAPDH (+19488)	Body	shore	Body-shore	chr12:6664425-6665336	TRUE	NA
cg12032650	0.174808	9.45384	7.33485e-07	8.18572e-05	6.30089	0.18353	6.85244	2.6466e-05	0.00162985	2.70705	7	73864404	F	II		GTF2IRD1 (-3896)	IGR	shelf	IGR-shelf	chr7:73867787-73868061	NA	NA
cg12053891	-0.246954	-9.8464	4.76727e-07	6.74439e-05	6.74319	-0.151538	-8.052	5.84082e-06	0.00076219	4.27203	11	62168512	F	II		SCGB1A1 (-17995), ASRGL1 (+63592)	IGR	opensea	IGR-opensea		TRUE	TRUE
cg12067024	0.168696	4.96745	0.000340961	0.0036281	-0.059699	0.202922	5.71381	0.000131356	0.00406915	1.04316	1	153387689	F	II	S100A7A	S100A7A (-1311)	TSS1500	opensea	TSS1500-opensea		NA	NA
cg12073436	0.280024	7.86941	4.86679e-06	0.000213216	4.34742	0.25869	11.4483	1.74804e-07	0.00022787	7.85284	1	206958014	R	I		IL19 (-14201), IL10 (-12175)	IGR	opensea	IGR-opensea		NA	NA
cg12077433	-0.219847	-12.5087	3.5446e-08	2.44489e-05	9.38146	-0.15823	-6.70265	3.2356e-05	0.00180891	2.49846	3	159600838	F	II	SCHIP1	IL12A (-105699), SCHIP1 (+43188)	Body	opensea	Body-opensea		NA	TRUE			rs73168586
cg12080831	0.26969	6.84689	1.91625e-05	0.000486707	2.92573	0.246477	6.13879	7.07759e-05	0.00280581	1.68549	2	121697428	R	II	GLI2	GLI2 (+147443), TFCP2L1 (+345355)	Body	opensea	Body-opensea		TRUE	TRUE
cg12098949	-0.191662	-8.26349	2.96564e-06	0.000163366	4.86014	-0.176192	-7.86032	7.35343e-06	0.000844067	4.03405	17	75367442	F	II	2018-09-09	TNRC6C (-633695), SEPT9 (+89950)	5'UTR	shore	5'UTR-shore	chr17:75368688-75370506	NA	NA
cg12107072	-0.274995	-14.5566	6.52984e-09	1.44586e-05	11.0612	-0.175029	-10.4972	4.24192e-07	0.00028141	6.95839	6	36826690	F	II	PPIL1	CPNE5 (-18912), PPIL1 (+16110)	Body	opensea	Body-opensea		NA	TRUE
cg12116027	-0.254499	-7.26121	1.08285e-05	0.000340051	3.51821	-0.164875	-8.46705	3.59564e-06	0.000617596	4.77251	12	58130410	F	II	AGAP2	AGAP2 (+1619), OS9 (+42506)	Body	shore	Body-shore	chr12:58130870-58132047	NA	TRUE		rs34482618
cg12123019	0.218569	10.6378	2.08237e-07	4.68759e-05	7.59004	0.176351	9.66108	9.7901e-07	0.000370335	6.10733	19	18197853	F	II	IL12RB1	MAST3 (-10750), ARRDC2 (+78876)	TSS200	opensea	TSS200-opensea		NA	NA
cg12141340	-0.231365	-9.6085	6.1794e-07	7.5708e-05	6.47699	-0.174522	-7.77803	8.12769e-06	0.000888804	3.93052	1	19890415	F	I		CAPZB (-78436), MINOS1-NBL1 (-33058)	IGR	opensea	IGR-opensea		TRUE	TRUE
cg12171761	0.191379	7.85628	4.94926e-06	0.000215112	4.33001	0.22881	6.23114	6.20791e-05	0.0026018	1.82169	8	61910949	R	II		CLVS1 (-289565), CHD7 (+319612)	IGR	opensea	IGR-opensea		NA	TRUE
cg12177546	0.175984	8.81645	1.52253e-06	0.000115868	5.54884	0.151566	7.96575	6.47527e-06	0.000797803	4.1655	7	113723786	F	II		FOXP2 (-331266), PPP1R3A (-164666)	IGR	shore	IGR-shore	chr7:113724924-113727795	NA	NA
cg12182124	0.219137	7.71496	5.93805e-06	0.000238507	4.14128	0.186289	7.03771	2.07232e-05	0.00143109	2.96087	18	21451563	F	II	LAMA3	CABYR (-267379), LAMA3 (+182156)	TSS1500	opensea	TSS1500-opensea		NA	NA
cg12193277	-0.224457	-6.94757	1.66473e-05	0.00044527	3.07183	-0.165895	-7.87089	7.25989e-06	0.00083819	4.04728	22	39547181	R	II	CBX7	CBX7 (+1474), APOBEC3H (+53901)	Body	shore	Body-shore	chr22:39548102-39548432	NA	TRUE
cg12196406	-0.173675	-9.65391	5.87857e-07	7.40686e-05	6.52823	-0.161341	-7.39506	1.30837e-05	0.00112618	3.43767	19	35629576	R	II	FXYD1	FXYD7 (-4578), LGI4 (-3472), FXYD1 (-1350)	TSS200	shelf	TSS200-shelf	chr19:35632356-35632572	TRUE	NA
cg12198841	-0.2234	-12.8101	2.72305e-08	2.28775e-05	9.64556	-0.177047	-7.18654	1.70787e-05	0.00129294	3.16147	5	115941397	R	II		SEMA6A (-30767)	IGR	opensea	IGR-opensea		NA	TRUE
cg12212103	-0.242317	-14.7386	5.67755e-09	1.40182e-05	11.1983	-0.177402	-8.40182	3.87589e-06	0.000636164	4.69516	17	48231729	F	II		PPP1R9B (-3852)	IGR	shelf	IGR-shelf	chr17:48226223-48228625	NA	TRUE
cg12216518	-0.232398	-7.53069	7.55635e-06	0.000274574	3.89143	-0.162891	-7.84051	7.5323e-06	0.000852395	4.0092	15	66999709	F	II	SMAD6	SMAD3 (-358474), SMAD6 (+5143)	TSS1500	shelf	TSS1500-shelf	chr15:66993543-66996571	TRUE	NA
cg12224508	0.217605	7.87883	4.80854e-06	0.000212021	4.35989	0.151001	9.02402	1.92741e-06	0.00047554	5.41375	2	28589782	F	II		RBKS (-475817), FOSL2 (-25943)	IGR	opensea	IGR-opensea		NA	TRUE
cg12229555	0.194051	8.41224	2.47088e-06	0.000149294	5.04885	0.157766	7.28493	1.50512e-05	0.00120839	3.29249	17	80260329	R	I		CSNK1D (-28722), CD7 (+15149)	IGR	opensea	IGR-opensea		NA	NA		rs9902108
cg12244647	-0.159435	-9.94107	4.30563e-07	6.47679e-05	6.84758	-0.170874	-6.27393	5.84432e-05	0.00251312	1.88439	22	50737978	R	II	PLXNB2	MAPK11 (-29156), PLXNB2 (+8078)	5'UTR	island	5'UTR-island	chr22:50737809-50738961	TRUE	TRUE
cg12251779	-0.248603	-7.93614	4.46977e-06	0.000203596	4.43555	-0.171889	-10.681	3.55586e-07	0.000261073	7.13706	22	45608440	F	II	C22orf9	UPK3A (-72423), NUP50 (+48718)	Body	opensea	Body-opensea		TRUE	TRUE	low-CpG:43986896-43987118		rs79484321
cg12253437	0.228515	13.1789	1.9865e-08	2.13674e-05	9.96041	0.188943	9.91891	7.51844e-07	0.000337825	6.37666	6	32813448	F	II	TAP1	PSMB8 (-1624)	Body	shore	Body-shore	chr6:32811494-32811839	NA	NA
cg12303685	-0.186839	-13.0182	2.27688e-08	2.21563e-05	9.82435	-0.159266	-7.72822	8.63861e-06	0.000916692	3.86746	1	156218094	R	II	PAQR6	PAQR6 (-251)	TSS1500	shelf	TSS1500-shelf	chr1:156215368-156215899	NA	NA			rs79698750
cg12366518	-0.202577	-8.16017	3.37128e-06	0.000174856	4.72752	-0.163214	-8.62883	2.9905e-06	0.000574049	4.96227	12	590469	F	II	B4GALNT3	B4GALNT3 (+20939), NINJ2 (+182476)	Body	opensea	Body-opensea		TRUE	TRUE			rs11063201
cg12371569	0.229779	9.39754	7.81141e-07	8.38382e-05	6.23618	0.160857	7.57728	1.04096e-05	0.00100021	3.67446	12	13278271	R	II		EMP1 (-71379), GSG1 (-21692)	IGR	opensea	IGR-opensea		TRUE	TRUE
cg12391783	0.150358	6.33837	3.9803e-05	0.000788069	2.16663	0.178698	7.28791	1.49938e-05	0.00120796	3.29645	16	27269148	F	II	NSMCE1	NSMCE1 (+10967), KDM8 (+53852)	5'UTR	opensea	5'UTR-opensea		NA	NA			rs78334888
cg12441694	0.181046	8.02337	4.00223e-06	0.000191694	4.54995	0.197185	5.11922	0.000325604	0.00713374	0.10141	13	106572969	R	II		DAOA (+454377), EFNB2 (+614493)	IGR	opensea	IGR-opensea		NA	TRUE
cg12449049	0.189288	9.9093	4.45494e-07	6.55317e-05	6.81265	0.17855	7.14962	1.79136e-05	0.00132858	3.11199	6	25088999	F	II	CMAH	LRRC16A (-190657), FAM65B (-177804)	Body	opensea	Body-opensea		NA	TRUE		rs76187830
cg12492087	-0.337467	-12.44	3.76712e-08	2.50285e-05	9.32037	-0.235092	-11.0884	2.42621e-07	0.00023805	7.52308	15	42749885	F	II	ZFP106	ZNF106 (-155)	TSS200	opensea	TSS200-opensea		TRUE	TRUE
cg12499211	0.263399	8.66963	1.81173e-06	0.000126445	5.36937	0.19759	6.32689	5.42551e-05	0.00240622	1.96163	1	156786643	F	II	NTRK1	SH2D2A (-3)	Body	shelf	Body-shelf	chr1:156783523-156784037	NA	NA
cg12534147	0.274177	11.0795	1.34045e-07	4.01084e-05	8.03833	0.229172	6.91745	2.42771e-05	0.00155683	2.79665	5	54040362	F	II		SNX18 (+226769), ESM1 (+241129)	IGR	opensea	IGR-opensea		TRUE	TRUE
cg12558347	-0.216257	-7.92951	4.50759e-06	0.000204702	4.42683	-0.160727	-8.4533	3.65283e-06	0.000621562	4.75625	5	131724271	F	II	SLC22A5	SLC22A5 (+18827), IRF1 (+102219)	Body	opensea	Body-opensea		NA	TRUE
cg12586150	0.21182	9.22416	9.50005e-07	9.24289e-05	6.03485	0.17591	6.1946	6.53754e-05	0.00268053	1.76794	6	2840792	F	II	SERPINB1	SERPINB1 (+1448), WRNIP1 (+75144)	Body	shore	Body-shore	chr6:2841810-2842273	NA	TRUE
cg12592179	0.186857	6.81962	1.99114e-05	0.000498446	2.88592	0.224582	7.48255	1.17177e-05	0.0010641	3.55189	3	133920644	F	II	RYK	SLCO2A1 (-171724), RYK (+48850)	Body	opensea	Body-opensea		NA	TRUE
cg12593223	0.188512	10.513	2.36482e-07	4.92984e-05	7.46031	0.219305	6.34408	5.29661e-05	0.00237419	1.98661	17	80255510	F	II		CSNK1D (-23903), CD7 (+19968)	IGR	shelf	IGR-shelf	chr17:80251357-80251673	TRUE	TRUE
cg12593541	0.299366	9.55468	6.55762e-07	7.77107e-05	6.41598	0.257317	7.32402	1.43186e-05	0.00117898	3.34421	1	181110845	F	II		CACNA1E (-342036), MR1 (+107706)	IGR	opensea	IGR-opensea		TRUE	TRUE
cg12613632	-0.242653	-10.7106	1.93464e-07	4.57205e-05	7.66503	-0.180481	-8.03437	5.96487e-06	0.000770042	4.25032	1	95385935	R	II	CNN3	CNN3 (+6899), SLC44A3 (+100029)	Body	opensea	Body-opensea		NA	TRUE
cg12630938	0.240739	10.1885	3.3113e-07	5.78164e-05	7.11639	0.188686	7.88072	7.17402e-06	0.000835165	4.05958	10	120282778	F	II		RAB11FIP2 (-476664), PRLHR (+72382)	IGR	opensea	IGR-opensea		NA	TRUE			rs75768356
cg12632411	-0.253503	-10.3107	2.91409e-07	5.46663e-05	7.24703	-0.160622	-9.94387	7.3309e-07	0.000337825	6.4024	20	17595355	F	I	RRBP1	DSTN (+44847), RRBP1 (+67573)	Body	island	Body-island	chr20:17595271-17595483	NA	NA
cg12636499	-0.22936	-9.42287	7.59297e-07	8.27832e-05	6.26534	-0.166672	-11.5193	1.64032e-07	0.0002246	7.91667	10	105408599	F	II	SH3PXD2A	NEURL (+154863), SH3PXD2A (+206565)	Body	opensea	Body-opensea		NA	TRUE
cg12655416	0.215747	6.76476	2.15141e-05	0.000523486	2.80554	0.181034	7.4978	1.14958e-05	0.00105416	3.57169	17	38077870	R	II	ORMDL3	GSDMB (-2967)	3'UTR	opensea	3'UTR-opensea		NA	NA
cg12656085	0.303615	13.8276	1.16209e-08	1.78618e-05	10.4929	0.231747	7.15241	1.78491e-05	0.0013267	3.11572	2	85173360	F	II		KCMF1 (-24856), TMSB10 (+40611)	IGR	opensea	IGR-opensea		TRUE	TRUE
cg12657297	-0.238553	-11.4633	9.25031e-08	3.43223e-05	8.41455	-0.157378	-7.88101	7.17148e-06	0.000835165	4.05995	1	234667363	R	II		TARBP1 (-52514), IRF2BP2 (+77908)	IGR	opensea	IGR-opensea		NA	TRUE
cg12695465	-0.235638	-7.74118	5.73972e-06	0.000234421	4.17649	-0.156155	-10.4152	4.59308e-07	0.000284619	6.87774	6	10556147	F	II	GCNT2	GCNT6 (-77846), GCNT2 (+27558)	5'UTR	opensea	5'UTR-opensea		NA	TRUE		rs56342502	rs55736740
cg12695612	0.196435	6.34489	3.94234e-05	0.000783857	2.17658	0.207586	7.52243	1.11466e-05	0.00103803	3.60363	1	17308092	R	II	MFAP2	MFAP2 (-762)	TSS1500	shore	TSS1500-shore	chr1:17306551-17307363	NA	NA
cg12748890	-0.228141	-8.80509	1.54304e-06	0.000116654	5.53504	-0.159263	-6.41855	4.77457e-05	0.00224571	2.09439	1	27676205	F	I	SYTL1	SYTL1 (+4841), MAP3K6 (+17178)	Body	island	Body-island	chr1:27675919-27678016	NA	TRUE
cg12754982	0.153067	5.457	0.000153628	0.00201724	0.765244	0.189985	4.58604	0.000766737	0.0123452	-0.784326	6	160409942	F	II	IGF2R	SLC22A1 (-132879), IGF2R (+19811)	Body	opensea	Body-opensea		NA	TRUE
cg12768523	-0.184629	-6.34258	3.95575e-05	0.000785467	2.17305	-0.158929	-6.0577	7.94868e-05	0.00300254	1.56491	4	169737224	F	II	PALLD	CBR4 (+194185), PALLD (+318969)	Body	opensea	Body-opensea		NA	TRUE
cg12787836	-0.185434	-7.48626	8.01326e-06	0.000284486	3.83055	-0.156557	-9.72822	9.13475e-07	0.000363084	6.17807	21	37536685	F	II	DOPEY2	DOPEY2 (-148)	TSS200	opensea	TSS200-opensea		NA	NA		rs35979666
cg12804755	-0.295496	-15.8504	2.49614e-09	1.05049e-05	11.9983	-0.216002	-7.49447	1.15438e-05	0.00105661	3.56738	11	15796715	R	II		INSC (+662745), SOX6 (+701220)	IGR	opensea	IGR-opensea		NA	TRUE
cg12805374	0.241199	6.27879	4.34609e-05	0.000833528	2.07533	0.209286	8.09633	5.54105e-06	0.000743369	4.32644	17	43306622	F	II	FMNL1	FMNL1 (+7466), SPATA32 (+32857)	Body	opensea	Body-opensea		TRUE	TRUE	low-CpG:40662391-40662609	rs12453698
cg12817389	-0.25104	-10.1723	3.3682e-07	5.82852e-05	7.09896	-0.196565	-8.67535	2.83756e-06	0.000560792	5.01629	8	62602522	R	II	ASPH	ASPH (+24596), CLVS1 (+402008)	Body	opensea	Body-opensea		NA	TRUE
cg12819393	-0.220711	-6.03395	6.26912e-05	0.00107147	1.69496	-0.169832	-5.2825	0.000252501	0.00608556	0.364974	9	127240449	F	II		GPR144 (+27026), NR5A1 (+29260)	IGR	island	IGR-island	chr9:127240131-127240456	NA	NA
cg12830671	-0.180769	-7.61945	6.72478e-06	0.000255996	4.01232	-0.171832	-10.1363	6.04368e-07	0.00031452	6.59895	10	73335297	R	II	CDH23	C10orf105 (+144281), SLC29A3 (+256282)	Body	opensea	Body-opensea		NA	TRUE
cg12866859	-0.200375	-8.67389	1.80256e-06	0.000126261	5.37461	-0.167503	-12.7414	5.76685e-08	0.000178996	8.9583	17	43224332	F	II	HEXIM1	HEXIM1 (-352)	TSS1500	shore	TSS1500-shore	chr17:43224933-43227616	NA	NA
cg12869351	0.187787	5.90681	7.60758e-05	0.00122768	1.49411	0.158668	5.50927	0.000178493	0.00490555	0.724829	13	20763734	F	II	GJB2	GJB2 (+185)	5'UTR	shelf	5'UTR-shelf	chr13:20766208-20767779	NA	NA		rs9578260	rs72561725
cg12895631	0.150554	7.95192	4.38102e-06	0.000201529	4.45632	0.166328	8.72605	2.68042e-06	0.000548369	5.0749	11	93254589	R	II	C11orf75	SLC36A4 (-323460), SMCO4 (+22085)	5'UTR	opensea	5'UTR-opensea		NA	TRUE
cg12907959	0.188264	6.30802	4.16233e-05	0.000810656	2.12019	0.153378	4.89928	0.00046135	0.00889907	-0.259407	22	36552828	F	II	APOL3	RBFOX2 (-128355), APOL3 (+4149)	5'UTR	opensea	5'UTR-opensea		TRUE	TRUE		rs73883834
cg12929160	0.164277	5.81083	8.81735e-05	0.00136105	1.34097	0.154018	6.68604	3.3091e-05	0.00183441	2.47514	13	77030645	F	II		KCTD12 (+429880), LMO7 (+695848)	IGR	opensea	IGR-opensea		NA	TRUE
cg12945194	-0.208381	-11.0843	1.33424e-07	4.00889e-05	8.04304	-0.178581	-7.92296	6.81725e-06	0.000816088	4.11231	11	64703312	F	I	GPHA2	GPHA2 (+48)	1stExon	opensea	1stExon-opensea		NA	TRUE
cg13001097	-0.2594	-6.09537	5.71425e-05	0.00100261	1.79116	-0.156381	-6.56105	3.92287e-05	0.00201586	2.29846	6	144652488	F	II	UTRN	UTRN (+39523)	Body	opensea	Body-opensea		NA	TRUE
cg13045134	-0.189848	-6.2496	4.53814e-05	0.000856749	2.03043	-0.162227	-6.21349	6.36487e-05	0.00264008	1.79575	8	103741780	F	I		KLF10 (-73650), AZIN1 (+135185)	IGR	opensea	IGR-opensea		TRUE	TRUE
cg13046608	-0.264345	-9.49812	6.98201e-07	8.00155e-05	6.35156	-0.150295	-7.57627	1.04227e-05	0.00100064	3.67316	11	57195382	F	II	SLC43A3	SLC43A3 (-964)	TSS1500	shore	TSS1500-shore	chr11:57194340-57194650	TRUE	NA
cg13075295	0.178084	10.9803	1.47803e-07	4.12153e-05	7.93903	0.174092	16.345	4.15097e-09	0.00010203	11.5025	15	42262356	R	II	EHD4	SPTBN5 (-76081), EHD4 (+2420)	Body	shore	Body-shore	chr15:42264156-42264861	NA	NA
cg13078671	-0.219169	-12.0216	5.49296e-08	2.85007e-05	8.94105	-0.152541	-5.20835	0.000283273	0.00654235	0.245749	12	6662193	F	II	IFFO1	IFFO1 (+3046), GAPDH (+19100)	Body	shelf	Body-shelf	chr12:6664425-6665336	TRUE	NA			rs7135333
cg13081009	-0.269651	-16.6353	1.44168e-09	9.89373e-06	12.5266	-0.215653	-14.9199	1.09587e-08	0.000130194	10.5788	1	8430745	F	II	RERE	SLC45A1 (+52859), RERE (+446779)	5'UTR	opensea	5'UTR-opensea		NA	TRUE		rs72864290
cg13086983	-0.161331	-5.72511	0.000100706	0.00148971	1.2031	-0.223828	-10.185	5.75865e-07	0.000307424	6.64807	1	21664810	R	II	ECE1	NBPF3 (-101821), ECE1 (-47828)	Body	opensea	Body-opensea		NA	TRUE
cg13094752	-0.156567	-9.37289	8.03038e-07	8.51267e-05	6.20775	-0.153608	-9.36423	1.33626e-06	0.000411431	5.78924	14	23305548	R	II	MMP14	MMP14 (-218)	TSS1500	shore	TSS1500-shore	chr14:23305893-23307013	NA	NA
cg13104938	-0.20689	-9.54619	6.61947e-07	7.80927e-05	6.40634	-0.160059	-7.06525	1.99903e-05	0.00140297	2.99822	11	843956	R	II	TSPAN4	POLR2L (-1411), TSPAN4 (-490)	TSS1500	shore	TSS1500-shore	chr11:842293-843396	NA	NA
cg13126206	0.172583	8.22073	3.12682e-06	0.000167712	4.8054	0.192124	8.14568	5.22666e-06	0.000721879	4.38674	8	22930189	F	I		TNFRSF10B (-3497)	IGR	shelf	IGR-shelf	chr8:22925655-22926912	NA	NA		rs57522435
cg13145289	-0.217176	-9.91973	4.40532e-07	6.52871e-05	6.82413	-0.156756	-10.3505	4.89254e-07	0.000292117	6.81364	2	242210216	R	II	HDLBP	HDLBP (+2085), ANO7 (+82292)	5'UTR	shore	5'UTR-shore	chr2:242211289-242212308	NA	NA
cg13149147	0.224019	14.8811	5.09407e-09	1.34157e-05	11.3045	0.150154	5.56028	0.000165261	0.00467556	0.804771	2	105757726	R	II		GPR45 (-100474), MRPS9 (+103285)	IGR	shelf	IGR-shelf	chr2:105760109-105761018	NA	NA
cg13170728	-0.248384	-6.87038	1.85414e-05	0.000476326	2.95995	-0.220322	-13.7696	2.55738e-08	0.000164636	9.75761	15	91503707	R	II	RCCD1	RCCD1 (+5607), PRC1 (+34018)	Body	shelf	Body-shelf	chr15:91499952-91500818	NA	NA
cg13189207	-0.274015	-7.89395	4.71657e-06	0.00020978	4.37989	-0.192239	-7.9774	6.38546e-06	0.000792136	4.17993	1	45083124	F	II	RNF220	TMEM53 (+57103), RNF220 (+212258)	Body	island	Body-island	chr1:45082739-45083285	TRUE	TRUE
cg13206932	-0.21161	-9.20188	9.74393e-07	9.35234e-05	6.00876	-0.176888	-9.84596	8.097e-07	0.000349664	6.30109	1	86047911	F	II	CYR61	CYR61 (+1467), ZNHIT6 (+126190)	Body	shore	Body-shore	chr1:86046362-86047240	NA	NA
cg13210534	-0.180831	-11.2115	1.17847e-07	3.77437e-05	8.16909	-0.151519	-7.68226	9.14081e-06	0.000942988	3.80899	11	111784328	R	II	HSPB2	CRYAB (+245), HSPB2-C11orf52 (+868)	Body	opensea	Body-opensea		NA	NA
cg13278478	-0.235802	-7.33242	9.83785e-06	0.000321427	3.61776	-0.165876	-9.30654	1.42083e-06	0.000422528	5.7264	7	56160911	F	II	PHKG1	PHKG1 (-267)	TSS1500	opensea	TSS1500-opensea		TRUE	NA
cg13292202	-0.209201	-10.1335	3.50893e-07	5.92431e-05	7.05708	-0.164003	-10.3008	5.13675e-07	0.000296138	6.76419	5	112771367	R	II	TSSK1B	TSSK1B (-639)	TSS1500	opensea	TSS1500-opensea		NA	NA
cg13298538	-0.249619	-9.8183	4.91435e-07	6.82678e-05	6.71204	-0.22173	-7.64913	9.52224e-06	0.000959785	3.76669	12	1759721	F	II		ADIPOR2 (-40472), WNT5B (+21358)	IGR	opensea	IGR-opensea		NA	TRUE
cg13300689	0.184893	10.1089	3.60123e-07	5.98228e-05	7.03051	0.165896	6.83136	2.72205e-05	0.00165466	2.67788	12	9826503	R	II	CLEC2D	CLEC2D (+4194), CLECL1 (+59392)	Body	opensea	Body-opensea		TRUE	TRUE
cg13341982	-0.240337	-9.47941	7.12878e-07	8.06448e-05	6.33018	-0.215737	-9.3548	1.34971e-06	0.000413713	5.77899	17	38708603	R	I		TNS4 (-50754), CCR7 (+13121)	IGR	opensea	IGR-opensea		TRUE	NA
cg13347910	-0.197712	-9.97519	4.15122e-07	6.38027e-05	6.885	-0.158084	-8.98618	2.00889e-06	0.000484637	5.37125	6	10555853	R	II	GCNT2	GCNT6 (-78140), GCNT2 (+27264)	TSS200	opensea	TSS200-opensea		NA	TRUE		rs55908477	rs56132180
cg13375571	-0.261947	-11.8081	6.6876e-08	3.02082e-05	8.74257	-0.180112	-6.45752	4.52361e-05	0.0021767	2.15047	7	906726	R	II	UNC84A	GET4 (-9463), SUN1 (+34588)	Body	shore	Body-shore	chr7:905608-905886	TRUE	TRUE
cg13410764	0.18302	6.24754	4.55206e-05	0.000858538	2.02725	0.192983	7.64596	9.55966e-06	0.000960669	3.76263	9	90407888	R	II		SPATA31E1 (-89853), CTSL (+67454)	IGR	opensea	IGR-opensea		TRUE	TRUE
cg13412754	-0.190322	-5.0164	0.00031436	0.00341658	0.0242321	-0.153906	-7.80516	7.86317e-06	0.000874157	3.96474	9	128307578	F	II	MAPKAP1	MAPKAP1 (+161935), GAPVD1 (+283467)	Body	opensea	Body-opensea		NA	TRUE
cg13412834	0.212261	11.0588	1.36806e-07	4.05462e-05	8.01761	0.177996	8.36402	4.04898e-06	0.000647753	4.65013	9	132652770	R	II	FNBP1	USP20 (+55021), FNBP1 (+152671)	3'UTR	shore	3'UTR-shore	chr9:132652350-132652715	NA	TRUE
cg13415831	0.209992	9.36025	8.14521e-07	8.57377e-05	6.19315	0.160649	7.92214	6.82401e-06	0.000816224	4.11129	9	92137791	R	II		SEMA4D (-104043), GADD45G (-82137)	IGR	opensea	IGR-opensea		NA	TRUE
cg13419087	-0.258175	-7.68473	6.17581e-06	0.000243471	4.10059	-0.203904	-10.3238	5.02213e-07	0.000292931	6.7871	12	124907105	R	II	NCOR2	NCOR2 (+72693), ZNF664 (+449435)	Body	opensea	Body-opensea		NA	TRUE			rs61751356
cg13420075	-0.217885	-13.4035	1.64572e-08	1.98483e-05	10.1477	-0.170164	-7.53064	1.10328e-05	0.00103296	3.61426	15	74471974	R	II	STRA6	ISLR (+5962), STRA6 (+23225)	3'UTR	opensea	3'UTR-opensea		TRUE	TRUE
cg13424923	0.214134	12.4583	3.70651e-08	2.48176e-05	9.33664	0.223532	10.6077	3.81384e-07	0.000267303	7.06616	2	65258738	F	II		CEP68 (-24768), SLC1A4 (+42203)	IGR	opensea	IGR-opensea		NA	TRUE
cg13430755	0.288391	8.07236	3.76281e-06	0.000185042	4.61381	0.23139	5.76868	0.000121106	0.00387205	1.12753	9	110310795	R	II		KLF4 (-58868)	IGR	opensea	IGR-opensea		TRUE	TRUE
cg13443768	-0.27754	-9.36462	8.10535e-07	8.55925e-05	6.1982	-0.169942	-7.65845	9.4133e-06	0.00095405	3.7786	11	65084386	R	II	CDC42EP2	CDC42EP2 (-305)	5'UTR	shore	5'UTR-shore	chr11:65081937-65083333	TRUE	TRUE
cg13444413	-0.254385	-7.70093	6.04718e-06	0.000240703	4.12241	-0.152183	-7.21183	1.65311e-05	0.00127287	3.19527	12	58131011	R	II	AGAP2	AGAP2 (+1018), OS9 (+43107)	1stExon	island	1stExon-island	chr12:58130870-58132047	NA	TRUE
cg13453168	0.175544	5.81605	8.74663e-05	0.00135352	1.34933	0.152641	5.8002	0.000115604	0.0037714	1.17582	10	129845660	R	II	PTPRE	MKI67 (+78989), PTPRE (+140335)	TSS200	opensea	TSS200-opensea		TRUE	TRUE
cg13485320	0.261428	12.6931	3.01467e-08	2.34546e-05	9.54375	0.216196	7.57572	1.04298e-05	0.00100076	3.67246	11	2920128	R	II	SLC22A18AS	SLC22A18 (-3522)	Body	shelf	Body-shelf	chr11:2923301-2923817	TRUE	TRUE
cg13494887	-0.219754	-12.8343	2.66664e-08	2.28775e-05	9.6665	-0.184517	-11.0285	2.56455e-07	0.00023805	7.46718	12	105605477	R	II	APPL2	APPL2 (+24384), KIAA1033 (+103985)	Body	opensea	Body-opensea		NA	TRUE
cg13525397	0.157614	3.95423	0.00196546	0.0136287	-1.8592	0.194117	7.29503	1.4858e-05	0.00120272	3.30588	6	31025933	F	II	HCG22	MUC22 (+47682), C6orf15 (+54403)	Body	opensea	Body-opensea		TRUE	TRUE		rs62401701
cg13536080	0.199089	5.09709	0.000275169	0.00309203	0.161884	0.194105	4.44269	0.000971743	0.0143857	-1.02864	11	85659096	R	II		SYTL2 (-221585), PICALM (+120875)	IGR	opensea	IGR-opensea		NA	TRUE
cg13537416	-0.311489	-9.15599	1.02679e-06	9.59284e-05	5.95483	-0.156957	-5.92413	9.64233e-05	0.0033845	1.36426	9	124506555	R	II	DAB2IP	DAB2IP (+177156), TTLL11 (+349330)	Body	opensea	Body-opensea		NA	TRUE
cg13568106	-0.214644	-10.3892	2.68628e-07	5.21077e-05	7.33019	-0.173134	-10.5539	4.01607e-07	0.000274288	7.01383	17	26835115	F	I		FOXN1 (-15844), SLC13A2 (+34804)	IGR	opensea	IGR-opensea		TRUE	TRUE
cg13572782	-0.233485	-9.92335	4.3882e-07	6.52478e-05	6.82812	-0.172195	-7.33438	1.41311e-05	0.00117103	3.35787	18	74799495	F	II	MBP	MBP (+45230), ZNF236 (+263379)	Body	island	Body-island	chr18:74799144-74800038	TRUE	NA	high-CpG:72928388-72928596	rs7242091
cg13579607	0.157847	12.5296	3.47966e-08	2.42679e-05	9.40001	0.157958	7.59933	1.01281e-05	0.000989016	3.70284	1	203289788	F	II		BTG2 (+15124), FMOD (+30829)	IGR	opensea	IGR-opensea		NA	NA
cg13581362	-0.187475	-6.22684	4.69417e-05	0.000876217	1.99533	-0.154732	-7.42771	1.2555e-05	0.00110333	3.4804	14	105287326	R	II	MGC23270	CEP170B (-44324), ZBTB42 (+20076)	TSS1500	opensea	TSS1500-opensea		TRUE	NA
cg13590876	-0.21248	-6.10737	5.61202e-05	0.000989991	1.8099	-0.162605	-11.9279	1.14467e-07	0.000201898	8.2768	14	105154689	F	II	INF2	INF2 (-1285)	TSS1500	shore	TSS1500-shore	chr14:105155520-105156573	NA	NA
cg13613439	-0.274665	-13.3141	1.77319e-08	2.01484e-05	10.0735	-0.19342	-17.4216	2.09711e-09	8.30976e-05	12.1398	9	131683312	R	II	PHYHD1	PHYHD1 (-375)	1stExon	opensea	1stExon-opensea		NA	TRUE
cg13647382	0.197451	7.24877	1.10122e-05	0.000343463	3.50076	0.156654	5.74072	0.000126218	0.00396879	1.0846	6	75912547	F	II	COL12A1	COL12A1 (+3220)	5'UTR	shore	5'UTR-shore	chr6:75911579-75912133	NA	NA
cg13661827	0.225434	10.4932	2.41334e-07	4.97311e-05	7.43958	0.178958	6.75178	3.02828e-05	0.00174728	2.56721	9	111885602	F	II		TMEM245 (-3377)	IGR	shelf	IGR-shelf	chr9:111881482-111882278	NA	NA
cg13680337	-0.196451	-9.15959	1.02258e-06	9.57868e-05	5.95907	-0.172158	-7.13349	1.82919e-05	0.00134126	3.09031	10	71626580	F	II	COL13A1	H2AFY2 (-185972), COL13A1 (+64892)	Body	opensea	Body-opensea		TRUE	TRUE
cg13696706	0.155837	5.44903	0.000155594	0.00203621	0.752072	0.202095	9.46548	1.20069e-06	0.000398233	5.89871	9	124396830	R	II	DAB2IP	DAB2IP (+67431), TTLL11 (+459055)	Body	opensea	Body-opensea		NA	TRUE
cg13698860	-0.180674	-9.45312	7.34074e-07	8.18966e-05	6.30007	-0.160443	-7.85795	7.37452e-06	0.000845174	4.03109	22	43525679	F	II	BIK	MCAT (+13721), BIK (+18925)	3'UTR	opensea	3'UTR-opensea		TRUE	TRUE
cg13702846	0.246965	6.3833	3.72615e-05	0.000754465	2.23515	0.213641	8.38162	3.96739e-06	0.00064149	4.67111	3	42888883	F	II	CCBP2	CYP8B1 (+28750), ACKR2 (+37915)	5'UTR	opensea	5'UTR-opensea		NA	NA	low-CpG:42863845-42863903
cg13720639	-0.32533	-13.071	2.17686e-08	2.20901e-05	9.86918	-0.259287	-9.62819	1.01296e-06	0.000374618	6.07251	14	72061746	F	II	SIPA1L1	RGS6 (-337410), SIPA1L1 (+65704)	Body	opensea	Body-opensea		NA	TRUE			rs79202440
cg13721644	-0.261967	-12.0914	5.154e-08	2.80397e-05	9.00521	-0.171664	-9.38436	1.30805e-06	0.000407877	5.81109	3	47446543	R	II	PTPN23	PTPN23 (+24033), SCAP (+71060)	Body	opensea	Body-opensea		TRUE	TRUE
cg13780718	0.236424	7.58749	7.01228e-06	0.000262359	3.96892	0.18493	5.90839	9.86594e-05	0.00343202	1.34044	20	44513768	R	II	ZSWIM1	SPATA25 (+2506), ZSWIM1 (+3902)	3'UTR	opensea	3'UTR-opensea		TRUE	NA
cg13805951	-0.220541	-12.7964	2.75543e-08	2.29084e-05	9.63374	-0.160064	-7.71111	8.82207e-06	0.000926265	3.84572	14	105948819	F	I		CRIP1 (-3835)	IGR	shelf	IGR-shelf	chr14:105952603-105954296	NA	NA
cg13806292	-0.254004	-9.84336	4.78295e-07	6.74439e-05	6.73983	-0.155473	-8.47269	3.57245e-06	0.000616049	4.77917	6	152702463	R	II	SYNE1	SYNE1 (+256071), ESR1 (+690832)	Body	opensea	Body-opensea		NA	NA	low-CpG:152744022-152744157
cg13823144	-0.226642	-12.8508	2.62881e-08	2.28467e-05	9.68078	-0.187643	-12.1373	9.55844e-08	0.000201898	8.45662	11	66475721	F	I	SPTBN2	RBM4B (-30502), SPTBN2 (+20709)	Body	opensea	Body-opensea		NA	NA
cg13828610	-0.213245	-6.16567	5.1424e-05	0.000932734	1.90064	-0.165025	-7.01175	2.14401e-05	0.00145573	2.92559	6	3825986	F	II		PXDC1 (-73726), FAM50B (-23634)	IGR	opensea	IGR-opensea		TRUE	TRUE
cg13832201	-0.238059	-8.86635	1.43586e-06	0.000112372	5.60929	-0.18413	-8.43294	3.73933e-06	0.000626167	4.73213	17	19282521	F	II	MAPK7	MAPK7 (+1487), MFAP4 (+7982)	Body	island	Body-island	chr17:19281000-19282541	NA	NA
cg13857119	-0.218359	-8.14428	3.43878e-06	0.000176527	4.707	-0.160213	-5.34984	0.000227614	0.00569159	0.472589	1	6580308	F	II	PLEKHG5	PLEKHG5 (-23152), NOL9 (+34287)	TSS1500	opensea	TSS1500-opensea		TRUE	TRUE
cg13861904	0.174479	18.1514	5.32698e-10	8.98229e-06	13.4705	0.157605	9.73022	9.11588e-07	0.000363084	6.18018	9	139428006	F	I	NOTCH1	SEC16A (-55865), NOTCH1 (+12308)	Body	shore	Body-shore	chr9:139428318-139428527	TRUE	NA
cg13879455	-0.268393	-9.2763	8.95428e-07	8.94922e-05	6.09574	-0.170078	-5.72169	0.000129829	0.0040366	1.0553	12	58133008	F	II	AGAP2	AGAP2 (-979)	TSS1500	shore	TSS1500-shore	chr12:58130870-58132047	NA	NA
cg13895322	-0.244385	-11.0376	1.39686e-07	4.06018e-05	7.99644	-0.186162	-10.1532	5.94321e-07	0.000312567	6.616	12	6877740	R	II	PTMS	LAG3 (-3946)	Body	shore	Body-shore	chr12:6875481-6876923	NA	NA
cg13904874	-0.215786	-10.5059	2.38212e-07	4.94051e-05	7.45287	-0.164391	-6.52944	4.09671e-05	0.0020623	2.25343	9	89411000	F	II		ZCCHC6 (-441673), GAS1 (+151104)	IGR	opensea	IGR-opensea		NA	TRUE
cg13907255	-0.230251	-8.42058	2.4459e-06	0.000148409	5.05936	-0.156982	-8.83287	2.37917e-06	0.000521711	5.19748	5	142895549	R	II		NR3C1 (-112295), YIPF5 (+654674)	IGR	opensea	IGR-opensea		NA	TRUE
cg13920090	-0.270743	-8.98969	1.24353e-06	0.000104344	5.75755	-0.1634	-8.25203	4.61261e-06	0.000683797	4.51572	1	27872303	F	II	AHDC1	WASF2 (-55634), AHDC1 (+57840)	3'UTR	shelf	3'UTR-shelf	chr1:27874417-27874638	TRUE	TRUE		rs80143757
cg13921921	0.280233	9.94409	4.29171e-07	6.46706e-05	6.8509	0.168071	4.04051	0.00191616	0.0224209	-1.7263	1	155931763	F	II	ARHGEF2	ARHGEF2 (+16555), RXFP4 (+20283)	Body	opensea	Body-opensea		TRUE	TRUE
cg13928306	-0.242067	-9.80038	5.01066e-07	6.90127e-05	6.69214	-0.159118	-5.85318	0.000106949	0.00359901	1.25664	16	3162397	R	II	ZNF205	ZNF205 (-164)	TSS200	opensea	TSS200-opensea		NA	NA
cg13932501	0.174575	6.45798	3.34116e-05	0.000702082	2.3484	0.156245	3.96774	0.00217121	0.0243169	-1.85423	9	94060853	F	II	AUH	AUH (+63342), SYK (+496784)	Body	opensea	Body-opensea		NA	TRUE
cg13938098	-0.201464	-8.6724	1.80576e-06	0.000126369	5.37278	-0.18541	-8.38656	3.94477e-06	0.000641136	4.67701	6	112575966	R	II	LAMA4	LAMA4 (-49)	TSS200	shore	TSS200-shore	chr6:112575091-112575483	NA	NA	low-CpG:112682038-112682667
cg13938187	-0.180963	-7.61006	6.80786e-06	0.00025803	3.99959	-0.159221	-9.83426	8.19412e-07	0.000350674	6.28894	15	64980038	R	II	OAZ2	OAZ2 (+15442), ZNF609 (+188547)	3'UTR	opensea	3'UTR-opensea		NA	NA
cg13952483	-0.256058	-8.38724	2.54743e-06	0.000151718	5.01731	-0.159463	-6.91045	2.45032e-05	0.00156439	2.78703	1	223101782	R	II	DISP1	DISP1 (+16)	1stExon	opensea	1stExon-opensea		NA	NA			rs75842876
cg14013103	0.168976	6.76525	2.14991e-05	0.000523342	2.80626	0.155162	8.1761	5.04248e-06	0.000711291	4.42377	19	42703609	R	II	DEDD2	POU2F2 (-67030), DEDD2 (+20666)	Body	island	Body-island	chr19:42703604-42703976	TRUE	NA
cg14014879	-0.16918	-8.90907	1.36586e-06	0.000109254	5.66083	-0.153185	-15.1468	9.33734e-09	0.000129009	10.7325	1	94561088	R	II	ABCA4	GCLM (-186122), ABCA4 (+25600)	Body	opensea	Body-opensea		NA	TRUE
cg14016418	0.182122	5.82442	8.63437e-05	0.00134126	1.36273	0.170896	5.5282	0.000173455	0.00481775	0.754545	2	65065975	R	II		SERTAD2 (-184928), SLC1A4 (-150560)	IGR	opensea	IGR-opensea		TRUE	TRUE			rs78273872
cg14036402	0.228691	9.37289	8.03034e-07	8.51267e-05	6.20776	0.198684	6.80572	2.81693e-05	0.0016797	2.64231	1	15743671	R	II	EFHD2	CTRC (-21264), EFHD2 (+7280)	Body	opensea	Body-opensea		TRUE	TRUE
cg14042121	-0.21421	-9.98916	4.08971e-07	6.33835e-05	6.90029	-0.205971	-11.1934	2.20296e-07	0.000236285	7.62031	17	74705685	R	II	MXRA7	ST6GALNAC1 (-65765), MXRA7 (+1352)	Body	shore	Body-shore	chr17:74706465-74707067	NA	TRUE
cg14082893	0.177589	8.00814	4.07992e-06	0.000193839	4.53005	0.156615	6.4542	4.54445e-05	0.00218187	2.1457	15	75400931	F	II		GOLGA6C (-150009), PPCDC (+85035)	IGR	opensea	IGR-opensea		TRUE	TRUE
cg14087413	0.159545	4.27739	0.00110875	0.00878614	-1.27375	0.229886	10.6103	3.8044e-07	0.00026718	7.06867	9	35848330	R	II	TMEM8B	TMEM8B (+18817), OR13J1 (+22131)	Body	shore	Body-shore	chr9:35846310-35846638	TRUE	NA
cg14106046	0.324987	12.317	4.20404e-08	2.6002e-05	9.21016	0.226176	6.68357	3.32018e-05	0.00183576	2.47167	17	81006485	R	II	B3GNTL1	ZNF750 (-208031), B3GNTL1 (+3201)	Body	shelf	Body-shelf	chr17:81009245-81009999	TRUE	NA	low-CpG:78599707-78599823
cg14129735	0.235452	7.26725	1.07405e-05	0.000338475	3.52668	0.157256	7.79729	7.93896e-06	0.000877995	3.95482	6	30737007	R	II		DDR1 (-114854), IER3 (-24676)	IGR	opensea	IGR-opensea		TRUE	TRUE
cg14134256	-0.223267	-6.08278	5.82357e-05	0.00101656	1.77149	-0.16623	-7.01002	2.14888e-05	0.00145584	2.92324	11	94502879	F	II	AMOTL1	AMOTL1 (+1342), CWC15 (+203897)	Body	shore	Body-shore	chr11:94501366-94502696	NA	NA		rs77252364
cg14136168	0.28771	11.2184	1.17062e-07	3.77437e-05	8.17587	0.188776	7.39426	1.3097e-05	0.00112633	3.43661	9	139129886	F	II	QSOX2	LHX3 (-34882), QSOX2 (+7801)	Body	shore	Body-shore	chr9:139128416-139128652	NA	NA
cg14145667	0.197452	9.52002	6.81427e-07	7.92797e-05	6.37654	0.20439	5.93397	9.50531e-05	0.00335635	1.37912	19	909533	R	II	C19orf22	MED16 (-16315), R3HDM4 (+3698)	Body	shelf	Body-shelf	chr19:911689-911996	TRUE	NA
cg14153069	-0.229269	-13.8231	1.16635e-08	1.78618e-05	10.4893	-0.155705	-9.99637	6.95267e-07	0.00033105	6.45636	9	131683257	F	II	PHYHD1	PHYHD1 (-430)	1stExon	opensea	1stExon-opensea		NA	TRUE
cg14177084	-0.158036	-5.5169	0.000139673	0.00188081	0.863938	-0.155504	-6.74913	3.03908e-05	0.00175148	2.56352	7	75269642	F	II	HIP1	POM121C (-154094), HIP1 (+98623)	Body	shore	Body-shore	chr7:75268004-75268871	NA	NA
cg14181528	-0.200955	-7.94276	4.4323e-06	0.000202846	4.44427	-0.208329	-8.8371	2.36802e-06	0.000521711	5.20231	1	19393870	F	II		IFFO2 (-110690), UBR4 (+142900)	IGR	opensea	IGR-opensea		TRUE	TRUE
cg14189583	0.156144	4.81621	0.000439133	0.00438683	-0.320938	0.150348	8.21957	4.79133e-06	0.000695753	4.4765	19	42703852	R	II	DEDD2	POU2F2 (-67273), DEDD2 (+20423)	Body	island	Body-island	chr19:42703604-42703976	TRUE	NA
cg14213424	0.271762	11.9484	5.87455e-08	2.92172e-05	8.87335	0.22251	5.04573	0.000365538	0.00768979	-0.0184305	17	18380159	R	II	LGALS9C	LGALS9C (+71)	1stExon	opensea	1stExon-opensea		TRUE	NA			rs1682220
cg14227558	0.285299	9.19169	9.85778e-07	9.40167e-05	5.9968	0.156209	5.23064	0.000273626	0.00639647	0.281666	2	213983851	F	II	IKZF2	ERBB4 (-580286), IKZF2 (+31207)	Body	opensea	Body-opensea		NA	TRUE
cg14228830	0.213921	7.04492	1.45478e-05	0.000407947	3.21178	0.154762	5.38149	0.000216826	0.00552125	0.522961	3	139257229	F	II	RBP1	RBP2 (-61871), RBP1 (+1442)	Body	shore	Body-shore	chr3:139257712-139257949	NA	TRUE
cg14282004	-0.285543	-8.36541	2.61635e-06	0.000153664	4.98972	-0.183583	-9.70717	9.3349e-07	0.000364783	6.15594	19	46270700	R	II	SIX5	SIX5 (+1784), ENSG00000237452 (+34191)	Body	island	Body-island	chr19:46270699-46275167	NA	NA
cg14288335	0.16677	4.35325	0.000971016	0.00794575	-1.13768	0.183041	5.60232	0.000155138	0.00450518	0.870388	14	53822791	F	II		DDHD1 (-202975), BMP4 (+600738)	IGR	opensea	IGR-opensea		NA	TRUE		rs76684885
cg14289461	-0.282289	-12.9523	2.40901e-08	2.26364e-05	9.76803	-0.220578	-9.71996	9.21268e-07	0.000363084	6.1694	6	112575929	R	II	LAMA4	LAMA4 (-12)	TSS200	shore	TSS200-shore	chr6:112575091-112575483	NA	NA	low-CpG:112682038-112682667
cg14309008	-0.187649	-11.545	8.55937e-08	3.31908e-05	8.49314	-0.178519	-6.10581	7.4189e-05	0.00287998	1.63656	8	49340641	R	II		EFCAB1 (+307150), UBE2V2 (+419681)	IGR	opensea	IGR-opensea		TRUE	NA
cg14327393	-0.227153	-16.9184	1.18966e-09	9.89373e-06	12.7102	-0.185276	-8.39763	3.89467e-06	0.000638042	4.69018	9	75141633	F	II	TMC1	TMC1 (+4916), ALDH1A1 (+426338)	5'UTR	opensea	5'UTR-opensea		NA	TRUE
cg14333542	-0.240693	-10.963	1.50346e-07	4.15136e-05	7.92168	-0.185275	-7.59883	1.01344e-05	0.000989114	3.7022	10	75647561	R	II		PLAU (-23354), CAMK2G (-13218)	IGR	opensea	IGR-opensea		TRUE	TRUE
cg14382215	-0.239384	-9.77079	5.17419e-07	7.00167e-05	6.6592	-0.170283	-7.10676	1.8938e-05	0.0013615	3.05431	1	161169007	F	II	NDUFS2	ADAMTS4 (-161), NDUFS2 (-98)	TSS200	shelf	TSS200-shelf	chr1:161171809-161172256	TRUE	NA
cg14384093	-0.376312	-12.7013	2.99301e-08	2.34546e-05	9.55097	-0.263473	-9.74244	9.00204e-07	0.000361365	6.19301	9	111878565	R	II	C9orf5	CTNNAL1 (-102756), TMEM245 (+3660)	Body	shelf	Body-shelf	chr9:111881482-111882278	NA	NA
cg14385738	0.372884	15.8448	2.50606e-09	1.05049e-05	11.9945	0.270657	6.62825	3.57905e-05	0.00191711	2.39371	1	114414340	R	II	PTPN22	PTPN22 (+41)	5'UTR	opensea	5'UTR-opensea		NA	TRUE
cg14389122	-0.223256	-11.806	6.70111e-08	3.02082e-05	8.74053	-0.183595	-7.02594	2.10451e-05	0.00144086	2.94488	15	74945851	R	II	EDC3	CLK3 (+38516), EDC3 (+42533)	Body	opensea	Body-opensea		NA	TRUE
cg14416623	0.220488	9.15009	1.03375e-06	9.62039e-05	5.94788	0.194739	5.05061	0.00036273	0.00764784	-0.0104435	2	133561787	R	II	NCKAP5	LYPD1 (-134009), NCKAP5 (+764244)	Body	opensea	Body-opensea		NA	TRUE
cg14427527	-0.258921	-7.77571	5.48926e-06	0.000228507	4.22272	-0.181813	-7.79991	7.91362e-06	0.000877248	3.95813	5	176793960	R	II	RGS14	SLC34A1 (-17485), RGS14 (+9122)	Body	island	Body-island	chr5:176793959-176794841	NA	TRUE
cg14439774	-0.213539	-9.55428	6.56054e-07	7.77107e-05	6.41552	-0.157704	-7.59213	1.02192e-05	0.000992887	3.69357	17	1988012	R	II	SMG6	SRR (-218986), HIC1 (+28408)	Body	opensea	Body-opensea		TRUE	TRUE
cg14462124	0.192971	8.22443	3.11249e-06	0.000167472	4.81015	0.169108	4.55644	0.000804998	0.0127446	-0.834566	2	197031748	R	II	STK17B	DNAH7 (-98212), STK17B (+4551)	5'UTR	shelf	5'UTR-shelf	chr2:197035589-197036383	NA	TRUE
cg14552508	0.167713	7.51388	7.72586e-06	0.000278348	3.86843	0.173502	7.86905	7.27602e-06	0.000838405	4.04499	2	8628173	R	II		ID2 (-190802)	IGR	opensea	IGR-opensea		NA	TRUE
cg14601444	-0.221033	-10.5849	2.19752e-07	4.77459e-05	7.53516	-0.15925	-10.3782	4.76191e-07	0.000288633	6.84111	2	74607536	F	II	DCTN1	DCTN1 (-54)	TSS200	opensea	TSS200-opensea		TRUE	TRUE
cg14606321	-0.264378	-8.25383	3.00128e-06	0.000164459	4.84779	-0.155779	-7.20207	1.67401e-05	0.00127955	3.18224	9	131397851	R	II	WDR34	WDR34 (+21215), SPTAN1 (+82982)	Body	opensea	Body-opensea		NA	TRUE
cg14606858	0.276049	12.7245	2.93326e-08	2.34125e-05	9.57116	0.239114	11.9046	1.16802e-07	0.000201898	8.25662	7	98871769	F	II	MYH16	KPNA7 (-66640), ARPC1A (-51764)	Body	opensea	Body-opensea		TRUE	TRUE
cg14647944	-0.226247	-11.2777	1.10534e-07	3.66705e-05	8.23408	-0.163757	-12.6299	6.32042e-08	0.000186203	8.86756	9	73095740	F	I		KLF9 (-66200), TRPM3 (+640774)	IGR	opensea	IGR-opensea		NA	TRUE
cg14694038	-0.24259	-7.00949	1.52772e-05	0.000421598	3.16099	-0.154103	-9.16529	1.65331e-06	0.00044658	5.57112	19	5037103	F	II	KDM4B	KDM4B (+67971), PTPRS (+303711)	Body	island	Body-island	chr19:5036959-5037220	TRUE	TRUE
cg14704980	0.152245	10.1171	3.56987e-07	5.98228e-05	7.03947	0.157603	8.66459	2.87216e-06	0.000562837	5.00382	7	41607500	R	II		INHBA (+135206)	IGR	opensea	IGR-opensea		NA	TRUE
cg14718363	0.210416	8.24471	3.03531e-06	0.000165185	4.83612	0.156079	7.5092	1.13327e-05	0.00104728	3.58649	2	43358521	F	II		HAAO (-338789), ZFP36L2 (+95227)	IGR	opensea	IGR-opensea		NA	NA			rs76402145
cg14719333	0.165617	8.06494	3.79806e-06	0.000185978	4.60416	0.152416	5.70028	0.000134024	0.0041203	1.02228	17	33867795	R	II		SLFN12L (-52919), SLFN14 (+17322)	IGR	opensea	IGR-opensea		NA	TRUE
cg14776738	-0.220471	-7.90981	4.62208e-06	0.000207436	4.40085	-0.158815	-7.04941	2.04085e-05	0.00141841	2.97675	19	6476756	R	II	DENND1C	DENND1C (+5063), CRB3 (+12462)	Body	island	Body-island	chr19:6476682-6477127	TRUE	NA
cg14836555	0.156059	7.31858	1.00226e-05	0.000324898	3.59846	0.199189	7.29065	1.49414e-05	0.00120542	3.30008	14	24743391	F	II		RABGGTA (-2586)	IGR	shelf	IGR-shelf	chr14:24740564-24740942	NA	NA
cg14858784	-0.218135	-6.41293	3.56805e-05	0.000733691	2.28018	-0.169344	-7.33582	1.41051e-05	0.00116984	3.35977	12	123579358	R	II	PITPNM2	ABCB9 (-113162), PITPNM2 (+15617)	5'UTR	opensea	5'UTR-opensea		TRUE	TRUE
cg14913777	0.2418	10.9766	1.48333e-07	4.12197e-05	7.93539	0.214334	6.22543	6.25825e-05	0.00261457	1.8133	10	43947405	F	II	ZNF487	ZNF487 (+14831), ZNF239 (+116502)	Body	shelf	Body-shelf	chr10:43950884-43951437	NA	NA			rs34408407
cg14928510	0.248615	18.7101	3.76354e-10	8.72227e-06	13.7952	0.156853	4.33213	0.00116876	0.0161963	-1.2187	19	55449439	F	II	NLRP7	NLRP2 (-27181), NCR1 (+31931)	Body	shore	Body-shore	chr19:55450822-55451128	NA	NA			rs77072552
cg14939821	0.284314	13.0018	2.30911e-08	2.21563e-05	9.81032	0.190418	4.85358	0.000496423	0.00933235	-0.335205	10	128947230	F	II	DOCK1	NPS (-400383), DOCK1 (+353252)	Body	opensea	Body-opensea		TRUE	TRUE
cg14990644	-0.214459	-7.67605	6.24599e-06	0.000244712	4.08888	-0.178604	-7.75382	8.3719e-06	0.000902128	3.8999	5	112771691	F	II	TSSK1B	TSSK1B (-963)	TSS1500	opensea	TSS1500-opensea		NA	NA
cg15015109	0.273674	9.19914	9.77449e-07	9.36631e-05	6.00554	0.205043	5.11836	0.000326043	0.00713847	0.100015	17	65136480	R	II	HELZ	CACNG1 (+95774), HELZ (+104819)	Body	opensea	Body-opensea		NA	TRUE
cg15023858	-0.154108	-6.249	4.54218e-05	0.000857139	2.02951	-0.152292	-4.76182	0.000575595	0.0102509	-0.488203	3	69812434	F	I	MITF	MITF (+23848)	TSS1500	opensea	TSS1500-opensea		NA	NA
cg15030789	0.279407	11.2657	1.11824e-07	3.68474e-05	8.22231	0.191054	5.81738	0.000112719	0.00370966	1.20207	1	27438378	F	II	SLC9A1	SLC9A1 (+43023), TRNP1 (+118180)	Body	opensea	Body-opensea		TRUE	TRUE
cg15032960	0.184535	6.45876	3.3374e-05	0.000701704	2.34957	0.189434	5.74406	0.000125595	0.00395698	1.08973	20	56888536	R	II	RAB22A	PPP4R1L (-4041), RAB22A (+3784)	Body	shelf	Body-shelf	chr20:56884738-56885222	NA	NA
cg15074524	0.188325	12.8189	2.70234e-08	2.28775e-05	9.6532	0.189702	7.41546	1.27506e-05	0.0011126	3.46438	2	8685621	F	II		ID2 (-133354)	IGR	opensea	IGR-opensea		TRUE	NA			rs10929534
cg15132165	-0.232381	-9.24084	9.32161e-07	9.16199e-05	6.05437	-0.167376	-7.95047	6.59528e-06	0.000804739	4.14652	17	773137	R	II	NXN	GLOD4 (-87556), NXN (+109873)	Body	opensea	Body-opensea		TRUE	TRUE
cg15190451	-0.304741	-10.8573	1.66989e-07	4.32493e-05	7.81488	-0.203359	-8.71519	2.71325e-06	0.000550303	5.06238	17	73090195	R	I	SLC16A5	SLC16A5 (+5162), NT5C (+37695)	Body	opensea	Body-opensea		NA	TRUE
cg15226102	-0.204703	-6.966	1.62262e-05	0.000438229	3.09842	-0.154193	-4.93153	0.000438181	0.00861432	-0.20609	11	69469719	F	II		CCND1 (+13864), ORAOV1 (+20396)	IGR	shore	IGR-shore	chr11:69468810-69469152	TRUE	NA		rs3212915
cg15238200	-0.180488	-12.2072	4.64004e-08	2.71106e-05	9.11094	-0.162508	-12.4428	7.38317e-08	0.000188375	8.71344	17	73893634	R	II	TRIM65	TRIM65 (-550)	TSS1500	shore	TSS1500-shore	chr17:73892496-73893448	NA	NA
cg15258980	0.221178	19.74	2.03352e-10	8.5897e-06	14.3642	0.235789	10.2027	5.65823e-07	0.000305148	6.66595	2	68961597	F	II	ARHGAP25	ARHGAP25 (-370)	TSS1500	opensea	TSS1500-opensea		NA	NA
cg15331705	0.341602	21.4592	7.76382e-11	8.02249e-06	15.2362	0.260941	8.811	2.43775e-06	0.000523281	5.17248	8	129180010	R	II		TMEM75 (-219419)	IGR	opensea	IGR-opensea		NA	TRUE
cg15352683	0.16824	6.04297	6.18419e-05	0.00106107	1.70912	0.186325	5.66828	0.000140563	0.00424395	0.972818	18	74691367	F	II	MBP	MBP (+153358), ZNF236 (+155251)	3'UTR	island	3'UTR-island	chr18:74691262-74691466	NA	NA
cg15371617	0.181548	8.67772	1.79437e-06	0.000125999	5.37932	0.156469	5.27172	0.000256744	0.00615158	0.347693	5	156536137	F	II	HAVCR2	HAVCR2 (+588)	5'UTR	opensea	5'UTR-opensea		NA	NA	low-CpG:156468590-156468779
cg15391590	0.199093	6.39124	3.68309e-05	0.000748913	2.24722	0.154263	4.35768	0.00111978	0.0157523	-1.17465	6	52913427	F	II	ICK	GSTA4 (-53251), ICK (+13173)	5'UTR	opensea	5'UTR-opensea		NA	TRUE		rs11459571
cg15408855	-0.265349	-7.52857	7.57748e-06	0.000274954	3.88854	-0.166843	-8.08406	5.62233e-06	0.000747364	4.3114	12	106736581	R	II	TCP11L2	CKAP4 (-94815), POLR3B (-14855)	Body	opensea	Body-opensea		NA	TRUE
cg15431165	-0.224187	-6.3195	4.09245e-05	0.000801772	2.13777	-0.166003	-9.76811	8.7679e-07	0.000360145	6.2199	19	36490314	F	II		SDHAF1 (+4224), SYNE4 (+9381)	IGR	shelf	IGR-shelf	chr19:36485937-36486852	TRUE	NA
cg15477363	0.201769	11.1611	1.23776e-07	3.83159e-05	8.11927	0.168117	11.4094	1.81032e-07	0.00022978	7.81769	2	68961987	R	II	ARHGAP25	ARHGAP25 (+20)	5'UTR	opensea	5'UTR-opensea		NA	NA
cg15484406	-0.189864	-8.20475	3.18941e-06	0.000169664	4.78489	-0.153081	-6.80223	2.8301e-05	0.00168473	2.63747	14	94461913	R	II		OTUB2 (-30762), ASB2 (-18776)	IGR	opensea	IGR-opensea		TRUE	TRUE
cg15553418	0.188625	7.23677	1.11925e-05	0.00034632	3.48391	0.251398	11.3491	1.91168e-07	0.000233791	7.76295	1	16696547	R	II	C1orf144	RSG1 (-132890), SPATA21 (+67372)	Body	shelf	Body-shelf	chr1:16693621-16694270	NA	NA
cg15554023	-0.290494	-13.7654	1.22215e-08	1.81565e-05	10.443	-0.265171	-9.58347	1.06118e-06	0.000380312	6.025	1	144008937	F	II		PPIAL4G (-241056), NBPF8 (-137875)	IGR	opensea	IGR-opensea		NA	TRUE
cg15567340	-0.157337	-6.88478	1.81713e-05	0.000470469	2.98088	-0.15013	-4.91713	0.000448375	0.00873962	-0.22989	20	61975937	F	II	CHRNA4	CHRNA4 (+16802), COL20A1 (+51399)	3'UTR	shore	3'UTR-shore	chr20:61973861-61974297	NA	NA
cg15575375	-0.211034	-6.96436	1.62634e-05	0.000438748	3.09605	-0.150309	-9.99118	6.98914e-07	0.00033105	6.45103	1	61649973	F	I	NFIA	NFIA (+102439), TM2D1 (+541122)	Body	opensea	Body-opensea		TRUE	TRUE			rs61770507
cg15601264	0.333615	12.9625	2.38817e-08	2.25654e-05	9.77671	0.317591	8.93677	2.12095e-06	0.000497179	5.31551	17	54864697	F	II		C17orf67 (+46560), NOG (+193637)	IGR	opensea	IGR-opensea		NA	TRUE
cg15612257	-0.290741	-10.2643	3.0586e-07	5.57858e-05	7.19756	-0.236363	-7.66241	9.36736e-06	0.000951892	3.78366	2	65085598	R	II		SERTAD2 (-204551), SLC1A4 (-130937)	IGR	shore	IGR-shore	chr2:65086804-65087180	NA	TRUE
cg15620905	-0.22025	-9.29646	8.75243e-07	8.87588e-05	6.11919	-0.160545	-4.5871	0.000765404	0.0123323	-0.782531	1	44024150	R	II	PTPRF	KDM4A (-91679), PTPRF (+27603)	Body	opensea	Body-opensea		TRUE	TRUE
cg15646741	0.160916	11.6465	7.77795e-08	3.2028e-05	8.58997	0.171242	10.4865	4.28614e-07	0.000281666	6.94787	1	208021736	R	II		CD34 (+63011), CD46 (+96334)	IGR	opensea	IGR-opensea		TRUE	NA		rs35867852
cg15678744	-0.178994	-7.91231	4.60738e-06	0.00020707	4.40415	-0.174884	-11.0683	2.47188e-07	0.00023805	7.50429	5	171808200	F	II	SH3PXD2B	UBTD2 (-97125), SH3PXD2B (+73327)	Body	opensea	Body-opensea		NA	TRUE
cg15681853	0.370577	11.4273	9.57379e-08	3.47047e-05	8.37974	0.291241	6.83909	2.6941e-05	0.00164483	2.68859	15	91388648	F	II		FURIN (-23174), BLM (+128090)	IGR	opensea	IGR-opensea		TRUE	TRUE			rs56079360
cg15691199	0.199467	9.5408	6.65911e-07	7.82993e-05	6.40021	0.163836	7.52984	1.10439e-05	0.00103345	3.61322	14	23589419	R	II	CEBPE	CEBPE (-594)	TSS1500	opensea	TSS1500-opensea		NA	NA
cg15695155	-0.281303	-15.3163	3.67919e-09	1.18427e-05	11.622	-0.186927	-10.0528	6.5693e-07	0.000322298	6.5141	12	121973871	F	II	KDM2B	KDM2B (+45018), RNF34 (+135949)	Body	shore	Body-shore	chr12:121975028-121976140	NA	TRUE
cg15700582	0.151977	6.45152	3.37275e-05	0.000707084	2.33863	0.152628	7.466	1.19639e-05	0.00107674	3.53035	2	68960656	F	II	ARHGAP25	ARHGAP25 (-1311)	TSS1500	opensea	TSS1500-opensea		NA	NA
cg15731920	-0.23107	-9.00275	1.22485e-06	0.00010373	5.77314	-0.202897	-13.306	3.66438e-08	0.00016703	9.40534	17	37036919	R	II	LASP1	LASP1 (+10807), PLXDC1 (+270983)	Body	opensea	Body-opensea		TRUE	TRUE
cg15735736	0.183106	7.57489	7.12924e-06	0.00026518	3.95177	0.168102	8.92237	2.15486e-06	0.00049939	5.29922	19	41854950	R	II	TGFB1	TGFB1 (+4866), HNRNPUL1 (+84714)	Body	shelf	Body-shelf	chr19:41857247-41857586	NA	NA
cg15825304	0.169664	7.29429	1.03556e-05	0.000331459	3.56454	0.1503	7.62132	9.85572e-06	0.000976283	3.73106	2	241505201	F	II		RNPEPL1 (-2903)	IGR	shore	IGR-shore	chr2:241505922-241506133	NA	NA		rs35749310
cg15844191	0.268231	13.3834	1.67343e-08	1.98483e-05	10.1311	0.237427	10.7404	3.36032e-07	0.000255237	7.19427	20	58631001	R	II	C20orf197	CDH26 (+97519)	1stExon	opensea	1stExon-opensea		NA	NA	low-CpG:58064360-58064420
cg15871086	-0.283742	-13.7516	1.23591e-08	1.82828e-05	10.4319	-0.235694	-12.4141	7.56266e-08	0.000188375	8.68959	18	56526595	F	II		ZNF532 (-3237)	IGR	shelf	IGR-shelf	chr18:56530395-56531288	NA	TRUE
cg15888569	-0.20703	-7.28057	1.0549e-05	0.000335059	3.54534	-0.163316	-7.13126	1.83449e-05	0.00134316	3.08731	4	15033042	F	II	CPEB2	C1QTNF7 (-308518), CPEB2 (+28744)	Body	opensea	Body-opensea		NA	TRUE
cg15893295	0.227331	8.1296	3.50241e-06	0.000178162	4.68803	0.176583	8.35465	4.0932e-06	0.000650222	4.63893	6	14277043	R	II		JARID2 (-969484), CD83 (+159171)	IGR	opensea	IGR-opensea		NA	TRUE
cg15893360	0.163773	5.14188	0.000255661	0.00292483	0.237931	0.156936	5.82363	0.000111689	0.00369121	1.2116	12	120700361	R	II	PXN	RPLP0 (-61459), PXN (+3202)	Body	shelf	Body-shelf	chr12:120702976-120703541	NA	TRUE
cg15910686	-0.210775	-8.7166	1.71328e-06	0.000123075	5.42705	-0.160997	-9.22191	1.55553e-06	0.000438156	5.63361	17	78161479	F	I	CARD14	CARD14 (+17668), SGSH (+32720)	Body	shelf	Body-shelf	chr17:78165077-78165293	TRUE	TRUE		rs35280033
cg15922246	-0.213302	-7.38473	9.17207e-06	0.000308309	3.69046	-0.153841	-7.28318	1.50849e-05	0.00121026	3.29017	7	150778803	R	II	FASTK	FASTK (-872)	TSS1500	island	TSS1500-island	chr7:150777607-150780879	NA	NA
cg15926420	-0.244361	-7.85825	4.93679e-06	0.000214767	4.33262	-0.197232	-6.75837	3.00154e-05	0.00173791	2.57642	1	160159672	R	II	CASQ1	CASQ1 (-674)	TSS1500	opensea	TSS1500-opensea		NA	NA
cg15944367	-0.26853	-11.2756	1.10759e-07	3.66705e-05	8.23202	-0.199969	-10.5132	4.17689e-07	0.000279965	6.97405	17	36897829	R	II	PCGF2	PCGF2 (+8241), CISD3 (+11341)	5'UTR	opensea	5'UTR-opensea		NA	NA
cg15975676	0.157669	5.21449	0.000227072	0.00267659	0.360623	0.184829	5.81381	0.000113312	0.00372388	1.19662	1	217701798	R	II	GPATCH2	ESRRG (-805003), GPATCH2 (+102626)	Body	opensea	Body-opensea		NA	TRUE
cg16045823	-0.216375	-8.24607	3.03021e-06	0.000165105	4.83786	-0.1612	-9.08925	1.7952e-06	0.000462425	5.48667	7	73295154	F	II		ELN (-146965), WBSCR28 (+19665)	IGR	opensea	IGR-opensea		TRUE	TRUE			rs71556751
cg16047471	-0.287126	-10.72	1.91627e-07	4.55793e-05	7.67475	-0.214801	-10.2037	5.6528e-07	0.000305148	6.66693	12	26274563	R	II	BHLHE41	BHLHE41 (+3497), RASSF8 (+162572)	3'UTR	shore	3'UTR-shore	chr12:26275049-26275878	NA	NA
cg16047567	0.164659	5.55188	0.000132148	0.00180707	0.92134	0.181445	6.82181	2.75698e-05	0.00166314	2.66464	1	12664243	R	II	DHRS3	DHRS3 (+13494), TNFRSF1B (+437183)	Body	opensea	Body-opensea		TRUE	NA
cg16092390	-0.2294	-7.78705	5.40962e-06	0.000226431	4.23787	-0.158448	-7.39759	1.30419e-05	0.00112474	3.44098	22	36720207	R	II	MYH9	MYH9 (+63856), APOL1 (+71083)	Body	shore	Body-shore	chr22:36718450-36718760	NA	TRUE
cg16099687	0.309003	16.8731	1.22654e-09	9.89373e-06	12.6811	0.217007	8.04818	5.86744e-06	0.000763371	4.26733	12	96839959	R	II		NEDD1 (-461285), CDK17 (-45621)	IGR	opensea	IGR-opensea		TRUE	TRUE
cg16109862	0.168596	6.26763	4.41844e-05	0.000842061	2.05819	0.20299	5.78021	0.000119063	0.00383634	1.14521	14	94413832	R	I	ASB2	PRIMA1 (-159005), ASB2 (+29305)	Body	opensea	Body-opensea		NA	NA
cg16113793	0.252379	16.269	1.85692e-09	9.89373e-06	12.2837	0.224079	8.58345	3.1483e-06	0.00058373	4.90934	18	21451607	F	II	LAMA3	CABYR (-267335), LAMA3 (+182200)	TSS1500	opensea	TSS1500-opensea		NA	NA
cg16139316	0.359873	11.3359	1.04501e-07	3.59329e-05	8.29099	0.307719	7.83942	7.54224e-06	0.000852395	4.00783	1	153330758	F	II	S100A9	S100A9 (+428)	5'UTR	opensea	5'UTR-opensea		NA	NA
cg16187635	-0.277165	-12.3047	4.25068e-08	2.60615e-05	9.19907	-0.156409	-7.13743	1.81988e-05	0.0013373	3.09561	3	72347919	F	II		PROK2 (-513707), RYBP (+148150)	IGR	opensea	IGR-opensea		NA	TRUE
cg16223079	0.225439	6.404	3.61495e-05	0.000739688	2.26661	0.167783	6.12937	7.17326e-05	0.00282441	1.67154	15	75339541	F	II	PPCDC	GOLGA6C (-211399), PPCDC (+23645)	Body	opensea	Body-opensea		TRUE	TRUE		rs78664321
cg16292132	-0.215008	-10.8781	1.63564e-07	4.27625e-05	7.83597	-0.153621	-8.48944	3.50453e-06	0.000610063	4.79895	6	138893111	R	II	NHSL1	ECT2L (-223952), HEBP2 (+167755)	1stExon	opensea	1stExon-opensea		NA	NA
cg16296829	0.205837	10.7526	1.85446e-07	4.49565e-05	7.70815	0.290218	19.2151	7.30771e-10	6.35104e-05	13.1012	1	154832535	R	II	KCNN3	ADAR (-251853), KCNN3 (+10221)	TSS200	opensea	TSS200-opensea		NA	NA
cg16312609	-0.313742	-9.93384	4.33911e-07	6.50453e-05	6.83965	-0.255849	-14.7736	1.21643e-08	0.000130194	10.4784	14	65801447	F	II		MAX (-232259), FUT8 (-75863)	IGR	opensea	IGR-opensea		NA	TRUE
cg16320159	-0.250252	-11.1335	1.27152e-07	3.88556e-05	8.09195	-0.16756	-8.73933	2.64082e-06	0.000545346	5.09021	10	111765673	R	II	ADD3	ADD3 (-2047)	TSS200	shore	TSS200-shore	chr10:111767087-111768355	NA	NA
cg16324121	0.188805	12.4688	3.67213e-08	2.48176e-05	9.346	0.151334	7.18747	1.70583e-05	0.00129167	3.16272	3	9954273	R	II	IL17RE	IL17RC (-4509)	Body	shelf	Body-shelf	chr3:9956822-9957664	NA	NA
cg16324314	-0.245689	-8.34901	2.66945e-06	0.000155183	4.96895	-0.150294	-6.46757	4.4612e-05	0.00216089	2.1649	14	77480847	F	II		IRF2BPL (+14187), VASH1 (+252315)	IGR	opensea	IGR-opensea		NA	TRUE
cg16329896	0.242929	7.13917	1.27822e-05	0.000376156	3.34608	0.222606	7.62132	9.85573e-06	0.000976283	3.73106	7	47515060	F	II	TNS3	TNS3 (+64139)	5'UTR	opensea	5'UTR-opensea		NA	TRUE
cg16337430	0.198001	5.85343	8.25707e-05	0.00129943	1.40909	0.151802	4.80752	0.000534625	0.00979109	-0.411873	12	124876433	F	II	NCOR2	NCOR2 (+103365), ZNF664 (+418763)	Body	shelf	Body-shelf	chr12:124873241-124874008	NA	NA			rs61932025
cg16426034	-0.281444	-8.72475	1.69679e-06	0.000122559	5.43702	-0.220992	-8.66445	2.87261e-06	0.000562837	5.00366	11	15729604	F	II		INSC (+595634), SOX6 (+768331)	IGR	opensea	IGR-opensea		NA	TRUE			rs78849585
cg16438182	-0.251958	-13.0678	2.18282e-08	2.20901e-05	9.86645	-0.196051	-8.3769	3.98907e-06	0.0006432	4.6655	17	78916567	R	I	RPTOR	CHMP6 (-49074), RPTOR (+397499)	Body	shore	Body-shore	chr17:78915562-78915882	TRUE	TRUE
cg16440978	0.232482	10.4249	2.58906e-07	5.15787e-05	7.36784	0.161713	5.40689	0.000208564	0.00540203	0.563262	14	91696240	F	II		GPR68 (+24029), C14orf159 (+115526)	IGR	shelf	IGR-shelf	chr14:91700081-91701238	TRUE	NA			rs76468112
cg16466652	-0.195864	-10.5691	2.23315e-07	4.80992e-05	7.51875	-0.172819	-7.98414	6.33405e-06	0.000789508	4.18828	19	6271960	R	II	MLLT1	MLLT1 (+7999), ACSBG2 (+136275)	Body	island	Body-island	chr19:6271959-6272176	NA	TRUE
cg16492341	-0.199108	-9.51214	6.87409e-07	7.95217e-05	6.36756	-0.169002	-9.74722	8.95792e-07	0.000360983	6.19802	10	26856105	F	I	APBB1IP	PDSS1 (-130483), APBB1IP (+128973)	Body	island	Body-island	chr10:26855906-26856198	NA	NA	high-CpG:26896108-26896269
cg16501323	-0.167763	-6.65395	2.51856e-05	0.000581213	2.64192	-0.184169	-7.54865	1.07876e-05	0.00102017	3.63753	21	45705618	R	II	AIRE	AIRE (-145)	TSS200	island	TSS200-island	chr21:45705428-45706044	TRUE	NA
cg16519668	-0.239611	-8.25201	3.00803e-06	0.000164521	4.84546	-0.187231	-9.13872	1.70146e-06	0.000452471	5.54168	16	75279566	R	II	BCAR1	BCAR1 (+20339), CTRB1 (+26668)	Body	opensea	Body-opensea		NA	TRUE
cg16530881	-0.230007	-7.5961	6.93356e-06	0.000260586	3.98062	-0.214541	-8.54958	3.27196e-06	0.000591563	4.86967	17	38708399	R	II		TNS4 (-50550), CCR7 (+13325)	IGR	opensea	IGR-opensea		TRUE	NA
cg16534399	0.370788	11.456	9.31502e-08	3.43396e-05	8.40749	0.344461	10.4208	4.56825e-07	0.000283586	6.88323	16	82226584	R	II		CDH13 (-433986), MPHOSPH6 (-22753)	IGR	opensea	IGR-opensea		NA	TRUE
cg16562342	-0.219549	-7.76025	5.59992e-06	0.000231203	4.20204	-0.151103	-9.80316	8.45862e-07	0.00035445	6.25653	1	109783503	R	II		CELSR2 (-9138), SARS (+26963)	IGR	opensea	IGR-opensea		TRUE	TRUE
cg16565696	0.280971	9.36707	8.08301e-07	8.54864e-05	6.20104	0.250303	7.49113	1.15923e-05	0.00105783	3.56303	20	44834899	R	II	CDH22	CDH22 (+45435), CD40 (+87988)	Body	shelf	Body-shelf	chr20:44838887-44839204	TRUE	NA
cg16577356	0.203788	10.7191	1.91818e-07	4.55793e-05	7.67374	0.162981	4.83392	0.000512364	0.00952135	-0.367894	6	53600006	R	II		KLHL31 (-69500), LRRC1 (-59772)	IGR	opensea	IGR-opensea		NA	TRUE
cg16579908	-0.241756	-11.0303	1.40692e-07	4.0699e-05	7.98915	-0.198569	-8.33409	4.19197e-06	0.00065821	4.61434	14	77403711	F	II		IRF2BPL (+91323), VASH1 (+175179)	IGR	opensea	IGR-opensea		TRUE	TRUE
cg16581738	-0.225304	-7.50044	7.86434e-06	0.000281367	3.85001	-0.171057	-8.78365	2.51318e-06	0.000528535	5.14115	7	705693	F	I	PRKAR1B	PDGFA (-146662), PRKAR1B (+47151)	Body	opensea	Body-opensea		NA	TRUE		rs79850570
cg16594502	0.190451	6.76367	2.15473e-05	0.000523892	2.80394	0.187941	11.3215	1.96004e-07	0.000233791	7.73784	15	40339900	R	II		SRP14 (-8511), BMF (+61175)	IGR	opensea	IGR-opensea		TRUE	TRUE
cg16604035	-0.279103	-10.4034	2.64699e-07	5.18715e-05	7.34524	-0.204302	-7.79787	7.93332e-06	0.000877995	3.95556	1	27863299	R	II	AHDC1	WASF2 (-46630), AHDC1 (+66844)	3'UTR	opensea	3'UTR-opensea		TRUE	TRUE
cg16659284	-0.18497	-7.27976	1.05606e-05	0.000335281	3.54421	-0.160627	-9.45115	1.21894e-06	0.000401275	5.88328	16	12189952	F	I	SNX29	SNX29 (+119357), CPPED1 (+707922)	Body	opensea	Body-opensea		NA	TRUE
cg16659773	-0.220942	-9.50767	6.90832e-07	7.9707e-05	6.36246	-0.160304	-6.2963	5.66337e-05	0.00246746	1.91706	6	4352453	F	II		CDYL (-424216), ECI2 (-216622)	IGR	opensea	IGR-opensea		TRUE	TRUE			rs6930591
cg16668176	-0.207071	-8.72152	1.7033e-06	0.000122683	5.43308	-0.15124	-5.50763	0.000178934	0.00491225	0.722263	19	5308893	R	II	PTPRS	PTPRS (+31921), KDM4B (+339761)	5'UTR	opensea	5'UTR-opensea		TRUE	TRUE
cg16707506	0.172329	8.17403	3.31357e-06	0.000173429	4.74538	0.161864	8.73614	2.65027e-06	0.000545473	5.08653	7	45067057	F	II	CCM2	CCM2 (+432)	Body	opensea	Body-opensea		NA	TRUE		rs5883922
cg16787352	-0.209281	-6.4471	3.39456e-05	0.000709909	2.33194	-0.167427	-7.70062	8.93656e-06	0.000931807	3.83238	14	102975405	F	II	ANKRD9	RCOR1 (-83593), TECPR2 (+146105)	5'UTR	island	5'UTR-island	chr14:102973317-102976666	NA	NA
cg16822035	0.181711	5.62636	0.000117517	0.00166146	1.04299	0.160911	6.33844	5.33852e-05	0.00238542	1.97842	13	113633379	R	II	MCF2L	F7 (-126742), MCF2L (+9844)	Body	shore	Body-shore	chr13:113633843-113634065	NA	NA
cg16822666	-0.363312	-13.5281	1.4843e-08	1.98338e-05	10.2503	-0.278233	-8.87466	2.27145e-06	0.000515091	5.24509	17	35656660	R	II	ACACA	C17orf78 (-76325), AATF (+350485)	5'UTR	opensea	5'UTR-opensea		NA	TRUE
cg16854876	-0.226127	-10.152	3.44107e-07	5.87298e-05	7.07707	-0.161012	-8.51875	3.38901e-06	0.000602708	4.83347	4	40752947	F	II	NSUN7	NSUN7 (+1033), APBB2 (+463602)	Body	shore	Body-shore	chr4:40751842-40752493	NA	TRUE
cg16866941	-0.220802	-11.0421	1.39071e-07	4.05462e-05	8.00093	-0.210672	-9.48793	1.17269e-06	0.000395028	5.92285	22	38601325	R	II	MAFF	MAFF (+3436), TMEM184B (+67715)	5'UTR	shelf	5'UTR-shelf	chr22:38597785-38598988	NA	NA
cg16872071	0.214067	12.0914	5.15366e-08	2.80397e-05	9.00528	0.208715	7.28705	1.50104e-05	0.0012082	3.2953	9	135997155	F	II	RALGDS	RALGDS (-592)	Body	shore	Body-shore	chr9:135995969-135996954	NA	NA
cg16890093	0.206275	9.96721	4.1868e-07	6.38027e-05	6.87625	0.16463	4.61869	0.000726732	0.0119428	-0.729024	6	32813084	R	II	PSMB8	PSMB8 (-1260)	TSS1500	shore	TSS1500-shore	chr6:32811494-32811839	NA	NA
cg16893634	-0.288052	-15.9858	2.26666e-09	1.0469e-05	12.0915	-0.217419	-11.0449	2.52597e-07	0.00023805	7.48247	3	184316492	R	II		VPS8 (-213439), EPHB3 (+36920)	IGR	shelf	IGR-shelf	chr3:184319376-184319822	NA	NA
cg16937168	-0.221975	-7.6058	6.84602e-06	0.000258722	3.99379	-0.150554	-5.70119	0.000133843	0.00411709	1.02369	2	241936844	F	II	SNED1	SNED1 (-1411)	TSS1500	shore	TSS1500-shore	chr2:241937716-241938468	NA	TRUE
cg16944597	-0.259051	-11.6525	7.73432e-08	3.20086e-05	8.59566	-0.216575	-10.1067	6.22489e-07	0.000318431	6.5689	3	184055379	F	II	FAM131A	FAM131A (+139)	1stExon	shore	1stExon-shore	chr3:184056419-184056671	NA	TRUE	low-CpG:185538073-185538087	rs76241512
cg16976870	0.233698	12.5266	3.48884e-08	2.42679e-05	9.39736	0.188166	7.96974	6.4444e-06	0.000796692	4.17043	8	144631524	R	II		GSDMD (-3853)	IGR	shore	IGR-shore	chr8:144631767-144631971	NA	NA
cg17017514	-0.26789	-10.9944	1.45759e-07	4.09843e-05	7.95319	-0.198924	-6.60639	3.68723e-05	0.00195132	2.36279	1	156679733	R	II		CRABP2 (-4340)	IGR	shelf	IGR-shelf	chr1:156674858-156676654	TRUE	TRUE
cg17043722	0.153204	5.8413	8.41266e-05	0.00131682	1.38972	0.158453	4.55654	0.000804865	0.0127442	-0.834396	1	211688462	R	II		RD3 (-22203), SLC30A1 (+63622)	IGR	island	IGR-island	chr1:211688461-211689104	NA	TRUE
cg17050756	0.159729	7.61875	6.73092e-06	0.000256035	4.01137	0.198641	8.56083	3.2303e-06	0.000588555	4.88287	6	21771976	F	II	FLJ22536	SOX4 (+178004), PRL (+525754)	Body	opensea	Body-opensea		NA	TRUE		rs4710984
cg17101285	-0.291638	-12.0278	5.46159e-08	2.84891e-05	8.94682	-0.214499	-14.2221	1.81891e-08	0.000152878	10.0894	12	49725480	R	II	TROAP	C1QL4 (+5491), TROAP (+8418)	3'UTR	shore	3'UTR-shore	chr12:49726591-49727114	NA	TRUE
cg17110920	-0.239098	-10.98	1.47843e-07	4.12153e-05	7.93875	-0.180187	-8.45454	3.64763e-06	0.000621269	4.75771	1	27893925	F	II	AHDC1	WASF2 (-77256), AHDC1 (+36218)	5'UTR	shore	5'UTR-shore	chr1:27894927-27895524	NA	TRUE
cg17113856	-0.227473	-8.45298	2.35135e-06	0.00014524	5.1001	-0.157708	-12.1594	9.37924e-08	0.000201898	8.47547	6	32120895	R	II	PPT2	PRRT1 (-1166), PPT2-EGFL8 (-1104), PPT2 (-405)	TSS1500	shore	TSS1500-shore	chr6:32121829-32122529	NA	TRUE
cg17117981	0.214049	12.0664	5.27272e-08	2.80702e-05	8.98228	0.180532	10.8145	3.13288e-07	0.000247523	7.26512	8	144410972	R	I	TOP1MT	TOP1MT (+6094), ZNF696 (+37413)	Body	opensea	Body-opensea		NA	NA
cg17126555	-0.244125	-8.15342	3.39976e-06	0.000175561	4.71881	-0.202308	-8.3059	4.33159e-06	0.00066667	4.58055	19	10445516	R	II	RAVER1	RAVER1 (-1200)	TSS1500	island	TSS1500-island	chr19:10443688-10446022	NA	NA
cg17133446	-0.228758	-9.06168	1.14422e-06	0.000100804	5.84331	-0.173348	-10.474	4.33831e-07	0.000281897	6.93561	22	26961427	R	II	TPST2	TFIP11 (-52956), TPST2 (+24700)	5'UTR	opensea	5'UTR-opensea		NA	NA
cg17174764	-0.248663	-11.9705	5.75604e-08	2.9e-05	8.8939	-0.184677	-13.1058	4.29512e-08	0.000169674	9.24912	11	62457345	F	II	LRRN4CL	LRRN4CL (+26)	TSS200	shore	TSS200-shore	chr11:62455073-62455868	TRUE	NA
cg17206393	0.26159	12.4935	3.59269e-08	2.46827e-05	9.36794	0.200457	6.54061	4.03433e-05	0.00204802	2.26936	20	33681223	F	II	TRPC4AP	TRPC4AP (-549)	TSS1500	shore	TSS1500-shore	chr20:33680055-33680334	NA	NA	low-CpG:33144875-33144898	rs1885115
cg17209471	-0.278943	-10.0551	3.81231e-07	6.15556e-05	6.97221	-0.182938	-6.79233	2.86787e-05	0.00169784	2.62371	22	18558411	F	II		PEX26 (-2278)	IGR	shelf	IGR-shelf	chr22:18560558-18561410	NA	NA
cg17244340	0.191107	5.65769	0.000111882	0.00160567	1.09395	0.175662	8.70902	2.73213e-06	0.000552648	5.05524	6	36973448	F	II	FGD2	FGD2 (+25)	5'UTR	opensea	5'UTR-opensea		NA	NA	low-CpG:37081387-37081469
cg17245726	0.187727	7.15851	1.24491e-05	0.000370051	3.37348	0.218933	10.3278	5.00243e-07	0.000292764	6.79109	1	180541206	F	II		ACBD6 (-69117), XPR1 (-59934)	IGR	opensea	IGR-opensea		NA	TRUE
cg17251713	-0.250896	-11.5988	8.13547e-08	3.25416e-05	8.54452	-0.161146	-7.2701	1.53395e-05	0.00122278	3.27282	18	61443038	F	II	SERPINB7	SERPINB7 (+394)	5'UTR	opensea	5'UTR-opensea		NA	NA
cg17266581	-0.235245	-11.0109	1.43402e-07	4.09843e-05	7.96976	-0.153885	-7.16557	1.75478e-05	0.00131555	3.13338	18	74799572	R	I	MBP	MBP (+45153), ZNF236 (+263456)	Body	island	Body-island	chr18:74799144-74800038	TRUE	NA	high-CpG:72928388-72928596
cg17272549	0.195104	5.77139	9.37219e-05	0.00141774	1.27766	0.208495	5.80991	0.000113964	0.0037355	1.19066	2	54984950	F	II	EML6	EML6 (+33271), RTN4 (+292730)	Body	opensea	Body-opensea		NA	TRUE
cg17272620	0.322476	10.7076	1.94048e-07	4.57653e-05	7.66196	0.291541	6.36326	5.15652e-05	0.0023408	2.01445	19	4540333	F	II	LRG1	LRG1 (+153)	TSS1500	shelf	TSS1500-shelf	chr19:4543407-4544578	TRUE	NA
cg17306740	0.218693	7.67897	6.22223e-06	0.000244111	4.09283	0.19938	4.706	0.00063018	0.0108753	-0.581821	20	56195434	R	II	ZBP1	ZBP1 (+95)	1stExon	opensea	1stExon-opensea		NA	NA
cg17308606	0.194421	7.44682	8.44363e-06	0.00029353	3.77629	0.190707	8.24693	4.64021e-06	0.000686425	4.50956	9	130706144	R	II	FAM102A	DPM2 (-5381), NAIF1 (+123456)	Body	shore	Body-shore	chr9:130706912-130707273	NA	TRUE
cg17342469	-0.22196	-9.22921	9.44565e-07	9.22082e-05	6.04076	-0.179251	-11.0353	2.54842e-07	0.00023805	7.47355	22	46473074	R	I		WNT7B (-100065), PPARA (-73425)	IGR	opensea	IGR-opensea		NA	NA
cg17342588	0.236837	11.4328	9.52332e-08	3.4649e-05	8.3851	0.204446	6.26429	5.92417e-05	0.00253345	1.87029	7	27737875	R	II		TAX1BP1 (-41933), HIBADH (-35261)	IGR	opensea	IGR-opensea		NA	NA
cg17344932	-0.209305	-11.2979	1.08405e-07	3.64813e-05	8.25381	-0.159646	-6.1353	7.11282e-05	0.00281432	1.68033	17	38183730	R	I	MED24	CSF3 (+12033), MED24 (+26928)	Body	opensea	Body-opensea		NA	NA
cg17378966	-0.294494	-10.713	1.92983e-07	4.5705e-05	7.66757	-0.17861	-10.0923	6.31499e-07	0.00031955	6.55428	5	172196746	R	II	DUSP1	DUSP1 (+1452), NEURL1B (+128477)	Body	shore	Body-shore	chr5:172197482-172199606	NA	NA
cg17379666	-0.275131	-9.70498	5.55887e-07	7.23497e-05	6.58562	-0.190068	-5.55505	0.000166568	0.00469626	0.796593	17	71304784	F	II	CDC42EP4	CPSF4L (-46765), CDC42EP4 (+3530)	5'UTR	shelf	5'UTR-shelf	chr17:71306975-71308682	NA	NA
cg17387577	-0.159081	-7.43562	8.57037e-06	0.000295672	3.76084	-0.201168	-15.498	7.31885e-09	0.000110621	10.9652	12	124864657	F	II	NCOR2	NCOR2 (+115141), ZNF664 (+406987)	Body	opensea	Body-opensea		TRUE	NA
cg17395184	-0.234042	-10.9458	1.52933e-07	4.17634e-05	7.90434	-0.204619	-12.0547	1.02588e-07	0.000201898	8.38613	15	42750462	R	II	ZFP106	ZNF106 (-732)	TSS1500	opensea	TSS1500-opensea		NA	NA
cg17445490	-0.362238	-13.4491	1.58452e-08	1.98483e-05	10.1854	-0.26991	-9.41707	1.26356e-06	0.000403464	5.8465	1	21642517	F	II	ECE1	NBPF3 (-124114), ECE1 (-25535)	Body	opensea	Body-opensea		NA	TRUE
cg17496869	0.195106	10.9834	1.47343e-07	4.11418e-05	7.9422	0.18247	5.06594	0.000354063	0.00752258	0.0146059	2	237884853	R	II		COPS8 (-109102), ACKR3 (+406569)	IGR	opensea	IGR-opensea		NA	TRUE			rs78903991
cg17496887	0.199298	5.70065	0.000104618	0.00152926	1.16357	0.182998	5.13732	0.000316494	0.00700926	0.130815	1	153387707	F	II	S100A7A	S100A7A (-1293)	TSS1500	opensea	TSS1500-opensea		NA	NA
cg17499251	-0.181029	-7.98856	4.18221e-06	0.000196569	4.50441	-0.17612	-7.11046	1.88472e-05	0.0013574	3.0593	19	372044	F	II	THEG	MIER2 (-27251), THEG (+3969)	Body	shelf	Body-shelf	chr19:375830-376094	NA	NA
cg17550566	-0.180661	-9.46394	7.25271e-07	8.14379e-05	6.31247	-0.177322	-8.08978	5.58429e-06	0.000744647	4.31841	7	2681436	R	II	TTYH3	AMZ1 (-37720), TTYH3 (+9851)	Body	opensea	Body-opensea		TRUE	NA
cg17564529	-0.180423	-5.76288	9.49663e-05	0.00143021	1.26397	-0.150974	-7.91409	6.89054e-06	0.000821016	4.10126	7	75934484	F	II		HSPB1 (+2623), YWHAG (+53864)	IGR	shore	IGR-shore	chr7:75931704-75932978	NA	NA
cg17603988	-0.246356	-9.19955	9.76988e-07	9.36631e-05	6.00602	-0.1737	-10.4022	4.65149e-07	0.00028675	6.86491	7	56160766	R	II	PHKG1	PHKG1 (-122)	TSS200	opensea	TSS200-opensea		TRUE	NA
cg17665699	-0.170533	-6.72339	2.28134e-05	0.000544208	2.74464	-0.156209	-10.3377	4.95402e-07	0.000292764	6.80097	17	19771612	F	II	ULK2	ULK2 (-382)	TSS1500	island	TSS1500-island	chr17:19771609-19771814	NA	NA
cg17668731	0.150845	7.12983	1.29466e-05	0.00037929	3.33282	0.152615	5.84401	0.000108397	0.00362482	1.24268	5	159696341	F	II	CCNJL	CCNJL (+43266), FABP6 (+81967)	Body	opensea	Body-opensea		TRUE	TRUE
cg17706173	-0.231523	-10.5879	2.19065e-07	4.7716e-05	7.53835	-0.188422	-7.61563	9.92545e-06	0.000979519	3.72376	16	1582581	F	II	IFT140	TMEM204 (-993)	Body	shore	Body-shore	chr16:1583809-1584641	NA	NA
cg17711521	0.285356	8.23906	3.05661e-06	0.000165993	4.82889	0.310627	10.3068	5.10649e-07	0.000296138	6.77019	6	225824	R	II		DUSP22 (-66273)	IGR	opensea	IGR-opensea		NA	NA
cg17775079	-0.23243	-9.90377	4.48149e-07	6.5655e-05	6.80656	-0.162921	-8.79251	2.48847e-06	0.000526524	5.15131	10	65224441	R	II	JMJD1C	JMJD1C (+1200), NRBF2 (+331391)	Body	shore	Body-shore	chr10:65224870-65225887	NA	NA
cg17809595	-0.268384	-9.34389	8.29652e-07	8.63947e-05	6.17422	-0.197036	-8.60564	3.07006e-06	0.000576898	4.93524	15	40395913	R	II	BMF	SRP14 (-64524), BMF (+5162)	Body	opensea	Body-opensea		TRUE	TRUE
cg17825194	-0.188984	-6.78451	2.09217e-05	0.000514693	2.83453	-0.253235	-11.8007	1.27878e-07	0.000201898	8.16607	12	124864681	F	II	NCOR2	NCOR2 (+115117), ZNF664 (+407011)	Body	opensea	Body-opensea		TRUE	NA
cg17826679	-0.267016	-8.74168	1.66307e-06	0.000121084	5.45774	-0.211493	-8.15005	5.19979e-06	0.000719591	4.39206	19	10736038	R	II	SLC44A2	SLC44A2 (+104)	TSS200	island	TSS200-island	chr19:10735999-10736396	NA	TRUE
cg17828456	0.187876	8.6757	1.79869e-06	0.000126128	5.37683	0.150925	7.03618	2.07647e-05	0.00143168	2.95879	17	48056033	R	II		DLX4 (+9495), DLX3 (+16555)	IGR	opensea	IGR-opensea		NA	TRUE
cg17965690	-0.218763	-8.96258	1.28331e-06	0.000105752	5.7251	-0.155123	-9.04106	1.8919e-06	0.000473158	5.43284	19	10736049	R	I	SLC44A2	SLC44A2 (+115)	TSS200	island	TSS200-island	chr19:10735999-10736396	NA	TRUE
cg17969560	-0.184584	-8.37637	2.58149e-06	0.000152599	5.00359	-0.159844	-8.96775	2.04992e-06	0.000488769	5.35049	11	65324768	R	II	LTBP3	LTBP3 (+931)	Body	shore	Body-shore	chr11:65325081-65326209	NA	NA
cg17969683	0.167604	8.8602	1.44625e-06	0.000112792	5.60185	0.154348	9.21713	1.56353e-06	0.000438484	5.62835	8	24151514	R	II	ADAM28	ADAM28 (-39)	TSS200	opensea	TSS200-opensea		NA	TRUE
cg17970299	-0.270646	-12.6397	3.1587e-08	2.3716e-05	9.49701	-0.196899	-11.1135	2.37077e-07	0.00023805	7.54637	12	54772804	R	I	ZNF385A	GPR84 (-14533), ZNF385A (+12278)	Body	island	Body-island	chr12:54772687-54773028	NA	TRUE
cg18010752	0.202001	9.18121	9.97635e-07	9.48843e-05	5.98449	0.179886	7.33774	1.40706e-05	0.00116883	3.36231	3	55518091	R	II	WNT5A	LRTM1 (-555990), WNT5A (+5882)	Body	shore	Body-shore	chr3:55519089-55519623	NA	NA	low-CpG:55493095-55493486
cg18026955	0.205381	10.885	1.62451e-07	4.26215e-05	7.84292	0.188924	9.41451	1.26698e-06	0.000403464	5.84373	1	12541215	R	II	VPS13D	DHRS3 (+136522), TNFRSF1B (+314155)	Body	opensea	Body-opensea		TRUE	NA
cg18030943	0.214204	7.41679	8.78799e-06	0.000300417	3.73483	0.251779	8.88143	2.25449e-06	0.000512584	5.25279	3	182876556	R	II	LAMP3	MCCC1 (-59181), LAMP3 (+4143)	Body	shelf	Body-shelf	chr3:182880277-182880722	TRUE	NA
cg18033092	-0.171442	-8.08423	3.70718e-06	0.000183661	4.62923	-0.166828	-4.97943	0.000406009	0.00821796	-0.12716	11	47024513	R	II	C11orf49	C11orf49 (+66184), ARFGAP2 (+174120)	Body	opensea	Body-opensea		NA	TRUE
cg18037834	-0.179626	-7.39893	8.99981e-06	0.000304758	3.71013	-0.166779	-9.83839	8.15975e-07	0.000350632	6.29322	12	53445199	F	II	TENC1	IGFBP6 (-46030), TENC1 (+2466)	5'UTR	shelf	5'UTR-shelf	chr12:53448008-53448406	NA	TRUE
cg18046677	-0.225553	-8.74246	1.66153e-06	0.000121041	5.4587	-0.152525	-8.25242	4.61052e-06	0.000683779	4.51619	19	49220142	R	I	MAMSTR	MAMSTR (+2836), FUT2 (+20910)	1stExon	shelf	1stExon-shelf	chr19:49223054-49223312	TRUE	NA
cg18052511	0.219723	9.15893	1.02335e-06	9.57868e-05	5.95829	0.180477	6.57119	3.8688e-05	0.00200079	2.31287	3	46410222	F	II	CCR5	CCR5 (-1411)	TSS1500	opensea	TSS1500-opensea		NA	NA
cg18053607	-0.25394	-9.00109	1.22721e-06	0.00010373	5.77116	-0.176141	-5.32375	0.000236931	0.00584666	0.430978	22	31518963	R	II	INPP5J	INPP5J (-17)	5'UTR	opensea	5'UTR-opensea		NA	TRUE	low-CpG:29848724-29848990
cg18077387	-0.19285	-9.2323	9.41254e-07	9.20112e-05	6.04437	-0.155923	-6.629	3.57536e-05	0.00191605	2.39478	15	70699636	R	I		TLE3 (-309121), UACA (+356296)	IGR	opensea	IGR-opensea		NA	TRUE
cg18085627	0.221611	8.80379	1.5454e-06	0.000116657	5.53346	0.159079	5.79581	0.000116354	0.00378674	1.1691	11	64107672	R	II	CCDC88B	RPS6KA4 (-18971), PRDX5 (+22112)	TSS200	shelf	TSS200-shelf	chr11:64109822-64110228	NA	NA	low-CpG:63864086-63864293
cg18105725	0.155372	7.32589	9.92451e-06	0.000323195	3.60866	0.166722	6.90136	2.48003e-05	0.00157539	2.77452	6	160554003	R	II	SLC22A1	SLC22A1 (+11182), SLC22A2 (+126045)	Body	shore	Body-shore	chr6:160554661-160555504	NA	TRUE
cg18109874	-0.225552	-9.72946	5.41229e-07	7.14314e-05	6.61304	-0.204725	-9.05112	1.87126e-06	0.000471427	5.4441	19	14115611	R	II	RFX1	RFX1 (+1486), DCAF15 (+52307)	5'UTR	shore	5'UTR-shore	chr19:14116532-14118017	NA	NA
cg18126557	-0.249875	-7.62197	6.70266e-06	0.000255463	4.01573	-0.172227	-7.48448	1.16894e-05	0.00106296	3.55439	1	247611842	F	II	NLRP3	OR2B11 (+3466), NLRP3 (+30491)	3'UTR	shelf	3'UTR-shelf	chr1:247614695-247614944	TRUE	NA
cg18133072	-0.172932	-10.4673	2.47851e-07	5.03576e-05	7.41238	-0.161278	-8.86751	2.2895e-06	0.000516913	5.23696	1	28287782	F	II	XKR8	XKR8 (+1809), EYA3 (+127425)	Body	shore	Body-shore	chr1:28286019-28286838	TRUE	NA
cg18154567	-0.194462	-15.8724	2.45716e-09	1.05049e-05	12.0136	-0.150438	-5.91243	9.80803e-05	0.00342024	1.34656	15	51464013	F	II		CYP19A1 (+166794), AP4E1 (+263143)	IGR	opensea	IGR-opensea		NA	TRUE			rs76455699
cg18156845	-0.200161	-10.1472	3.45841e-07	5.87904e-05	7.07192	-0.150629	-6.42073	4.76016e-05	0.00224192	2.09753	17	11985185	R	II	MIR744	MYOCD (-584121), MAP2K4 (+61044)	TSS200	opensea	TSS200-opensea		NA	NA
cg18205668	0.197533	10.4222	2.59627e-07	5.16428e-05	7.365	0.166697	10.8959	2.90205e-07	0.000242482	7.34243	7	45066895	F	II	CCM2	CCM2 (+270)	Body	opensea	Body-opensea		NA	TRUE
cg18233931	-0.216001	-9.99051	4.08382e-07	6.33814e-05	6.90176	-0.150588	-8.21906	4.7942e-06	0.00069588	4.47588	1	36670099	F	II		THRAP3 (-19918), MAP7D1 (+48296)	IGR	opensea	IGR-opensea		NA	TRUE		rs11413014
cg18254356	-0.19096	-8.29401	2.85609e-06	0.000160452	4.89907	-0.15701	-8.03432	5.96523e-06	0.000770042	4.25026	5	43044573	F	II	LOC153684	SEPP1 (-232392), ZNF131 (-77127)	Body	shore	Body-shore	chr5:43042107-43043477	NA	NA		rs534655
cg18257574	0.162002	8.50305	2.21291e-06	0.000140611	5.1628	0.160622	9.40473	1.28015e-06	0.00040414	5.83315	2	43358343	R	II		HAAO (-338611), ZFP36L2 (+95405)	IGR	opensea	IGR-opensea		NA	TRUE		rs76882033
cg18261909	-0.182811	-7.19663	1.18191e-05	0.000358247	3.42738	-0.159187	-11.9163	1.15623e-07	0.000201898	8.26676	6	30881571	F	II	VARS2	VARS2 (-537)	TSS1500	island	TSS1500-island	chr6:30881533-30882296	NA	NA
cg18263455	-0.313886	-16.3451	1.76111e-09	9.89373e-06	12.3346	-0.237	-11.4273	1.78137e-07	0.000228529	7.83388	15	69374595	R	II	MIR548H4	GLCE (-78378), NOX5 (+67561)	Body	opensea	Body-opensea		NA	TRUE
cg18280057	-0.21378	-7.62812	6.64889e-06	0.000254362	4.02408	-0.163002	-7.83362	7.5956e-06	0.00085483	4.00055	8	125741158	F	II	MTSS1	MTSS1 (-488)	TSS1500	island	TSS1500-island	chr8:125739685-125741266	NA	NA
cg18281910	-0.224311	-8.27019	2.94123e-06	0.000162643	4.86869	-0.156599	-7.1427	1.80749e-05	0.00133455	3.10269	1	236635177	R	II	EDARADD	LGALS8 (-46396), EDARADD (+77599)	Body	opensea	Body-opensea		NA	TRUE
cg18289581	-0.203779	-9.38644	7.90917e-07	8.44442e-05	6.22339	-0.15397	-7.47186	1.18762e-05	0.0010729	3.53798	14	23830974	R	II	EFS	SLC22A17 (-8894), EFS (+3868)	Body	shelf	Body-shelf	chr14:23834435-23835947	TRUE	NA
cg18366956	-0.233499	-16.3723	1.72812e-09	9.89373e-06	12.3528	-0.193536	-8.80684	2.44906e-06	0.000523281	5.16772	17	71582598	R	II	SDK2	CDC42EP4 (-274284), SDK2 (+57630)	Body	opensea	Body-opensea		NA	TRUE		rs72845787	rs78725178
cg18390991	-0.23441	-10.6867	1.98176e-07	4.62593e-05	7.64051	-0.188924	-7.61251	9.96389e-06	0.000981802	3.71976	2	217672659	F	II		IGFBP5 (-112411), TNP1 (+52128)	IGR	shelf	IGR-shelf	chr2:217674965-217675214	NA	NA
cg18413706	0.175388	7.17373	1.21934e-05	0.000365323	3.39502	0.150164	6.09386	7.54683e-05	0.00290987	1.6188	21	39759139	R	II	ERG	KCNJ15 (+114794), ERG (+274479)	Body	opensea	Body-opensea		NA	NA
cg18421360	-0.282232	-8.76226	1.62305e-06	0.00011954	5.48288	-0.210975	-8.34135	4.1568e-06	0.000655438	4.62303	5	90415181	F	II	GPR98	ARRDC3 (+263995), GPR98 (+560564)	Body	opensea	Body-opensea		NA	TRUE
cg18454133	-0.255077	-10.0092	4.00308e-07	6.277e-05	6.92222	-0.171582	-10.3548	4.87165e-07	0.000291992	6.81799	14	23835870	F	I	EFS	EFS (-1028)	TSS1500	island	TSS1500-island	chr14:23834435-23835947	NA	NA
cg18456481	0.382474	9.0526	1.15626e-06	0.000101086	5.83253	0.358152	9.55814	1.08958e-06	0.000382989	5.998	14	62019963	R	II		HIF1A (-144377), PRKCH (+231528)	IGR	opensea	IGR-opensea		NA	TRUE
cg18456621	-0.19678	-7.77688	5.48103e-06	0.000228384	4.22428	-0.153532	-7.60491	1.00582e-05	0.000985511	3.71001	17	80297270	R	II		TEX19 (-19853), SECTM1 (-5396)	IGR	opensea	IGR-opensea		TRUE	TRUE
cg18458509	0.373454	14.6789	5.9428e-09	1.42847e-05	11.1536	0.327533	7.52295	1.11395e-05	0.00103764	3.60429	11	2920189	F	II	SLC22A18AS	SLC22A18 (-3461)	Body	shelf	Body-shelf	chr11:2923301-2923817	TRUE	TRUE
cg18473544	-0.210849	-6.98487	1.58069e-05	0.000431435	3.12561	-0.160026	-10.2767	5.2596e-07	0.000298114	6.74018	3	14409599	F	II		XPC (-189316), SLC6A6 (-34477)	IGR	opensea	IGR-opensea		NA	TRUE		rs59584532
cg18575532	-0.252859	-9.48055	7.11979e-07	8.06448e-05	6.33148	-0.173946	-8.52311	3.37222e-06	0.000601368	4.83859	17	37785426	F	I	PPP1R1B	STARD3 (-7892), PPP1R1B (+2249)	5'UTR	shore	5'UTR-shore	chr17:37783314-37783919	NA	TRUE
cg18578954	0.196092	6.55275	2.91246e-05	0.000640806	2.49101	0.16536	5.13921	0.000315561	0.00699435	0.133876	6	28887247	F	II	TRIM27	SCAND3 (-332135), TRIM27 (+4519)	Body	shelf	Body-shelf	chr6:28890951-28892013	NA	NA
cg18638180	-0.373795	-10.7632	1.83489e-07	4.47824e-05	7.71895	-0.293223	-11.0441	2.52775e-07	0.00023805	7.48176	21	46379089	R	II	C21orf70	ADARB1 (-115404), C21orf67 (-19329)	Body	shore	Body-shore	chr21:46378278-46378645	TRUE	TRUE
cg18649319	0.229744	7.54936	7.37272e-06	0.000270731	3.91695	0.203248	7.26752	1.53902e-05	0.00122514	3.2694	8	144631768	R	II		GSDMD (-3609)	IGR	island	IGR-island	chr8:144631767-144631971	NA	NA
cg18735015	-0.157942	-7.48197	8.05894e-06	0.000285627	3.82466	-0.157696	-5.45291	0.000194431	0.00516856	0.636069	10	105428506	R	II	SH3PXD2A	NEURL (+174770), SH3PXD2A (+186658)	Body	island	Body-island	chr10:105428505-105428713	TRUE	TRUE
cg18766033	0.238707	11.2798	1.10313e-07	3.66705e-05	8.23611	0.174415	6.62801	3.5802e-05	0.00191713	2.39338	5	73729290	R	II		ENC1 (+207959), ARHGEF28 (+807307)	IGR	opensea	IGR-opensea		NA	TRUE
cg18792528	-0.265787	-11.4176	9.66307e-08	3.47289e-05	8.37034	-0.165427	-8.99476	1.9901e-06	0.000482774	5.3809	1	25893735	R	II	LDLRAP1	MAN1C1 (-50224), LDLRAP1 (+23664)	3'UTR	opensea	3'UTR-opensea		TRUE	TRUE
cg18819619	-0.291137	-12.5958	3.28272e-08	2.38804e-05	9.45842	-0.230561	-9.78034	8.65858e-07	0.000357061	6.2327	19	51531297	R	I	KLK11	KLK11 (-338)	TSS1500	shelf	TSS1500-shelf	chr19:51535218-51535475	NA	NA
cg18824549	-0.259791	-9.81762	4.91794e-07	6.82767e-05	6.71129	-0.202906	-9.93388	7.40532e-07	0.000337825	6.39211	17	47807591	R	II	FAM117A	KAT7 (-58326), SLC35B1 (-22274)	Body	opensea	Body-opensea		NA	TRUE
cg18881778	-0.209597	-12.2398	4.50598e-08	2.67767e-05	9.14043	-0.157962	-6.77499	2.93531e-05	0.00171903	2.59958	12	120241287	F	I	CIT	CIT (+73808), PRKAB1 (+135729)	Body	shore	Body-shore	chr12:120241921-120242233	NA	NA		rs79888819
cg18895088	-0.219724	-7.15907	1.24395e-05	0.000369797	3.37428	-0.163383	-8.43906	3.71312e-06	0.000624886	4.73938	5	1553134	F	II		LPCAT1 (-29042), MRPL36 (+246875)	IGR	island	IGR-island	chr5:1553035-1553269	NA	NA		rs73035753
cg18908499	0.248057	8.63652	1.88479e-06	0.000128955	5.32856	0.154151	5.157	0.000306899	0.00687252	0.162716	1	247712237	R	II	C1orf150	OR2G2 (-39425), OR2C3 (-15096)	TSS1500	opensea	TSS1500-opensea		NA	NA
cg18935449	0.152659	3.95504	0.00196263	0.0136146	-1.85773	0.175734	5.68072	0.000137982	0.00419479	0.992063	11	45723785	R	II		SLC35C1 (-102172), CHST1 (-36613)	IGR	opensea	IGR-opensea		NA	NA
cg18935453	-0.261011	-8.67	1.81094e-06	0.000126437	5.36983	-0.212701	-9.91898	7.5179e-07	0.000337825	6.37674	11	68167030	F	II	LRP5	PPP6R3 (-61208), LRP5 (+86953)	Body	opensea	Body-opensea		NA	TRUE
cg18947209	0.255469	9.15975	1.02239e-06	9.57868e-05	5.95926	0.154369	4.79916	0.000541885	0.00987256	-0.425818	2	27960869	R	II		SUPT7L (-74193), MRPL33 (-33715)	IGR	shelf	IGR-shelf	chr2:27958207-27958723	TRUE	NA
cg18973247	0.230309	6.62669	2.61874e-05	0.000597117	2.60141	0.165193	4.98521	0.000402298	0.00816897	-0.117652	1	27070873	R	II	ARID1A	PIGV (-43813), ARID1A (+48349)	Body	opensea	Body-opensea		TRUE	TRUE			rs77216962
cg18991240	0.186722	9.22899	9.448e-07	9.22082e-05	6.0405	0.169294	7.6399	9.63154e-06	0.000964639	3.75488	2	71298920	R	II	NAGK	NAGK (+3489), MCEE (+58447)	Body	shelf	Body-shelf	chr2:71295160-71296002	NA	NA
cg19023876	-0.240215	-7.52861	7.57707e-06	0.000274954	3.8886	-0.154887	-5.23513	0.000271725	0.00637046	0.288893	1	247611931	R	II	NLRP3	OR2B11 (+3377), NLRP3 (+30580)	3'UTR	shelf	3'UTR-shelf	chr1:247614695-247614944	TRUE	NA
cg19027424	0.224562	7.40041	8.98205e-06	0.000304365	3.71218	0.174197	4.78303	0.000556184	0.0100321	-0.452744	5	171840137	R	II	SH3PXD2B	UBTD2 (-129062), SH3PXD2B (+41390)	Body	opensea	Body-opensea		TRUE	TRUE
cg19089201	-0.227972	-9.42552	7.57049e-07	8.27799e-05	6.26839	-0.1541	-8.67762	2.8303e-06	0.000560577	5.01893	7	45002287	R	I	MYO1G	PURB (-77327), MYO1G (+16410)	3'UTR	island	3'UTR-island	chr7:45002111-45002845	TRUE	TRUE
cg19111408	0.196553	9.53646	6.69118e-07	7.85576e-05	6.39527	0.162762	9.72335	9.18061e-07	0.000363084	6.17296	15	67335041	F	I		SMAD3 (-23142), SMAD6 (+340475)	IGR	opensea	IGR-opensea		NA	TRUE
cg19137417	-0.159061	-15.3529	3.58134e-09	1.17833e-05	11.6482	-0.151104	-10.7474	3.3383e-07	0.000255237	7.20092	17	79362935	F	II		TMEM105 (-58461), ENSG00000171282 (-10605)	IGR	shore	IGR-shore	chr17:79360383-79361723	NA	NA
cg19185706	-0.224295	-12.4191	3.83769e-08	2.51655e-05	9.30173	-0.15154	-11.5625	1.57824e-07	0.000224212	7.95536	10	88475771	F	II	LDB3	BMPR1A (-40636), LDB3 (+47565)	Body	shelf	Body-shelf	chr10:88470905-88471934	NA	NA		rs12218053
cg19192626	-0.293031	-10.7838	1.79732e-07	4.43773e-05	7.74002	-0.22227	-13.6529	2.7969e-08	0.000165373	9.67012	17	38708638	F	II		TNS4 (-50789), CCR7 (+13086)	IGR	opensea	IGR-opensea		TRUE	NA
cg19216211	-0.193149	-7.79117	5.381e-06	0.000225839	4.24336	-0.160802	-9.03314	1.90832e-06	0.000474774	5.42397	8	22455986	F	II	C8orf58	C8orf58 (-1174)	TSS1500	shore	TSS1500-shore	chr8:22456091-22456508	NA	NA
cg19223190	-0.193902	-6.70503	2.34163e-05	0.000552824	2.71756	-0.150901	-5.2397	0.000269804	0.00633902	0.296248	17	80058835	R	I		FASN (-2627)	IGR	island	IGR-island	chr17:80058665-80058884	NA	NA
cg19226358	-0.20693	-8.63555	1.88697e-06	0.000129028	5.32737	-0.157948	-6.97402	2.25301e-05	0.00149614	2.87414	2	129105529	R	II		HS6ST1 (-29378)	IGR	shore	IGR-shore	chr2:129103077-129104287	TRUE	TRUE
cg19229215	-0.229608	-9.0687	1.13499e-06	0.000100347	5.85165	-0.211161	-11.2034	2.18282e-07	0.000236285	7.62955	7	73476337	F	II	ELN	LIMK1 (-21933), ELN (+34218)	Body	opensea	Body-opensea		NA	TRUE
cg19274703	-0.230911	-12.3871	3.94874e-08	2.52338e-05	9.27309	-0.218161	-9.67107	9.68947e-07	0.00036903	6.11788	22	41806451	F	II		TEF (+28518), TOB2 (+36576)	IGR	shelf	IGR-shelf	chr22:41809468-41810263	NA	NA
cg19306948	0.182991	7.00148	1.54475e-05	0.000424379	3.14948	0.202673	9.19851	1.59517e-06	0.000441158	5.60782	1	17308206	R	II	MFAP2	MFAP2 (-876)	TSS1500	shore	TSS1500-shore	chr1:17306551-17307363	NA	NA
cg19308375	0.299269	8.66209	1.8281e-06	0.000126988	5.36009	0.176243	5.54576	0.000168918	0.00473673	0.782053	2	228324937	R	I		TM4SF20 (-80915), AGFG1 (-11931)	IGR	opensea	IGR-opensea		NA	TRUE
cg19348484	0.191505	9.29568	8.76015e-07	8.87852e-05	6.11829	0.170304	7.1861	1.70885e-05	0.00129326	3.16088	15	91413236	F	II	FURIN	FES (-14406), FURIN (+1414)	5'UTR	shore	5'UTR-shore	chr15:91414311-91415427	TRUE	TRUE
cg19365176	-0.260787	-8.41268	2.46953e-06	0.000149278	5.04941	-0.154321	-6.62744	3.58298e-05	0.00191744	2.39257	12	116963394	F	II		MED13L (-248251), MAP1LC3B2 (-33792)	IGR	opensea	IGR-opensea		TRUE	TRUE
cg19370858	-0.213089	-5.40337	0.000167374	0.00214538	0.67646	-0.15888	-11.9092	1.16333e-07	0.000201898	8.26064	4	85500716	F	II		CDS1 (-3416)	IGR	shelf	IGR-shelf	chr4:85503546-85504893	NA	NA
cg19391247	0.340533	10.6273	2.10479e-07	4.68759e-05	7.57912	0.271385	8.33141	4.20503e-06	0.000658517	4.61114	20	2360385	F	II	TGM6	TGM6 (-1169)	TSS1500	opensea	TSS1500-opensea		NA	TRUE
cg19422205	-0.229926	-8.78566	1.5788e-06	0.000118006	5.5114	-0.16528	-9.01285	1.9511e-06	0.000478665	5.40122	17	75404563	R	II	2018-09-09	TNRC6C (-596574), SEPT9 (+127071)	Body	opensea	Body-opensea		NA	TRUE
cg19430423	0.247857	9.08126	1.1187e-06	9.98984e-05	5.86654	0.219948	8.41786	3.80486e-06	0.000631965	4.71423	19	41702153	F	I	CYP2S1	AXL (-22955), CYP2S1 (+3199)	Body	shelf	Body-shelf	chr19:41698743-41699325	NA	NA
cg19430694	-0.194868	-7.95034	4.38984e-06	0.0002017	4.45424	-0.184009	-6.46385	4.48416e-05	0.00216567	2.15957	7	811390	R	II	HEATR2	SUN1 (-60748), HEATR2 (+45052)	Body	shelf	Body-shelf	chr7:813627-814392	NA	TRUE
cg19440734	0.346849	12.1198	5.02268e-08	2.79391e-05	9.0312	0.254921	7.72139	8.71141e-06	0.000920605	3.85878	3	48264753	R	II	CAMP	CAMP (-84)	TSS200	opensea	TSS200-opensea		TRUE	NA
cg19468528	0.217309	7.28832	1.04393e-05	0.000333047	3.55619	0.170728	4.97486	0.000408972	0.00825099	-0.134685	17	73642404	F	II	LOC100130933	SMIM6 (-113)	TSS1500	opensea	TSS1500-opensea		TRUE	NA
cg19473656	-0.25349	-8.75245	1.64199e-06	0.000120299	5.47091	-0.166732	-7.02006	2.12076e-05	0.00144815	2.9369	14	23623663	R	I	SLC7A8	CEBPE (-34838), SLC7A8 (+29186)	Body	opensea	Body-opensea		TRUE	TRUE
cg19478539	-0.256717	-7.32649	9.9166e-06	0.000322968	3.60949	-0.160771	-7.75235	8.38691e-06	0.000902389	3.89805	17	39957639	F	II		JUP (-14689), LEPREL4 (+11216)	IGR	opensea	IGR-opensea		NA	TRUE
cg19508622	-0.173717	-9.77536	5.14861e-07	6.99942e-05	6.66428	-0.156575	-7.8448	7.49311e-06	0.000851959	4.01459	8	129103558	R	II	PVT1	TMEM75 (-142967)	Body	opensea	Body-opensea		NA	TRUE
cg19510626	-0.221014	-14.3685	7.55761e-09	1.49751e-05	10.9175	-0.190038	-11.9556	1.11745e-07	0.000201898	8.30082	1	113934971	F	II	MAGI3	MAGI3 (+1390), PHTF1 (+367127)	Body	shore	Body-shore	chr1:113932580-113934070	NA	NA
cg19523819	-0.22046	-7.93898	4.45362e-06	0.000203367	4.4393	-0.163306	-8.43758	3.71946e-06	0.000625054	4.73762	8	125741259	F	II	MTSS1	MTSS1 (-589)	TSS1500	island	TSS1500-island	chr8:125739685-125741266	TRUE	NA
cg19542753	-0.230202	-11.203	1.18832e-07	3.78385e-05	8.16064	-0.182373	-9.18907	1.61147e-06	0.000442848	5.5974	5	180252309	F	II		MGAT1 (-15480), ZFP62 (+35968)	IGR	opensea	IGR-opensea		NA	TRUE		rs77367689	rs75409148
cg19543317	-0.205494	-6.51362	3.08192e-05	0.000665331	2.43228	-0.159009	-7.04824	2.04395e-05	0.00141937	2.97517	14	75918155	F	II	JDP2	BATF (-70613), JDP2 (+19318)	Body	opensea	Body-opensea		NA	TRUE
cg19615684	-0.278854	-12.9522	2.40927e-08	2.26364e-05	9.76792	-0.15443	-5.60621	0.000154236	0.00448804	0.876444	12	6310744	F	II	CD9	PLEKHG6 (-109355), CD9 (+1863)	Body	shore	Body-shore	chr12:6309152-6310392	TRUE	TRUE
cg19645616	-0.292187	-10.7467	1.86543e-07	4.51279e-05	7.70214	-0.171505	-7.07029	1.98593e-05	0.00139809	3.00504	19	10444917	R	II	RAVER1	RAVER1 (-601)	TSS1500	island	TSS1500-island	chr19:10443688-10446022	NA	NA
cg19659642	-0.208327	-11.3049	1.07669e-07	3.63042e-05	8.26071	-0.150819	-9.88014	7.82016e-07	0.000345873	6.33656	12	6314137	R	II	CD9	PLEKHG6 (-105962), CD9 (+5256)	Body	shelf	Body-shelf	chr12:6309152-6310392	NA	NA
cg19677281	0.178005	9.88008	4.5972e-07	6.64787e-05	6.78043	0.16906	6.19888	6.49795e-05	0.00267201	1.77425	14	90240124	R	II		FOXN3 (-154650), EFCAB11 (+180909)	IGR	opensea	IGR-opensea		NA	TRUE
cg19687075	0.182083	6.57352	2.82657e-05	0.000628347	2.5221	0.204528	8.2133	4.82674e-06	0.00069798	4.4689	9	139428384	R	II	NOTCH1	SEC16A (-56243), NOTCH1 (+11930)	Body	island	Body-island	chr9:139428318-139428527	NA	NA
cg19699090	-0.23079	-10.6573	2.04156e-07	4.65914e-05	7.61021	-0.193004	-8.83501	2.37353e-06	0.000521711	5.19992	6	36808894	R	II		CPNE5 (-1116)	IGR	shore	IGR-shore	chr6:36806881-36807217	TRUE	NA			rs55729134
cg19699170	-0.246297	-10.9008	1.59919e-07	4.23519e-05	7.8589	-0.17752	-6.41517	4.79708e-05	0.00225234	2.08951	2	110402734	R	II		RGPD5 (-149151), SEPT10 (-30951)	IGR	opensea	IGR-opensea		NA	TRUE
cg19721764	-0.425571	-18.1125	5.45944e-10	8.98229e-06	13.4475	-0.344323	-11.985	1.08939e-07	0.000201898	8.32621	1	208377348	F	II	PLXNA2	CD34 (-292601), PLXNA2 (+40317)	Body	opensea	Body-opensea		NA	TRUE
cg19736117	0.244198	8.68024	1.78898e-06	0.000125874	5.38242	0.210295	9.24086	1.52422e-06	0.000435888	5.65445	19	50058328	R	II		NOSIP (+25475), RCN3 (+27453)	IGR	shore	IGR-shore	chr19:50058876-50059257	NA	NA
cg19764731	-0.269223	-9.19756	9.79202e-07	9.37238e-05	6.00369	-0.153174	-9.47865	1.18418e-06	0.000396974	5.91288	22	46459024	R	II		PPARA (-87475), WNT7B (-86015)	IGR	shore	IGR-shore	chr22:46457095-46458028	NA	NA			rs34715065
cg19791637	0.166992	5.97495	6.85624e-05	0.0011414	1.60203	0.234976	6.50955	4.2103e-05	0.00209032	2.22502	2	30633168	F	II		LCLAT1 (-36955), LBH (+178771)	IGR	opensea	IGR-opensea		NA	TRUE
cg19829001	0.179665	6.54032	2.96521e-05	0.000648757	2.47237	0.192873	6.6055	3.6917e-05	0.00195277	2.36153	17	74640078	R	II	ST6GALNAC1	ST6GALNAC1 (-158)	TSS200	opensea	TSS200-opensea		NA	NA
cg19846154	0.1531	8.61381	1.93671e-06	0.000130862	5.3005	0.179902	7.31156	1.45478e-05	0.0011897	3.32774	8	74332112	R	II		RDH10 (+125265), STAU2 (+327060)	IGR	opensea	IGR-opensea		TRUE	TRUE
cg19853565	-0.293288	-8.33223	2.72496e-06	0.000156707	4.94767	-0.157424	-9.2278	1.54572e-06	0.000437223	5.64009	19	2540907	R	II	GNG7	GADD45B (+64782), GNG7 (+161800)	5'UTR	island	5'UTR-island	chr19:2540906-2541138	NA	NA
cg19856705	-0.216924	-11.5548	8.48104e-08	3.30502e-05	8.50244	-0.158419	-11.0526	2.50788e-07	0.00023805	7.48971	1	234667500	R	I		TARBP1 (-52651), IRF2BP2 (+77771)	IGR	opensea	IGR-opensea		NA	TRUE
cg19856845	0.200578	7.61048	6.80419e-06	0.000257919	4.00015	0.168875	6.23856	6.14321e-05	0.00258986	1.83257	14	93116513	F	II	RIN3	LGMN (+98511), RIN3 (+136395)	Body	opensea	Body-opensea		NA	TRUE		rs79920549
cg19884658	-0.211572	-7.89658	4.70078e-06	0.000209292	4.38337	-0.164155	-11.0668	2.47516e-07	0.00023805	7.50295	1	6664268	F	II	KLHL21	KLHL21 (-1339)	TSS1500	shore	TSS1500-shore	chr1:6661776-6663844	NA	NA
cg19889066	0.203826	8.82758	1.50272e-06	0.000115193	5.56235	0.165683	5.79137	0.000117119	0.00379927	1.1623	5	74330425	R	II		GCNT4 (-3701)	IGR	shore	IGR-shore	chr5:74330736-74330954	NA	NA
cg19898448	-0.17296	-6.45644	3.34866e-05	0.000703347	2.34608	-0.171117	-9.87538	7.85805e-07	0.000346751	6.33163	4	125631415	R	II	ANKRD50	FAT4 (-606139)	5'UTR	shore	5'UTR-shore	chr4:125633390-125634275	NA	NA
cg19913971	0.187167	6.56876	2.84603e-05	0.000631265	2.51497	0.200451	6.62752	3.58259e-05	0.00191744	2.39268	4	122086137	F	II	TNIP3	NDNF (-92464), TNIP3 (+62484)	5'UTR	opensea	5'UTR-opensea		NA	NA
cg19919217	-0.189485	-8.77179	1.60486e-06	0.00011885	5.49451	-0.164263	-10.1974	5.68803e-07	0.000305148	6.66061	17	38248105	F	II	THRA	NR1D1 (+8873), THRA (+29042)	Body	shore	Body-shore	chr17:38249260-38249603	NA	TRUE
cg19919590	0.409786	11	1.44959e-07	4.09843e-05	7.95878	0.361674	9.18639	1.61611e-06	0.000443324	5.59445	1	31229569	R	II	LAPTM5	MATN1 (-33135), LAPTM5 (+1098)	Body	opensea	Body-opensea		TRUE	TRUE
cg19926902	-0.222629	-9.41777	7.63645e-07	8.30891e-05	6.25947	-0.16215	-11.1075	2.38379e-07	0.00023805	7.54085	11	118015584	R	II	SCN4B	SCN4B (+7951), TMPRSS4 (+67780)	Body	shore	Body-shore	chr11:118016237-118016984	NA	NA
cg19947484	-0.215398	-9.10145	1.09303e-06	9.88255e-05	5.89046	-0.152976	-7.94369	6.64927e-06	0.000807211	4.13809	5	177799357	F	II	COL23A1	PHYKPL (-139571), COL23A1 (+218199)	Body	opensea	Body-opensea		NA	NA
cg19982221	-0.249333	-9.32823	8.44418e-07	8.71265e-05	6.15608	-0.178634	-7.8616	7.34199e-06	0.0008435	4.03566	6	159316196	R	II		EZR (-75752), TAGAP (+149988)	IGR	opensea	IGR-opensea		NA	TRUE
cg20001810	0.190316	7.1823	1.20519e-05	0.000362554	3.40713	0.225184	9.49735	1.16115e-06	0.000393593	5.93296	12	52829316	R	II	KRT75	KRT75 (-1007)	TSS1500	opensea	TSS1500-opensea		NA	NA
cg20012601	-0.218978	-8.50598	2.20508e-06	0.000140345	5.16646	-0.164699	-9.80534	8.4398e-07	0.00035445	6.25881	4	141013584	R	II	MAML3	MAML3 (+61754), MGST2 (+426662)	Body	opensea	Body-opensea		NA	NA
cg20059928	-0.222977	-7.83597	5.07983e-06	0.000218496	4.30303	-0.206807	-8.73506	2.65347e-06	0.000545473	5.08529	15	40361485	R	II		SRP14 (-30096), BMF (+39590)	IGR	opensea	IGR-opensea		TRUE	TRUE
cg20063095	0.250315	7.58292	7.05451e-06	0.00026325	3.96269	0.19275	9.52568	1.12719e-06	0.000389513	5.96331	2	134977141	F	II		MGAT5 (+99388), TMEM163 (+499429)	IGR	opensea	IGR-opensea		NA	TRUE
cg20124223	-0.240022	-11.0301	1.40723e-07	4.0699e-05	7.98893	-0.188786	-11.9168	1.15568e-07	0.000201898	8.26724	11	111847692	F	II	DIXDC1	DLAT (-47846), DIXDC1 (+39765)	TSS1500	shore	TSS1500-shore	chr11:111847927-111848401	TRUE	NA
cg20144984	-0.198366	-8.9826	1.2538e-06	0.000104562	5.74907	-0.151375	-8.24889	4.6296e-06	0.000685147	4.51192	1	38604476	F	II		POU3F1 (-92026), RRAGC (+721019)	IGR	opensea	IGR-opensea		TRUE	TRUE
cg20145009	-0.201694	-8.10118	3.62919e-06	0.00018153	4.65123	-0.164373	-7.65436	9.46097e-06	0.000956651	3.77337	14	105399175	R	II	PLD4	PLD4 (+8015), AHNAK2 (+45519)	Body	island	Body-island	chr14:105398076-105400079	NA	TRUE
cg20147400	-0.258934	-9.57481	6.41329e-07	7.69318e-05	6.43884	-0.164087	-4.76731	0.000570501	0.0101899	-0.479014	8	29121421	R	II	KIF13B	KIF13B (-831)	TSS1500	shore	TSS1500-shore	chr8:29119957-29120787	NA	NA			rs79614058
cg20169521	-0.248685	-9.81938	4.90861e-07	6.82561e-05	6.71324	-0.174927	-8.55591	3.24843e-06	0.000589081	4.8771	2	202563587	R	II	MPP4	MPP4 (-170)	TSS200	opensea	TSS200-opensea		NA	NA
cg20169988	0.31413	6.96745	1.61937e-05	0.00043765	3.10051	0.29637	7.36526	1.35872e-05	0.00114784	3.39854	1	153330776	R	II	S100A9	S100A9 (+446)	Body	opensea	Body-opensea		NA	NA
cg20175702	0.235186	5.8949	7.74764e-05	0.00124381	1.47517	0.254053	7.09105	1.93293e-05	0.0013783	3.0331	15	70053398	R	II		RPLP1 (+308275), TLE3 (+337117)	IGR	opensea	IGR-opensea		TRUE	NA
cg20237820	-0.214225	-7.82762	5.13453e-06	0.00021988	4.29194	-0.156689	-8.83404	2.37608e-06	0.000521711	5.19881	8	20002826	R	II	SLC18A1	SLC18A1 (+37891), LPL (+206344)	3'UTR	opensea	3'UTR-opensea		TRUE	NA
cg20305578	0.232866	7.45385	8.36522e-06	0.00029192	3.78597	0.170657	6.90542	2.46671e-05	0.00157025	2.78011	8	1908301	F	II		MYOM2 (-84854), ARHGEF10 (+136159)	IGR	opensea	IGR-opensea		NA	NA
cg20307184	0.164907	5.11425	0.000267518	0.00302552	0.191045	0.189401	4.55916	0.000801406	0.0127045	-0.829953	7	48351895	R	II	ABCA13	ABCA13 (+140838)	Body	opensea	Body-opensea		NA	NA
cg20331155	-0.205003	-6.578	2.80841e-05	0.000625673	2.52879	-0.15102	-4.4528	0.000955543	0.0142298	-1.01132	11	1892074	R	II	LSP1	TNNT3 (-48718), LSP1 (+5679)	5'UTR	island	5'UTR-island	chr11:1892037-1892556	NA	NA
cg20364222	0.253599	8.71548	1.71555e-06	0.000123119	5.42568	0.19199	6.02471	8.33516e-05	0.00309531	1.51559	8	125259763	F	II		TMEM65 (+125170), FER1L6 (+395536)	IGR	opensea	IGR-opensea		TRUE	TRUE			rs12335223
cg20366110	0.259944	6.90436	1.76807e-05	0.000462416	3.0093	0.268298	8.70167	2.75476e-06	0.000554381	5.04676	8	124720897	F	II	ANXA13	KLHL38 (-55707), ANXA13 (+28745)	Body	opensea	Body-opensea		TRUE	TRUE
cg20393620	0.299865	7.60151	6.88459e-06	0.000259523	3.98797	0.238568	5.77581	0.000119837	0.00384902	1.13847	6	134609828	R	II	SGK1	SLC2A12 (-236054), SGK1 (+29368)	Body	opensea	Body-opensea		NA	TRUE
cg20399011	0.192311	9.56027	6.51717e-07	7.75819e-05	6.42234	0.173167	8.09315	5.56196e-06	0.00074338	4.32255	5	180231194	F	II	MGAT1	OR2Y1 (-64095), MGAT1 (+5635)	TSS1500	shore	TSS1500-shore	chr5:180229375-180230147	NA	NA
cg20449614	0.195141	6.45105	3.37504e-05	0.000707349	2.33793	0.184461	7.92168	6.82779e-06	0.000816224	4.11071	8	22438122	R	II	PDLIM2	ENSG00000248235 (-8665), PDLIM2 (+1868)	Body	shore	Body-shore	chr8:22436295-22437076	NA	NA
cg20497635	0.302136	11.5627	8.41712e-08	3.29879e-05	8.5101	0.201106	12.6684	6.12299e-08	0.000185093	8.89899	17	998504	F	II	ABR	ABR (+84664), TIMM22 (+98147)	Body	opensea	Body-opensea		NA	NA
cg20515580	0.216004	8.55069	2.08926e-06	0.00013656	5.22219	0.230065	11.0234	2.57674e-07	0.00023805	7.4624	11	66800566	R	II	SYT12	RHOD (-23723), SYT12 (+26317)	Body	opensea	Body-opensea		TRUE	TRUE
cg20567768	-0.188076	-7.24664	1.1044e-05	0.000344081	3.49776	-0.176419	-10.4018	4.65325e-07	0.00028675	6.86453	8	22082066	R	II	PHYHIP	POLR3D (-20682), BMP1 (+59817)	Body	shelf	Body-shelf	chr8:22079100-22079346	TRUE	NA
cg20584841	-0.28085	-6.76675	2.14536e-05	0.000522521	2.80846	-0.164709	-5.38763	0.000214798	0.00549012	0.53271	19	1070986	R	II	HMHA1	HMHA1 (+5064), POLR2E (+24612)	Body	island	Body-island	chr19:1070985-1071812	NA	NA
cg20592766	-0.220213	-10.9756	1.48493e-07	4.1229e-05	7.93429	-0.1614	-7.67041	9.27532e-06	0.00094777	3.79388	2	109934860	F	II	SH3RF3	SH3RF3 (+188863), SEPT10 (+436923)	Body	opensea	Body-opensea		TRUE	TRUE
cg20608990	0.159347	6.08624	5.79327e-05	0.00101285	1.7769	0.16138	5.2998	0.000245842	0.00598106	0.392687	2	202097607	F	II	CASP8	CASP8 (-25152), CASP10 (+50003)	TSS1500	opensea	TSS1500-opensea		NA	TRUE
cg20644754	-0.264208	-10.8812	1.63066e-07	4.27186e-05	7.83907	-0.176527	-10.2496	5.40237e-07	0.000300128	6.71298	19	49842829	F	II	CD37	CD37 (+4172), TEAD2 (+21923)	Body	island	Body-island	chr19:49842654-49843628	NA	NA
cg20671920	0.152319	7.44376	8.47812e-06	0.00029417	3.77207	0.168281	6.82609	2.74125e-05	0.00165933	2.67058	8	10586678	F	II	SOX7	SOX7 (+1344), C8orf74 (+56531)	Body	island	Body-island	chr8:10586613-10586886	NA	NA
cg20689294	0.185781	7.28456	1.04924e-05	0.000334023	3.55093	0.165548	7.49039	1.1603e-05	0.00105813	3.56208	10	129846082	F	II	PTPRE	MKI67 (+78567), PTPRE (+140757)	Body	opensea	Body-opensea		TRUE	TRUE
cg20694147	0.294092	8.74937	1.64799e-06	0.000120458	5.46714	0.226766	6.31999	5.4782e-05	0.00242199	1.95159	2	74433498	F	II	MTHFD2	MTHFD2 (+7809), SLC4A5 (+137038)	Body	opensea	Body-opensea		NA	TRUE			rs77555474
cg20722590	-0.187925	-6.13001	5.42445e-05	0.000967339	1.8452	-0.165438	-8.98835	2.00412e-06	0.000484417	5.37369	16	58061473	R	II	MMP15	MMP15 (+2003), C16orf80 (+101881)	Body	island	Body-island	chr16:58059380-58061477	NA	NA
cg20763327	-0.241676	-13.9517	1.05144e-08	1.68442e-05	10.5919	-0.168673	-12.5545	6.72709e-08	0.000188375	8.80576	5	16667384	R	I	MYO10	FAM134B (-50217), MYO10 (+268988)	Body	opensea	Body-opensea		NA	TRUE
cg20777461	-0.205451	-11.4855	9.05677e-08	3.39426e-05	8.43596	-0.152231	-10.3734	4.78425e-07	0.000289247	6.83636	17	3782904	R	II	CAMKK1	C17orf85 (-33359), CAMKK1 (+13434)	Body	opensea	Body-opensea		TRUE	TRUE
cg20810975	0.191652	9.73775	5.36364e-07	7.10726e-05	6.62231	0.157311	7.35001	1.38529e-05	0.0011593	3.37847	17	42467199	R	II	ITGA2B	ITGA2B (-326)	TSS1500	shelf	TSS1500-shelf	chr17:42462135-42463579	NA	NA
cg20839149	0.180149	7.52007	7.66295e-06	0.000277029	3.87691	0.163775	5.33104	0.000234287	0.00580343	0.442616	1	156786601	F	II	SH2D2A	SH2D2A (+39)	5'UTR	shelf	5'UTR-shelf	chr1:156783523-156784037	NA	NA			rs72698634
cg20872981	-0.220461	-7.57291	7.14781e-06	0.000265504	3.94907	-0.219101	-12.413	7.5697e-08	0.000188375	8.68866	2	54710221	F	II	SPTBN1	EML6 (-241458), SPTBN1 (+26799)	5'UTR	opensea	5'UTR-opensea		TRUE	TRUE
cg20873416	0.191478	5.9709	6.89863e-05	0.0011461	1.59563	0.159156	4.23153	0.00138444	0.0180776	-1.39283	6	30737068	F	II		DDR1 (-114793), IER3 (-24737)	IGR	opensea	IGR-opensea		TRUE	TRUE
cg20898283	-0.164669	-5.32696	0.000189243	0.00233839	0.54927	-0.153051	-6.53503	4.06538e-05	0.00205477	2.2614	14	75920198	F	II	JDP2	BATF (-68570), JDP2 (+21361)	Body	opensea	Body-opensea		TRUE	TRUE		rs56894087
cg20899625	-0.199256	-11.3208	1.06035e-07	3.60678e-05	8.27622	-0.172398	-8.84245	2.35399e-06	0.000521619	5.20841	3	126721131	R	II	PLXNA1	PLXNA1 (+13694), TPRA1 (+588481)	Body	opensea	Body-opensea		TRUE	TRUE
cg20909017	0.244598	8.19106	3.24412e-06	0.000171435	4.7673	0.217349	7.788	8.02935e-06	0.000883597	3.94311	12	54805345	F	II	ITGA5	ZNF385A (-20263), ITGA5 (+7899)	Body	opensea	Body-opensea		TRUE	TRUE		rs56321811
cg20911180	0.187328	4.76522	0.000478575	0.0046758	-0.40966	0.184702	6.09782	7.50421e-05	0.00289922	1.62468	11	76411795	R	II	GUCY2E	TSKU (-91001), LRRC32 (-30751)	Body	opensea	Body-opensea		TRUE	TRUE			rs58177756
cg20912978	0.157569	7.55459	7.32206e-06	0.000269553	3.92409	0.158903	10.9198	2.83792e-07	0.000242482	7.36499	20	48061990	R	II	KCNB1	ZNFX1 (-167234), KCNB1 (+37194)	Body	opensea	Body-opensea		NA	NA
cg20931951	-0.260125	-14.9746	4.74658e-09	1.32907e-05	11.3736	-0.193629	-9.53181	1.11997e-06	0.000388069	5.96988	1	12508122	F	I	VPS13D	DHRS3 (+169615), TNFRSF1B (+281062)	Body	opensea	Body-opensea		NA	TRUE
cg20976581	-0.226504	-7.31649	1.00508e-05	0.000325478	3.59555	-0.253227	-10.1123	6.19039e-07	0.000318431	6.57455	17	34080240	R	II	GAS2L2	GAS2L2 (-343)	TSS1500	opensea	TSS1500-opensea		NA	NA
cg20995564	0.215271	7.12659	1.30041e-05	0.000380177	3.32821	0.166374	6.96043	2.29373e-05	0.00150649	2.85556	2	145172035	R	II	ZEB2	GTDC1 (-119975), ZEB2 (+106586)	Body	opensea	Body-opensea		NA	TRUE
cg21011403	-0.31642	-15.5722	3.05061e-09	1.0933e-05	11.804	-0.180584	-6.50527	4.23513e-05	0.00209727	2.21891	2	43302362	R	II		HAAO (-282630), ZFP36L2 (+151386)	IGR	opensea	IGR-opensea		TRUE	TRUE
cg21042919	-0.252255	-7.2921	1.03863e-05	0.000331981	3.56148	-0.16178	-7.51995	1.11814e-05	0.00103987	3.60041	17	36621139	R	II	ARHGAP23	ARHGAP23 (+36477), SRCIN1 (+141044)	Body	island	Body-island	chr17:36621138-36621406	NA	NA
cg21108085	0.328736	10.6279	2.10352e-07	4.68759e-05	7.57973	0.299336	10.8806	2.94415e-07	0.000242482	7.32789	11	44591098	R	II	CD82	TSPAN18 (-194878), CD82 (+3957)	5'UTR	shelf	5'UTR-shelf	chr11:44586602-44587404	TRUE	TRUE
cg21127597	0.226322	6.85596	1.892e-05	0.000482699	2.93896	0.157674	4.06661	0.00183245	0.0217564	-1.68053	11	118109650	R	II	MPZL3	AMICA1 (-13841), MPZL3 (+13415)	Body	opensea	Body-opensea		NA	TRUE
cg21133433	-0.222652	-9.66908	5.78157e-07	7.3541e-05	6.54531	-0.155842	-9.3205	1.39985e-06	0.000420227	5.74164	4	169991796	R	II		CBR4 (-60387), SH3RF1 (+200460)	IGR	opensea	IGR-opensea		TRUE	TRUE
cg21140843	-0.23097	-8.26178	2.97193e-06	0.000163602	4.85795	-0.194816	-11.83	1.24648e-07	0.000201898	8.19165	17	1398405	R	II	INPP5K	MYO1C (-2299)	3'UTR	shelf	3'UTR-shelf	chr17:1394439-1394813	NA	NA
cg21141812	0.245503	10.3796	2.71289e-07	5.25095e-05	7.32012	0.212248	8.59724	3.09943e-06	0.000579168	4.92544	3	48556323	F	I	PFKFB4	SHISA5 (-14459), PFKFB4 (+38000)	3'UTR	opensea	3'UTR-opensea		NA	NA		rs2267846
cg21153358	-0.27713	-7.34969	9.61258e-06	0.000316926	3.6418	-0.193353	-10.899	2.89371e-07	0.000242482	7.34534	4	86049133	R	II		ARHGAP24 (-347134), WDFY3 (-161589)	IGR	opensea	IGR-opensea		TRUE	TRUE
cg21187669	0.20997	11.0444	1.38745e-07	4.05462e-05	8.00331	0.19575	6.36345	5.15521e-05	0.0023408	2.01471	17	17929033	R	II	ATPAF2	ATPAF2 (+13449), LRRC48 (+52906)	Body	opensea	Body-opensea		TRUE	TRUE
cg21210531	-0.190179	-8.21145	3.16301e-06	0.000168752	4.79349	-0.152244	-10.4377	4.49377e-07	0.000282777	6.89991	1	235105604	F	I		IRF2BP2 (-360333), TOMM20 (+186647)	IGR	opensea	IGR-opensea		NA	NA
cg21234082	0.190662	7.06179	1.42135e-05	0.000401619	3.23591	0.185257	5.25457	0.000263653	0.00625574	0.32016	9	124363848	R	II	DAB2IP	DAB2IP (+34449), TTLL11 (+492037)	Body	shore	Body-shore	chr9:124360438-124362382	NA	NA			rs78792335
cg21236153	-0.250461	-10.5054	2.38331e-07	4.94051e-05	7.45236	-0.217236	-14.1777	1.87986e-08	0.000152878	10.0573	9	34457249	F	II	C9orf25	DNAI1 (-1584)	Body	shore	Body-shore	chr9:34457375-34458892	NA	NA
cg21242009	0.175317	5.79886	8.98201e-05	0.00137845	1.32177	0.163207	8.64424	2.93889e-06	0.000568853	4.98019	6	6894182	F	II		RREB1 (-213859), LY86 (+305841)	IGR	opensea	IGR-opensea		NA	NA		rs1079114
cg21244322	0.188255	4.80432	0.000448015	0.00445255	-0.341597	0.172602	6.80538	2.81818e-05	0.00168015	2.64185	15	64303084	R	II	DAPK2	HERC1 (-176997), DAPK2 (+29382)	Body	opensea	Body-opensea		TRUE	TRUE
cg21252523	0.167099	6.00826	6.51793e-05	0.00110282	1.65455	0.163249	6.73613	3.09272e-05	0.00176956	2.54535	7	27254071	F	II		EVX1 (-28093), HOXA13 (-14346)	IGR	shore	IGR-shore	chr7:27252681-27253835	NA	TRUE
cg21273275	0.178896	12.0138	5.53231e-08	2.85769e-05	8.93386	0.150074	6.99161	2.20149e-05	0.00147488	2.89814	1	24648328	R	I	GRHL3	GRHL3 (+2413), STPG1 (+93259)	TSS1500	island	TSS1500-island	chr1:24648202-24648985	TRUE	NA
cg21279316	0.152037	7.27859	1.05772e-05	0.000335464	3.54258	0.15155	9.01869	1.93868e-06	0.000476967	5.40777	15	64915229	R	II	ZNF609	OAZ2 (+80251), ZNF609 (+123738)	Body	opensea	Body-opensea		NA	TRUE
cg21326139	0.207736	8.40866	2.48168e-06	0.0001497	5.04434	0.211099	5.10101	0.000335051	0.00725613	0.0717791	4	1294783	F	II	MAEA	UVSSA (-46321), MAEA (+11144)	Body	opensea	Body-opensea		TRUE	TRUE
cg21351647	-0.253571	-13.1017	2.12066e-08	2.1941e-05	9.89526	-0.166558	-10.2865	5.20931e-07	0.000297096	6.74994	6	31081905	F	II	PSORS1C1	C6orf15 (-1569)	TSS1500	opensea	TSS1500-opensea		TRUE	TRUE		rs3130976
cg21386573	-0.189031	-9.59172	6.29474e-07	7.63092e-05	6.458	-0.196054	-10.7587	3.30279e-07	0.000255237	7.21173	1	94219800	R	II		BCAR3 (+92906), FNBP1L (+306112)	IGR	opensea	IGR-opensea		TRUE	NA
cg21393163	0.237687	8.08627	3.69769e-06	0.000183556	4.63188	0.182654	6.47997	4.38545e-05	0.00214143	2.18269	1	12217629	R	II		TNFRSF1B (-9431), TNFRSF8 (+94195)	IGR	opensea	IGR-opensea		NA	NA
cg21400802	0.225007	10.9871	1.46809e-07	4.10872e-05	7.94589	0.241544	11.243	2.10518e-07	0.000236285	7.666	1	153312501	R	II	PGLYRP4	PGLYRP3 (-29307), PGLYRP4 (+8521)	Body	opensea	Body-opensea		NA	NA
cg21432842	0.205673	6.43707	3.44451e-05	0.000716424	2.31677	0.155527	6.85561	2.63545e-05	0.00162613	2.71143	17	38171697	F	II	CSF3	CSF3 (0)	1stExon	opensea	1stExon-opensea		NA	NA		rs2227323
cg21499869	0.191576	6.85014	1.90752e-05	0.000485304	2.93048	0.163216	7.26563	1.54275e-05	0.0012267	3.26689	19	18589848	F	I	ELL	ISYNA1 (-40737), ELL (+43089)	Body	opensea	Body-opensea		TRUE	NA
cg21504624	-0.226105	-11.7843	6.83718e-08	3.05115e-05	8.72023	-0.274803	-10.5613	3.98756e-07	0.000272877	7.02105	9	34653580	F	II	IL11RA	IL11RA (+2881), CCL27 (+9109)	5'UTR	opensea	5'UTR-opensea		NA	TRUE
cg21515785	0.265073	9.00105	1.22727e-06	0.00010373	5.77111	0.159217	5.01211	0.000385501	0.00795298	-0.0734948	5	99886768	F	II	FAM174A	FAM174A (+15759), ST8SIA4 (+352202)	Body	opensea	Body-opensea		NA	TRUE
cg21546522	-0.246538	-11.9284	5.98356e-08	2.92948e-05	8.85481	-0.1955	-7.00131	2.1736e-05	0.00146355	2.91137	1	234667549	F	II		TARBP1 (-52700), IRF2BP2 (+77722)	IGR	opensea	IGR-opensea		NA	TRUE
cg21550219	-0.150177	-7.5243	7.62031e-06	0.000275889	3.88269	-0.153253	-8.18491	4.99047e-06	0.000706377	4.43447	5	135394043	F	II	TGFBI	SMAD5 (-74493), TGFBI (+29459)	Body	opensea	Body-opensea		TRUE	TRUE
cg21582831	0.187993	7.32367	9.95422e-06	0.00032392	3.60556	0.170573	6.42251	4.74843e-05	0.00223896	2.10009	3	47029458	F	II	NBEAL2	CCDC12 (-5986), SETD2 (+175999)	Body	opensea	Body-opensea		TRUE	TRUE	low-CpG:47004457-47004491
cg21606036	-0.229264	-7.3853	9.16514e-06	0.000308204	3.69124	-0.153437	-7.86157	7.34228e-06	0.0008435	4.03562	5	78985900	F	II	CMYA5	CMYA5 (+200)	Body	opensea	Body-opensea		NA	TRUE
cg21611682	-0.163785	-9.13365	1.05338e-06	9.71478e-05	5.92851	-0.160622	-5.43329	0.000200326	0.00526341	0.605078	11	68138269	F	II	LRP5	PPP6R3 (-89969), LRP5 (+58192)	Body	opensea	Body-opensea		NA	NA		rs73513051
cg21640432	0.357723	11.8991	6.14733e-08	2.95135e-05	8.82758	0.300449	9.94013	7.35869e-07	0.000337825	6.39855	19	35939561	F	II	FFAR2	FFAR2 (+358)	TSS1500	opensea	TSS1500-opensea		NA	NA		rs10425834
cg21658225	-0.177631	-6.77966	2.10656e-05	0.000516606	2.82741	-0.168741	-9.697	9.43335e-07	0.000366	6.14523	3	134518358	R	II	EPHB1	EPHB1 (+4254)	Body	shelf	Body-shelf	chr3:134514085-134515980	NA	NA
cg21661379	0.311454	10.2769	3.01861e-07	5.55812e-05	7.21102	0.232913	7.6036	1.00746e-05	0.000986559	3.70832	2	228324983	F	II		TM4SF20 (-80961), AGFG1 (-11885)	IGR	opensea	IGR-opensea		NA	TRUE			rs28412954
cg21691367	0.192015	5.56735	0.000128957	0.0017763	0.946675	0.192181	5.79888	0.000115829	0.00377698	1.1738	6	151325642	R	II	MTHFD1L	AKAP12 (-235492), MTHFD1L (+138957)	Body	opensea	Body-opensea		NA	TRUE
cg21712331	-0.20913	-7.59473	6.946e-06	0.00026082	3.97876	-0.197052	-8.35785	4.07801e-06	0.000649111	4.64276	13	99630489	R	II	DOCK9	DOCK9 (-245)	Body	opensea	Body-opensea		TRUE	TRUE
cg21715751	-0.235473	-13.8151	1.17391e-08	1.78987e-05	10.4829	-0.21445	-10.2501	5.39966e-07	0.000300128	6.71349	19	33795390	R	II	LOC80054	CEBPA (-1920)	Body	shore	Body-shore	chr19:33792061-33794944	NA	NA
cg21728101	0.197145	6.09942	5.67946e-05	0.000997867	1.7975	0.204468	8.83153	2.38273e-06	0.000521739	5.19594	7	1979360	R	II	MAD1L1	ELFN1 (+251605), MAD1L1 (+293518)	Body	shore	Body-shore	chr7:1977286-1977912	TRUE	NA
cg21761639	0.172825	6.48917	3.19314e-05	0.000681805	2.39546	0.212563	6.18121	6.66295e-05	0.00270878	1.7482	7	31533786	F	II		PPP1R17 (-192543), NEUROD6 (-153278)	IGR	opensea	IGR-opensea		NA	TRUE		rs35019289
cg21778987	0.269522	7.55098	7.35703e-06	0.000270384	3.91915	0.250195	9.04904	1.87551e-06	0.000471427	5.44177	6	136915367	F	II	MAP3K5	MAP7 (-67757), MAP3K5 (+198289)	Body	opensea	Body-opensea		TRUE	TRUE
cg21806242	-0.172916	-7.45173	8.38878e-06	0.000292384	3.78305	-0.157954	-7.45422	1.21425e-05	0.00108248	3.515	11	72532891	F	I	ATG16L2	ATG16L2 (+7538), FCHSD2 (+320415)	Body	island	Body-island	chr11:72532612-72533774	NA	TRUE
cg21820394	0.34233	12.8705	2.58457e-08	2.27465e-05	9.69775	0.312529	9.71443	9.26534e-07	0.000363129	6.16358	14	77444372	F	II		IRF2BPL (+50662), VASH1 (+215840)	IGR	opensea	IGR-opensea		NA	TRUE
cg21840434	0.21712	8.63402	1.89042e-06	0.000129188	5.32548	0.187292	7.47136	1.18836e-05	0.0010729	3.53733	15	79297210	R	II	RASGRF1	CTSH (-59777), RASGRF1 (+85905)	1stExon	opensea	1stExon-opensea		NA	NA
cg21851395	-0.211186	-6.77109	2.13223e-05	0.000520424	2.81484	-0.151327	-4.74417	0.000592294	0.0104466	-0.517759	13	42108056	F	II		RGCC (+76361), VWA8 (+427164)	IGR	opensea	IGR-opensea		NA	TRUE		rs2780656
cg21876918	0.195824	9.37375	8.02261e-07	8.51267e-05	6.20875	0.158816	5.39662	0.000211864	0.0054504	0.546977	19	2085483	F	II	MOBKL2A	MKNK2 (-34240), MOB3A (+10848)	5'UTR	opensea	5'UTR-opensea		TRUE	NA	low-CpG:2036238-2036509	rs28697068
cg21879102	-0.287096	-12.8423	2.64815e-08	2.28743e-05	9.67345	-0.215346	-8.45566	3.64296e-06	0.000621269	4.75904	12	120241409	F	II	CIT	CIT (+73686), PRKAB1 (+135851)	Body	shore	Body-shore	chr12:120241921-120242233	NA	NA
cg21880476	0.27001	12.3848	3.95677e-08	2.52387e-05	9.27105	0.276827	6.88531	2.5334e-05	0.00159229	2.75242	6	885298	F	II		FOXQ1 (-427377), EXOC2 (-192187)	IGR	shelf	IGR-shelf	chr6:887605-887908	NA	NA
cg21890646	0.19287	5.34776	0.000183005	0.00228475	0.58398	0.240044	7.22802	1.61901e-05	0.00125799	3.21687	14	91816120	R	II	CCDC88C	GPR68 (-95851), CCDC88C (+68001)	Body	opensea	Body-opensea		NA	TRUE
cg21935981	-0.208936	-10.0319	3.90768e-07	6.21592e-05	6.94692	-0.156759	-6.93494	2.37219e-05	0.00153579	2.82065	22	45608465	F	I	C22orf9	UPK3A (-72398), NUP50 (+48743)	Body	opensea	Body-opensea		TRUE	TRUE
cg22027204	0.270113	12.2765	4.35949e-08	2.63764e-05	9.17366	0.242618	10.8944	2.90614e-07	0.000242482	7.34101	6	36216248	R	II	PNPLA1	PNPLA1 (-21989), BRPF3 (+51727)	5'UTR	opensea	5'UTR-opensea		NA	TRUE
cg22047295	0.308643	7.1641	1.23544e-05	0.000368263	3.38141	0.249727	6.7244	3.14199e-05	0.00178271	2.52894	2	175462522	R	II	WIPF1	GPR155 (-110714), WIPF1 (+36785)	5'UTR	opensea	5'UTR-opensea		NA	NA	low-CpG:175170674-175170781
cg22084410	0.238469	7.68847	6.14589e-06	0.000242787	4.10563	0.172227	7.55436	1.0711e-05	0.00101514	3.64491	3	51987688	F	II		GPR62 (-1642)	IGR	shelf	IGR-shelf	chr3:51989763-51990639	TRUE	NA
cg22100563	0.214113	6.91736	1.73627e-05	0.000457334	3.02814	0.204158	8.67033	2.85365e-06	0.000561744	5.01047	20	62505188	R	I	TPD52L2	DNAJC5 (-21347), TPD52L2 (+8541)	Body	shelf	Body-shelf	chr20:62509163-62509369	TRUE	NA
cg22108360	-0.289201	-12.269	4.38879e-08	2.64878e-05	9.16693	-0.210208	-11.0162	2.59402e-07	0.00023805	7.45566	8	124704218	F	II	ANXA13	KLHL38 (-39028), ANXA13 (+45424)	Body	opensea	Body-opensea		NA	TRUE
cg22132788	-0.235319	-8.92934	1.33393e-06	0.000108042	5.68522	-0.177062	-15.071	9.84761e-09	0.000129009	10.6815	7	45002486	R	I	MYO1G	PURB (-77526), MYO1G (+16211)	Body	island	Body-island	chr7:45002111-45002845	TRUE	TRUE
cg22137471	-0.220578	-11.9407	5.91583e-08	2.92172e-05	8.86629	-0.162159	-7.26504	1.54391e-05	0.00122698	3.26611	2	46768030	R	II		RHOQ (-1837)	IGR	shore	IGR-shore	chr2:46769471-46769676	NA	TRUE
cg22143766	0.159866	3.57656	0.00388932	0.0230394	-2.55236	0.169908	8.92179	2.15624e-06	0.00049939	5.29857	3	55514421	R	II	WNT5A	LRTM1 (-552320), WNT5A (+9552)	Body	shore	Body-shore	chr3:55515152-55515613	NA	NA
cg22160267	0.178599	8.13557	3.47638e-06	0.000177479	4.69575	0.155678	6.38665	4.9911e-05	0.00229721	2.04832	19	16181372	R	II	TPM4	RAB8A (-41067), TPM4 (+3024)	Body	shelf	Body-shelf	chr19:16178396-16178609	TRUE	NA
cg22164298	0.152672	8.8387	1.48321e-06	0.000114352	5.57583	0.157197	6.23611	6.1645e-05	0.00259411	1.82898	4	114276834	F	II	ANK2	ANK2 (+306002), CAMK2D (+405390)	Body	opensea	Body-opensea		TRUE	TRUE		rs28377576
cg22208022	0.206453	6.87029	1.85437e-05	0.00047635	2.95982	0.194094	5.49893	0.000181309	0.00495365	0.708583	12	14553107	F	II	ATF7IP	ATF7IP (+34491), PLBD1 (+168176)	5'UTR	opensea	5'UTR-opensea		NA	TRUE		rs12296296
cg22208165	0.225814	13.7704	1.21719e-08	1.81565e-05	10.447	0.150465	7.98109	6.35725e-06	0.000790698	4.1845	7	142655007	F	II	KEL	KEL (+4761), C7orf34 (+18404)	Body	opensea	Body-opensea		NA	TRUE		rs61729039	rs8176058
cg22216643	-0.236955	-9.70935	5.53241e-07	7.21896e-05	6.59052	-0.152726	-8.83604	2.37082e-06	0.000521711	5.20109	17	74704158	R	II	MXRA7	ST6GALNAC1 (-64238), MXRA7 (+2879)	Body	shelf	Body-shelf	chr17:74706465-74707067	NA	TRUE
cg22226904	-0.27944	-11.3904	9.91752e-08	3.5043e-05	8.34401	-0.168236	-6.89959	2.48584e-05	0.00157665	2.77209	1	27819060	R	II		WASF2 (-2391)	IGR	shelf	IGR-shelf	chr1:27816342-27816853	NA	NA
cg22231483	-0.219654	-6.84472	1.9221e-05	0.000487517	2.92257	-0.158895	-11.018	2.58969e-07	0.00023805	7.45735	11	62457265	R	II	LRRN4CL	LRRN4CL (+106)	TSS200	shore	TSS200-shore	chr11:62455073-62455868	TRUE	NA
[truncated: 278 more rows]
