# Supplementary material for: Epigenome-wide DNA methylation regulates cardinal pathological features of psoriasis
Source: Clin Epigenetics. 2018 Aug 9;10:108. doi: 10.1186/s13148-018-0541-9 (PMC6085681; doi:10.1186/s13148-018-0541-9)
Supplement: Supplementary file 8 — List of probes correlated with rete peg length. (XLSX 44 kb) [file 13148_2018_541_MOESM8_ESM.xlsx]

## Sheet: Probes
CpG ID	Correlation coeff ®	p-value	Chromosome	Chromosomal location	#GREAT3.0.0_ hg19_Annotation	Gene	Location wrt the gene
cg21715751	0.73287	4.64144e-05	19	33795390	CEBPA (-1920)	LOC80054	5UTR
cg19515108	0.727269	5.665e-05	12	123599873	PITPNM2 (-4898)		Intron
cg19878884	0.725576	6.01118e-05	11	64081631	PRDX5 (-3929), TRMT112 (+3925)	ESRRA	TSS1.5kb
cg16893634	0.691785	0.000180726	3	184316492	VPS8 (-213439), EPHB3 (+36920)		Intron
cg24603926	0.684408	0.000225481	12	120151679	PRKAB1 (+46121), CIT (+163416)	MIR1178	TSS1.5kb
cg14384093	0.681013	0.000249128	9	111878565	CTNNAL1 (-102756), TMEM245 (+3660)	C9orf5	Intron
cg00513611	0.679576	0.000259774	19	5061205	KDM4B (+92073), PTPRS (+279609)	KDM4B	Intron
cg01291474	0.673269	0.000311298	15	65393339	KBTBD13 (+24185), PDCD7 (+32835)	LOC390595	3UTR
cg11934419	0.657509	0.000480526	6	112575850	LAMA4 (+67)	LAMA4	TSS1.5kb
cg08321684	0.651585	0.000562142	6	32150404	AGER (+1697), RNF5 (+4273)	AGER	Exons
cg25176380	0.650865	0.00057284	15	62775394	C2CD4B (-317912), TLN2 (-78170)		Intron
cg12193277	0.645739	0.000654164	22	39547181	CBX7 (+1474), APOBEC3H (+53901)	CBX7	Intron
cg16604035	0.640627	0.000745019	1	27863299	WASF2 (-46630), AHDC1 (+66844)	AHDC1	Intron
cg08761535	0.637272	0.000810389	16	75079000	ZNRF1 (+46072), LDHD (+71665)	ZNRF1	Intron
cg11699334	0.635727	0.000842101	12	109195889	CORO1C (-70517), SSH1 (+55477)	SSH1	Intron
cg24009074	0.63335	0.000893002	19	48000364	KPTN (-12839), NAPA (+18133)	NAPA	Intron
cg19873536	0.632716	0.000907013	10	116475283	TRUB1 (-222669), ABLIM1 (-57226)
cg08228672	0.632079	0.000921277	1	228337626	GJC2 (+73)	GJC2	TSS1.5kb
cg19699170	0.630972	0.000946543	2	110402734	RGPD5 (-149151), SEPT10 (-30951)
cg05389731	0.629472	0.000981708	16	75286915	BCAR1 (+12990), CTRB1 (+34017)	BCAR1	Intron
cg02116942	0.626639	0.00105122	2	69519143	GFPT1 (+95239), ANTXR1 (+278833)
cg19919217	0.624197	0.00111447	17	38248105	NR1D1 (+8873), THRA (+29042)	THRA	3UTR
cg13373315	0.615016	0.0013824	1	27899699	WASF2 (-83030), AHDC1 (+30444)	AHDC1	Intron
cg13698860	0.612709	0.00145782	22	43525679	MCAT (+13721), BIK (+18925)	BIK	3UTR
cg11553755	0.611395	0.0015023	6	43458554	TJAP1 (+13293), YIPF3 (+26174)	TJAP1	Intron
cg10017626	0.606951	0.00166152	2	65085243	SERTAD2 (-204196), SLC1A4 (-131292)		Intron
cg03394700	0.603972	0.00177613	11	44965885	TP53I11 (+5826), TSPAN18 (+179909)	TP53I11	Intron
cg11800379	0.603922	0.00177813	1	10715885	CASZ1 (+140820), PEX14 (+180941)	CASZ1	Intron
cg23532138	0.603917	0.00177832	19	41713384	AXL (-11724), CYP2S1 (+14430)	CYP2S1	3UTR
cg19982221	0.603186	0.00180746	6	159316196	EZR (-75752), TAGAP (+149988)		Intron
cg02673850	0.598165	0.00201901	1	211828484	SLC30A1 (-76400), NEK2 (+20476)
cg04091816	0.597296	0.00205769	17	48179648	PDK2 (+7009), PPP1R9B (+48229)	PDK2	Intron
cg16187635	0.59667	0.00208594	3	72347919	PROK2 (-513707), RYBP (+148150)
cg23925540	0.59315	0.00225102	12	50962271	ATF1 (-195804), DIP2B (+63381)	DIP2B	Intron
cg26860613	0.589601	0.00242858	12	6661647	IFFO1 (+3592), GAPDH (+18554)	IFFO1	TSS1.5kb
cg13720639	0.589528	0.0024324	14	72061746	RGS6 (-337410), SIPA1L1 (+65704)	SIPA1L1	Intron
cg16324314	0.586918	0.00257062	14	77480847	IRF2BPL (+14187), VASH1 (+252315)
cg19272986	0.586859	0.00257381	6	43419763	DLK2 (+4607), ABCC10 (+24471)	DLK2	Exons
cg18942298	0.586072	0.00261684	20	42809578	JPH2 (+6640), TOX2 (+266086)	JPH2	Intron
cg16579908	0.583215	0.00277816	14	77403711	IRF2BPL (+91323), VASH1 (+175179)
cg01477835	0.582702	0.00280802	4	87989696	AFF1 (+133542), KLHL8 (+152064)	AFF1	Intron
cg23307798	0.58252	0.00281867	14	103986281	CKB (+3167), MARK3 (+134424)	CKB	Exons
cg01296347	0.582265	0.00283363	2	48276031	FOXN2 (-265818), FBXO11 (-143099)		Intron
cg04842880	0.580205	0.00295716	1	10847541	CASZ1 (+9164), PEX14 (+312597)	CASZ1	Intron
cg13298538	0.578839	0.00304158	12	1759721	ADIPOR2 (-40472), WNT5B (+21358)
cg06528803	0.578369	0.00307104	16	75273344	CTRB1 (+20446), BCAR1 (+26561)	BCAR1	TSS1.5kb
cg16175703	0.577661	0.00311596	2	173106129	ITGA6 (-186388), DLX2 (-138501)
cg17993296	0.576279	0.00320523	17	18908923	GRAP (+42027), SLC5A10 (+53445)	SLC5A10	TSS1.5kb
cg00027114	0.575604	0.00324962	7	42740486	GLI3 (-463874), ENSG00000256646 (+231287)		Intron
cg12043732	0.573562	0.00338704	20	61284223	NTSR1 (-55966), SLCO4A1 (+10426)	SLCO4A1	Intron
cg03113867	0.572868	0.00343487	11	129920411	PRDM10 (-47681), APLP2 (-19390)
cg14468280	0.572086	0.00348941	20	47862976	DDX27 (+27092), ZNFX1 (+31780)	ZNFX1	3UTR
cg02741985	0.571019	0.00356503	17	80059408	FASN (-3200)	CCDC57	3UTR
cg19659642	0.57087	0.00357574	12	6314137	PLEKHG6 (-105962), CD9 (+5256)	CD9	Intron
cg00101940	0.569738	0.00365769	16	85479301	GSE1 (-167521), KIAA0513 (+382483)
cg12189255	0.563856	0.00410945	11	44134238	EXT2 (+16491), ALX4 (+197478)	EXT2	Intron
cg04658679	0.563527	0.00413603	12	125185923	NCOR2 (-206125), SCARB1 (+162470)
cg22216643	0.562695	0.00420395	17	74704158	ST6GALNAC1 (-64238), MXRA7 (+2879)	MXRA7	Intron
cg17833419	0.562163	0.0042479	1	19392447	IFFO2 (-109267), UBR4 (+144323)
cg13292202	0.56126	0.00432329	5	112771367	TSSK1B (-639)	TSSK1B	TSS1.5kb
cg13734535	0.561209	0.00432757	9	132948449	HMCN2 (-337499), NCS1 (+13592)	FREQ	Intron
cg08774694	0.558124	0.00459404	16	75287019	BCAR1 (+12886), CTRB1 (+34121)	BCAR1	Intron
cg20383521	0.557949	0.00460957	1	151554824	SNX27 (-29734), TUFT1 (+42043)	TUFT1	3UTR
cg14153069	0.557785	0.00462418	9	131683257	PHYHD1 (-430)	PHYHD1	TSS1.5kb
cg17304678	0.557054	0.00468967	5	98125015	RGMB (+20016), CHD1 (+137225)	RGMB	Intron
cg04237436	0.556267	0.00476103	11	35808688	LDLRAD3 (-156940), TRIM44 (+124335)	TRIM44	Intron
cg17110920	0.555992	0.00478617	1	27893925	WASF2 (-77256), AHDC1 (+36218)	AHDC1	Intron
cg26029221	0.555991	0.00478621	1	12653721	DHRS3 (+24016), TNFRSF1B (+426661)	DHRS3	Intron
cg15554023	0.555755	0.00480793	1	144008937	PPIAL4G (-241056), NBPF8 (-137875)		Intron
cg21140843	0.55555	0.00482686	17	1398405	MYO1C (-2299)	INPP5K	3UTR
cg18390991	0.554866	0.00489029	2	217672659	IGFBP5 (-112411), TNP1 (+52128)		Intron
cg13572771	0.554753	0.00490092	14	68871428	ZFP36L1 (+388529), RAD51B (+584903)	RAD51L1	Intron
cg09078527	0.55455	0.00491985	5	55772865	IL6ST (-482044), MAP3K1 (-338536)		Intron
cg16426034	0.554351	0.00493859	11	15729604	INSC (+595634), SOX6 (+768331)		Intron
cg13728308	0.55346	0.00502307	14	34532891	EGLN3 (-112604), SPTSSA (+398671)		Intron
cg05234415	0.552889	0.00507782	19	38743744	DPF1 (-28854), PPP1R14A (+3487)	PPP1R14A	5UTR
cg10402698	0.552818	0.00508462	15	67000045	SMAD3 (-358138), SMAD6 (+5479)	SMAD6	TSS1.5kb
cg18033092	0.552664	0.00509953	11	47024513	C11orf49 (+66184), ARFGAP2 (+174120)	C11orf49	Intron
cg25060632	0.55247	0.00511828	22	46683277	PKDREJ (-24058), GTSE1 (-9361)	TTC38	Intron
cg10717869	0.551229	0.00523986	1	205780912	RAB7L1 (-36338), SLC41A1 (+1392)	SLC41A1	Intron
cg08265181	0.549134	0.00545054	10	118476176	HSPA12A (+25909), PNLIPRP1 (+125695)	HSPA12A	Intron
cg23622878	0.548699	0.00549517	10	134225120	INPP5A (-126204), STK32C (-103676)	PWWP2B	Intron
cg14289461	0.547571	0.00561233	6	112575929	LAMA4 (-12)	LAMA4	TSS1.5kb
cg00863378	0.546825	0.00569088	16	56549757	BBS2 (+4438), OGFOD1 (+64355)	BBS2	Intron
cg10624729	0.546174	0.00576026	1	78298207	NEXN (-56106), FAM73A (+52898)	FAM73A	Intron
cg23378722	0.545403	0.00584325	13	49882500	CDADC1 (+60439), CAB39L (+93235)
cg21351647	0.544691	0.00592092	6	31081905	C6orf15 (-1569)	PSORS1C1	TSS1.5kb
cg18026235	0.544063	0.00599005	1	38549430	POU3F1 (-36980), RRAGC (+776065)		Intron
cg08981777	0.543346	0.00606975	19	48497737	BSPH1 (-2310), ELSPBP1 (-171)	ELSPBP1	TSS1.5kb
cg17101285	0.543003	0.00610826	12	49725480	C1QL4 (+5491), TROAP (+8418)	TROAP	3UTR
cg14335429	0.540564	0.00638779	8	42342083	SMIM19 (-54215), VDAC3 (+92662)	SLC20A2	Intron
cg01294253	0.540442	0.00640208	9	136912663	VAV2 (-55231), BRD3 (+20476)	BRD3	Intron
cg02206373	0.540192	0.00643137	7	89841767	STEAP2 (+767)	STEAP2	Intron
cg03111114	0.538958	0.00657762	5	149886185	NDST1 (-1489)	NDST1	Intron
cg11639708	0.538673	0.00661177	6	20209127	MBOAT1 (+3503), ID4 (+371510)	MBOAT1	Intron
cg04363470	0.538428	0.00664124	11	7597814	PPFIBP2 (+62813), CYB5R2 (+97625)	PPFIBP2	TSS1.5kb
cg20777461	0.538343	0.00665153	17	3782904	C17orf85 (-33359), CAMKK1 (+13434)	CAMKK1	3UTR
cg17167425	0.537118	0.00680088	10	105480849	SH3PXD2A (+134315), NEURL (+227113)	SH3PXD2A	Intron
cg01275133	0.535141	0.00704773	16	85229580	GSE1 (-417242), KIAA0513 (+132762)
cg08780218	0.533206	0.00729649	5	172194729	DUSP1 (+3469), NEURL1B (+126460)		Intron
cg17133446	0.533041	0.00731813	22	26961427	TFIP11 (-52956), TPST2 (+24700)	TPST2	TSS1.5kb
cg01340991	0.532926	0.00733316	6	33397233	ZBTB9 (-25123), SYNGAP1 (+9292)	SYNGAP1	Intron
cg00956759	0.531855	0.00747459	17	30023399	COPRS (+162957), RAB11FIP4 (+304757)
cg15190451	0.53099	0.00759043	17	73090195	SLC16A5 (+5162), NT5C (+37695)	SLC16A5	Intron
cg16312609	0.530612	0.00764156	14	65801447	MAX (-232259), FUT8 (-75863)	MIR4708	TSS1.5kb
cg03509898	0.529384	0.00780955	14	104190750	ZFYVE21 (+8683), PPP1R13B (+123177)	ZFYVE21	Intron
cg07405083	0.528357	0.00795246	16	119384	RHBDF1 (+3245), SNRNP25 (+15555)	RHBDF1	Intron
cg13170728	0.528208	0.00797335	15	91503707	RCCD1 (+5607), PRC1 (+34018)	RCCD1	TSS1.5kb
cg14256511	0.527043	0.00813839	12	123347684	HIP1R (+27711), VPS37B (+33307)
cg27299033	0.526921	0.00815576	17	1883179	RTN4RL1 (+44999), RPA1 (+149901)	RTN4RL1	Intron
cg16438182	0.526355	0.00823715	17	78916567	CHMP6 (-49074), RPTOR (+397499)	RPTOR	Intron
cg06479609	0.524613	0.00849174	13	51971623	INTS6 (+55511), SERPINE3 (+56455)	INTS6	Intron
cg11961845	0.524088	0.00856974	7	129008179	STRIP2 (-66095), AHCYL2 (+143315)	AHCYL2	TSS1.5kb
cg02426623	0.523684	0.00863022	12	3259078	PRMT8 (-341324), TSPAN9 (+72535)	TSPAN9	Intron
cg08135406	0.52271	0.00877731	3	23785035	UBE2E1 (-62359), UBE2E2 (+540251)
cg15944367	0.52086	0.00906248	17	36897829	PCGF2 (+8241), CISD3 (+11341)	PCGF2	Intron
cg24677036	0.520771	0.00907643	4	1167650	SPON2 (-989)	LOC100130872-SPON2	TSS1.5kb
cg23475474	0.518425	0.00944961	17	63527924	AXIN2 (+29841), RGS9 (+394332)	AXIN2	Intron
cg16618389	0.517832	0.0095459	12	46865385	SLC38A2 (-98735), SLC38A4 (+354395)
cg15695155	0.516942	0.00969197	12	121973871	KDM2B (+45018), RNF34 (+135949)	KDM2B	Intron
cg26995083	0.516039	0.00984207	6	43457511	TJAP1 (+12250), YIPF3 (+27217)	TJAP1	TSS1.5kb
cg10630085	0.514755	0.0100588	11	73108402	PLEKHB1 (-248821), RELT (+21093)	RELT	5UTR
cg12244647	0.514454	0.0101101	22	50737978	MAPK11 (-29156), PLXNB2 (+8078)	PLXNB2	Intron
cg11386011	0.514225	0.0101493	6	32121156	PRRT1 (-1427), PPT2-EGFL8 (-843), PPT2 (-144)	PPT2	TSS1.5kb
cg22104242	0.512826	0.0103918	5	60138883	DEPDC1B (-142895), ELOVL7 (+1333)	ELOVL7	Intron
cg08062273	0.512728	0.0104089	3	45641120	SACM1L (-89634), LIMD1 (+4769)	LIMD1	Intron
cg13823144	0.512128	0.0105145	11	66475721	RBM4B (-30502), SPTBN2 (+20709)	SPTBN2	Exons
cg07371337	0.511754	0.0105807	1	22599443	ZBTB40 (-178901), WNT4 (-129984)
cg02725269	0.511185	0.0106822	19	51327177	KLK1 (-137)	KLK1	TSS1.5kb
cg26292442	0.509877	0.0109186	19	10693912	CDKN2D (-14258), AP1M2 (+4078)	AP1M2	Intron
cg19502936	0.508967	0.0110853	17	1553591	SCARF1 (-4550), RILP (-220)	RILP	TSS1.5kb
cg20848130	0.507707	0.0113199	1	228337776	GJC2 (+223)	GJC2	TSS1.5kb
cg02084912	0.507498	0.0113592	3	10325711	GHRL (+8920), ENSG00000272410 (+34655)	C3orf42	TSS1.5kb
cg22108360	0.506806	0.0114902	8	124704218	KLHL38 (-39028), ANXA13 (+45424)	ANXA13	Intron
cg13494887	0.505551	0.0117307	12	105605477	APPL2 (+24384), KIAA1033 (+103985)	APPL2	Intron
cg01389386	0.505503	0.01174	16	70471055	ST3GAL2 (-36514), FUK (-17269)	ST3GAL2	Intron
cg20978380	0.505297	0.0117799	12	125001165	NCOR2 (-21367), SCARB1 (+347228)	NCOR2	Intron
cg21304454	0.503682	0.0120969	1	17302859	MFAP2 (+4471), CROCC (+54414)	MFAP2	3UTR
cg02339793	0.502065	0.0124211	17	79225573	C17orf89 (+12534), SLC38A10 (+43532)	SLC38A10	3UTR
cg17395184	0.500872	0.0126649	15	42750462	ZNF106 (-732)	ZFP106	TSS1.5kb
cg25068347	0.500855	0.0126682	11	128343784	ETS1 (+113653)	ETS1	Intron
cg25249728	0.500354	0.0127718	2	55391421	RTN4 (-113741), RPS27A (-68117)
cg04899446	0.499784	0.0128905	1	10739980	CASZ1 (+116725), PEX14 (+205036)	CASZ1	Intron
cg04523603	0.497763	0.0133184	1	3622085	SMIM1 (-67267), TP73 (+53001)	TP73	Intron
cg00626702	0.496257	0.013645	4	1647016	NKX1-1 (-246897), FAM53A (+38972)	FAM53A	Intron
cg00108715	0.495599	0.0137898	3	52565015	NT5DC2 (+2778), STAB1 (+35661)	NT5DC2	Intron
cg04272613	0.494277	0.0140843	14	59721173	DAAM1 (-9000), DACT1 (+616276)	DAAM1	Intron
cg18819619	0.493645	0.014227	19	51531297	KLK11 (-338)	KLK11	TSS1.5kb
cg06846833	0.492526	0.0144822	2	149893768	LYPD6B (-1213)	LYPD6B
cg11685249	0.492432	0.0145039	5	112771341	TSSK1B (-613)	TSSK1B	TSS1.5kb
cg03635766	0.491814	0.0146468	17	38607865	IGFBP4 (+8152), TNS4 (+49984)	IGFBP4	Intron
cg24216770	0.491722	0.0146681	20	35091947	MYL9 (-77940), DLGAP4 (+197689)	DLGAP4	Intron
cg01124523	0.489998	0.0150732	4	26578317	CCKAR (-86233), TBC1D19 (-7221)		5UTR
cg05628702	0.489737	0.0151352	20	35491052	DSN1 (-88898), SOGA1 (+1037)	C20orf117	Intron
cg07135303	0.488656	0.0153948	12	53645202	MFSD5 (-168)	MFSD5	TSS1.5kb
cg19543317	0.488504	0.0154316	14	75918155	BATF (-70613), JDP2 (+19318)	JDP2	Intron
cg18935453	0.488329	0.015474	11	68167030	PPP6R3 (-61208), LRP5 (+86953)	LRP5	Intron
cg15942368	0.487691	0.0156295	7	139118969	KLRG2 (+49489), C7orf55-LUC7L2 (+74315)
cg16857771	0.487255	0.0157365	7	56160409	PHKG1 (+235)	PHKG1	TSS1.5kb
cg19721764	0.485842	0.0160874	1	208377348	CD34 (-292601), PLXNA2 (+40317)	PLXNA2	Intron
cg05914981	0.485597	0.0161487	6	32152101	AGER (0)	AGER	TSS1.5kb
cg22364465	0.485453	0.016185	1	208352754	CD34 (-268007), PLXNA2 (+64911)	PLXNA2	Intron
cg16789995	0.485144	0.0162631	12	13152456	HEBP1 (+751)	HEBP1	TSS1.5kb
cg05898524	0.484586	0.0164046	1	156083276	LMNA (-1222)	LMNA	Intron
cg05647733	0.484521	0.0164211	12	106474322	APPL2 (-844461), NUAK1 (+59489)	NUAK1	Intron
cg13855998	0.483733	0.016623	9	132248904	NTMT1 (-122259), PPP2R4 (+375307)		Intron
cg10593028	0.482508	0.0169406	11	108422791	KDELC2 (-53632), EXPH5 (+41583)	EXPH5	5UTR
cg15049549	0.482507	0.0169409	3	48732213	NCKIPSD (-8853), IP6K2 (+22470)	IP6K2	3UTR
cg23349326	0.481919	0.0170951	7	47623469	C7orf69 (-211420), TNS3 (-44270)
cg01919204	0.481335	0.0172493	8	145729149	GPT (-316)	GPT	TSS1.5kb
cg09065714	0.480319	0.0175205	2	27531535	UCN (-222)	UCN	TSS1.5kb
cg26146569	0.478887	0.0179087	15	31637592	KLF13 (+18534), OTUD7A (+309950)	KLF13	Intron
cg27425413	0.478853	0.017918	6	4974439	RPP40 (+29842), CDYL (+197770)
cg23972298	0.478719	0.0179546	1	32665582	CCDC28B (-405)	CCDC28B	TSS1.5kb
cg08823182	0.47796	0.0181637	1	153514482	S100A5 (-241)	S100A5	TSS1.5kb
cg02400942	0.476208	0.0186538	15	76006125	CSPG4 (-936)	CSPG4	TSS1.5kb
cg01054140	0.476205	0.0186545	2	240736286	HDAC4 (-413643), NDUFA10 (+228533)
cg09527670	0.475652	0.0188114	19	5059110	KDM4B (+89978), PTPRS (+281704)	KDM4B	Intron
cg21655267	0.475067	0.0189785	2	129083470	HS6ST1 (-7319)
cg17251713	0.474949	0.0190123	18	61443038	SERPINB7 (+394)	SERPINB7	TSS1.5kb
cg09938049	0.473499	0.0194323	12	54747206	GPR84 (+11065), COPZ1 (+28295)
cg10464467	0.473488	0.0194355	21	39448463	KCNJ6 (-159714), DSCR4 (+44991)	DSCR4	Intron
cg15851418	0.472749	0.0196525	20	55835831	BMP7 (+5853), TFAP2C (+631473)	BMP7	Intron
cg01243513	0.472138	0.0198332	12	58003151	ARHGEF25 (-812)	DTX3	TSS1.5kb
cg00594099	0.470822	0.0202275	1	27893886	WASF2 (-77217), AHDC1 (+36257)	AHDC1	Intron
cg06466796	0.470305	0.0203839	2	218691529	TNP1 (-966742), TNS1 (+117322)	TNS1	Intron
cg22801217	0.470101	0.0204459	6	41010316	UNC5CL (-3388), TSPO2 (+23)	TSPO2	TSS1.5kb
cg26087625	0.469659	0.020581	10	77139116	COMTD1 (-143347), ZNF503 (+22548)		Intron
cg05707236	0.469549	0.0206147	2	29204695	WDR43 (+87186), C2orf71 (+92432)	FAM179A	Intron
cg06213047	0.46875	0.0208608	16	85229676	GSE1 (-417146), KIAA0513 (+132858)
cg13341982	0.468183	0.0210369	17	38708603	TNS4 (-50754), CCR7 (+13121)
cg24735937	0.467685	0.0211924	5	175843923	CLTB (-353)	CLTB	TSS1.5kb
cg00851518	0.467005	0.0214066	1	27676652	SYTL1 (+5288), MAP3K6 (+16731)	SYTL1	5UTR
cg10930101	0.466959	0.0214211	17	62085466	SCN4A (-35188), ICAM2 (+12528)	ICAM2	Intron
cg22877024	0.466931	0.02143	5	143021669	NR3C1 (-238415), YIPF5 (+528554)		Intron
cg08284733	0.466503	0.0215657	12	6341482	PLEKHG6 (-78617), CD9 (+32601)	CD9	5UTR
cg03649796	0.465606	0.0218525	1	10106565	KIF1B (-164298), UBE4B (+12911)	UBE4B	Intron
cg09758273	0.465339	0.0219384	4	1237995	SPON2 (-71334), CTBP1 (+4930)	CTBP1	TSS1.5kb
cg18574911	0.465279	0.0219577	17	80355371	HEXDC (-20823), UTS2R (+23218)	C17orf101	Intron
cg11196788	0.4652	0.0219834	11	71737549	LRTOMT (-53833), IL18BP (+27440)	NUMA1	Intron
cg11785183	0.46456	0.0221908	6	31847931	SLC44A4 (-1153)	EHMT2	Exons
cg19192626	0.46381	0.0224359	17	38708638	TNS4 (-50789), CCR7 (+13086)
cg27159583	0.46341	0.0225676	21	38289905	HLCS (+48868), SIM2 (+218471)	HLCS	Intron
cg08707110	0.463285	0.0226088	11	65620170	CFL1 (+6716), SNX32 (+19058)	SNX32	5UTR
cg11847636	0.463071	0.0226796	19	50015523	FCGRT (-13)	FCGRT	TSS1.5kb
cg06047655	0.461757	0.023118	2	43567990	PLEKHH2 (-296422), ZFP36L2 (-114242)	THADA	Intron
cg07446753	0.460987	0.023378	7	2527391	LFNG (-32085), CHST12 (+84168)
cg18689614	0.460985	0.0233789	17	77029386	ENGASE (-41641), C1QTNF1 (+9133)	C1QTNF1	TSS1.5kb
cg04121415	0.46057	0.0235201	3	38325566	SLC22A14 (-21861), SLC22A13 (+18263)		Intron
cg15612257	0.460443	0.0235636	2	65085598	SERTAD2 (-204551), SLC1A4 (-130937)		Intron
cg02471028	0.460231	0.0236359	4	1203653	SPON2 (-36992), CTBP1 (+39272)	LOC100130872	TSS1.5kb
cg03954786	0.458915	0.0240899	1	156218113	PAQR6 (-270)	PAQR6	TSS1.5kb
cg23018063	0.458815	0.0241246	19	51531318	KLK11 (-359)	KLK11	TSS1.5kb
cg03682690	0.458669	0.0241757	22	39759848	TAB1 (-35898), SYNGR1 (+13847)	SYNGR1	TSS1.5kb
cg00593243	0.458572	0.0242093	5	172196153	DUSP1 (+2045), NEURL1B (+127884)	DUSP1	Intron
cg26069093	0.458214	0.0243347	12	122048642	KDM2B (-29753), ORAI1 (-15813)
cg09178384	0.457778	0.024488	4	170193375	SH3RF1 (-1119)	SH3RF1
cg14327393	0.457672	0.0245253	9	75141633	TMC1 (+4916), ALDH1A1 (+426338)	TMC1	Intron
cg04173919	0.456748	0.024853	11	118528438	TREH (+21943), PHLDB1 (+51283)	PHLDB1	5UTR
cg09992746	0.456655	0.024886	15	60285821	BNIP2 (-304088), FOXB1 (-10600)
cg11088489	0.456234	0.0250367	17	75305722	TNRC6C (-695415), SEPT9 (+28230)	2009-09-01	Intron
cg00336867	0.455646	0.0252482	2	10857774	ATP6V1C2 (-4001)
cg07546433	0.454951	0.0255003	8	102063914	YWHAZ (-98703), ZNF706 (+153601)	FLJ42969	TSS1.5kb
cg06023841	0.454054	0.0258284	7	73308204	ELN (-133915), WBSCR28 (+32715)
cg21611682	0.453837	0.0259082	11	68138269	PPP6R3 (-89969), LRP5 (+58192)	LRP5	Intron
cg13721644	0.453663	0.0259727	3	47446543	PTPN23 (+24033), SCAP (+71060)	PTPN23	5UTR
cg21386573	0.453259	0.0261219	1	94219800	BCAR3 (+92906), FNBP1L (+306112)		3UTR
cg04497889	0.452617	0.0263613	4	7046407	TADA2B (+1289), GRPEL1 (+23517)	TADA2B	Intron
cg24541835	0.452383	0.0264486	1	12651540	DHRS3 (+26197), TNFRSF1B (+424480)	DHRS3	Intron
cg05235171	0.452277	0.0264884	11	117958104	TMPRSS4 (+10300), SCN4B (+65431)	TMPRSS4	TSS1.5kb
cg25963429	0.451885	0.0266358	11	46301410	DGKZ (-81735), CREB3L1 (+2198)	CREB3L1	Intron
cg00410926	0.451211	0.026891	9	35563534	TESK1 (-41833), RUSC2 (+24905)	FAM166B	TSS1.5kb
cg00413352	0.450104	0.0273142	1	2847213	MMEL1 (-282784), ACTRT2 (-90833)
cg19286672	0.449933	0.02738	17	48242743	SGCA (-623)	SGCA	TSS1.5kb
cg12945194	0.449846	0.0274133	11	64703312	GPHA2 (+48)	GPHA2	TSS1.5kb
cg06111140	0.44978	0.0274389	7	158575756	NCAPG2 (-78261), ESYT2 (+46563)	ESYT2	Intron
cg05524458	0.449376	0.0275952	5	10566782	ROPN1L (+125146), DAP (+194602)	ANKRD33B	Intron
cg02432295	0.449283	0.0276314	10	105412689	NEURL (+158953), SH3PXD2A (+202475)	SH3PXD2A	Intron
cg15220055	0.449121	0.0276944	6	139551664	TXLNB (+61612), HECA (+95415)		Intron
cg05778820	0.446778	0.0286173	1	27471782	SLC9A1 (+9619), TRNP1 (+151584)	SLC9A1	Intron
cg05415840	0.446446	0.0287505	8	143694305	ARC (+2528), BAI1 (+163514)	ARC	3UTR
cg23737366	0.446265	0.0288228	1	9149026	SLC2A5 (-19251), GPR157 (+40203)	SLC2A5	TSS1.5kb
cg08189198	0.445839	0.0289942	14	51290136	SAV1 (-155087), NIN (+7703)	NIN	5UTR
cg10789749	0.445636	0.0290762	20	276888	ZCCHC3 (-849)	ZCCHC3
cg01341751	0.445577	0.0291	17	38249486	NR1D1 (+7492), THRA (+30423)	THRA	Exons
cg22237425	0.445574	0.0291015	17	738822	GLOD4 (-53241), NXN (+144188)	NXN	Intron
cg01634146	0.445118	0.0292865	19	13127389	NFIX (+20967), LYL1 (+86292)	NFIX	Intron
cg16168406	0.444816	0.0294094	11	72414453	PDE2A (-28956), ARAP1 (+48995)	ARAP1	5UTR
cg07498426	0.444681	0.0294647	11	125952694	CDON (-19507), RPUSD4 (+128893)
cg07234388	0.444341	0.0296037	1	156261841	C1orf85 (+3622), TMEM79 (+7771)	TMEM79	5UTR
cg13145289	0.444274	0.0296311	2	242210216	HDLBP (+2085), ANO7 (+82292)	HDLBP	Intron
cg03943605	0.443969	0.0297567	10	76818994	DUPD1 (-722)	DUPD1	TSS1.5kb
cg09564509	0.443211	0.0300702	2	242210639	HDLBP (+1662), ANO7 (+82715)	HDLBP	Intron
cg08235220	0.442674	0.0302938	8	40835933	ZMAT4 (-80589), SFRP1 (+331083)
cg16497661	0.442471	0.0303789	14	103986332	CKB (+3116), MARK3 (+134475)	CKB	Exons
cg22101174	0.441337	0.0308567	2	240230452	HDAC4 (+92191), TWIST2 (+473779)	HDAC4	Intron
cg24576358	0.441142	0.0309395	5	134350122	PITX1 (+19866), CATSPER3 (+46526)
cg25499746	0.440177	0.0313517	6	16346054	GMPR (+107243), ATXN1 (+415633)	ATXN1	Intron
cg22241045	0.439808	0.0315103	4	54363911	LNX1 (+93872), FIP1L1 (+120099)	LNX1	Intron
cg12970084	0.439471	0.0316562	1	201977080	ELF3 (+7)	ELF3	TSS1.5kb
cg17706173	0.43894	0.0318865	16	1582581	TMEM204 (-993)	IFT140	Intron
cg09859596	0.438823	0.0319372	1	21868624	ALPL (+32759), RAP1GAP (+109724)	ALPL	Intron
cg12107072	0.438761	0.0319645	6	36826690	CPNE5 (-18912), PPIL1 (+16110)	PPIL1	Intron
cg13315923	0.438323	0.032156	3	171921695	FNDC3B (+163351), GHSR (+244551)	FNDC3B	Intron
cg01443852	0.438282	0.032174	12	52938023	KRT5 (-23552), KRT71 (+8908)	KRT71	3UTR
cg17379666	0.438128	0.0322415	17	71304784	CPSF4L (-46765), CDC42EP4 (+3530)	CDC42EP4	Intron
cg24025538	0.437995	0.0322999	19	50364499	PNKP (+6323), PTOV1 (+10083)	PNKP	3UTR
cg27143326	0.437617	0.0324666	3	58227354	ENSG00000255154 (-64620), ABHD6 (+4121)	ABHD6	Intron
cg21958598	0.43672	0.0328644	4	153627021	TMEM154 (-25704), TIGD4 (+73895)
cg14042121	0.436432	0.0329932	17	74705685	ST6GALNAC1 (-65765), MXRA7 (+1352)	MXRA7	Intron
cg25927215	0.436348	0.0330308	6	34677450	SNRPC (-47733), C6orf106 (-12826)
cg12205429	0.436068	0.033156	7	2328896	SNX8 (+25203), NUDT1 (+47039)	SNX8	Intron
cg25734279	0.435211	0.0335428	3	184055123	FAM131A (-117)	FAM131A	TSS1.5kb
cg24680629	0.435068	0.0336076	5	177535066	PROP1 (-111823), N4BP3 (-5378)
cg02244431	0.433424	0.0343604	2	236588226	AGAP1 (+185475), GBX2 (+488786)	AGAP1	Intron
cg26037504	0.43309	0.0345148	12	56113808	RDH5 (-374)	RDH5	TSS1.5kb
cg26918808	0.433039	0.0345385	1	67950349	GADD45A (-200395), SERBP1 (-54280)
cg16306670	0.432654	0.0347176	10	6645837	PRKCQ (-23574), SFMBT2 (+805466)
cg21212881	0.43202	0.0350137	9	14344359	NFIB (-30693), ZDHHC21 (+349110)		Intron
cg11311289	0.432014	0.0350166	2	29204142	WDR43 (+86633), C2orf71 (+92985)	FAM179A	TSS1.5kb
cg22226904	0.431907	0.0350668	1	27819060	WASF2 (-2391)
cg02516419	0.431695	0.0351663	12	47771422	AMIGO2 (-297774), RPAP3 (+328422)
cg09084279	0.430335	0.0358108	17	79495006	FSCN2 (-552)	FSCN2	TSS1.5kb
cg14990644	0.430316	0.0358197	5	112771691	TSSK1B (-963)	TSSK1B	TSS1.5kb
cg02382109	0.430115	0.0359158	8	22785456	PEBP4 (-35)	PEBP4	TSS1.5kb
cg18575532	0.429109	0.0363996	17	37785426	STARD3 (-7892), PPP1R1B (+2249)	PPP1R1B	5UTR
cg03687650	0.428775	0.0365617	11	3144685	CARS (-66018), OSBPL5 (+41899)	OSBPL5	Intron
cg01274122	0.428402	0.0367427	8	8749938	ERI1 (-109719), CLDN23 (+190490)	MFHAS1	Exons
cg14427527	0.427254	0.0373052	5	176793960	SLC34A1 (-17485), RGS14 (+9122)	RGS14	TSS1.5kb
cg04840051	0.426454	0.0377016	10	112582591	PDCD4 (-48974), RBM20 (+178436)	RBM20	Intron
cg11031567	0.425935	0.0379604	17	79378207	ENSG00000171282 (+4667), ACTG1 (+101600)	BAHCC1	Intron
cg01827999	0.425449	0.0382035	17	17791914	SREBF1 (-51613), TOM1L2 (+83797)	TOM1L2	Intron
cg18109874	0.425016	0.0384219	19	14115611	RFX1 (+1486), DCAF15 (+52307)	RFX1	Intron
cg06882877	0.424969	0.0384457	1	156217801	PAQR6 (+42)	PAQR6	TSS1.5kb
cg02711479	0.424721	0.038571	1	36849024	EVA1B (-59269), STK40 (+2461)	STK40	Intron
cg01446571	0.423777	0.0390508	17	39558499	KRT31 (-4655)	LOC100505782	TSS1.5kb
cg07084930	0.423481	0.0392026	14	105935351	CRIP2 (-3948)	MTA1	5UTR
cg08815403	0.423468	0.0392092	4	88244142	HSD17B13 (-84)	HSD17B13	TSS1.5kb
cg14177084	0.422598	0.0396574	7	75269642	POM121C (-154094), HIP1 (+98623)	HIP1	Intron
cg05493001	0.42244	0.039739	19	52195559	SIGLEC14 (-45505), HAS1 (+31662)	MIR125A	TSS1.5kb
cg07604117	0.422404	0.0397578	6	152702365	SYNE1 (+256169), ESR1 (+690734)	SYNE1	TSS1.5kb
cg17346500	0.422315	0.0398039	3	167809723	GOLIM4 (+4040), SERPINI1 (+356212)	GOLIM4	Intron
cg13581779	0.422244	0.0398408	3	171561201	TMEM212 (+62)	TMEM212	TSS1.5kb
cg05851542	0.422167	0.0398806	3	9989156	PRRT3 (+4922), CRELD1 (+13616)	PRRT3	TSS1.5kb
cg24153924	0.421815	0.0400642	1	159885695	CCDC19 (-15742), TAGLN2 (+9827)
cg04902929	0.421451	0.0402543	1	116958941	ATP1A1 (+42452), CD58 (+154720)	C1orf203	Intron
cg24126768	0.42118	0.0403963	17	53645286	MMD (-145933), TMEM100 (+164196)
cg25691442	0.420231	0.0408971	15	63345512	LACTB (-68487), TPM1 (+10628)	TPM1	Intron
cg04020713	0.419908	0.0410686	12	53457968	IGFBP6 (-33261), TENC1 (+15235)	TENC1	5UTR
cg10635061	0.419527	0.0412715	2	106055006	NCK2 (-306348), FHL2 (-39325)	FHL2	TSS1.5kb
cg03271893	0.419523	0.0412736	10	102760970	LZTS2 (+1737), PDZD7 (+29920)	LZTS2	5UTR
cg24493649	0.419318	0.0413834	6	31847922	SLC44A4 (-1144)	EHMT2	Exons
cg15773251	0.418977	0.0415661	6	32078602	TNXB (-64697), ATF6B (+17415)	TNXB	Intron
cg27338109	0.418918	0.0415979	16	85479803	GSE1 (-167019), KIAA0513 (+382985)
cg07855465	0.418905	0.0416048	17	79377665	ENSG00000171282 (+4125), ACTG1 (+102142)	BAHCC1	Intron
cg09947611	0.418895	0.0416101	11	1542360	MOB2 (-34384), DUSP8 (+50790)	HCCA2
cg11822642	0.418299	0.0419314	7	150032578	ACTR3C (-11820), RARRES2 (+6154)	LRRC61	Intron
cg17378966	0.41788	0.0421585	5	172196746	DUSP1 (+1452), NEURL1B (+128477)	DUSP1	Exons
cg06934038	0.417812	0.0421955	12	94468759	PLXNC1 (-73740), CRADD (+397266)
cg15238200	0.417428	0.0424041	17	73893634	TRIM65 (-550)	TRIM65	TSS1.5kb
cg13001097	0.417145	0.0425588	6	144652488	UTRN (+39523)	UTRN	Intron
cg15696968	0.417039	0.0426168	6	30656070	PPP1R18 (-398)	KIAA1949	TSS1.5kb
cg02679503	0.416965	0.0426573	2	42794680	MTA3 (-977)	MTA3	TSS1.5kb
cg11915001	0.416589	0.0428637	19	12175268	ZNF844 (-246)	ZNF844	TSS1.5kb
cg07459019	0.415423	0.0435087	17	78999640	BAIAP2 (-9322), CHMP6 (+33999)
cg20946037	0.415373	0.0435369	1	150582344	MCL1 (-30278), ENSA (+19708)		Intron
cg14045814	0.415138	0.0436679	2	219267341	VIL1 (-16474), CTDSP1 (+2863)	CTDSP1	TSS1.5kb
cg13578841	0.415062	0.0437102	15	57719922	GCOM1 (-164184), CGNL1 (+51219)	CGNL1	Intron
cg25119946	0.414894	0.0438042	17	39558556	KRT31 (-4712)	LOC100505782	TSS1.5kb
cg07204662	0.414287	0.0441449	11	64081430	PRDX5 (-4130), TRMT112 (+4126)	ESRRA	TSS1.5kb
cg23965588	0.41408	0.0442616	11	71699167	IL18BP (-10942), RNF121 (+59420)	RNF121	Intron
cg18077387	0.413643	0.0445086	15	70699636	TLE3 (-309121), UACA (+356296)
cg14943722	0.413588	0.0445397	3	50341009	NAT6 (-4162), HYAL3 (-4110), HYAL1 (-6)	HYAL1	TSS1.5kb
cg13344855	0.413297	0.044705	19	11300651	SPC24 (-34167), KANK2 (+7592)	KANK2	Intron
cg00473597	0.412955	0.0448995	19	6108131	RANBP3 (-129980), RFX2 (+2414)	RFX2	Intron
cg13920090	0.412633	0.0450836	1	27872303	WASF2 (-55634), AHDC1 (+57840)	AHDC1	Intron
cg04696274	0.412401	0.0452167	20	43977531	SDC4 (-467)	SDC4	TSS1.5kb
cg06276663	0.411945	0.0454784	10	105579899	SH3PXD2A (+35265), NEURL (+326163)	SH3PXD2A	Intron
cg26541780	0.41129	0.0458574	1	156217981	PAQR6 (-138)	PAQR6	TSS1.5kb
cg12635120	0.410776	0.0461561	12	121345228	SPPL3 (-3054)
cg00031779	0.410581	0.0462698	18	56296243	ALPK2 (-54)	ALPK2	TSS1.5kb
cg06492372	0.410574	0.0462739	2	97573176	SEMA4C (-37468), FAHD2B (+187400)	FAM178B	Intron
cg25738176	0.410355	0.0464023	17	3848506	P2RX1 (-28712), ATP2A3 (+19079)	ATP2A3	3UTR
cg02574734	0.410314	0.0464261	1	116369351	CASQ2 (-57949), NHLH2 (+17187)
cg07737560	0.41023	0.0464751	12	101470827	SLC5A8 (+133358), ANO4 (+282242)	ANO4	Intron
cg04315771	0.409427	0.0469476	19	50433949	NUP62 (-1188), IL4I1 (-1153)	NUP62	TSS1.5kb
cg23117583	0.409379	0.0469762	15	48935514	FBN1 (+2532), DUT (+311894)	FBN1	3UTR
cg12967327	0.408851	0.0472891	17	1906190	RTN4RL1 (+21988), RPA1 (+172912)	RTN4RL1	Intron
cg02923972	0.408334	0.0475971	1	45277354	TCTEX1D4 (-4397)	BTBD19	5UTR
cg22431309	0.408138	0.0477137	7	140396019	NDUFB2 (-452)	LOC100134713	TSS1.5kb
cg14293129	0.408129	0.0477193	6	31696333	DDAH2 (+1236), C6orf25 (+5172)	DDAH2	3UTR
cg05750047	0.408013	0.0477887	1	149908085	MTMR11 (+706)	MTMR11	TSS1.5kb
cg26812852	0.407305	0.0482141	6	31081518	C6orf15 (-1182)	PSORS1C1
cg18473544	0.406689	0.0485869	3	14409599	XPC (-189316), SLC6A6 (-34477)
cg04689178	0.405646	0.0492229	17	76895722	USP36 (-58753), ENSG00000178404 (+3561)	TIMP2	Intron
cg18824549	0.405285	0.0494445	17	47807591	KAT7 (-58326), SLC35B1 (-22274)	FAM117A	Intron
cg06144361	0.405103	0.0495571	10	79003155	KCNMA1 (+394245)	KCNMA1	Intron
cg02991558	0.404982	0.0496317	11	114128517	NNMT (-36)	NNMT	TSS1.5kb
cg03775372	0.404898	0.0496833	10	13830045	PRPF18 (+201118), FRMD4A (+542838)	FRMD4A	Intron
cg09427944	-0.407454	0.0481244	16	30579519	ENSG00000260869 (-9919), ZNF688 (+4536)
cg15780398	-0.411561	0.0457003	2	97439827	CNNM3 (-42160), CNNM4 (+13188)	CNNM4	Intron
cg26314722	-0.415775	0.0433136	1	234867300	IRF2BP2 (-122029), TOMM20 (+424951)		5UTR
cg23207054	-0.416689	0.0428089	17	38171530	CSF3 (-167)	CSF3	TSS1.5kb
cg08161142	-0.417944	0.0421235	13	24273617	TNFRSF19 (+120118), MIPEP (+189941)
cg23190089	-0.419546	0.0412614	11	2920209	SLC22A18 (-3441)	SLC22A18AS	TSS1.5kb
cg16282618	-0.422132	0.0398992	11	129444501	TMEM45B (-241213), BARX2 (+198666)
cg21432842	-0.422659	0.0396258	17	38171697	CSF3 (0)	CSF3	TSS1.5kb
cg13430755	-0.42416	0.0388557	9	110310795	KLF4 (-58868)
cg05471169	-0.424644	0.0386096	17	80255419	CSNK1D (-23812), CD7 (+20059)
cg06624951	-0.427149	0.0373574	12	133055588	MUC8 (-4862)
cg15032960	-0.43538	0.0334663	20	56888536	PPP4R1L (-4041), RAB22A (+3784)	RAB22A	Intron
cg03029146	-0.437997	0.0322992	15	77265894	PSTPIP1 (-21532), RCN2 (+41934)
cg26170244	-0.442157	0.0305104	15	65176353	ANKDD1A (-27748), ENSG00000249240 (+42206)		Intron
cg02532341	-0.443279	0.0300418	3	10399439	SEC13 (-36577), ATP2B2 (+147829)	ATP2B2	Intron
cg05146756	-0.443807	0.0298235	9	21558871	MTAP (-243671), IFNE (-76559)	LOC554202	Intron
cg18766033	-0.444731	0.029444	5	73729290	ENC1 (+207959), ARHGEF28 (+807307)		Intron
cg02849956	-0.450702	0.0270847	19	4634827	SEMA6B (-75007), C19orf10 (+35555)
cg20729768	-0.461635	0.0231592	3	10399379	SEC13 (-36517), ATP2B2 (+147889)	ATP2B2	Intron
cg07234097	-0.461725	0.0231288	1	184761873	EDEM3 (-37826), FAM129A (+181809)	FAM129A	3UTR
cg19430423	-0.464879	0.0220871	19	41702153	AXL (-22955), CYP2S1 (+3199)	CYP2S1	Intron
cg21499869	-0.470792	0.0202366	19	18589848	ISYNA1 (-40737), ELL (+43089)	ELL	Intron
cg07243202	-0.472636	0.0196858	8	134315520	NDRG1 (-5691), ST3GAL1 (+268663)
cg14385738	-0.474036	0.0192759	1	114414340	PTPN22 (+41)	PTPN22	TSS1.5kb
cg09516200	-0.487015	0.0157957	17	78735324	CHMP6 (-230317), RPTOR (+216256)	RPTOR	Intron
cg13921921	-0.496713	0.0135454	1	155931763	ARHGEF2 (+16555), RXFP4 (+20283)	ARHGEF2	3UTR
cg13485320	-0.511509	0.0106243	11	2920128	SLC22A18 (-3522)	SLC22A18AS	TSS1.5kb
cg21424703	-0.531796	0.0074824	6	168768014	SMOC2 (-73817), DACT2 (-47612)
cg19919590	-0.548562	0.00550923	1	31229569	MATN1 (-33135), LAPTM5 (+1098)	LAPTM5	Intron
cg08480461	-0.550279	0.00533451	1	39553001	BMP8A (-404317), MACF1 (+3967)	MACF1	Intron
cg04663932	-0.622656	0.00115605	7	73508618	EIF4H (-79957), LIMK1 (+10348)	LIMK1	5UTR
cg10513323	-0.625214	0.00108774	5	133839271	PHF15 (-22527), UBE2B (+132401)
