# Supplementary material for: Epigenome-wide DNA methylation regulates cardinal pathological features of psoriasis
Source: Clin Epigenetics. 2018 Aug 9;10:108. doi: 10.1186/s13148-018-0541-9 (PMC6085681; doi:10.1186/s13148-018-0541-9)
Supplement: Supplementary file 9 — List of unique and common differential probes obtained on classification of samples with and without focal hypergranulosis. (XLSX 972 kb) [file 13148_2018_541_MOESM9_ESM.xlsx]

## Sheet: Hypergranulosis_Unique
CGID_GPUP	logFC	AveExpr	t	P.Value	adj.P.Val	B	Ave_Sub	CHR	MAPINFO	Strand	Type	gene	feature	cgi	feat.cgi	UCSC_CpG_Islands_Name	DHS	Enhancer	Phantom	Probe_SNPs	Probe_SNPs_10
cg11479035	0.2094	0.2094	9.20047	1.67302e-05	0.0120915	3.58552	0.2094	15	86313891	F	II	MIR1276	TSS200	shore	TSS200-shore	chr15:86312153-86313047	NA	NA
cg04480129	0.155766	0.155766	8.48339	3.01744e-05	0.0140424	2.97802	0.155766	5	66316631	F	II	MAST4	Body	opensea	Body-opensea		NA	TRUE
cg07930587	0.168609	0.168609	8.07902	4.28617e-05	0.0152823	2.6139	0.168609	6	32823566	R	II	PSMB9	Body	shore	Body-shore	chr6:32820849-32822370	NA	NA
cg08567941	0.156768	0.156768	7.94148	4.84536e-05	0.0156836	2.48628	0.156768	2	62694068	R	II		IGR	opensea	IGR-opensea		NA	TRUE
cg00864954	0.160209	0.160209	7.92776	4.90545e-05	0.0157262	2.47344	0.160209	16	70587308	F	II	SF3B3	Body	opensea	Body-opensea		NA	TRUE
cg14826683	0.157467	0.157467	7.1035	0.000106301	0.0189994	1.66434	0.157467	1	153013830	R	II	SPRR2D	TSS1500	opensea	TSS1500-opensea		NA	NA
cg00598956	0.16945	0.16945	6.56301	0.000183342	0.0224661	1.09058	0.16945	4	77409957	R	II	SHROOM3	Body	opensea	Body-opensea		NA	TRUE		rs7654978
cg06085579	0.166619	0.166619	6.55262	0.000185333	0.0224923	1.0792	0.166619	3	171509822	R	II	PLD1	5'UTR	opensea	5'UTR-opensea		NA	TRUE
cg16554153	0.181815	0.181815	6.52578	0.000190585	0.0227599	1.04972	0.181815	7	92745288	R	II	SAMD9	5'UTR	opensea	5'UTR-opensea		NA	TRUE
cg17573933	-0.162059	-0.162059	-6.41002	0.000215206	0.0236249	0.921496	-0.162059	17	46623780	F	II	HOXB2	TSS1500	shelf	TSS1500-shelf	chr17:46620367-46621373	NA	NA
cg20871346	0.154234	0.154234	6.31365	0.000238396	0.0244612	0.813425	0.154234	6	17021625	R	II		IGR	opensea	IGR-opensea		NA	TRUE
cg23635206	0.153379	0.153379	6.06145	0.000313264	0.0269425	0.524733	0.153379	17	71620913	R	II	SDK2	Body	opensea	Body-opensea		NA	TRUE
cg25727952	0.175291	0.175291	5.69867	0.000470517	0.0311856	0.0941742	0.175291	13	20999808	R	II	CRYL1	Body	opensea	Body-opensea		NA	TRUE
cg13985688	-0.150298	-0.150298	-5.65946	0.000492167	0.0317102	0.046528	-0.150298	9	96709791	F	II		IGR	shore	IGR-shore	chr9:96710811-96711717	NA	NA		rs10821272
cg18610569	0.158112	0.158112	5.34318	0.000712778	0.0364767	-0.345848	0.158112	4	126165298	R	II		IGR	opensea	IGR-opensea		NA	TRUE
cg11798406	0.176746	0.176746	5.30929	0.000742236	0.0370029	-0.388761	0.176746	21	40145361	R	II	NCRNA00114	Body	opensea	Body-opensea		TRUE	TRUE
cg00310404	0.177413	0.177413	5.18739	0.000859726	0.0392065	-0.544476	0.177413	1	27673775	F	II	SYTL1	Body	shelf	Body-shelf	chr1:27675919-27678016	NA	NA
cg18244845	0.150604	0.150604	5.08366	0.000975847	0.0416076	-0.678717	0.150604	19	6111541	F	II	RFX2	TSS1500	shore	TSS1500-shore	chr19:6110066-6110878	NA	NA		rs75712946
cg12795208	0.185716	0.185716	5.0566	0.00100889	0.0422261	-0.714	0.185716	12	52845938	F	II	KRT6B	TSS200	opensea	TSS200-opensea		NA	NA		rs3809178
cg27627006	-0.162597	-0.162597	-4.85674	0.00129437	0.0472642	-0.977933	-0.162597	11	96072706	R	II	MAML2	Body	opensea	Body-opensea		NA	NA

## Sheet: Hypogranulosis_Unique
CGID_GAUP	logFC	AveExpr	t	P.Value	adj.P.Val	B	Ave_Sub	CHR	MAPINFO	Strand	Type	gene	feature	cgi	feat.cgi	UCSC_CpG_Islands_Name	DHS	Enhancer	Phantom	Probe_SNPs	Probe_SNPs_10
cg10961323	-0.188801	-0.188801	-20.4329	7.4882e-14	4.97222e-09	21.9695	-0.188801	1	24127976	R	I	GALE	TSS1500	shore	TSS1500-shore	chr1:24126799-24127549	NA	NA
cg09453103	-0.164189	-0.164189	-19.3414	1.92087e-13	5.13663e-09	21.058	-0.164189	16	1095865	R	I		IGR	shelf	IGR-shelf	chr16:1098522-1098875	NA	NA			rs78909231
cg14152268	-0.174085	-0.174085	-18.9565	2.70914e-13	6.7271e-09	20.7234	-0.174085	14	105287427	R	I	MGC23270	TSS200	opensea	TSS200-opensea		TRUE	NA
cg05647733	-0.27593	-0.27593	-18.2825	5.02425e-13	7.64516e-09	20.1202	-0.27593	12	106474322	R	II	NUAK1	Body	opensea	Body-opensea		NA	TRUE
cg06475541	0.184493	0.184493	17.2654	1.32817e-12	1.06375e-08	19.1651	0.184493	13	34731213	F	II		IGR	opensea	IGR-opensea		TRUE	TRUE
cg04666465	-0.155266	-0.155266	-17.0642	1.61955e-12	1.12603e-08	18.9694	-0.155266	16	23520563	R	II	GGA2	Body	shore	Body-shore	chr16:23521573-23521899	NA	NA
cg18383668	-0.168238	-0.168238	-16.8374	2.03061e-12	1.17652e-08	18.7459	-0.168238	19	45594410	F	I	GEMIN7	3'UTR	island	3'UTR-island	chr19:45594397-45595007	NA	NA
cg04470557	0.183176	0.183176	16.8093	2.08867e-12	1.1862e-08	18.7181	0.183176	5	131630995	R	II	SLC22A4	Body	shore	Body-shore	chr5:131629230-131630797	NA	NA
cg14093255	0.158753	0.158753	16.6964	2.34015e-12	1.2326e-08	18.6056	0.158753	9	14081508	R	II		IGR	opensea	IGR-opensea		NA	TRUE
cg21483092	-0.184612	-0.184612	-16.5764	2.64299e-12	1.31001e-08	18.4852	-0.184612	4	3371520	F	II	RGS12	TSS1500	shelf	TSS1500-shelf	chr4:3374733-3374998	TRUE	TRUE
cg26092675	-0.16105	-0.16105	-16.4448	3.02269e-12	1.33012e-08	18.3522	-0.16105	6	26225258	R	II	HIST1H3E	TSS200	shore	TSS200-shore	chr6:26225386-26225790	NA	NA
cg20709110	-0.182608	-0.182608	-16.0951	4.33951e-12	1.52523e-08	17.9934	-0.182608	22	19946873	R	I	COMT	5'UTR	opensea	5'UTR-opensea		TRUE	NA
cg01826354	0.289218	0.289218	16.0496	4.55049e-12	1.52523e-08	17.9463	0.289218	17	81006497	R	II	B3GNTL1	Body	shelf	Body-shelf	chr17:81009245-81009999	TRUE	NA	low-CpG:78599707-78599823
cg18209323	-0.152586	-0.152586	-15.8494	5.61714e-12	1.65278e-08	17.7369	-0.152586	7	92672878	F	I		IGR	island	IGR-island	chr7:92672789-92673016	TRUE	NA
cg17518965	0.155656	0.155656	15.6274	7.11452e-12	1.79348e-08	17.5017	0.155656	19	3178955	R	I	S1PR4	1stExon	island	1stExon-island	chr19:3178741-3179986	NA	NA	high-CpG:3129762-3130124
cg06925984	-0.202331	-0.202331	-15.4626	8.49512e-12	1.96014e-08	17.325	-0.202331	17	77767242	F	I		IGR	island	IGR-island	chr17:77763364-77767356	NA	NA
cg05634040	-0.20547	-0.20547	-15.4406	8.69915e-12	1.97656e-08	17.3013	-0.20547	19	1172418	R	I	SBNO2	5'UTR	shore	5'UTR-shore	chr19:1173240-1174343	NA	NA
cg17965690	-0.225696	-0.225696	-15.3777	9.31277e-12	2.03441e-08	17.2333	-0.225696	19	10736049	R	I	SLC44A2	TSS200	island	TSS200-island	chr19:10735999-10736396	NA	TRUE
cg01065977	-0.175349	-0.175349	-15.2222	1.1035e-11	2.10608e-08	17.064	-0.175349	19	18549689	F	I	ISYNA1	TSS1500	shore	TSS1500-shore	chr19:18543828-18549161	NA	TRUE
cg07084930	-0.22552	-0.22552	-15.1886	1.14493e-11	2.11712e-08	17.0272	-0.22552	14	105935351	R	II	MTA1	Body	shore	Body-shore	chr14:105936264-105936558	NA	NA
cg12893030	-0.210679	-0.210679	-15.161	1.18016e-11	2.13178e-08	16.997	-0.210679	10	73769174	F	II	CHST3	3'UTR	shore	3'UTR-shore	chr10:73767156-73768379	TRUE	TRUE
cg24338091	-0.189953	-0.189953	-15.1364	1.21254e-11	2.13969e-08	16.9699	-0.189953	19	46270244	R	I	SIX5	Body	island	Body-island	chr19:46270162-46270420	NA	NA
cg05175337	-0.157618	-0.157618	-15.0832	1.28577e-11	2.22377e-08	16.9113	-0.157618	5	80596475	F	II	RNU5E	Body	shore	Body-shore	chr5:80597320-80597734	NA	NA
cg09250458	-0.165309	-0.165309	-15.0595	1.31995e-11	2.22538e-08	16.8851	-0.165309	16	1139916	F	I	C1QTNF8	3'UTR	island	3'UTR-island	chr16:1139732-1139937	NA	NA		rs2745125
cg21116266	-0.152729	-0.152729	-14.9837	1.43548e-11	2.33189e-08	16.8013	-0.152729	13	102105049	F	I	ITGBL1	1stExon	shore	1stExon-shore	chr13:102106165-102106488	NA	NA	low-CpG:100902942-100903160
cg15812586	0.200787	0.200787	14.9246	1.53304e-11	2.36862e-08	16.7355	0.200787	7	139953117	R	II		IGR	opensea	IGR-opensea		TRUE	TRUE
cg15676711	-0.186482	-0.186482	-14.8903	1.59299e-11	2.40774e-08	16.6972	-0.186482	1	8072453	R	II	ERRFI1	3'UTR	opensea	3'UTR-opensea		NA	TRUE
cg04498014	-0.186352	-0.186352	-14.8734	1.62336e-11	2.42738e-08	16.6783	-0.186352	17	76037250	F	II	TNRC6C	5'UTR	island	5'UTR-island	chr17:76037074-76037323	TRUE	NA			rs62078556
cg11205312	-0.215949	-0.215949	-14.8486	1.66888e-11	2.43015e-08	16.6506	-0.215949	1	151137619	R	II	SCNM1	TSS1500	opensea	TSS1500-opensea		NA	NA
cg05498905	-0.167021	-0.167021	-14.8368	1.69103e-11	2.44943e-08	16.6374	-0.167021	4	6955698	R	I	TBC1D14	Body	opensea	Body-opensea		TRUE	TRUE
cg03576748	-0.169704	-0.169704	-14.7856	1.79108e-11	2.50774e-08	16.5799	-0.169704	16	452547	R	II	DECR2	Body	shore	Body-shore	chr16:450834-451140	NA	NA
cg08436738	0.241511	0.241511	14.6838	2.00885e-11	2.65032e-08	16.465	0.241511	2	235528865	F	II		IGR	opensea	IGR-opensea		NA	NA
cg11414913	-0.181873	-0.181873	-14.6785	2.02087e-11	2.65032e-08	16.4591	-0.181873	1	2799662	F	I		IGR	opensea	IGR-opensea		NA	NA
cg26758857	0.154798	0.154798	14.6105	2.18261e-11	2.76082e-08	16.382	0.154798	22	36649135	F	II	APOL1	5'UTR	opensea	5'UTR-opensea		TRUE	NA	low-CpG:34979068-34979127
cg15379757	0.156349	0.156349	14.5538	2.328e-11	2.81286e-08	16.3173	0.156349	13	110951223	R	II	COL4A1	Body	opensea	Body-opensea		NA	TRUE
cg15484406	-0.209964	-0.209964	-14.5458	2.34935e-11	2.81286e-08	16.3082	-0.209964	14	94461913	R	II		IGR	opensea	IGR-opensea		TRUE	TRUE
cg05504085	0.173603	0.173603	14.5101	2.44701e-11	2.89342e-08	16.2674	0.173603	19	15575652	R	II	RASAL3	TSS1500	opensea	TSS1500-opensea		NA	NA
cg16644366	0.163689	0.163689	14.4825	2.52528e-11	2.93669e-08	16.2358	0.163689	16	29674903	R	II	SPN	5'UTR	shore	5'UTR-shore	chr16:29675845-29676120	NA	NA	low-CpG:29581783-29582731
cg25608041	-0.189556	-0.189556	-14.4552	2.60535e-11	2.95983e-08	16.2045	-0.189556	4	37891834	F	II	TBC1D1	TSS1500	island	TSS1500-island	chr4:37891656-37893314	NA	TRUE
cg17388996	0.224455	0.224455	14.3866	2.81877e-11	3.08526e-08	16.1256	0.224455	6	108145374	R	II	SCML4	1stExon	opensea	1stExon-opensea		NA	NA
cg00611789	-0.221501	-0.221501	-14.3855	2.82225e-11	3.08526e-08	16.1243	-0.221501	5	78985432	F	I	CMYA5	TSS1500	opensea	TSS1500-opensea		NA	TRUE
cg20864214	-0.174598	-0.174598	-14.3246	3.02764e-11	3.12309e-08	16.0539	-0.174598	11	73054121	R	I	ARHGEF17	Body	island	Body-island	chr11:73053648-73054302	NA	NA
cg13507084	-0.172317	-0.172317	-14.3003	3.11352e-11	3.16966e-08	16.0258	-0.172317	9	34555042	R	I	CNTFR	Body	opensea	Body-opensea		TRUE	NA
cg00616135	-0.218253	-0.218253	-14.2978	3.1225e-11	3.16966e-08	16.0229	-0.218253	15	63413614	F	II	LACTB	TSS1500	shore	TSS1500-shore	chr15:63413918-63414852	NA	NA
cg10702041	-0.207904	-0.207904	-14.2965	3.1274e-11	3.16966e-08	16.0213	-0.207904	7	150778818	R	I	FASTK	TSS1500	island	TSS1500-island	chr7:150777607-150780879	NA	NA
cg15226102	-0.233543	-0.233543	-14.2866	3.16346e-11	3.18762e-08	16.0098	-0.233543	11	69469719	F	II		IGR	shore	IGR-shore	chr11:69468810-69469152	TRUE	NA		rs3212915
cg02047547	-0.177693	-0.177693	-14.2165	3.43101e-11	3.32987e-08	15.9284	-0.177693	16	19126242	F	I	ITPRIPL2	1stExon	island	1stExon-island	chr16:19125136-19126607	NA	NA
cg01741999	-0.163691	-0.163691	-14.2045	3.47947e-11	3.33729e-08	15.9143	-0.163691	2	219137824	R	I	PNKD	Body	shelf	Body-shelf	chr2:219134787-219135393	NA	NA
cg15164702	-0.184815	-0.184815	-14.2008	3.49423e-11	3.33729e-08	15.91	-0.184815	10	31891625	R	I		IGR	shore	IGR-shore	chr10:31892189-31892752	NA	NA
cg21869609	-0.191098	-0.191098	-14.1582	3.67217e-11	3.41495e-08	15.8602	-0.191098	19	2291613	R	I	LINGO3	Body	island	Body-island	chr19:2289895-2291904	NA	NA
cg17496869	0.206153	0.206153	14.1577	3.67395e-11	3.41495e-08	15.8597	0.206153	2	237884853	R	II		IGR	opensea	IGR-opensea		NA	TRUE			rs78903991
cg11738486	-0.24156	-0.24156	-14.1284	3.80185e-11	3.44645e-08	15.8253	-0.24156	19	6744898	F	I	TRIP10	Body	shore	Body-shore	chr19:6746023-6746292	TRUE	NA		rs62125119	rs62125118
cg09233651	0.166175	0.166175	14.1216	3.83227e-11	3.44645e-08	15.8173	0.166175	12	114838567	F	I	TBX5	Body	island	Body-island	chr12:114838312-114838889	NA	NA
cg14798653	-0.205081	-0.205081	-14.1206	3.83672e-11	3.44645e-08	15.8161	-0.205081	19	6475497	F	I	DENND1C	Body	island	Body-island	chr19:6475222-6475998	NA	NA
cg23478349	-0.162892	-0.162892	-14.1032	3.91532e-11	3.48449e-08	15.7958	-0.162892	15	75492982	R	II	C15orf39	TSS1500	shore	TSS1500-shore	chr15:75493982-75495331	NA	NA
cg10554624	-0.188048	-0.188048	-14.0884	3.98376e-11	3.50607e-08	15.7784	-0.188048	1	53386618	R	II	ECHDC2	Body	island	Body-island	chr1:53386617-53387523	NA	NA
cg02798280	-0.186248	-0.186248	-14.0452	4.1908e-11	3.60829e-08	15.7275	-0.186248	19	39087135	R	I	MAP4K1	Body	island	Body-island	chr19:39086878-39087304	TRUE	NA
cg11480278	0.187145	0.187145	14.0391	4.22105e-11	3.60829e-08	15.7202	0.187145	17	83580	R	II	RPH3AL	Body	shore	Body-shore	chr17:85009-85414	NA	NA
cg25139229	-0.179056	-0.179056	-14.0317	4.25785e-11	3.60829e-08	15.7115	-0.179056	10	49674458	F	I	ARHGAP22	Body	island	Body-island	chr10:49674243-49674776	NA	NA
cg00009196	0.219439	0.219439	14.0182	4.3256e-11	3.63219e-08	15.6957	0.219439	20	19954588	F	II	RIN2	Body	shore	Body-shore	chr20:19955536-19956034	NA	NA		rs199575
cg08334034	-0.199315	-0.199315	-14.0151	4.34181e-11	3.63344e-08	15.6919	-0.199315	15	93615039	R	II	RGMA	Body	shore	Body-shore	chr15:93615622-93617185	NA	NA
cg13739417	0.161778	0.161778	13.9838	4.50422e-11	3.65847e-08	15.655	0.161778	2	218990627	F	II	CXCR2	TSS200	opensea	TSS200-opensea		NA	TRUE		rs11574746
cg12423493	0.201714	0.201714	13.9688	4.58463e-11	3.69786e-08	15.6372	0.201714	11	64007813	R	II	FKBP2	TSS1500	shore	TSS1500-shore	chr11:64008283-64009487	NA	NA
cg22330763	-0.225392	-0.225392	-13.9565	4.65185e-11	3.73041e-08	15.6226	-0.225392	6	44194767	R	I	SLC29A1	5'UTR	shelf	5'UTR-shelf	chr6:44191278-44191872	TRUE	NA	low-CpG:44302716-44302995
cg20694147	0.318327	0.318327	13.9448	4.71627e-11	3.74324e-08	15.6088	0.318327	2	74433498	F	II	MTHFD2	Body	opensea	Body-opensea		NA	TRUE			rs77555474
cg10691866	-0.158267	-0.158267	-13.9344	4.7748e-11	3.7554e-08	15.5964	-0.158267	7	65817282	F	II	TPST1	Body	opensea	Body-opensea		NA	TRUE
cg09174829	-0.17465	-0.17465	-13.9267	4.81826e-11	3.77038e-08	15.5872	-0.17465	1	42631405	F	II	GUCA2A	TSS1500	opensea	TSS1500-opensea		TRUE	NA
cg14557185	-0.193017	-0.193017	-13.8929	5.01475e-11	3.80434e-08	15.5471	-0.193017	3	149374763	R	I	WWTR1	Body	island	Body-island	chr3:149374709-149376300	NA	NA
cg06399164	-0.179201	-0.179201	-13.8922	5.0193e-11	3.80434e-08	15.5461	-0.179201	3	42695035	R	II	ZBTB47	TSS200	shore	TSS200-shore	chr3:42695528-42696575	NA	NA
cg14532755	-0.1616	-0.1616	-13.8897	5.03401e-11	3.80434e-08	15.5432	-0.1616	4	1762460	R	I		IGR	shelf	IGR-shelf	chr4:1765009-1765508	NA	NA
cg17134153	0.160275	0.160275	13.8794	5.09594e-11	3.82834e-08	15.5309	0.160275	1	157670328	F	II	FCRL3	5'UTR	opensea	5'UTR-opensea		NA	NA
cg20943095	-0.205819	-0.205819	-13.8753	5.12083e-11	3.82834e-08	15.526	-0.205819	15	75123394	F	II	CPLX3	3'UTR	opensea	3'UTR-opensea		NA	NA
cg04154027	-0.228053	-0.228053	-13.8613	5.20656e-11	3.869e-08	15.5093	-0.228053	5	78985588	R	I	CMYA5	TSS200	opensea	TSS200-opensea		NA	TRUE	high-CpG:79021199-79021441
cg13315923	-0.193367	-0.193367	-13.8299	5.40408e-11	3.92762e-08	15.4719	-0.193367	3	171921695	F	II	FNDC3B	Body	opensea	Body-opensea		NA	TRUE
cg23336266	0.206567	0.206567	13.8285	5.41331e-11	3.92762e-08	15.4701	0.206567	6	13428522	R	II	GFOD1	Body	opensea	Body-opensea		NA	NA
cg00533407	-0.16299	-0.16299	-13.8094	5.53761e-11	3.99391e-08	15.4473	-0.16299	7	150745278	R	II	ACCN3	TSS1500	shore	TSS1500-shore	chr7:150746002-150746381	NA	NA
cg26290219	-0.159703	-0.159703	-13.7025	6.29197e-11	4.29295e-08	15.3188	-0.159703	6	33128906	R	II		IGR	shore	IGR-shore	chr6:33129291-33129718	NA	NA
cg08134504	-0.188174	-0.188174	-13.6951	6.34745e-11	4.31819e-08	15.31	-0.188174	2	16245936	R	II		IGR	opensea	IGR-opensea		NA	TRUE
cg24881255	-0.164218	-0.164218	-13.6603	6.61852e-11	4.40897e-08	15.2679	-0.164218	19	3772167	F	I	RAX2	5'UTR	shore	5'UTR-shore	chr19:3770566-3770942	NA	TRUE
cg25999604	-0.189176	-0.189176	-13.6536	6.67191e-11	4.40897e-08	15.2598	-0.189176	14	104179135	R	I	XRCC3	5'UTR	shelf	5'UTR-shelf	chr14:104181378-104182952	NA	NA
cg14527564	-0.167745	-0.167745	-13.6505	6.69649e-11	4.40897e-08	15.2561	-0.167745	7	100875556	R	II	CLDN15	3'UTR	island	3'UTR-island	chr7:100875555-100876212	TRUE	TRUE
cg16092390	-0.24008	-0.24008	-13.6489	6.70937e-11	4.4091e-08	15.2542	-0.24008	22	36720207	R	II	MYH9	Body	shore	Body-shore	chr22:36718450-36718760	NA	TRUE
cg25417842	-0.176614	-0.176614	-13.6367	6.80904e-11	4.44206e-08	15.2393	-0.176614	7	150822987	F	I	AGAP3	Body	island	Body-island	chr7:150822654-150823387	NA	NA
cg02343254	-0.168005	-0.168005	-13.6225	6.92662e-11	4.48405e-08	15.2221	-0.168005	2	3583963	R	I		IGR	opensea	IGR-opensea		TRUE	TRUE
cg13865934	-0.196316	-0.196316	-13.6171	6.97176e-11	4.48575e-08	15.2155	-0.196316	1	2262474	R	II	MORN1	Body	shelf	Body-shelf	chr1:2266007-2266432	TRUE	TRUE
cg19727499	-0.21676	-0.21676	-13.6148	6.99052e-11	4.48575e-08	15.2128	-0.21676	19	49628740	F	II	PPFIA3	5'UTR	shelf	5'UTR-shelf	chr19:49631105-49631494	NA	NA		rs61438183
cg26306638	0.163115	0.163115	13.6082	7.04661e-11	4.51132e-08	15.2048	0.163115	5	139722098	F	II	HBEGF	Body	shelf	Body-shelf	chr5:139725530-139726234	NA	NA
cg00018184	-0.188118	-0.188118	-13.5526	7.53579e-11	4.65049e-08	15.1372	-0.188118	1	153519850	R	II	S100A3	3'UTR	opensea	3'UTR-opensea		NA	NA
cg12558347	-0.224334	-0.224334	-13.5406	7.64588e-11	4.66312e-08	15.1226	-0.224334	5	131724271	F	II	SLC22A5	Body	opensea	Body-opensea		NA	TRUE
cg23184252	-0.182934	-0.182934	-13.5256	7.78637e-11	4.73219e-08	15.1042	-0.182934	12	125139714	F	I		IGR	opensea	IGR-opensea		TRUE	TRUE
cg20458811	0.151928	0.151928	13.5117	7.91773e-11	4.75699e-08	15.0874	0.151928	8	144631810	F	II		IGR	island	IGR-island	chr8:144631767-144631971	NA	NA
cg25453677	-0.151289	-0.151289	-13.5056	7.9766e-11	4.75699e-08	15.0799	-0.151289	17	1835735	R	I		IGR	shore	IGR-shore	chr17:1837587-1837859	TRUE	NA
cg19947484	-0.21879	-0.21879	-13.4937	8.09303e-11	4.8175e-08	15.0653	-0.21879	5	177799357	F	II	COL23A1	Body	opensea	Body-opensea		NA	NA
cg19898448	-0.183673	-0.183673	-13.4762	8.26711e-11	4.87376e-08	15.0439	-0.183673	4	125631415	R	II	ANKRD50	5'UTR	shore	5'UTR-shore	chr4:125633390-125634275	NA	NA
cg20442078	-0.196113	-0.196113	-13.4688	8.34175e-11	4.87376e-08	15.0348	-0.196113	2	27531360	F	II	UCN	TSS1500	island	TSS1500-island	chr2:27529083-27531465	TRUE	NA
cg02657012	0.229858	0.229858	13.4644	8.38608e-11	4.88324e-08	15.0295	0.229858	6	32812965	R	II	PSMB8	TSS1500	shore	TSS1500-shore	chr6:32811494-32811839	NA	NA		rs16871014
cg02441833	0.259973	0.259973	13.4498	8.53634e-11	4.93606e-08	15.0116	0.259973	5	159743203	R	II		IGR	shelf	IGR-shelf	chr5:159738781-159739913	TRUE	NA
cg25330016	-0.26923	-0.26923	-13.4319	8.72414e-11	4.96369e-08	14.9897	-0.26923	17	77030281	R	II	C1QTNF1	TSS200	opensea	TSS200-opensea		NA	NA
cg02371935	-0.157463	-0.157463	-13.4226	8.82343e-11	5.00381e-08	14.9783	-0.157463	16	87521363	R	II	ZCCHC14	Body	opensea	Body-opensea		TRUE	NA		rs11866207
cg12997538	-0.210939	-0.210939	-13.3987	9.08502e-11	5.08357e-08	14.9488	-0.210939	3	2553085	F	II	CNTN4	5'UTR	opensea	5'UTR-opensea		NA	NA		rs75460542
cg07222861	0.184131	0.184131	13.3977	9.09569e-11	5.08357e-08	14.9476	0.184131	1	32355084	F	II		IGR	opensea	IGR-opensea		NA	NA
cg14719333	0.193249	0.193249	13.3909	9.17157e-11	5.10955e-08	14.9393	0.193249	17	33867795	R	II		IGR	opensea	IGR-opensea		NA	TRUE
cg24169915	0.207316	0.207316	13.3789	9.30693e-11	5.12338e-08	14.9245	0.207316	14	99177987	R	II	C14orf177	1stExon	opensea	1stExon-opensea		NA	NA
cg07636225	-0.184472	-0.184472	-13.3683	9.42816e-11	5.14975e-08	14.9114	-0.184472	11	63466987	R	II	RTN3	Body	opensea	Body-opensea		NA	TRUE
cg15926420	-0.268658	-0.268658	-13.3616	9.50673e-11	5.16386e-08	14.9031	-0.268658	1	160159672	R	II	CASQ1	TSS1500	opensea	TSS1500-opensea		NA	NA
cg20380214	-0.154775	-0.154775	-13.3434	9.72014e-11	5.20371e-08	14.8807	-0.154775	12	9217688	F	II	LOC144571	TSS200	island	TSS200-island	chr12:9217328-9217715	TRUE	NA
cg00034336	0.154668	0.154668	13.3398	9.76354e-11	5.20768e-08	14.8762	0.154668	2	8684126	F	I		IGR	opensea	IGR-opensea		TRUE	TRUE		rs752225
cg17223809	-0.181028	-0.181028	-13.3127	1.00937e-10	5.29764e-08	14.8427	-0.181028	1	86620676	R	II	COL24A1	Body	shore	Body-shore	chr1:86621278-86622871	TRUE	NA
cg07204662	-0.240791	-0.240791	-13.3112	1.01121e-10	5.29764e-08	14.8408	-0.240791	11	64081430	F	I	ESRRA	Body	shelf	Body-shelf	chr11:64084646-64086057	NA	NA		rs2276014
cg09093150	0.224239	0.224239	13.3106	1.01188e-10	5.29764e-08	14.8402	0.224239	5	32709301	F	I		IGR	shore	IGR-shore	chr5:32709910-32714450	NA	NA
cg26874367	0.246515	0.246515	13.2706	1.06286e-10	5.47103e-08	14.7906	0.246515	2	129381792	R	II		IGR	opensea	IGR-opensea		TRUE	TRUE
cg09743950	-0.219837	-0.219837	-13.2613	1.07519e-10	5.49263e-08	14.779	-0.219837	16	31341875	R	II	ITGAM	Body	shore	Body-shore	chr16:31342452-31343140	NA	TRUE
cg16639311	-0.16047	-0.16047	-13.2595	1.07756e-10	5.49263e-08	14.7767	-0.16047	10	131005778	R	I		IGR	opensea	IGR-opensea		NA	NA
cg24486037	-0.24486	-0.24486	-13.2568	1.08115e-10	5.49968e-08	14.7734	-0.24486	1	151345181	R	I	SELENBP1	TSS200	opensea	TSS200-opensea		TRUE	TRUE	low-CpG:149611798-149611807
cg04425617	0.170443	0.170443	13.2561	1.08211e-10	5.49968e-08	14.7725	0.170443	3	183309985	R	II		IGR	opensea	IGR-opensea		NA	TRUE
cg07623567	0.167201	0.167201	13.2547	1.08397e-10	5.50109e-08	14.7708	0.167201	6	32909523	R	II	HLA-DMB	TSS1500	opensea	TSS1500-opensea		NA	NA
cg00002033	-0.197991	-0.197991	-13.2488	1.0918e-10	5.5083e-08	14.7635	-0.197991	19	39798481	R	I	LRFN1	Body	island	Body-island	chr19:39797786-39799250	TRUE	TRUE
cg23261443	0.192676	0.192676	13.2465	1.09489e-10	5.5083e-08	14.7607	0.192676	7	101596340	R	I	CUX1	Body	opensea	Body-opensea		NA	TRUE
cg17239103	-0.183458	-0.183458	-13.2408	1.10267e-10	5.51549e-08	14.7535	-0.183458	1	159870074	R	II	CCDC19	TSS200	island	TSS200-island	chr1:159869901-159870143	TRUE	TRUE
cg26104986	-0.227232	-0.227232	-13.2354	1.10995e-10	5.54064e-08	14.7469	-0.227232	11	75275303	F	II	SERPINH1	5'UTR	shore	5'UTR-shore	chr11:75272950-75273616	TRUE	TRUE
cg18648037	-0.186347	-0.186347	-13.2075	1.14886e-10	5.65885e-08	14.7121	-0.186347	3	106917496	R	I	LOC100302640	Body	opensea	Body-opensea		NA	TRUE
cg17240760	0.155054	0.155054	13.2054	1.15189e-10	5.66387e-08	14.7095	0.155054	1	111417994	R	II	CD53	5'UTR	opensea	5'UTR-opensea		NA	NA
cg05280806	-0.192848	-0.192848	-13.1999	1.15977e-10	5.67791e-08	14.7026	-0.192848	17	79366205	F	I		IGR	shore	IGR-shore	chr17:79366806-79374742	NA	TRUE
cg02439789	-0.153697	-0.153697	-13.1818	1.18605e-10	5.72654e-08	14.68	-0.153697	1	871441	R	II	SAMD11	Body	island	Body-island	chr1:869332-871872	NA	NA
cg03687650	-0.181935	-0.181935	-13.1369	1.2539e-10	5.93618e-08	14.6238	-0.181935	11	3144685	R	II	OSBPL5	Body	shelf	Body-shelf	chr11:3141642-3141877	NA	NA
cg24950222	-0.151228	-0.151228	-13.135	1.25679e-10	5.93618e-08	14.6215	-0.151228	19	43969886	F	II	LYPD3	TSS200	shore	TSS200-shore	chr19:43967247-43968625	NA	NA
cg24407260	-0.230482	-0.230482	-13.1331	1.25976e-10	5.9365e-08	14.6191	-0.230482	12	22590113	F	II		IGR	opensea	IGR-opensea		NA	NA
cg13998850	-0.159618	-0.159618	-13.119	1.28195e-10	5.9695e-08	14.6015	-0.159618	14	24540773	R	I	CPNE6	1stExon	opensea	1stExon-opensea		NA	NA
cg12001120	-0.210669	-0.210669	-13.1037	1.30663e-10	5.99822e-08	14.5823	-0.210669	2	219751342	R	II	WNT10A	Body	shelf	Body-shelf	chr2:219748276-219748805	TRUE	NA
cg20359042	-0.160654	-0.160654	-13.1	1.31269e-10	6.01234e-08	14.5776	-0.160654	13	99135583	R	I	STK24	Body	opensea	Body-opensea		NA	NA
cg13589218	-0.162047	-0.162047	-13.0962	1.31879e-10	6.0244e-08	14.5729	-0.162047	7	4783964	F	I	FOXK1	Body	shore	Body-shore	chr7:4784820-4785058	NA	NA		rs12669233
cg01851874	-0.159761	-0.159761	-13.078	1.34905e-10	6.09854e-08	14.55	-0.159761	8	93074929	R	I	RUNX1T1	Body	opensea	Body-opensea		NA	TRUE
cg20438687	-0.171331	-0.171331	-13.0609	1.37807e-10	6.1895e-08	14.5285	-0.171331	17	4761644	F	II	MINK1	Body	opensea	Body-opensea		TRUE	TRUE
cg17484237	0.199151	0.199151	13.0509	1.39547e-10	6.20735e-08	14.5159	0.199151	5	156536107	R	II	HAVCR2	5'UTR	opensea	5'UTR-opensea		NA	NA	low-CpG:156468590-156468779
cg07883869	-0.171793	-0.171793	-13.0418	1.41126e-10	6.22594e-08	14.5045	-0.171793	16	49909757	R	II		IGR	shore	IGR-shore	chr16:49910209-49910863	NA	NA
cg15565057	0.185708	0.185708	13.0379	1.41819e-10	6.23688e-08	14.4996	0.185708	1	207140871	F	II	FCAMR	Body	opensea	Body-opensea		NA	NA
cg15694422	0.17071	0.17071	13.0376	1.41881e-10	6.23688e-08	14.4991	0.17071	3	127473936	F	I	MGLL	Body	opensea	Body-opensea		NA	NA		rs16830397	rs35425959
cg12788666	0.157718	0.157718	13.0337	1.42563e-10	6.24385e-08	14.4943	0.157718	7	75443246	F	II	CCL24	TSS1500	opensea	TSS1500-opensea		NA	NA		rs11465287
cg24791188	-0.223752	-0.223752	-13.0336	1.4258e-10	6.24385e-08	14.4942	-0.223752	19	17877419	R	II	FCHO1	Body	shore	Body-shore	chr19:17877468-17877777	TRUE	NA
cg03234702	-0.246547	-0.246547	-13.0207	1.44899e-10	6.29486e-08	14.4779	-0.246547	6	26225539	F	I	HIST1H3E	1stExon	island	1stExon-island	chr6:26225386-26225790	NA	NA			rs77998438
cg14602234	-0.192111	-0.192111	-13.0169	1.45586e-10	6.29486e-08	14.4731	-0.192111	9	137884872	R	II		IGR	opensea	IGR-opensea		NA	NA
cg25424279	-0.17788	-0.17788	-13.0139	1.46149e-10	6.29571e-08	14.4692	-0.17788	11	65683543	F	II		IGR	shore	IGR-shore	chr11:65685100-65685364	TRUE	TRUE
cg06830450	-0.197773	-0.197773	-13.0089	1.47066e-10	6.31203e-08	14.4629	-0.197773	12	58121004	F	II	LOC100130776	Body	island	Body-island	chr12:58119909-58121551	NA	NA
cg09678539	0.181703	0.181703	13.0019	1.48343e-10	6.31203e-08	14.4541	0.181703	2	27298343	R	II		IGR	shelf	IGR-shelf	chr2:27294139-27294915	NA	NA
cg18322510	-0.180087	-0.180087	-12.9864	1.51263e-10	6.37368e-08	14.4345	-0.180087	1	236686618	R	I	LGALS8	TSS200	shore	TSS200-shore	chr1:236687071-236687608	NA	NA
cg16644967	0.185161	0.185161	12.9785	1.52752e-10	6.39245e-08	14.4246	0.185161	16	86962747	F	II		IGR	shelf	IGR-shelf	chr16:86965271-86965496	TRUE	NA
cg22808633	-0.23404	-0.23404	-12.9629	1.55769e-10	6.46191e-08	14.4048	-0.23404	19	15563870	R	II	RASAL3	Body	island	Body-island	chr19:15563869-15564223	NA	NA
cg26395513	-0.183501	-0.183501	-12.9502	1.58277e-10	6.51767e-08	14.3887	-0.183501	7	1239908	R	II		IGR	opensea	IGR-opensea		NA	NA
cg27140633	-0.207003	-0.207003	-12.9485	1.58613e-10	6.51767e-08	14.3865	-0.207003	11	63685905	F	I		IGR	island	IGR-island	chr11:63685489-63685968	NA	TRUE
cg23647768	-0.205783	-0.205783	-12.9341	1.61512e-10	6.56554e-08	14.3682	-0.205783	11	1054538	R	II		IGR	shore	IGR-shore	chr11:1056331-1056741	TRUE	TRUE
cg01649611	0.313934	0.313934	12.9288	1.62595e-10	6.58017e-08	14.3615	0.313934	2	43521066	R	II	THADA	Body	opensea	Body-opensea		TRUE	TRUE
cg23457901	0.19091	0.19091	12.9258	1.63211e-10	6.59113e-08	14.3577	0.19091	6	52402140	R	II	TRAM2	Body	opensea	Body-opensea		NA	TRUE
cg01328833	-0.229221	-0.229221	-12.9114	1.66197e-10	6.64163e-08	14.3394	-0.229221	19	4277322	R	II	SHD	TSS1500	shore	TSS1500-shore	chr19:4279042-4279809	NA	NA
cg00068038	0.17932	0.17932	12.8998	1.68644e-10	6.68489e-08	14.3246	0.17932	2	36688564	F	II	CRIM1	Body	opensea	Body-opensea		NA	TRUE		rs3770869
cg20984972	-0.239493	-0.239493	-12.8957	1.69518e-10	6.708e-08	14.3194	-0.239493	19	3390125	F	II	NFIC	Body	shore	Body-shore	chr19:3387963-3388203	TRUE	NA
cg01028364	0.324289	0.324289	12.8914	1.70425e-10	6.72734e-08	14.314	0.324289	15	55543264	R	II	RAB27A	5'UTR	opensea	5'UTR-opensea		NA	TRUE
cg08844313	0.312644	0.312644	12.8875	1.7128e-10	6.74112e-08	14.3089	0.312644	5	149240529	F	II	PDE6A	Body	opensea	Body-opensea		NA	NA		rs10045293
cg10123654	-0.203224	-0.203224	-12.8591	1.77518e-10	6.86447e-08	14.2728	-0.203224	16	4162541	R	I	ADCY9	Body	shelf	Body-shelf	chr16:4164808-4166258	NA	NA
cg03977831	-0.166946	-0.166946	-12.8501	1.79557e-10	6.89992e-08	14.2612	-0.166946	1	11979188	R	I		IGR	opensea	IGR-opensea		TRUE	TRUE
cg14383174	-0.153507	-0.153507	-12.8472	1.80205e-10	6.89992e-08	14.2576	-0.153507	17	77896174	F	I		IGR	opensea	IGR-opensea		NA	NA			rs76096828
cg01803759	-0.185104	-0.185104	-12.8449	1.80738e-10	6.90447e-08	14.2546	-0.185104	1	27831295	F	I		IGR	opensea	IGR-opensea		TRUE	TRUE
cg07474957	0.188884	0.188884	12.8099	1.88914e-10	7.08545e-08	14.2099	0.188884	6	30650844	R	II	KIAA1949	Body	shelf	Body-shelf	chr6:30654392-30654934	TRUE	NA
cg18649319	0.233452	0.233452	12.8018	1.90852e-10	7.11877e-08	14.1996	0.233452	8	144631768	R	II		IGR	island	IGR-island	chr8:144631767-144631971	NA	NA
cg17033287	-0.18851	-0.18851	-12.7948	1.92552e-10	7.15913e-08	14.1906	-0.18851	1	3056542	R	II	PRDM16	Body	island	Body-island	chr1:3056541-3056772	NA	NA
cg21954370	0.191407	0.191407	12.7821	1.95688e-10	7.22298e-08	14.1743	0.191407	15	45018720	F	II		IGR	opensea	IGR-opensea		NA	NA		rs2123148
cg19213744	-0.172151	-0.172151	-12.7793	1.96375e-10	7.22401e-08	14.1708	-0.172151	22	50585216	F	I	MOV10L1	Body	opensea	Body-opensea		TRUE	NA
cg25169834	0.203964	0.203964	12.7653	1.99915e-10	7.27722e-08	14.1527	0.203964	11	45674702	R	II	CHST1	5'UTR	shelf	5'UTR-shelf	chr11:45671197-45672412	TRUE	NA
cg09737078	-0.231684	-0.231684	-12.7631	2.00467e-10	7.28208e-08	14.1499	-0.231684	16	4366839	R	II		IGR	island	IGR-island	chr16:4366358-4366982	NA	NA
cg06857921	-0.232255	-0.232255	-12.7559	2.02311e-10	7.33372e-08	14.1406	-0.232255	2	217530276	F	II		IGR	opensea	IGR-opensea		NA	TRUE
cg12283393	0.157808	0.157808	12.7525	2.03195e-10	7.34279e-08	14.1362	0.157808	11	1874445	F	I	LSP1	Body	opensea	Body-opensea		NA	NA			rs57230743
cg02898721	-0.262779	-0.262779	-12.751	2.03569e-10	7.34457e-08	14.1344	-0.262779	17	38473222	F	II	RARA	TSS1500	shore	TSS1500-shore	chr17:38474197-38474980	NA	TRUE		rs76423779
cg17029694	-0.176661	-0.176661	-12.7453	2.05065e-10	7.37206e-08	14.127	-0.176661	20	62166255	R	I	PTK6	Body	shore	Body-shore	chr20:62165474-62165722	NA	NA
cg21899500	-0.152984	-0.152984	-12.7405	2.06313e-10	7.38638e-08	14.1208	-0.152984	3	51740850	R	II	GRM2	TSS1500	island	TSS1500-island	chr3:51740740-51741413	NA	TRUE
cg04466898	0.16346	0.16346	12.7344	2.07925e-10	7.42055e-08	14.113	0.16346	11	65407734	F	II	SIPA1	5'UTR	shore	5'UTR-shore	chr11:65408344-65408631	NA	NA
cg22576236	-0.16123	-0.16123	-12.733	2.08288e-10	7.42055e-08	14.1112	-0.16123	4	1166933	R	II	LOC100130872-SPON2	Body	shore	Body-shore	chr4:1164515-1166582	TRUE	TRUE
cg13083037	-0.1619	-0.1619	-12.7317	2.08628e-10	7.42339e-08	14.1096	-0.1619	7	152433928	F	I		IGR	opensea	IGR-opensea		NA	NA		rs4496879
cg27539733	-0.211601	-0.211601	-12.7291	2.09315e-10	7.4402e-08	14.1062	-0.211601	16	87160879	F	I		IGR	opensea	IGR-opensea		NA	TRUE
cg23172911	-0.170247	-0.170247	-12.7208	2.11537e-10	7.48095e-08	14.0956	-0.170247	1	165880082	R	II		IGR	opensea	IGR-opensea		NA	TRUE
cg19343707	0.165373	0.165373	12.6877	2.20667e-10	7.6635e-08	14.0528	0.165373	9	117692954	F	II	TNFSF8	TSS200	opensea	TSS200-opensea		NA	NA
cg03700171	-0.31377	-0.31377	-12.668	2.26304e-10	7.78921e-08	14.0273	-0.31377	15	78748272	R	II	IREB2	Body	opensea	Body-opensea		NA	TRUE
cg04587220	-0.231436	-0.231436	-12.6582	2.29131e-10	7.83226e-08	14.0148	-0.231436	19	1071208	F	I	HMHA1	Body	island	Body-island	chr19:1070985-1071812	TRUE	NA	high-CpG:1022208-1022237
cg00017461	0.159977	0.159977	12.6413	2.34137e-10	7.90232e-08	13.9929	0.159977	22	30663316	R	I	OSM	TSS1500	opensea	TSS1500-opensea		NA	NA
cg23598352	0.312032	0.312032	12.6365	2.3559e-10	7.91183e-08	13.9867	0.312032	9	5436819	R	II	C9orf46	5'UTR	shore	5'UTR-shore	chr9:5437566-5437996	NA	NA
cg09013975	-0.195545	-0.195545	-12.6279	2.38193e-10	7.94894e-08	13.9755	-0.195545	17	3847872	F	II	ATP2A3	Body	shore	Body-shore	chr17:3847999-3848570	TRUE	TRUE		rs77099334
cg08416522	0.17301	0.17301	12.627	2.3849e-10	7.94894e-08	13.9743	0.17301	21	30451568	F	II	C21orf7	TSS1500	opensea	TSS1500-opensea		NA	TRUE
cg22388316	0.164049	0.164049	12.618	2.41247e-10	8.00248e-08	13.9627	0.164049	2	2000192	R	II	MYT1L	5'UTR	opensea	5'UTR-opensea		NA	NA
cg08217545	-0.150524	-0.150524	-12.6087	2.44141e-10	8.06383e-08	13.9506	-0.150524	19	3388013	F	I	NFIC	Body	island	Body-island	chr19:3387963-3388203	TRUE	NA		rs7255404
cg15804598	-0.166056	-0.166056	-12.6068	2.44735e-10	8.06432e-08	13.9481	-0.166056	17	43224418	F	II	HEXIM1	TSS1500	shore	TSS1500-shore	chr17:43224933-43227616	NA	NA
cg14213424	0.30081	0.30081	12.6047	2.4541e-10	8.07124e-08	13.9454	0.30081	17	18380159	R	II	LGALS9C	1stExon	opensea	1stExon-opensea		TRUE	NA			rs1682220
cg09214412	-0.189641	-0.189641	-12.601	2.46552e-10	8.08139e-08	13.9407	-0.189641	15	93614970	R	II	RGMA	Body	shore	Body-shore	chr15:93615622-93617185	NA	NA
cg03870261	-0.228767	-0.228767	-12.6007	2.46648e-10	8.08139e-08	13.9403	-0.228767	19	2428514	R	II	LMNB2	3'UTR	island	3'UTR-island	chr19:2428349-2428731	NA	NA
cg22842855	-0.266446	-0.266446	-12.5962	2.48101e-10	8.10608e-08	13.9343	-0.266446	10	26855907	R	II	APBB1IP	Body	island	Body-island	chr10:26855906-26856198	NA	NA
cg17342588	0.254264	0.254264	12.5777	2.54067e-10	8.21116e-08	13.9103	0.254264	7	27737875	R	II		IGR	opensea	IGR-opensea		NA	NA
cg13744039	-0.169298	-0.169298	-12.5755	2.54784e-10	8.21544e-08	13.9074	-0.169298	3	184475074	R	II		IGR	opensea	IGR-opensea		TRUE	TRUE
cg00849854	-0.246345	-0.246345	-12.5741	2.5523e-10	8.21544e-08	13.9057	-0.246345	17	17780937	F	II	TOM1L2	Body	opensea	Body-opensea		TRUE	TRUE
cg10350880	-0.173838	-0.173838	-12.5629	2.58935e-10	8.28102e-08	13.8911	-0.173838	7	100423220	F	I	EPHB4	Body	shore	Body-shore	chr7:100424424-100425626	NA	NA		rs2437103
cg08586426	0.229325	0.229325	12.5463	2.64524e-10	8.38635e-08	13.8695	0.229325	11	33915315	F	I	LMO2	TSS1500	opensea	TSS1500-opensea		NA	NA
cg14573876	0.183155	0.183155	12.5455	2.64812e-10	8.38635e-08	13.8684	0.183155	19	4105153	R	II	MAP2K2	Body	shelf	Body-shelf	chr19:4101029-4101515	TRUE	NA
cg20773127	-0.150488	-0.150488	-12.5453	2.64882e-10	8.38635e-08	13.8681	-0.150488	4	111397155	R	II	ENPEP	TSS200	shore	TSS200-shore	chr4:111397677-111398089	NA	NA
cg07505433	-0.24912	-0.24912	-12.5436	2.65437e-10	8.39628e-08	13.866	-0.24912	19	5037219	F	II	KDM4B	Body	island	Body-island	chr19:5036959-5037220	TRUE	TRUE		rs56386046
cg20722590	-0.206075	-0.206075	-12.5413	2.66235e-10	8.41389e-08	13.8629	-0.206075	16	58061473	R	II	MMP15	Body	island	Body-island	chr16:58059380-58061477	NA	NA
cg04314978	0.178376	0.178376	12.5392	2.66956e-10	8.429e-08	13.8602	0.178376	11	36509910	F	II		IGR	opensea	IGR-opensea		NA	NA	low-CpG:36466239-36466509
cg06993429	-0.162232	-0.162232	-12.5371	2.67697e-10	8.4333e-08	13.8574	-0.162232	16	1843753	F	II	IGFALS	TSS200	shore	TSS200-shore	chr16:1840623-1842688	TRUE	NA
cg19230025	0.164576	0.164576	12.5366	2.67865e-10	8.4333e-08	13.8568	0.164576	19	35488496	R	II		IGR	shelf	IGR-shelf	chr19:35491151-35492020	NA	NA
cg04332619	-0.17149	-0.17149	-12.53	2.7015e-10	8.46831e-08	13.8482	-0.17149	16	8806966	F	II	ABAT	5'UTR	opensea	5'UTR-opensea		NA	TRUE	low-CpG:8714165-8715094
cg01488679	-0.163125	-0.163125	-12.5264	2.71396e-10	8.49205e-08	13.8435	-0.163125	10	95326098	R	II	GPR120	TSS1500	shore	TSS1500-shore	chr10:95326229-95327108	NA	NA			rs17484310
cg21606036	-0.230531	-0.230531	-12.5203	2.73544e-10	8.51328e-08	13.8355	-0.230531	5	78985900	F	II	CMYA5	Body	opensea	Body-opensea		NA	TRUE
cg23507945	0.279532	0.279532	12.5072	2.78209e-10	8.59383e-08	13.8184	0.279532	6	137477184	F	II	IL22RA2	Body	opensea	Body-opensea		NA	NA
cg02053964	0.150821	0.150821	12.5064	2.78517e-10	8.59383e-08	13.8173	0.150821	12	124950784	R	I	NCOR2	Body	island	Body-island	chr12:124950705-124950939	TRUE	NA
cg02806715	0.219331	0.219331	12.4987	2.81292e-10	8.61907e-08	13.8073	0.219331	6	32920567	R	II	HLA-DMA	Body	opensea	Body-opensea		NA	NA
cg22216196	-0.191018	-0.191018	-12.4948	2.82702e-10	8.63411e-08	13.8022	-0.191018	19	15564105	R	I	RASAL3	Body	island	Body-island	chr19:15563869-15564223	NA	NA
cg14928510	0.244365	0.244365	12.4925	2.83548e-10	8.6466e-08	13.7992	0.244365	19	55449439	F	II	NLRP7	Body	shore	Body-shore	chr19:55450822-55451128	NA	NA			rs77072552
cg26127113	-0.229114	-0.229114	-12.4858	2.86028e-10	8.68415e-08	13.7904	-0.229114	15	57799854	F	II	CGNL1	Body	opensea	Body-opensea		NA	TRUE
cg03780997	-0.223964	-0.223964	-12.4822	2.87366e-10	8.70196e-08	13.7856	-0.223964	6	31110228	R	II	CCHCR1	3'UTR	opensea	3'UTR-opensea		NA	NA
cg10198479	-0.151975	-0.151975	-12.4758	2.89729e-10	8.74305e-08	13.7774	-0.151975	16	85268435	F	I		IGR	shore	IGR-shore	chr16:85269192-85269464	NA	NA
cg17470251	-0.150179	-0.150179	-12.4715	2.9135e-10	8.7548e-08	13.7717	-0.150179	8	19459996	F	I	CSGALNACT1	1stExon	island	1stExon-island	chr8:19459905-19460137	NA	NA		rs4606079	rs28589809
cg11173579	-0.17242	-0.17242	-12.4714	2.91392e-10	8.7548e-08	13.7716	-0.17242	21	33247885	F	I	HUNK	Body	shore	Body-shore	chr21:33244910-33246609	NA	TRUE
cg01446571	-0.245054	-0.245054	-12.4451	3.01492e-10	8.88166e-08	13.7371	-0.245054	17	39558499	F	II		IGR	opensea	IGR-opensea		NA	NA
cg20010135	-0.20141	-0.20141	-12.4445	3.01731e-10	8.88166e-08	13.7363	-0.20141	16	30996822	F	II	HSD3B7	5'UTR	opensea	5'UTR-opensea		NA	TRUE		rs12443808
cg01089639	0.153604	0.153604	12.4405	3.03303e-10	8.88883e-08	13.731	0.153604	19	17959046	F	II	JAK3	TSS1500	shore	TSS1500-shore	chr19:17958490-17958808	NA	TRUE
cg15844596	0.167917	0.167917	12.44	3.03509e-10	8.88883e-08	13.7303	0.167917	20	35274570	F	II	SLA2	TSS200	opensea	TSS200-opensea		NA	TRUE
cg16449243	-0.164715	-0.164715	-12.4358	3.05152e-10	8.9146e-08	13.7249	-0.164715	18	77557112	R	II		IGR	shore	IGR-shore	chr18:77557780-77558948	NA	NA
cg07574163	-0.171222	-0.171222	-12.4254	3.09302e-10	8.96783e-08	13.7112	-0.171222	14	77498976	R	II		IGR	shore	IGR-shore	chr14:77499154-77499502	NA	TRUE
cg01937212	0.186198	0.186198	12.419	3.11858e-10	8.982e-08	13.7029	0.186198	6	32295097	F	II	C6orf10	Body	opensea	Body-opensea		NA	NA
cg08186915	-0.195789	-0.195789	-12.4144	3.13728e-10	8.99118e-08	13.6968	-0.195789	12	52938420	F	II	KRT71	Body	opensea	Body-opensea		NA	NA
cg10500653	-0.230381	-0.230381	-12.4122	3.14635e-10	9.00233e-08	13.6939	-0.230381	1	39407651	R	II	RHBDL2	TSS200	opensea	TSS200-opensea		TRUE	TRUE
cg01185080	-0.159471	-0.159471	-12.3996	3.19858e-10	9.09933e-08	13.6772	-0.159471	15	90543813	F	II	ZNF710	TSS1500	island	TSS1500-island	chr15:90543410-90543835	NA	NA		rs62020558
cg18567041	-0.169202	-0.169202	-12.3874	3.24963e-10	9.19271e-08	13.6612	-0.169202	19	2654246	R	I	GNG7	5'UTR	shelf	5'UTR-shelf	chr19:2650659-2650911	NA	TRUE
cg00004089	-0.189518	-0.189518	-12.3828	3.26911e-10	9.21172e-08	13.6551	-0.189518	17	74678836	R	II	MXRA7	Body	opensea	Body-opensea		NA	TRUE
cg03084824	-0.171871	-0.171871	-12.3767	3.29521e-10	9.24561e-08	13.6471	-0.171871	6	30174704	R	II	TRIM26	5'UTR	opensea	5'UTR-opensea		NA	TRUE
cg18232828	-0.150574	-0.150574	-12.3739	3.30725e-10	9.26442e-08	13.6434	-0.150574	1	10846092	F	I	CASZ1	5'UTR	opensea	5'UTR-opensea		NA	NA
cg04606170	0.172559	0.172559	12.3728	3.31202e-10	9.27034e-08	13.6419	0.172559	16	3628412	R	II	NLRC3	TSS1500	opensea	TSS1500-opensea		TRUE	NA
cg06024930	-0.202522	-0.202522	-12.3708	3.32056e-10	9.27183e-08	13.6393	-0.202522	12	121890328	R	I	KDM2B	Body	island	Body-island	chr12:121890223-121890510	TRUE	NA
cg04673462	-0.18973	-0.18973	-12.3661	3.34098e-10	9.28031e-08	13.6331	-0.18973	1	38461896	R	II		IGR	island	IGR-island	chr1:38461584-38461988	NA	NA
cg08930904	-0.248395	-0.248395	-12.3651	3.34538e-10	9.28031e-08	13.6318	-0.248395	17	80297325	F	I		IGR	opensea	IGR-opensea		TRUE	TRUE
cg07858728	0.263878	0.263878	12.3594	3.37003e-10	9.30532e-08	13.6243	0.263878	10	124319791	F	II	DMBT1	TSS1500	opensea	TSS1500-opensea		NA	NA		rs3019488
cg27528222	-0.152754	-0.152754	-12.3578	3.37725e-10	9.30729e-08	13.6222	-0.152754	1	2138953	F	I	C1orf86	5'UTR	shore	5'UTR-shore	chr1:2136808-2137351	TRUE	NA	high-CpG:2128813-2128814
cg27051318	0.155952	0.155952	12.3522	3.40216e-10	9.34209e-08	13.6147	0.155952	8	42623771	F	II	CHRNA6	TSS200	opensea	TSS200-opensea		NA	NA		rs56376656
cg03258665	-0.225614	-0.225614	-12.3498	3.41282e-10	9.35659e-08	13.6116	-0.225614	1	16472461	R	II	EPHA2	Body	shelf	Body-shelf	chr1:16475111-16475324	NA	TRUE
cg19136673	0.201863	0.201863	12.3457	3.4311e-10	9.36587e-08	13.6062	0.201863	6	32813337	F	II	PSMB8	TSS1500	shore	TSS1500-shore	chr6:32811494-32811839	NA	NA
cg14582917	-0.167921	-0.167921	-12.3444	3.43665e-10	9.36587e-08	13.6045	-0.167921	9	132262821	F	I		IGR	shelf	IGR-shelf	chr9:132258213-132259153	NA	NA
cg22708961	-0.157686	-0.157686	-12.3391	3.46067e-10	9.40285e-08	13.5975	-0.157686	1	2254245	R	I	MORN1	Body	island	Body-island	chr1:2253723-2254758	TRUE	TRUE
cg12535569	0.162523	0.162523	12.3389	3.46167e-10	9.40285e-08	13.5972	0.162523	11	67205291	F	II	PTPRCAP	TSS200	shore	TSS200-shore	chr11:67203319-67203662	NA	NA
cg24590430	-0.228358	-0.228358	-12.3272	3.51484e-10	9.49402e-08	13.5817	-0.228358	10	99097076	F	II		IGR	shelf	IGR-shelf	chr10:99093406-99094955	NA	NA
cg26295435	-0.246187	-0.246187	-12.3246	3.52707e-10	9.51966e-08	13.5782	-0.246187	16	67682065	R	II	RLTPR	Body	island	Body-island	chr16:67681975-67683924	NA	NA
cg03286535	-0.192063	-0.192063	-12.3207	3.54476e-10	9.53539e-08	13.5731	-0.192063	15	90649835	F	II		IGR	shelf	IGR-shelf	chr15:90644998-90646164	TRUE	NA
cg14939821	0.274925	0.274925	12.317	3.56209e-10	9.55484e-08	13.5682	0.274925	10	128947230	F	II	DOCK1	Body	opensea	Body-opensea		TRUE	TRUE
cg18126557	-0.26108	-0.26108	-12.3042	3.62234e-10	9.64484e-08	13.5512	-0.26108	1	247611842	F	II	NLRP3	3'UTR	shelf	3'UTR-shelf	chr1:247614695-247614944	TRUE	NA
cg06422039	-0.177925	-0.177925	-12.2969	3.65718e-10	9.69802e-08	13.5415	-0.177925	16	1128698	F	I	SSTR5	TSS200	island	TSS200-island	chr16:1128223-1130394	NA	NA		rs35454254
cg26427090	0.192238	0.192238	12.2956	3.66321e-10	9.69885e-08	13.5399	0.192238	22	18217141	F	II	BID	3'UTR	opensea	3'UTR-opensea		NA	TRUE
cg23079252	-0.155179	-0.155179	-12.279	3.74368e-10	9.84445e-08	13.5178	-0.155179	6	30095199	R	I		IGR	island	IGR-island	chr6:30095173-30095610	NA	NA
cg01717376	-0.168153	-0.168153	-12.2763	3.75687e-10	9.87166e-08	13.5143	-0.168153	2	219574845	F	II	TTLL4	TSS1500	shore	TSS1500-shore	chr2:219575448-219576080	NA	NA
cg22977317	0.167672	0.167672	12.2556	3.86053e-10	1.00153e-07	13.4867	0.167672	6	2842550	R	II	SERPINB1	TSS1500	shore	TSS1500-shore	chr6:2841810-2842273	NA	NA
cg08407014	-0.265425	-0.265425	-12.2532	3.87279e-10	1.0027e-07	13.4835	-0.265425	19	2541104	R	I	GNG7	5'UTR	island	5'UTR-island	chr19:2540906-2541138	NA	NA
cg18456621	-0.210597	-0.210597	-12.2428	3.92565e-10	1.01238e-07	13.4698	-0.210597	17	80297270	R	II		IGR	opensea	IGR-opensea		TRUE	TRUE
cg07592723	0.187512	0.187512	12.236	3.96112e-10	1.01926e-07	13.4606	0.187512	16	55365146	R	II		IGR	island	IGR-island	chr16:55364823-55365483	NA	NA
cg13829089	-0.160996	-0.160996	-12.2352	3.96529e-10	1.01958e-07	13.4596	-0.160996	17	7460690	F	I	TNFSF13	TSS1500	shelf	TSS1500-shelf	chr17:7464666-7465823	NA	NA
cg25083933	0.182259	0.182259	12.2291	3.99719e-10	1.02504e-07	13.4515	0.182259	12	6250313	R	I		IGR	opensea	IGR-opensea		NA	TRUE
cg15194531	-0.204518	-0.204518	-12.2181	4.05563e-10	1.0322e-07	13.4368	-0.204518	17	43318900	F	I	FMNL1	Body	island	Body-island	chr17:43318429-43319243	TRUE	NA		rs4792898
cg06181286	0.187178	0.187178	12.214	4.07735e-10	1.03538e-07	13.4313	0.187178	3	27064121	F	II		IGR	opensea	IGR-opensea		NA	TRUE
cg04184716	0.341414	0.341414	12.2105	4.09612e-10	1.03664e-07	13.4267	0.341414	14	75084887	R	II		IGR	opensea	IGR-opensea		NA	TRUE
cg00216138	0.201002	0.201002	12.202	4.14199e-10	1.04114e-07	13.4154	0.201002	15	37171175	R	II	LOC145845	Body	shore	Body-shore	chr15:37172473-37173018	NA	TRUE
cg13313598	-0.242953	-0.242953	-12.2005	4.15039e-10	1.04117e-07	13.4134	-0.242953	6	136672985	R	II	MAP7	Body	opensea	Body-opensea		NA	TRUE
cg19170881	-0.216276	-0.216276	-12.2004	4.15108e-10	1.04117e-07	13.4132	-0.216276	7	101129980	R	I	EMID2	Body	opensea	Body-opensea		NA	TRUE
cg26214645	-0.241162	-0.241162	-12.1931	4.19098e-10	1.04677e-07	13.4035	-0.241162	17	80292081	R	II	SECTM1	TSS200	island	TSS200-island	chr17:80291020-80292394	NA	NA
cg03160145	0.153936	0.153936	12.1864	4.22855e-10	1.0494e-07	13.3944	0.153936	18	56937906	F	II	RAX	Body	shore	Body-shore	chr18:56939624-56941540	NA	NA
cg17254383	-0.210192	-0.210192	-12.1856	4.23281e-10	1.0494e-07	13.3934	-0.210192	17	53363128	R	II	HLF	Body	opensea	Body-opensea		NA	TRUE
cg20780302	-0.175466	-0.175466	-12.1856	4.23303e-10	1.0494e-07	13.3934	-0.175466	17	80062106	R	I	CCDC57	Body	shelf	Body-shelf	chr17:80058665-80058884	TRUE	NA
cg23848471	-0.163799	-0.163799	-12.1827	4.24901e-10	1.05057e-07	13.3896	-0.163799	4	1166905	R	II	LOC100130872-SPON2	Body	shore	Body-shore	chr4:1164515-1166582	TRUE	TRUE
cg07135303	-0.211054	-0.211054	-12.1771	4.2806e-10	1.0518e-07	13.382	-0.211054	12	53645202	F	II	MFSD5	TSS200	shore	TSS200-shore	chr12:53645719-53646071	NA	NA
cg14606321	-0.269122	-0.269122	-12.177	4.28122e-10	1.0518e-07	13.3819	-0.269122	9	131397851	R	II	WDR34	Body	opensea	Body-opensea		NA	TRUE
cg14892570	-0.161845	-0.161845	-12.1753	4.29065e-10	1.05194e-07	13.3797	-0.161845	19	15559628	R	II	MIR1470	TSS1500	opensea	TSS1500-opensea		NA	NA
cg02756056	0.20674	0.20674	12.1721	4.309e-10	1.05268e-07	13.3753	0.20674	6	32813582	F	II	TAP1	Body	shore	Body-shore	chr6:32811494-32811839	NA	NA
cg14204433	-0.154805	-0.154805	-12.169	4.32632e-10	1.05414e-07	13.3713	-0.154805	1	7844775	F	I	PER3	5'UTR	island	5'UTR-island	chr1:7843915-7845104	NA	NA
cg17754782	0.190846	0.190846	12.163	4.36096e-10	1.06016e-07	13.3632	0.190846	17	72576122	R	II	CD300LD	3'UTR	opensea	3'UTR-opensea		NA	NA
cg08420923	-0.206123	-0.206123	-12.1586	4.38621e-10	1.06406e-07	13.3573	-0.206123	16	89436447	F	II	ANKRD11	5'UTR	shelf	5'UTR-shelf	chr16:89438503-89438850	TRUE	TRUE		rs80118634
cg25338707	0.185903	0.185903	12.1536	4.41552e-10	1.06737e-07	13.3506	0.185903	11	63973846	F	II	FERMT3	TSS1500	shore	TSS1500-shore	chr11:63974829-63975048	NA	NA
cg14644204	0.184403	0.184403	12.1498	4.43742e-10	1.06838e-07	13.3456	0.184403	12	123518833	F	I	PITPNM2	Body	opensea	Body-opensea		NA	NA		rs641760
cg11891735	-0.174243	-0.174243	-12.1497	4.43813e-10	1.06838e-07	13.3454	-0.174243	19	3057562	R	I	AES	Body	shelf	Body-shelf	chr19:3061188-3061952	TRUE	NA
cg07100542	0.277061	0.277061	12.1488	4.44356e-10	1.06838e-07	13.3442	0.277061	1	17402079	R	II	PADI2	Body	opensea	Body-opensea		TRUE	NA	low-CpG:17274632-17274684
cg16124975	0.238514	0.238514	12.1433	4.47575e-10	1.07231e-07	13.3369	0.238514	17	79938941	F	II	ASPSCR1	Body	shelf	Body-shelf	chr17:79935137-79936051	NA	NA
cg00522451	0.182701	0.182701	12.1319	4.5439e-10	1.07873e-07	13.3215	0.182701	2	113464048	R	II		IGR	opensea	IGR-opensea		TRUE	NA
cg01874730	-0.230081	-0.230081	-12.128	4.56746e-10	1.07873e-07	13.3163	-0.230081	16	57406425	R	II	CX3CL1	1stExon	opensea	1stExon-opensea		TRUE	TRUE
cg04387396	0.217102	0.217102	12.1278	4.56888e-10	1.07873e-07	13.316	0.217102	10	72593165	F	II	SGPL1	Body	opensea	Body-opensea		NA	TRUE
cg01115857	-0.160529	-0.160529	-12.1269	4.57389e-10	1.07873e-07	13.3149	-0.160529	14	73695018	R	II		IGR	opensea	IGR-opensea		TRUE	TRUE
cg19878884	-0.173147	-0.173147	-12.1246	4.58799e-10	1.0794e-07	13.3118	-0.173147	11	64081631	F	II	ESRRA	Body	shelf	Body-shelf	chr11:64084646-64086057	NA	NA
cg09584521	0.19421	0.19421	12.1244	4.58914e-10	1.0794e-07	13.3115	0.19421	1	117112727	R	II	CD58	Body	shore	Body-shore	chr1:117112960-117113883	NA	NA
cg25067702	0.196067	0.196067	12.1118	4.66657e-10	1.09134e-07	13.2945	0.196067	17	70723227	F	II	SLC39A11	Body	opensea	Body-opensea		NA	NA
cg07354440	-0.25895	-0.25895	-12.1105	4.67446e-10	1.09134e-07	13.2928	-0.25895	1	161168889	F	II	NDUFS2	TSS1500	shelf	TSS1500-shelf	chr1:161171809-161172256	TRUE	NA
cg02218776	-0.228482	-0.228482	-12.1044	4.71231e-10	1.09353e-07	13.2847	-0.228482	2	100814213	R	II		IGR	opensea	IGR-opensea		NA	TRUE
cg26572452	0.18618	0.18618	12.1031	4.7207e-10	1.09364e-07	13.2829	0.18618	8	129115055	F	II		IGR	opensea	IGR-opensea		NA	TRUE
cg02189760	-0.293869	-0.293869	-12.1024	4.72523e-10	1.09364e-07	13.2819	-0.293869	19	49842655	R	II	CD37	Body	island	Body-island	chr19:49842654-49843628	NA	NA
cg21145245	0.16139	0.16139	12.087	4.82268e-10	1.10906e-07	13.2612	0.16139	5	150593684	R	II	CCDC69	Body	opensea	Body-opensea		TRUE	TRUE
cg03217587	0.157789	0.157789	12.0822	4.85298e-10	1.11431e-07	13.2548	0.157789	2	239403003	R	I		IGR	opensea	IGR-opensea		NA	NA
cg27461254	0.16591	0.16591	12.0734	4.9101e-10	1.12245e-07	13.243	0.16591	20	39135472	R	II		IGR	opensea	IGR-opensea		TRUE	NA
cg24539848	-0.208958	-0.208958	-12.0733	4.91105e-10	1.12245e-07	13.2428	-0.208958	2	241458974	F	II	ANKMY1	Body	shore	Body-shore	chr2:241459632-241460047	NA	TRUE
cg25095994	0.232366	0.232366	12.068	4.94552e-10	1.12728e-07	13.2357	0.232366	2	231191727	F	II	SP140L	TSS200	opensea	TSS200-opensea		TRUE	NA		rs2702273
cg14610335	-0.158833	-0.158833	-12.067	4.95251e-10	1.12728e-07	13.2343	-0.158833	9	117012651	F	II	COL27A1	Body	opensea	Body-opensea		TRUE	TRUE
cg22957360	-0.208913	-0.208913	-12.0666	4.95456e-10	1.12728e-07	13.2338	-0.208913	10	101282572	R	I		IGR	shore	IGR-shore	chr10:101282725-101282934	NA	NA
cg07972116	-0.166961	-0.166961	-12.0626	4.98153e-10	1.13039e-07	13.2283	-0.166961	1	2822822	F	I		IGR	opensea	IGR-opensea		NA	NA
cg15451250	-0.16146	-0.16146	-12.0593	5.00325e-10	1.13458e-07	13.2239	-0.16146	4	6955660	R	II	TBC1D14	Body	opensea	Body-opensea		TRUE	TRUE
cg17554647	-0.208783	-0.208783	-12.0578	5.01323e-10	1.13536e-07	13.2219	-0.208783	3	12986097	F	II	IQSEC1	Body	opensea	Body-opensea		NA	TRUE			rs60662034
cg07168142	-0.163165	-0.163165	-12.0559	5.02572e-10	1.13648e-07	13.2194	-0.163165	17	40274740	R	I	HSPB9	TSS200	island	TSS200-island	chr17:40274523-40275360	TRUE	NA
cg00142670	-0.171609	-0.171609	-12.0516	5.05446e-10	1.13876e-07	13.2136	-0.171609	6	43478496	F	I	C6orf154	TSS200	island	TSS200-island	chr6:43477221-43478553	NA	NA
cg19828220	-0.170798	-0.170798	-12.0455	5.09606e-10	1.14739e-07	13.2053	-0.170798	17	46682413	R	I	LOC404266	Body	shelf	Body-shelf	chr17:46685244-46685449	TRUE	NA
cg22507723	-0.179406	-0.179406	-12.0413	5.12454e-10	1.15082e-07	13.1996	-0.179406	12	58131768	R	I	AGAP2	1stExon	island	1stExon-island	chr12:58130870-58132047	NA	NA
cg27177841	-0.183321	-0.183321	-12.0366	5.15683e-10	1.15651e-07	13.1933	-0.183321	1	213125950	F	I	VASH2	Body	shore	Body-shore	chr1:213123647-213125092	NA	TRUE
cg24765079	-0.244959	-0.244959	-12.0232	5.24937e-10	1.16723e-07	13.1752	-0.244959	16	68772430	F	II	CDH1	Body	shore	Body-shore	chr16:68771034-68772344	NA	NA
cg16668176	-0.212659	-0.212659	-12.0187	5.28123e-10	1.17053e-07	13.1691	-0.212659	19	5308893	R	II	PTPRS	5'UTR	opensea	5'UTR-opensea		TRUE	TRUE
cg22763593	-0.17957	-0.17957	-12.0179	5.28637e-10	1.17053e-07	13.1681	-0.17957	2	135125439	F	II	MGAT5	Body	opensea	Body-opensea		NA	TRUE		rs11888476	rs78870007
cg14776738	-0.223295	-0.223295	-12.0139	5.31512e-10	1.17316e-07	13.1626	-0.223295	19	6476756	R	II	DENND1C	Body	island	Body-island	chr19:6476682-6477127	TRUE	NA
cg11372436	-0.160091	-0.160091	-12.0026	5.39589e-10	1.18277e-07	13.1473	-0.160091	4	24797007	R	I	SOD3	TSS200	opensea	TSS200-opensea		TRUE	TRUE
cg09024228	-0.202926	-0.202926	-12.0025	5.39609e-10	1.18277e-07	13.1473	-0.202926	1	116707400	F	II		IGR	shelf	IGR-shelf	chr1:116710157-116710546	NA	NA
cg17531288	-0.167142	-0.167142	-11.9987	5.42386e-10	1.18442e-07	13.1421	-0.167142	2	11482819	R	II	ROCK2	Body	shore	Body-shore	chr2:11483959-11485553	NA	NA
cg13469457	-0.166315	-0.166315	-11.9986	5.42475e-10	1.18442e-07	13.1419	-0.166315	9	110501986	R	I		IGR	opensea	IGR-opensea		NA	TRUE
cg18973247	0.250088	0.250088	11.9979	5.42938e-10	1.18442e-07	13.141	0.250088	1	27070873	R	II	ARID1A	Body	opensea	Body-opensea		TRUE	TRUE			rs77216962
cg12647302	-0.172324	-0.172324	-11.9942	5.45623e-10	1.18782e-07	13.136	-0.172324	1	17201791	F	I		IGR	shore	IGR-shore	chr1:17198626-17200049	NA	NA
cg25004193	-0.199317	-0.199317	-11.9933	5.46334e-10	1.18851e-07	13.1347	-0.199317	2	174889675	R	II		IGR	shore	IGR-shore	chr2:174890243-174890814	NA	TRUE
cg27181142	-0.196475	-0.196475	-11.9926	5.46794e-10	1.18877e-07	13.1339	-0.196475	19	46270322	R	I	SIX5	Body	island	Body-island	chr19:46270162-46270420	NA	NA
cg09248380	-0.18634	-0.18634	-11.9915	5.47651e-10	1.18989e-07	13.1323	-0.18634	4	111397190	F	II	ENPEP	TSS200	shore	TSS200-shore	chr4:111397677-111398089	NA	NA		rs3756249
cg06759518	-0.168643	-0.168643	-11.9895	5.49057e-10	1.19137e-07	13.1297	-0.168643	3	72496799	R	II	RYBP	TSS1500	island	TSS1500-island	chr3:72495853-72496852	NA	NA
cg05141014	-0.186271	-0.186271	-11.9843	5.52933e-10	1.19688e-07	13.1225	-0.186271	5	59784203	F	I	PART1	Body	opensea	Body-opensea		NA	NA		rs79031200
cg10857905	-0.154395	-0.154395	-11.9587	5.722e-10	1.22215e-07	13.0878	-0.154395	10	80026963	F	II		IGR	opensea	IGR-opensea		NA	NA
cg09427311	-0.153825	-0.153825	-11.9555	5.74615e-10	1.22475e-07	13.0835	-0.153825	9	129885730	R	II	ANGPTL2	TSS1500	opensea	TSS1500-opensea		NA	TRUE
cg00681462	0.191371	0.191371	11.9518	5.77443e-10	1.22701e-07	13.0785	0.191371	14	75800724	R	I		IGR	opensea	IGR-opensea		NA	TRUE
cg27143326	-0.21697	-0.21697	-11.9481	5.80325e-10	1.23163e-07	13.0735	-0.21697	3	58227354	F	II	ABHD6	5'UTR	shelf	5'UTR-shelf	chr3:58223101-58224364	NA	NA
cg11339964	0.155142	0.155142	11.943	5.84308e-10	1.23556e-07	13.0666	0.155142	5	15645642	R	II	FBXL7	Body	opensea	Body-opensea		NA	TRUE
cg14858784	-0.236502	-0.236502	-11.9394	5.87166e-10	1.2389e-07	13.0616	-0.236502	12	123579358	R	II	PITPNM2	5'UTR	opensea	5'UTR-opensea		TRUE	TRUE
cg16209517	-0.229362	-0.229362	-11.937	5.89069e-10	1.24034e-07	13.0583	-0.229362	14	77577612	F	II	KIAA1737	Body	opensea	Body-opensea		NA	TRUE
cg05614072	0.159678	0.159678	11.9333	5.9197e-10	1.24397e-07	13.0533	0.159678	2	30489411	R	II		IGR	opensea	IGR-opensea		NA	TRUE			rs72787721
cg03606646	0.178043	0.178043	11.9237	5.99683e-10	1.25182e-07	13.0402	0.178043	6	13428588	R	II	GFOD1	Body	opensea	Body-opensea		NA	TRUE
cg20827128	0.171313	0.171313	11.9218	6.01142e-10	1.25362e-07	13.0377	0.171313	6	13274284	R	II	PHACTR1	Body	opensea	Body-opensea		NA	NA
cg26002218	-0.163983	-0.163983	-11.9155	6.06276e-10	1.25984e-07	13.0291	-0.163983	14	103986227	F	II	CKB	Body	shore	Body-shore	chr14:103987063-103989796	NA	NA		rs34356817
cg26069068	-0.227234	-0.227234	-11.9155	6.06302e-10	1.25984e-07	13.0291	-0.227234	8	125741265	F	II	MTSS1	TSS1500	island	TSS1500-island	chr8:125739685-125741266	TRUE	NA
cg16017420	0.179679	0.179679	11.9118	6.09295e-10	1.2638e-07	13.0241	0.179679	12	1642879	F	II		IGR	shelf	IGR-shelf	chr12:1639033-1640750	NA	NA		rs78593423
cg24497819	0.157843	0.157843	11.9077	6.1269e-10	1.26795e-07	13.0184	0.157843	12	109027683	F	II	SELPLG	TSS200	opensea	TSS200-opensea		NA	NA		rs36232469
cg00510320	-0.223939	-0.223939	-11.9051	6.14777e-10	1.26836e-07	13.015	-0.223939	16	67686943	R	II	RLTPR	Body	island	Body-island	chr16:67686860-67687674	NA	NA
cg05304729	0.154675	0.154675	11.9033	6.16288e-10	1.26921e-07	13.0125	0.154675	1	158800024	R	II	MNDA	TSS1500	opensea	TSS1500-opensea		NA	NA
cg22792176	-0.162847	-0.162847	-11.9021	6.17248e-10	1.26969e-07	13.0109	-0.162847	10	130274452	R	I		IGR	opensea	IGR-opensea		NA	NA
cg06114334	0.178204	0.178204	11.9003	6.18749e-10	1.26995e-07	13.0085	0.178204	7	154997361	F	II		IGR	opensea	IGR-opensea		TRUE	TRUE
cg10850215	-0.186615	-0.186615	-11.8952	6.23034e-10	1.27555e-07	13.0015	-0.186615	6	33048469	F	I	HLA-DPB1	Body	island	Body-island	chr6:33048416-33048814	NA	TRUE		rs41555313	rs41540313
cg06330735	-0.225182	-0.225182	-11.8898	6.27598e-10	1.28037e-07	12.9941	-0.225182	16	85319871	F	II		IGR	shore	IGR-shore	chr16:85320574-85320775	TRUE	NA
cg13901675	-0.203958	-0.203958	-11.8889	6.28341e-10	1.28058e-07	12.9929	-0.203958	9	109460023	R	I		IGR	opensea	IGR-opensea		NA	TRUE
cg00561322	-0.235313	-0.235313	-11.8843	6.3224e-10	1.28456e-07	12.9866	-0.235313	11	111606373	R	II	PPP2R1B	Body	opensea	Body-opensea		TRUE	TRUE
cg16728539	0.204344	0.204344	11.8817	6.34426e-10	1.28596e-07	12.9831	0.204344	12	2451169	F	II	CACNA1C	Body	opensea	Body-opensea		NA	TRUE
cg03168947	-0.166477	-0.166477	-11.8817	6.3448e-10	1.28596e-07	12.983	-0.166477	3	42201649	F	II	TRAK1	Body	opensea	Body-opensea		TRUE	TRUE
cg20981219	-0.21527	-0.21527	-11.8808	6.35208e-10	1.28596e-07	12.9818	-0.21527	14	77385200	R	II		IGR	opensea	IGR-opensea		NA	TRUE
cg15999590	-0.161394	-0.161394	-11.8728	6.42086e-10	1.29548e-07	12.9709	-0.161394	17	40718810	F	II	MLX	TSS1500	island	TSS1500-island	chr17:40718686-40719633	NA	NA
cg11219400	0.248059	0.248059	11.8638	6.4996e-10	1.30757e-07	12.9585	0.248059	3	36949966	F	II	TRANK1	Body	opensea	Body-opensea		TRUE	NA	low-CpG:36924951-36925067
cg14688662	-0.182595	-0.182595	-11.86	6.53236e-10	1.30969e-07	12.9534	-0.182595	7	1688174	F	II		IGR	shore	IGR-shore	chr7:1686716-1687008	TRUE	NA
cg26572361	-0.171176	-0.171176	-11.86	6.53272e-10	1.30969e-07	12.9534	-0.171176	10	88294045	F	II		IGR	shore	IGR-shore	chr10:88295205-88295592	NA	TRUE
cg25990402	0.174581	0.174581	11.8579	6.55097e-10	1.31151e-07	12.9505	0.174581	6	41302256	F	II	NCR2	TSS1500	opensea	TSS1500-opensea		NA	NA		rs16894604
cg13318787	0.157277	0.157277	11.8536	6.58881e-10	1.31667e-07	12.9447	0.157277	5	50262177	F	II		IGR	shelf	IGR-shelf	chr5:50265085-50265737	NA	NA
cg03111114	-0.210562	-0.210562	-11.8535	6.59026e-10	1.31667e-07	12.9445	-0.210562	5	149886185	R	II	NDST1	TSS1500	opensea	TSS1500-opensea		NA	NA
cg20375836	-0.171249	-0.171249	-11.85	6.62132e-10	1.31908e-07	12.9397	-0.171249	13	99135543	R	I	STK24	Body	opensea	Body-opensea		NA	NA
cg08261871	0.191131	0.191131	11.8475	6.64349e-10	1.32199e-07	12.9363	0.191131	11	1680929	R	II	HCCA2	Body	opensea	Body-opensea		NA	NA
cg26951839	-0.213062	-0.213062	-11.8455	6.66169e-10	1.32453e-07	12.9335	-0.213062	5	77801011	F	II	LHFPL2	Body	opensea	Body-opensea		TRUE	TRUE
cg21571658	0.173465	0.173465	11.8448	6.6677e-10	1.32453e-07	12.9326	0.173465	15	70785399	F	II		IGR	opensea	IGR-opensea		TRUE	NA
cg11511175	-0.230774	-0.230774	-11.8423	6.68999e-10	1.32755e-07	12.9292	-0.230774	12	58119979	R	II	AGAP2	3'UTR	island	3'UTR-island	chr12:58119909-58121551	NA	NA
cg10869531	-0.234071	-0.234071	-11.8379	6.72994e-10	1.33081e-07	12.9232	-0.234071	4	2808489	F	II	SH3BP2	5'UTR	opensea	5'UTR-opensea		NA	TRUE
cg23097878	-0.230495	-0.230495	-11.8302	6.80006e-10	1.33865e-07	12.9127	-0.230495	11	45879730	R	II	CRY2	Body	opensea	Body-opensea		TRUE	TRUE
cg08411235	-0.239055	-0.239055	-11.8265	6.83411e-10	1.33986e-07	12.9076	-0.239055	11	35297026	F	II	SLC1A2	Body	opensea	Body-opensea		NA	TRUE
cg06389444	-0.152327	-0.152327	-11.8217	6.87926e-10	1.34482e-07	12.9009	-0.152327	17	77474192	F	I	HRNBP3	5'UTR	opensea	5'UTR-opensea		NA	NA		rs4789899
cg26967305	0.179434	0.179434	11.8188	6.90634e-10	1.3473e-07	12.8969	0.179434	22	29563734	R	II	KREMEN1	3'UTR	opensea	3'UTR-opensea		NA	NA
cg04696274	-0.204567	-0.204567	-11.8169	6.92359e-10	1.34915e-07	12.8944	-0.204567	20	43977531	F	I	SDC4	TSS1500	shore	TSS1500-shore	chr20:43976533-43977242	NA	NA		rs75603504
cg03907390	0.185887	0.185887	11.813	6.96048e-10	1.35375e-07	12.889	0.185887	10	121066392	F	II	GRK5	Body	opensea	Body-opensea		TRUE	TRUE
cg07226201	-0.181513	-0.181513	-11.8128	6.96241e-10	1.35375e-07	12.8887	-0.181513	22	27834629	F	II		IGR	island	IGR-island	chr22:27834425-27834630	NA	NA
cg23503775	0.177376	0.177376	11.8077	7.01e-10	1.36065e-07	12.8818	0.177376	6	108145601	R	II	SCML4	TSS200	opensea	TSS200-opensea		NA	NA
cg16144864	-0.224798	-0.224798	-11.8044	7.04122e-10	1.36518e-07	12.8773	-0.224798	1	177244231	R	II	FAM5B	Body	opensea	Body-opensea		NA	TRUE			rs79756902
cg09502865	-0.184199	-0.184199	-11.8039	7.04667e-10	1.36548e-07	12.8765	-0.184199	16	88600155	R	II	ZFPM1	Body	island	Body-island	chr16:88599610-88601530	NA	NA
cg19675731	0.159446	0.159446	11.7947	7.13456e-10	1.37561e-07	12.8639	0.159446	1	202129192	F	II	PTPN7	TSS200	opensea	TSS200-opensea		NA	NA			rs73085637
cg02532700	0.25381	0.25381	11.7899	7.18069e-10	1.38144e-07	12.8574	0.25381	22	37257404	F	II	NCF4	Body	opensea	Body-opensea		NA	NA
cg26307871	-0.221951	-0.221951	-11.7881	7.19851e-10	1.38337e-07	12.8549	-0.221951	17	8279229	R	II		IGR	shore	IGR-shore	chr17:8279753-8280109	NA	NA			rs73973103
cg19522050	-0.178549	-0.178549	-11.7873	7.20601e-10	1.38337e-07	12.8538	-0.178549	10	101281275	F	I		IGR	island	IGR-island	chr10:101281181-101282116	NA	TRUE
cg04844987	0.162221	0.162221	11.7747	7.33018e-10	1.40012e-07	12.8365	0.162221	10	114136053	F	II	ACSL5	5'UTR	opensea	5'UTR-opensea		NA	TRUE	low-CpG:114125830-114126134
cg07882648	-0.187654	-0.187654	-11.774	7.33748e-10	1.40075e-07	12.8355	-0.187654	20	62153067	R	II	PPDPF	Body	island	Body-island	chr20:62153066-62153270	NA	NA
cg07371337	-0.180836	-0.180836	-11.7581	7.4976e-10	1.42354e-07	12.8136	-0.180836	1	22599443	R	II		IGR	opensea	IGR-opensea		NA	TRUE
cg10825530	0.206938	0.206938	11.7566	7.51251e-10	1.42477e-07	12.8115	0.206938	11	16023708	R	II	SOX6	Body	opensea	Body-opensea		TRUE	TRUE
cg13833437	-0.172296	-0.172296	-11.754	7.53937e-10	1.42909e-07	12.8079	-0.172296	2	27531236	R	II	UCN	TSS200	island	TSS200-island	chr2:27529083-27531465	TRUE	NA
cg11323848	-0.174983	-0.174983	-11.7517	7.56247e-10	1.43113e-07	12.8048	-0.174983	12	111515087	R	II	CUX2	Body	opensea	Body-opensea		NA	TRUE
cg25555059	-0.155498	-0.155498	-11.74	7.68391e-10	1.44545e-07	12.7886	-0.155498	5	128301488	R	II	SLC27A6	5'UTR	shore	5'UTR-shore	chr5:128300800-128301329	TRUE	NA
cg17418085	0.224596	0.224596	11.7385	7.69942e-10	1.4468e-07	12.7866	0.224596	1	31229122	R	II	LAPTM5	Body	opensea	Body-opensea		NA	TRUE
cg07264048	-0.253804	-0.253804	-11.7358	7.72718e-10	1.45045e-07	12.7829	-0.253804	6	10556326	F	II	GCNT2	5'UTR	opensea	5'UTR-opensea		NA	TRUE		rs56406435	rs55775119
cg25451194	-0.211856	-0.211856	-11.732	7.76718e-10	1.4556e-07	12.7777	-0.211856	2	61407414	R	II	AHSA2	5'UTR	shelf	5'UTR-shelf	chr2:61404048-61405361	NA	NA			rs72884970
cg03234777	0.151333	0.151333	11.7297	7.79145e-10	1.45779e-07	12.7745	0.151333	11	118095544	R	II	AMICA1	5'UTR	opensea	5'UTR-opensea		NA	NA
cg16577356	0.224233	0.224233	11.7196	7.89941e-10	1.4693e-07	12.7606	0.224233	6	53600006	R	II		IGR	opensea	IGR-opensea		NA	TRUE
cg11119760	-0.250823	-0.250823	-11.7169	7.92896e-10	1.47229e-07	12.7568	-0.250823	12	1327264	R	II	ERC1	Body	opensea	Body-opensea		NA	TRUE
cg08584759	-0.159325	-0.159325	-11.7129	7.972e-10	1.47723e-07	12.7513	-0.159325	10	11912126	F	I	C10orf47	Body	island	Body-island	chr10:11911554-11912432	NA	NA		rs17851505
cg15661536	-0.169344	-0.169344	-11.7085	8.01989e-10	1.48146e-07	12.7452	-0.169344	17	75317185	F	II	2009-09-01	5'UTR	opensea	5'UTR-opensea		NA	NA		rs78001615	rs76644469
cg04889800	0.159168	0.159168	11.7073	8.03336e-10	1.48231e-07	12.7435	0.159168	1	16163555	R	I	FLJ37453	Body	shore	Body-shore	chr1:16163752-16164123	NA	NA
cg08144358	-0.154751	-0.154751	-11.6999	8.11395e-10	1.49135e-07	12.7334	-0.154751	7	156889781	F	I		IGR	opensea	IGR-opensea		NA	NA		rs80181688
cg26161708	-0.220686	-0.220686	-11.6954	8.16414e-10	1.49375e-07	12.7271	-0.220686	20	17595448	F	I	RRBP1	Body	island	Body-island	chr20:17595271-17595483	NA	NA		rs2229887
cg23521140	0.150899	0.150899	11.695	8.16837e-10	1.49375e-07	12.7266	0.150899	2	37617601	F	I		IGR	opensea	IGR-opensea		TRUE	TRUE
cg08636638	-0.192791	-0.192791	-11.6906	8.21729e-10	1.50032e-07	12.7205	-0.192791	5	112040374	R	II		IGR	shelf	IGR-shelf	chr5:112043079-112043917	NA	NA
cg00668150	-0.209125	-0.209125	-11.69	8.22475e-10	1.5009e-07	12.7196	-0.209125	17	2615720	F	I	KIAA0664	TSS1500	shore	TSS1500-shore	chr17:2614320-2615630	NA	NA		rs9916715
cg24664470	-0.183544	-0.183544	-11.6865	8.26378e-10	1.50723e-07	12.7148	-0.183544	2	208976933	R	I		IGR	island	IGR-island	chr2:208976900-208977396	NA	NA
cg13170031	0.175673	0.175673	11.6845	8.28616e-10	1.50736e-07	12.712	0.175673	14	92963020	R	II		IGR	opensea	IGR-opensea		NA	TRUE
cg06655414	-0.160395	-0.160395	-11.6838	8.2937e-10	1.50794e-07	12.7111	-0.160395	19	17942272	R	II	JAK3	Body	island	Body-island	chr19:17942061-17942567	NA	NA
cg08227583	-0.17517	-0.17517	-11.681	8.32585e-10	1.5122e-07	12.7072	-0.17517	11	2118566	F	I		IGR	opensea	IGR-opensea		TRUE	TRUE
cg10459017	0.155625	0.155625	11.673	8.41751e-10	1.52241e-07	12.6961	0.155625	6	36737623	R	II	CPNE5	Body	opensea	Body-opensea		NA	TRUE
cg07197059	-0.231465	-0.231465	-11.6721	8.42796e-10	1.52279e-07	12.6948	-0.231465	14	23836012	R	II	EFS	TSS1500	shore	TSS1500-shore	chr14:23834435-23835947	NA	NA
cg18856296	-0.174356	-0.174356	-11.6611	8.55536e-10	1.53544e-07	12.6796	-0.174356	11	60609242	R	II	CCDC86	TSS200	shore	TSS200-shore	chr11:60609392-60609786	NA	NA
cg03814063	-0.197143	-0.197143	-11.655	8.62646e-10	1.5458e-07	12.6712	-0.197143	22	50025915	R	II	C22orf34	Body	island	Body-island	chr22:50025085-50026415	NA	TRUE
cg03783110	-0.176293	-0.176293	-11.6448	8.74703e-10	1.55857e-07	12.6571	-0.176293	17	1463739	F	I	PITPNA	Body	shore	Body-shore	chr17:1465159-1466312	NA	TRUE
cg26413855	-0.231204	-0.231204	-11.6355	8.85952e-10	1.57378e-07	12.6441	-0.231204	6	30796199	F	II		IGR	opensea	IGR-opensea		TRUE	TRUE			rs78402190
cg01383082	-0.207181	-0.207181	-11.6342	8.87574e-10	1.57585e-07	12.6422	-0.207181	8	11323474	F	II	FAM167A	5'UTR	shore	5'UTR-shore	chr8:11323779-11324697	NA	NA			rs76425323
cg24103651	0.170587	0.170587	11.6337	8.88144e-10	1.57601e-07	12.6416	0.170587	10	113987401	F	II		IGR	opensea	IGR-opensea		NA	NA	low-CpG:113977362-113977430
cg03894068	-0.16917	-0.16917	-11.63	8.92685e-10	1.57677e-07	12.6364	-0.16917	20	19955537	R	II	RIN2	Body	island	Body-island	chr20:19955536-19956034	TRUE	NA
cg09386265	-0.159354	-0.159354	-11.6275	8.95701e-10	1.57932e-07	12.633	-0.159354	19	1313642	F	I		IGR	shore	IGR-shore	chr19:1312787-1313528	NA	TRUE		rs78592016
cg11599981	-0.23747	-0.23747	-11.6171	9.08501e-10	1.59589e-07	12.6186	-0.23747	19	6475902	R	II	DENND1C	Body	island	Body-island	chr19:6475222-6475998	TRUE	TRUE
cg02029665	-0.212788	-0.212788	-11.6161	9.09841e-10	1.59744e-07	12.6171	-0.212788	22	46441799	F	II	LOC100271722	TSS1500	shore	TSS1500-shore	chr22:46440393-46441019	NA	NA		rs12158719
cg25840926	-0.204438	-0.204438	-11.6109	9.16322e-10	1.60481e-07	12.6099	-0.204438	2	20647987	F	II	RHOB	1stExon	island	1stExon-island	chr2:20646428-20647988	NA	NA
cg11264392	-0.152137	-0.152137	-11.6096	9.17978e-10	1.60605e-07	12.608	-0.152137	19	15564092	R	I	RASAL3	Body	island	Body-island	chr19:15563869-15564223	NA	NA
cg07200616	-0.156828	-0.156828	-11.6078	9.20162e-10	1.60812e-07	12.6056	-0.156828	17	80964885	F	I	B3GNTL1	Body	shore	Body-shore	chr17:80960510-80963045	NA	NA			rs77061291
cg18750756	0.171626	0.171626	11.5994	9.30818e-10	1.62117e-07	12.5939	0.171626	17	4337231	R	II	SPNS3	1stExon	opensea	1stExon-opensea		NA	NA
cg21967545	0.156408	0.156408	11.5953	9.36097e-10	1.62525e-07	12.5882	0.156408	19	5838807	F	II	FUT6	1stExon	opensea	1stExon-opensea		NA	NA	low-CpG:5789722-5789859
cg00050692	0.188762	0.188762	11.5952	9.36175e-10	1.62525e-07	12.5881	0.188762	2	25524877	R	II	DNMT3A	Body	opensea	Body-opensea		TRUE	TRUE
cg13496596	-0.15543	-0.15543	-11.595	9.36435e-10	1.62525e-07	12.5878	-0.15543	9	137534945	R	II	COL5A1	Body	shore	Body-shore	chr9:137533359-137534397	NA	NA
cg11274940	-0.22849	-0.22849	-11.5876	9.46086e-10	1.6371e-07	12.5774	-0.22849	2	242499542	F	II	BOK	Body	shore	Body-shore	chr2:242498013-242499274	NA	NA
cg20430631	0.172354	0.172354	11.5781	9.58402e-10	1.64774e-07	12.5643	0.172354	11	76340765	R	II		IGR	opensea	IGR-opensea		NA	TRUE
cg08370178	-0.191734	-0.191734	-11.5728	9.655e-10	1.65571e-07	12.5568	-0.191734	5	43034043	R	II		IGR	shelf	IGR-shelf	chr5:43037259-43037520	NA	NA
cg20918682	-0.157207	-0.157207	-11.5686	9.70975e-10	1.6614e-07	12.551	-0.157207	20	6034694	R	II	LRRN4	TSS200	shore	TSS200-shore	chr20:6032675-6033517	TRUE	NA	low-CpG:5982617-5982695
cg05685741	-0.236957	-0.236957	-11.5659	9.74618e-10	1.66492e-07	12.5472	-0.236957	22	50022270	F	II	C22orf34	Body	shelf	Body-shelf	chr22:50025085-50026415	NA	NA
cg13973436	0.18136	0.18136	11.5606	9.81738e-10	1.6697e-07	12.5398	0.18136	16	67428898	F	I	ZDHHC1	Body	island	Body-island	chr16:67427284-67428950	NA	NA
cg15649702	-0.15786	-0.15786	-11.5524	9.92833e-10	1.68363e-07	12.5284	-0.15786	11	34177094	F	II	ABTB2	Body	opensea	Body-opensea		NA	TRUE
cg03654273	0.171302	0.171302	11.5513	9.94448e-10	1.68383e-07	12.5267	0.171302	1	19803932	R	II	CAPZB	Body	opensea	Body-opensea		NA	TRUE
cg18854004	0.192954	0.192954	11.5505	9.9555e-10	1.68383e-07	12.5256	0.192954	2	8444004	R	II		IGR	opensea	IGR-opensea		NA	TRUE
cg14703589	-0.155904	-0.155904	-11.55	9.96159e-10	1.68383e-07	12.525	-0.155904	22	31644558	R	I	LIMK2	1stExon	opensea	1stExon-opensea		TRUE	NA
cg21876918	0.205716	0.205716	11.5497	9.96643e-10	1.68383e-07	12.5245	0.205716	19	2085483	F	II	MOBKL2A	5'UTR	opensea	5'UTR-opensea		TRUE	NA	low-CpG:2036238-2036509	rs28697068
cg13172906	-0.161058	-0.161058	-11.5495	9.96827e-10	1.68383e-07	12.5243	-0.161058	8	143694295	R	I	ARC	1stExon	shore	1stExon-shore	chr8:143694430-143696166	NA	NA
cg00924265	-0.226044	-0.226044	-11.5447	1.00345e-09	1.69055e-07	12.5176	-0.226044	8	28258117	R	II		IGR	shore	IGR-shore	chr8:28259183-28259717	NA	NA		rs62502410
cg23251200	-0.181939	-0.181939	-11.5443	1.00401e-09	1.69055e-07	12.517	-0.181939	10	125835213	R	II		IGR	opensea	IGR-opensea		NA	TRUE
cg15341833	0.165769	0.165769	11.539	1.01139e-09	1.69828e-07	12.5096	0.165769	2	106776775	R	I	UXS1	Body	opensea	Body-opensea		NA	NA
cg15463966	0.190041	0.190041	11.5356	1.01606e-09	1.70225e-07	12.5049	0.190041	3	148446998	F	II	AGTR1	5'UTR	opensea	5'UTR-opensea		NA	NA		rs12695900
cg18758585	0.156166	0.156166	11.5326	1.02031e-09	1.7056e-07	12.5007	0.156166	1	235115601	F	I		IGR	opensea	IGR-opensea		NA	TRUE
cg15922246	-0.213421	-0.213421	-11.5325	1.02051e-09	1.7056e-07	12.5005	-0.213421	7	150778803	R	II	FASTK	TSS1500	island	TSS1500-island	chr7:150777607-150780879	NA	NA
cg25507767	-0.167487	-0.167487	-11.5297	1.02437e-09	1.70765e-07	12.4966	-0.167487	7	138483143	F	II	TMEM213	Body	opensea	Body-opensea		NA	TRUE
cg16121744	-0.181076	-0.181076	-11.5272	1.02794e-09	1.71136e-07	12.4931	-0.181076	21	46875149	F	II	COL18A1	TSS1500	shore	TSS1500-shore	chr21:46876168-46876752	TRUE	TRUE		rs34336421
cg07919145	-0.182019	-0.182019	-11.5267	1.02864e-09	1.71136e-07	12.4924	-0.182019	22	39780408	R	II	SYNGR1	3'UTR	shelf	3'UTR-shelf	chr22:39784354-39785104	NA	TRUE
cg03729092	-0.205102	-0.205102	-11.5254	1.03054e-09	1.71249e-07	12.4905	-0.205102	12	117029821	F	II		IGR	opensea	IGR-opensea		NA	TRUE		rs76062147
cg05695876	-0.227268	-0.227268	-11.5204	1.03762e-09	1.72014e-07	12.4836	-0.227268	1	201665422	R	II	NAV1	Body	opensea	Body-opensea		TRUE	TRUE
cg00674628	0.241155	0.241155	11.5124	1.04904e-09	1.73328e-07	12.4725	0.241155	14	102970251	F	II		IGR	shelf	IGR-shelf	chr14:102973317-102976666	NA	NA		rs11963
cg01571001	-0.189127	-0.189127	-11.5043	1.06086e-09	1.74327e-07	12.4611	-0.189127	3	128215433	R	I		IGR	island	IGR-island	chr3:128215212-128216905	TRUE	NA
cg08133629	-0.230536	-0.230536	-11.5042	1.06097e-09	1.74327e-07	12.461	-0.230536	3	134077032	R	II	AMOTL2	Body	shelf	Body-shelf	chr3:134080390-134080596	TRUE	TRUE
cg08610987	-0.214277	-0.214277	-11.5041	1.06124e-09	1.74327e-07	12.4607	-0.214277	1	157972005	F	II	KIRREL	Body	opensea	Body-opensea		NA	TRUE			rs79358698
cg20398399	0.184986	0.184986	11.5038	1.0616e-09	1.74327e-07	12.4604	0.184986	3	183273807	R	II	KLHL6	TSS1500	opensea	TSS1500-opensea		NA	NA
cg25982880	0.187055	0.187055	11.4991	1.06848e-09	1.75235e-07	12.4538	0.187055	19	4916593	R	I	UHRF1	Body	island	Body-island	chr19:4916560-4916784	NA	NA
cg18184769	-0.183625	-0.183625	-11.4965	1.07243e-09	1.75303e-07	12.45	-0.183625	1	12039714	F	II	MFN2	TSS1500	shore	TSS1500-shore	chr1:12040113-12040793	NA	NA
cg08610901	0.208523	0.208523	11.4941	1.07589e-09	1.75431e-07	12.4468	0.208523	7	3186766	F	I		IGR	opensea	IGR-opensea		NA	NA			rs77639791
cg10087754	-0.164324	-0.164324	-11.489	1.0836e-09	1.76228e-07	12.4395	-0.164324	7	2678263	R	I	TTYH3	Body	opensea	Body-opensea		TRUE	NA
cg11823624	-0.200021	-0.200021	-11.4809	1.09577e-09	1.7729e-07	12.4282	-0.200021	7	150778724	F	II	FASTK	TSS1500	island	TSS1500-island	chr7:150777607-150780879	NA	NA
cg25468516	0.164103	0.164103	11.4773	1.10119e-09	1.77755e-07	12.4232	0.164103	11	65408028	R	II	SIPA1	5'UTR	shore	5'UTR-shore	chr11:65408344-65408631	NA	NA		rs7101552	rs75473827
cg15468423	-0.166879	-0.166879	-11.4772	1.1014e-09	1.77755e-07	12.423	-0.166879	19	2700763	R	II	GNG7	5'UTR	shore	5'UTR-shore	chr19:2702532-2702987	NA	NA
cg19056418	0.164528	0.164528	11.4761	1.10303e-09	1.77814e-07	12.4215	0.164528	17	76127217	R	II	TMC8	5'UTR	shore	5'UTR-shore	chr17:76127521-76128406	NA	NA
cg08732300	-0.150546	-0.150546	-11.4747	1.1051e-09	1.78022e-07	12.4196	-0.150546	10	50506885	F	I	C10orf71	TSS1500	opensea	TSS1500-opensea		NA	TRUE
cg06267617	-0.27477	-0.27477	-11.4695	1.11316e-09	1.78576e-07	12.4122	-0.27477	1	172291727	R	II	DNM3	Body	opensea	Body-opensea		NA	TRUE
cg02590088	-0.221318	-0.221318	-11.4668	1.11737e-09	1.7892e-07	12.4083	-0.221318	2	47761452	R	II	KCNK12	Body	opensea	Body-opensea		TRUE	TRUE
cg27133224	0.170074	0.170074	11.4643	1.12123e-09	1.79456e-07	12.4048	0.170074	15	75138105	R	II	SCAMP2	Body	shelf	Body-shelf	chr15:75135186-75135905	NA	NA
cg25384897	0.194599	0.194599	11.4635	1.12243e-09	1.79565e-07	12.4037	0.194599	6	32813544	R	II	TAP1	Body	shore	Body-shore	chr6:32811494-32811839	NA	NA
cg24668061	-0.151337	-0.151337	-11.4584	1.13041e-09	1.80509e-07	12.3965	-0.151337	17	43318760	F	I	FMNL1	Body	island	Body-island	chr17:43318429-43319243	TRUE	TRUE		rs7218169
cg01746241	-0.163896	-0.163896	-11.4521	1.14021e-09	1.81574e-07	12.3878	-0.163896	9	34370835	R	II	KIAA1161	Body	island	Body-island	chr9:34370773-34372902	NA	TRUE
cg02326949	-0.223968	-0.223968	-11.4472	1.14806e-09	1.82456e-07	12.3808	-0.223968	8	126581837	R	II		IGR	opensea	IGR-opensea		TRUE	TRUE
cg03984375	-0.21058	-0.21058	-11.4447	1.15203e-09	1.82537e-07	12.3773	-0.21058	22	46484046	R	II	LOC400931	Body	shelf	Body-shelf	chr22:46481815-46482024	TRUE	TRUE
cg12847793	-0.176634	-0.176634	-11.4403	1.159e-09	1.83307e-07	12.3712	-0.176634	6	30852874	F	II	DDR1	5'UTR	shore	5'UTR-shore	chr6:30852102-30852676	NA	NA
cg04702314	-0.211651	-0.211651	-11.4339	1.16933e-09	1.84402e-07	12.3621	-0.211651	10	75873408	F	II	VCL	Body	opensea	Body-opensea		NA	TRUE			rs78400538
cg16857771	-0.188207	-0.188207	-11.4337	1.16963e-09	1.84402e-07	12.3619	-0.188207	7	56160409	R	II	PHKG1	5'UTR	opensea	5'UTR-opensea		TRUE	TRUE
cg24391854	0.185086	0.185086	11.4333	1.17033e-09	1.84428e-07	12.3613	0.185086	11	134254690	R	II	B3GAT1	Body	shore	Body-shore	chr11:134253449-134254151	NA	NA
cg11869193	0.213401	0.213401	11.4328	1.17116e-09	1.84475e-07	12.3606	0.213401	17	2839187	F	I	RAP1GAP2	Body	opensea	Body-opensea		NA	NA		rs2034101
cg24290574	0.196541	0.196541	11.4289	1.17754e-09	1.84844e-07	12.355	0.196541	3	148583152	R	II	CPA3	1stExon	opensea	1stExon-opensea		NA	NA
cg11859982	-0.242153	-0.242153	-11.4253	1.18337e-09	1.85557e-07	12.35	-0.242153	7	127907529	F	II		IGR	shelf	IGR-shelf	chr7:127910860-127911287	TRUE	TRUE
cg26714230	0.161739	0.161739	11.424	1.18555e-09	1.85732e-07	12.3481	0.161739	13	43566642	R	II	EPSTI1	TSS1500	shore	TSS1500-shore	chr13:43566074-43566508	NA	TRUE
cg21368479	-0.210939	-0.210939	-11.4187	1.19421e-09	1.86583e-07	12.3407	-0.210939	6	149415018	F	II		IGR	opensea	IGR-opensea		NA	TRUE		rs6901019
cg23934955	-0.160148	-0.160148	-11.4067	1.21426e-09	1.88698e-07	12.3238	-0.160148	8	145024939	R	I	PLEC1	5'UTR	island	5'UTR-island	chr8:145024449-145025179	NA	NA
cg27175112	-0.266285	-0.266285	-11.4049	1.21739e-09	1.89074e-07	12.3212	-0.266285	2	11515031	R	II		IGR	opensea	IGR-opensea		TRUE	NA
cg04402828	0.152214	0.152214	11.4047	1.21776e-09	1.89074e-07	12.3209	0.152214	1	15208649	R	II	KIAA1026	Body	opensea	Body-opensea		NA	NA
cg01789576	-0.187655	-0.187655	-11.4013	1.22342e-09	1.89614e-07	12.3162	-0.187655	1	228337311	F	I	GJC2	TSS1500	opensea	TSS1500-opensea		NA	NA
cg15660418	0.172766	0.172766	11.3981	1.22893e-09	1.90045e-07	12.3116	0.172766	12	54409257	F	II	HOXC4	TSS1500	shore	TSS1500-shore	chr12:54408426-54408713	NA	NA
cg04685228	0.172777	0.172777	11.394	1.23595e-09	1.9079e-07	12.3058	0.172777	5	172462626	F	II		IGR	opensea	IGR-opensea		NA	TRUE
cg04706627	0.171862	0.171862	11.3916	1.24013e-09	1.91266e-07	12.3024	0.171862	19	55836752	F	II	TMEM150B	TSS200	opensea	TSS200-opensea		NA	NA		rs11668040
cg11969213	-0.151469	-0.151469	-11.3896	1.24362e-09	1.91633e-07	12.2995	-0.151469	17	43324322	F	I	LOC100133991	TSS1500	shore	TSS1500-shore	chr17:43324689-43325729	NA	NA
cg02542218	-0.15485	-0.15485	-11.3869	1.24829e-09	1.92211e-07	12.2957	-0.15485	7	131630566	F	II		IGR	shore	IGR-shore	chr7:131630174-131630496	TRUE	NA
cg24397241	-0.216918	-0.216918	-11.3848	1.25192e-09	1.9239e-07	12.2928	-0.216918	3	11227410	F	II	HRH1	5'UTR	opensea	5'UTR-opensea		TRUE	TRUE		rs380855
cg04230029	0.163464	0.163464	11.3842	1.25295e-09	1.9239e-07	12.2919	0.163464	12	116526034	R	II	MED13L	Body	opensea	Body-opensea		NA	TRUE		rs73198035
cg09872392	-0.179665	-0.179665	-11.3798	1.26057e-09	1.93182e-07	12.2858	-0.179665	7	56161020	R	II	PHKG1	TSS1500	opensea	TSS1500-opensea		TRUE	NA
cg00048436	0.191908	0.191908	11.3767	1.26611e-09	1.93482e-07	12.2813	0.191908	5	32709071	F	II		IGR	shore	IGR-shore	chr5:32709910-32714450	NA	NA
cg07250916	0.185481	0.185481	11.3615	1.2932e-09	1.96658e-07	12.2598	0.185481	6	168939666	R	II	SMOC2	Body	shelf	Body-shelf	chr6:168936452-168936664	NA	NA
cg24927687	-0.203245	-0.203245	-11.3606	1.29482e-09	1.96732e-07	12.2585	-0.203245	1	6336519	F	II	ACOT7	Body	shelf	Body-shelf	chr1:6339948-6340268	TRUE	TRUE		rs3789508
cg12467226	0.157695	0.157695	11.3503	1.31355e-09	1.98359e-07	12.2439	0.157695	3	13694484	F	II	LOC285375	Body	shelf	Body-shelf	chr3:13696627-13697127	NA	NA		rs61540353
cg02382109	-0.175722	-0.175722	-11.35	1.31405e-09	1.98359e-07	12.2435	-0.175722	8	22785456	R	II	PEBP4	TSS200	opensea	TSS200-opensea		NA	NA
cg08639948	-0.153539	-0.153539	-11.3489	1.31596e-09	1.9847e-07	12.2421	-0.153539	1	36591237	R	I		IGR	shore	IGR-shore	chr1:36590761-36591121	TRUE	NA
cg13026795	0.216067	0.216067	11.3484	1.31689e-09	1.98525e-07	12.2413	0.216067	3	16379963	R	II	RFTN1	Body	opensea	Body-opensea		NA	TRUE
cg15852446	-0.205521	-0.205521	-11.3462	1.32091e-09	1.99045e-07	12.2382	-0.205521	15	40583422	R	II	PLCB2	Body	island	Body-island	chr15:40583093-40583526	NA	TRUE
cg25348105	-0.152365	-0.152365	-11.3413	1.33014e-09	2.00174e-07	12.2312	-0.152365	17	79393718	F	I	BAHCC1	Body	island	Body-island	chr17:79393341-79393742	TRUE	NA		rs9908429	rs74002267
cg23257934	-0.213477	-0.213477	-11.339	1.33438e-09	2.00685e-07	12.2279	-0.213477	1	234858982	F	I		IGR	opensea	IGR-opensea		NA	NA
cg10397389	0.163495	0.163495	11.3342	1.34328e-09	2.01411e-07	12.2212	0.163495	4	100738011	R	II	DAPP1	1stExon	opensea	1stExon-opensea		NA	NA
cg26577320	-0.239589	-0.239589	-11.3295	1.35216e-09	2.01803e-07	12.2145	-0.239589	1	15272326	F	II	KIAA1026	TSS200	opensea	TSS200-opensea		TRUE	TRUE		rs79727227
cg11534596	0.159732	0.159732	11.3265	1.3578e-09	2.02191e-07	12.2102	0.159732	1	17574720	F	II	PADI3	TSS1500	opensea	TSS1500-opensea		NA	NA
cg07575373	-0.224678	-0.224678	-11.3255	1.35979e-09	2.02358e-07	12.2088	-0.224678	19	49842188	R	II	CD37	Body	island	Body-island	chr19:49842018-49842323	NA	TRUE			rs1134911
cg01582947	-0.157325	-0.157325	-11.3248	1.36097e-09	2.02449e-07	12.2079	-0.157325	7	149156500	R	II	ZNF777	5'UTR	shore	5'UTR-shore	chr7:149156561-149158080	NA	NA
cg11302945	0.171863	0.171863	11.3208	1.36871e-09	2.02895e-07	12.2021	0.171863	12	115133159	F	II		IGR	shelf	IGR-shelf	chr12:115135925-115136350	NA	NA
cg06204126	-0.181205	-0.181205	-11.3199	1.37029e-09	2.02895e-07	12.2009	-0.181205	9	139890188	R	II	CLIC3	Body	island	Body-island	chr9:139888934-139890343	NA	NA
cg15094211	-0.193459	-0.193459	-11.3061	1.39711e-09	2.06061e-07	12.1812	-0.193459	7	1251032	R	II		IGR	island	IGR-island	chr7:1250826-1251141	NA	NA			rs62435100
cg24433189	-0.15555	-0.15555	-11.3037	1.40174e-09	2.065e-07	12.1779	-0.15555	16	1128689	F	II	SSTR5	TSS200	island	TSS200-island	chr16:1128223-1130394	NA	NA		rs35454254
cg03649796	-0.197698	-0.197698	-11.3031	1.40296e-09	2.06573e-07	12.177	-0.197698	1	10106565	F	II	UBE4B	Body	opensea	Body-opensea		NA	TRUE
cg06272010	0.153527	0.153527	11.302	1.4051e-09	2.06713e-07	12.1754	0.153527	2	233924801	F	II	INPP5D	TSS1500	shore	TSS1500-shore	chr2:233925091-233925318	NA	NA
cg27168291	-0.173093	-0.173093	-11.3004	1.40821e-09	2.06908e-07	12.1732	-0.173093	6	33282997	F	I	ZBTB22	Body	island	Body-island	chr6:33282855-33283196	NA	NA
cg09067506	0.152103	0.152103	11.2993	1.41036e-09	2.07084e-07	12.1716	0.152103	11	69065869	R	II		IGR	opensea	IGR-opensea		TRUE	NA			rs76533799
cg09701682	0.189498	0.189498	11.297	1.415e-09	2.07292e-07	12.1683	0.189498	12	114849055	F	II		IGR	shore	IGR-shore	chr12:114845861-114847650	NA	TRUE
cg05543520	-0.16124	-0.16124	-11.2925	1.42391e-09	2.08334e-07	12.1619	-0.16124	3	66500703	R	II	LRIG1	Body	opensea	Body-opensea		NA	TRUE
cg11845417	-0.208148	-0.208148	-11.2823	1.44437e-09	2.10353e-07	12.1474	-0.208148	11	111789613	R	II	C11orf52	1stExon	opensea	1stExon-opensea		NA	NA
cg01296347	-0.22092	-0.22092	-11.279	1.45104e-09	2.10971e-07	12.1427	-0.22092	2	48276031	F	II		IGR	opensea	IGR-opensea		NA	TRUE
cg24847621	-0.234852	-0.234852	-11.277	1.45506e-09	2.11467e-07	12.1399	-0.234852	6	30122565	R	II	TRIM10	Body	opensea	Body-opensea		TRUE	NA
cg04818845	-0.201516	-0.201516	-11.2715	1.46629e-09	2.12516e-07	12.1321	-0.201516	1	6580167	R	II	PLEKHG5	TSS200	opensea	TSS200-opensea		NA	TRUE
cg20788482	0.168757	0.168757	11.2713	1.46676e-09	2.12516e-07	12.1318	0.168757	22	43742240	R	II		IGR	shore	IGR-shore	chr22:43738882-43740285	TRUE	NA
cg06396119	-0.208787	-0.208787	-11.2689	1.47179e-09	2.12756e-07	12.1283	-0.208787	13	49792767	R	II		IGR	shore	IGR-shore	chr13:49794125-49795542	NA	NA
cg22810423	-0.17799	-0.17799	-11.2682	1.4731e-09	2.12802e-07	12.1274	-0.17799	1	200272180	R	II		IGR	shore	IGR-shore	chr1:200271276-200271538	NA	NA
cg27194211	-0.180665	-0.180665	-11.2603	1.48969e-09	2.14615e-07	12.116	-0.180665	17	4503171	R	II	SMTNL2	Body	shelf	Body-shelf	chr17:4500127-4500333	NA	TRUE
cg26388730	-0.174741	-0.174741	-11.2578	1.4949e-09	2.15095e-07	12.1124	-0.174741	11	64405764	F	II	NRXN2	Body	island	Body-island	chr11:64405451-64406006	TRUE	NA
cg04074945	-0.181448	-0.181448	-11.2572	1.49611e-09	2.15095e-07	12.1116	-0.181448	11	46071833	F	II	PHF21A	Body	opensea	Body-opensea		NA	TRUE
cg19803952	-0.164921	-0.164921	-11.2569	1.49681e-09	2.15107e-07	12.1111	-0.164921	20	44036136	R	II	DBNDD2	5'UTR	shore	5'UTR-shore	chr20:44034458-44035954	TRUE	NA
cg01613691	-0.161893	-0.161893	-11.2555	1.49963e-09	2.15335e-07	12.1092	-0.161893	19	1105380	F	II	GPX4	Body	island	Body-island	chr19:1103722-1105758	NA	NA
cg03669698	-0.16253	-0.16253	-11.2548	1.5012e-09	2.1547e-07	12.1082	-0.16253	22	29707524	F	I	GAS2L1	3'UTR	island	3'UTR-island	chr22:29707479-29707797	NA	NA
cg27206976	-0.156234	-0.156234	-11.2544	1.50202e-09	2.15499e-07	12.1076	-0.156234	22	50738315	R	I	PLXNB2	5'UTR	island	5'UTR-island	chr22:50737809-50738961	TRUE	TRUE
cg05005343	-0.20161	-0.20161	-11.2523	1.50639e-09	2.15921e-07	12.1046	-0.20161	11	121970285	R	II	LOC399959	Body	opensea	Body-opensea		NA	TRUE
cg22491409	0.235898	0.235898	11.2521	1.50682e-09	2.15921e-07	12.1044	0.235898	12	125198295	R	II		IGR	opensea	IGR-opensea		NA	TRUE
cg09315367	-0.298479	-0.298479	-11.2463	1.51908e-09	2.16872e-07	12.0961	-0.298479	19	10736006	R	II	SLC44A2	TSS200	island	TSS200-island	chr19:10735999-10736396	NA	TRUE
cg07133930	0.234684	0.234684	11.2432	1.52575e-09	2.17467e-07	12.0917	0.234684	10	70821371	R	II		IGR	opensea	IGR-opensea		TRUE	NA
cg08135406	-0.178916	-0.178916	-11.2429	1.52637e-09	2.17467e-07	12.0912	-0.178916	3	23785035	F	I		IGR	opensea	IGR-opensea		NA	NA		rs36057406
cg08314176	-0.214175	-0.214175	-11.2404	1.53174e-09	2.17874e-07	12.0877	-0.214175	8	118743243	R	II		IGR	opensea	IGR-opensea		NA	TRUE
cg18631330	-0.17556	-0.17556	-11.2371	1.53898e-09	2.18636e-07	12.0829	-0.17556	17	79899941	F	I	MYADML2	5'UTR	shore	5'UTR-shore	chr17:79899019-79899491	NA	NA
cg07132492	-0.232859	-0.232859	-11.2331	1.54762e-09	2.19421e-07	12.0772	-0.232859	13	113492042	F	II	ATP11A	Body	shore	Body-shore	chr13:113492486-113492836	NA	NA
cg10046892	-0.2374	-0.2374	-11.2301	1.55405e-09	2.20057e-07	12.073	-0.2374	1	156217942	F	II	PAQR6	TSS200	shelf	TSS200-shelf	chr1:156215368-156215899	NA	NA
cg07531343	-0.25459	-0.25459	-11.2296	1.55529e-09	2.20144e-07	12.0722	-0.25459	2	135130472	R	II	MGAT5	Body	opensea	Body-opensea		TRUE	TRUE
cg10375559	0.163861	0.163861	11.2292	1.556e-09	2.20155e-07	12.0717	0.163861	13	60026399	F	II		IGR	opensea	IGR-opensea		NA	TRUE		rs79760107
cg13430755	0.299586	0.299586	11.2206	1.57493e-09	2.2175e-07	12.0594	0.299586	9	110310795	R	II		IGR	opensea	IGR-opensea		TRUE	TRUE
cg06206957	0.167724	0.167724	11.2154	1.58661e-09	2.22764e-07	12.0519	0.167724	7	33080615	R	II	NT5C3	TSS200	opensea	TSS200-opensea		NA	NA
cg13948456	-0.165794	-0.165794	-11.2129	1.59221e-09	2.23324e-07	12.0483	-0.165794	9	139239853	R	I	GPSM1	Body	island	Body-island	chr9:139239712-139239958	TRUE	NA
cg17993296	-0.171812	-0.171812	-11.2108	1.59681e-09	2.23546e-07	12.0454	-0.171812	17	18908923	R	II	SLC5A10	Body	shore	Body-shore	chr17:18906909-18908243	NA	NA
cg08284733	-0.167998	-0.167998	-11.2083	1.60247e-09	2.24131e-07	12.0418	-0.167998	12	6341482	F	II	CD9	Body	opensea	Body-opensea		NA	TRUE		rs3181291
cg03257930	0.154822	0.154822	11.206	1.60768e-09	2.24362e-07	12.0385	0.154822	9	110399293	F	II		IGR	shore	IGR-shore	chr9:110399674-110400566	NA	NA
cg04007726	-0.15604	-0.15604	-11.2041	1.61198e-09	2.24819e-07	12.0357	-0.15604	10	80981129	F	I	ZMIZ1	Body	opensea	Body-opensea		TRUE	NA
cg03307103	-0.163731	-0.163731	-11.204	1.61225e-09	2.24819e-07	12.0356	-0.163731	13	31609975	F	II		IGR	opensea	IGR-opensea		NA	TRUE
cg05964487	-0.1696	-0.1696	-11.1969	1.62842e-09	2.2653e-07	12.0254	-0.1696	13	40747228	R	II		IGR	shore	IGR-shore	chr13:40746369-40746696	NA	NA
cg07383757	0.165267	0.165267	11.1939	1.63533e-09	2.274e-07	12.0211	0.165267	11	3647654	F	II	TRPC2	TSS200	opensea	TSS200-opensea		NA	NA
cg13488556	0.195269	0.195269	11.1895	1.64557e-09	2.28131e-07	12.0148	0.195269	15	43532047	R	II	TGM5	Body	opensea	Body-opensea		NA	NA
cg15226275	-0.186451	-0.186451	-11.1889	1.64694e-09	2.28192e-07	12.0139	-0.186451	6	116381976	R	I	FRK	TSS200	opensea	TSS200-opensea		NA	TRUE
cg02194243	0.152903	0.152903	11.1831	1.66052e-09	2.29433e-07	12.0056	0.152903	16	54324597	R	I		IGR	island	IGR-island	chr16:54317821-54324604	NA	NA
cg20092122	0.159862	0.159862	11.1807	1.66596e-09	2.29911e-07	12.0022	0.159862	19	17517221	F	II	BST2	TSS1500	opensea	TSS1500-opensea		TRUE	TRUE
cg06354695	-0.224796	-0.224796	-11.1774	1.6738e-09	2.30506e-07	11.9975	-0.224796	1	212643521	F	II		IGR	opensea	IGR-opensea		TRUE	TRUE		rs11802845
cg02347356	-0.163416	-0.163416	-11.1773	1.67411e-09	2.30506e-07	11.9973	-0.163416	1	1983003	F	II	PRKCZ	Body	island	Body-island	chr1:1981251-1983212	NA	NA
cg16096631	-0.183508	-0.183508	-11.1767	1.67547e-09	2.30506e-07	11.9964	-0.183508	1	42092165	R	II	HIVEP3	5'UTR	opensea	5'UTR-opensea		TRUE	TRUE
cg27616007	0.156248	0.156248	11.172	1.68666e-09	2.31298e-07	11.9897	0.156248	6	31554829	R	II	LST1	Body	opensea	Body-opensea		NA	NA
cg04334651	-0.171533	-0.171533	-11.1709	1.68931e-09	2.3157e-07	11.9881	-0.171533	16	4366968	F	II		IGR	island	IGR-island	chr16:4366358-4366982	NA	NA
cg03339077	-0.175695	-0.175695	-11.1701	1.69121e-09	2.31736e-07	11.9869	-0.175695	11	47165057	R	II	C11orf49	Body	opensea	Body-opensea		TRUE	TRUE
cg15954353	-0.168501	-0.168501	-11.1673	1.6979e-09	2.3229e-07	11.9829	-0.168501	17	5403337	F	I	LOC728392	3'UTR	island	3'UTR-island	chr17:5403131-5404602	NA	NA
cg01844321	-0.242405	-0.242405	-11.1647	1.70399e-09	2.32753e-07	11.9793	-0.242405	20	35490815	F	II	C20orf117	Body	shore	Body-shore	chr20:35491001-35492805	NA	NA		rs74173998
cg02956248	-0.192944	-0.192944	-11.1642	1.7053e-09	2.32753e-07	11.9785	-0.192944	6	32120901	R	I	PPT2	TSS1500	shore	TSS1500-shore	chr6:32121829-32122529	NA	TRUE
cg23549534	-0.152581	-0.152581	-11.1626	1.70912e-09	2.33e-07	11.9762	-0.152581	14	77492902	R	I	C14orf4	1stExon	island	1stExon-island	chr14:77491938-77495276	NA	NA		rs879027
cg23705989	-0.16366	-0.16366	-11.156	1.72514e-09	2.34541e-07	11.9667	-0.16366	10	73137561	F	II		IGR	shore	IGR-shore	chr10:73136971-73137352	NA	NA		rs55781960
cg04243822	-0.238366	-0.238366	-11.154	1.72992e-09	2.3501e-07	11.9639	-0.238366	17	77030221	R	II	C1QTNF1	5'UTR	opensea	5'UTR-opensea		NA	NA
cg07768107	0.209195	0.209195	11.1539	1.73026e-09	2.3501e-07	11.9637	0.209195	4	40201943	F	II	RHOH	5'UTR	opensea	5'UTR-opensea		NA	TRUE			rs71608018
cg16890093	0.230267	0.230267	11.1527	1.73317e-09	2.35172e-07	11.962	0.230267	6	32813084	R	II	PSMB8	TSS1500	shore	TSS1500-shore	chr6:32811494-32811839	NA	NA
cg07474842	0.35666	0.35666	11.15	1.73984e-09	2.35749e-07	11.9581	0.35666	6	136915088	F	II	MAP3K5	Body	opensea	Body-opensea		TRUE	TRUE
cg17586885	-0.171927	-0.171927	-11.1455	1.75081e-09	2.3655e-07	11.9517	-0.171927	6	166259959	R	I		IGR	opensea	IGR-opensea		NA	TRUE
cg27338109	-0.179092	-0.179092	-11.1445	1.75329e-09	2.36702e-07	11.9503	-0.179092	16	85479803	F	II		IGR	opensea	IGR-opensea		NA	NA			rs75704134
cg20868817	0.168454	0.168454	11.1435	1.75585e-09	2.36954e-07	11.9488	0.168454	1	160677398	F	II	CD48	Body	opensea	Body-opensea		NA	NA		rs77318544
cg19264571	-0.239453	-0.239453	-11.1412	1.76165e-09	2.37506e-07	11.9454	-0.239453	18	10454085	F	II	APCDD1	TSS1500	island	TSS1500-island	chr18:10454082-10454296	TRUE	NA
cg19216631	0.168549	0.168549	11.1384	1.76865e-09	2.3808e-07	11.9414	0.168549	7	155131325	R	II		IGR	shore	IGR-shore	chr7:155130499-155131042	NA	NA			rs13224097
cg26136497	-0.216758	-0.216758	-11.1341	1.77927e-09	2.38909e-07	11.9353	-0.216758	18	20735537	F	II	CABLES1	Body	opensea	Body-opensea		NA	TRUE		rs75419522
cg04608356	0.195938	0.195938	11.1327	1.78296e-09	2.39221e-07	11.9332	0.195938	1	27668433	R	II	SYTL1	TSS200	opensea	TSS200-opensea		TRUE	TRUE
cg01078048	-0.215298	-0.215298	-11.1268	1.79795e-09	2.40505e-07	11.9247	-0.215298	11	46935970	F	II	LRP4	Body	shelf	Body-shelf	chr11:46939358-46940118	TRUE	NA
cg17468459	-0.248853	-0.248853	-11.1247	1.80327e-09	2.40645e-07	11.9217	-0.248853	1	92208474	R	II	TGFBR3	Body	opensea	Body-opensea		NA	TRUE
cg01267709	-0.185335	-0.185335	-11.1204	1.81411e-09	2.41536e-07	11.9156	-0.185335	14	23623756	F	I	SLC7A8	Body	opensea	Body-opensea		TRUE	TRUE			rs57555075
cg11813073	0.181654	0.181654	11.1165	1.82422e-09	2.41862e-07	11.9099	0.181654	19	6481540	F	II	DENND1C	Body	opensea	Body-opensea		NA	NA			rs3852882
cg27409154	-0.175219	-0.175219	-11.115	1.82804e-09	2.42184e-07	11.9078	-0.175219	12	53490412	F	II	IGFBP6	TSS1500	shore	TSS1500-shore	chr12:53491572-53491955	TRUE	NA		rs711314
cg11217193	-0.152828	-0.152828	-11.1083	1.84558e-09	2.44066e-07	11.8981	-0.152828	1	12538341	F	I	VPS13D	Body	opensea	Body-opensea		TRUE	TRUE
cg16680159	-0.206029	-0.206029	-11.1082	1.84575e-09	2.44066e-07	11.898	-0.206029	1	210436103	R	II		IGR	opensea	IGR-opensea		NA	TRUE
cg01478234	-0.228746	-0.228746	-11.1077	1.84708e-09	2.44132e-07	11.8972	-0.228746	12	107975299	F	II	BTBD11	Body	island	Body-island	chr12:107974842-107975305	NA	NA
cg03613649	-0.152566	-0.152566	-11.102	1.8622e-09	2.45866e-07	11.8889	-0.152566	17	7341191	F	II	FGF11	TSS1500	shore	TSS1500-shore	chr17:7342829-7344028	NA	TRUE
cg04682967	-0.163857	-0.163857	-11.1013	1.86412e-09	2.45959e-07	11.8879	-0.163857	22	37608626	F	I	SSTR3	TSS1500	opensea	TSS1500-opensea		TRUE	TRUE
cg22356428	-0.231877	-0.231877	-11.1009	1.865e-09	2.45959e-07	11.8874	-0.231877	1	206687071	R	II	RASSF5	Body	opensea	Body-opensea		TRUE	TRUE
cg02541592	-0.249427	-0.249427	-11.0966	1.87637e-09	2.47268e-07	11.8812	-0.249427	22	45608686	R	II	C22orf9	Body	opensea	Body-opensea		TRUE	TRUE
cg21663431	-0.222302	-0.222302	-11.0963	1.87714e-09	2.47276e-07	11.8808	-0.222302	19	10736355	R	I	SLC44A2	Body	island	Body-island	chr19:10735999-10736396	NA	TRUE
cg19907725	-0.217989	-0.217989	-11.0961	1.87788e-09	2.47279e-07	11.8804	-0.217989	1	153539397	R	II	S100A2	TSS1500	opensea	TSS1500-opensea		NA	TRUE
cg02154345	0.161555	0.161555	11.0944	1.88238e-09	2.47496e-07	11.878	0.161555	12	115104983	F	II		IGR	island	IGR-island	chr12:115104848-115105548	NA	NA
cg02905245	-0.1966	-0.1966	-11.0931	1.88576e-09	2.47763e-07	11.8762	-0.1966	3	112359652	F	II	CCDC80	5'UTR	opensea	5'UTR-opensea		NA	NA	low-CpG:113841887-113842682
cg05471169	0.212584	0.212584	11.0925	1.88734e-09	2.47867e-07	11.8753	0.212584	17	80255419	R	I		IGR	shelf	IGR-shelf	chr17:80251357-80251673	TRUE	NA
cg12619504	-0.167028	-0.167028	-11.0903	1.89332e-09	2.48277e-07	11.8721	-0.167028	5	179232533	R	II	SQSTM1	TSS1500	island	TSS1500-island	chr5:179232532-179234595	NA	NA
cg26559707	-0.20465	-0.20465	-11.0869	1.90252e-09	2.49203e-07	11.8671	-0.20465	7	47367816	R	I	TNS3	Body	opensea	Body-opensea		TRUE	TRUE
cg21201830	0.187644	0.187644	11.0855	1.90616e-09	2.4942e-07	11.8652	0.187644	11	2323056	F	II	C11orf21	Body	opensea	Body-opensea		TRUE	NA
cg24784036	-0.178292	-0.178292	-11.0852	1.90705e-09	2.4942e-07	11.8647	-0.178292	3	50306878	F	II	SEMA3B	Body	shelf	Body-shelf	chr3:50310445-50311397	TRUE	TRUE
cg20768638	0.213877	0.213877	11.0849	1.90799e-09	2.49448e-07	11.8642	0.213877	3	36950004	F	II	TRANK1	Body	opensea	Body-opensea		TRUE	NA	low-CpG:36924951-36925067	rs58927290
cg08023416	-0.17107	-0.17107	-11.0828	1.91365e-09	2.49943e-07	11.8612	-0.17107	2	102803787	F	II	IL1RL2	5'UTR	island	5'UTR-island	chr2:102803672-102804556	NA	TRUE
cg13444413	-0.259335	-0.259335	-11.0777	1.92757e-09	2.513e-07	11.8538	-0.259335	12	58131011	R	II	AGAP2	1stExon	island	1stExon-island	chr12:58130870-58132047	NA	TRUE
cg18291703	-0.171192	-0.171192	-11.0776	1.92762e-09	2.513e-07	11.8538	-0.171192	7	2518684	F	I		IGR	opensea	IGR-opensea		NA	NA			rs35069969
cg24631845	0.179958	0.179958	11.0725	1.94176e-09	2.52534e-07	11.8464	0.179958	7	1552941	R	I		IGR	opensea	IGR-opensea		TRUE	NA
cg00336867	-0.195171	-0.195171	-11.0696	1.94972e-09	2.53187e-07	11.8422	-0.195171	2	10857774	F	II		IGR	shelf	IGR-shelf	chr2:10861206-10862382	TRUE	NA		rs75228158
cg10130564	-0.175312	-0.175312	-11.0632	1.96757e-09	2.54842e-07	11.8329	-0.175312	11	117069849	F	I	TAGLN	TSS200	opensea	TSS200-opensea		TRUE	NA		rs12288081
cg26340050	0.179349	0.179349	11.0621	1.97058e-09	2.54932e-07	11.8314	0.179349	14	105771879	F	II		IGR	shelf	IGR-shelf	chr14:105766558-105767996	NA	NA
cg24904788	0.158678	0.158678	11.0619	1.9712e-09	2.54932e-07	11.8311	0.158678	11	45114842	F	I	PRDM11	TSS1500	opensea	TSS1500-opensea		NA	NA		rs78464930
cg23429794	0.211392	0.211392	11.061	1.97365e-09	2.55125e-07	11.8298	0.211392	6	119131733	F	II		IGR	opensea	IGR-opensea		NA	TRUE
cg27256309	-0.178748	-0.178748	-11.0609	1.97416e-09	2.55125e-07	11.8295	-0.178748	19	49220485	R	II	MAMSTR	TSS1500	shelf	TSS1500-shelf	chr19:49223054-49223312	NA	NA
cg15475323	-0.263352	-0.263352	-11.0555	1.98939e-09	2.56198e-07	11.8217	-0.263352	19	49220102	R	II	MAMSTR	1stExon	shelf	1stExon-shelf	chr19:49223054-49223312	TRUE	NA
cg00038167	-0.163549	-0.163549	-11.0514	2.00093e-09	2.5715e-07	11.8158	-0.163549	19	7598438	F	II	PNPLA6	TSS1500	island	TSS1500-island	chr19:7598413-7601008	NA	NA		rs60956953
cg11721464	0.221319	0.221319	11.0444	2.02097e-09	2.58484e-07	11.8057	0.221319	19	42703763	F	II	DEDD2	Body	island	Body-island	chr19:42703604-42703976	TRUE	NA			rs17852469
cg08616111	-0.189035	-0.189035	-11.044	2.02196e-09	2.58515e-07	11.8052	-0.189035	19	13112808	F	II	NFIX	Body	island	Body-island	chr19:13112170-13112809	TRUE	TRUE
cg03065612	0.188247	0.188247	11.042	2.02796e-09	2.59092e-07	11.8022	0.188247	16	3627730	F	II	NLRC3	TSS1500	opensea	TSS1500-opensea		NA	NA
cg01408010	0.172857	0.172857	11.0389	2.03694e-09	2.59952e-07	11.7977	0.172857	3	150102779	R	II		IGR	opensea	IGR-opensea		NA	TRUE
cg27172557	-0.191785	-0.191785	-11.0363	2.04426e-09	2.606e-07	11.794	-0.191785	14	91012362	F	II	TTC7B	Body	opensea	Body-opensea		NA	TRUE
cg13393721	-0.230819	-0.230819	-11.0341	2.05078e-09	2.61117e-07	11.7908	-0.230819	1	43815035	R	II	MPL	Body	island	Body-island	chr1:43814305-43815277	NA	TRUE			rs41269541
cg22334632	-0.180563	-0.180563	-11.033	2.05393e-09	2.61117e-07	11.7892	-0.180563	19	47552711	R	II	TMEM160	TSS1500	shore	TSS1500-shore	chr19:47551387-47552137	NA	NA
cg03013070	-0.176435	-0.176435	-11.0283	2.06768e-09	2.62266e-07	11.7824	-0.176435	10	95965579	R	II	PLCE1	Body	opensea	Body-opensea		NA	TRUE
cg05210373	-0.153167	-0.153167	-11.0255	2.07612e-09	2.63117e-07	11.7783	-0.153167	14	105173786	F	I	INF2	Body	opensea	Body-opensea		NA	TRUE	low-CpG:104244631-104245287	rs3809455
cg08619455	-0.199624	-0.199624	-11.0213	2.08845e-09	2.64238e-07	11.7723	-0.199624	16	31484417	F	II	TGFB1I1	Body	shore	Body-shore	chr16:31483276-31483646	NA	NA
cg05544413	-0.157967	-0.157967	-11.0212	2.08876e-09	2.64238e-07	11.7721	-0.157967	6	127663627	R	I	ECHDC1	5'UTR	shore	5'UTR-shore	chr6:127664192-127664755	NA	TRUE
cg24855780	-0.174797	-0.174797	-11.0195	2.09394e-09	2.64605e-07	11.7696	-0.174797	11	57089366	R	II	TNKS1BP1	5'UTR	shelf	5'UTR-shelf	chr11:57091614-57092831	NA	NA
cg27353361	0.172976	0.172976	11.0181	2.0981e-09	2.64938e-07	11.7676	0.172976	6	108145420	R	II	SCML4	1stExon	opensea	1stExon-opensea		NA	NA
cg16337763	0.155676	0.155676	11.0158	2.10491e-09	2.65426e-07	11.7643	0.155676	11	11438208	R	II	GALNTL4	Body	opensea	Body-opensea		TRUE	TRUE
cg14082893	0.199395	0.199395	11.0149	2.10779e-09	2.65678e-07	11.7629	0.199395	15	75400931	F	II		IGR	opensea	IGR-opensea		TRUE	TRUE
cg07537370	-0.166522	-0.166522	-11.0135	2.11202e-09	2.65836e-07	11.7608	-0.166522	2	27531124	R	II	UCN	5'UTR	island	5'UTR-island	chr2:27529083-27531465	TRUE	NA
cg21529477	-0.203034	-0.203034	-11.0051	2.13736e-09	2.67466e-07	11.7487	-0.203034	11	1892092	R	II	LSP1	5'UTR	island	5'UTR-island	chr11:1892037-1892556	NA	NA
cg11288686	-0.16309	-0.16309	-11.0032	2.14319e-09	2.6781e-07	11.7459	-0.16309	12	29735807	F	I	TMTC1	Body	opensea	Body-opensea		NA	TRUE			rs75388431
cg21470947	0.182528	0.182528	11.0022	2.14626e-09	2.68097e-07	11.7445	0.182528	6	32909493	R	II	HLA-DMB	TSS1500	opensea	TSS1500-opensea		NA	NA
cg08928696	0.164693	0.164693	11.0016	2.14818e-09	2.6824e-07	11.7436	0.164693	1	225632889	F	II		IGR	opensea	IGR-opensea		TRUE	NA
cg08461339	-0.202008	-0.202008	-10.9957	2.16608e-09	2.70081e-07	11.7351	-0.202008	2	241459227	R	II	ANKMY1	Body	shore	Body-shore	chr2:241459632-241460047	NA	TRUE
cg11185291	-0.18547	-0.18547	-10.9955	2.1668e-09	2.70081e-07	11.7348	-0.18547	9	139744617	F	II	PHPT1	Body	island	Body-island	chr9:139738276-139744618	NA	NA		rs2811738
cg00582562	-0.212397	-0.212397	-10.9928	2.17518e-09	2.70543e-07	11.7308	-0.212397	17	46388465	R	II	SKAP1	Body	opensea	Body-opensea		NA	NA
cg12324629	-0.168655	-0.168655	-10.9922	2.17694e-09	2.70666e-07	11.73	-0.168655	17	19771548	F	II	ULK2	TSS1500	shore	TSS1500-shore	chr17:19771609-19771814	NA	NA
cg00511334	-0.206827	-0.206827	-10.9849	2.19999e-09	2.72488e-07	11.7193	-0.206827	16	67918840	F	II	NRN1L	1stExon	island	1stExon-island	chr16:67918679-67918909	TRUE	NA
cg24041556	-0.267026	-0.267026	-10.9842	2.20214e-09	2.72556e-07	11.7183	-0.267026	19	10736059	R	II	SLC44A2	TSS200	island	TSS200-island	chr19:10735999-10736396	NA	TRUE
cg08063228	-0.157344	-0.157344	-10.9841	2.20234e-09	2.72556e-07	11.7182	-0.157344	16	89055915	R	II		IGR	opensea	IGR-opensea		TRUE	NA
cg13189207	-0.282493	-0.282493	-10.9816	2.21032e-09	2.72965e-07	11.7145	-0.282493	1	45083124	F	II	RNF220	Body	island	Body-island	chr1:45082739-45083285	TRUE	TRUE
cg05034363	0.177248	0.177248	10.9816	2.21035e-09	2.72965e-07	11.7145	0.177248	7	75443193	F	II	CCL24	TSS200	opensea	TSS200-opensea		NA	NA
cg05300378	-0.177586	-0.177586	-10.9802	2.21475e-09	2.7331e-07	11.7125	-0.177586	17	74128731	R	II		IGR	opensea	IGR-opensea		TRUE	TRUE
cg24920933	-0.220461	-0.220461	-10.9784	2.2205e-09	2.73602e-07	11.7099	-0.220461	7	142511496	F	II		IGR	opensea	IGR-opensea		NA	TRUE
cg04704531	0.160742	0.160742	10.9778	2.22222e-09	2.73602e-07	11.7091	0.160742	12	54409491	R	I	HOXC4	TSS1500	shore	TSS1500-shore	chr12:54408426-54408713	NA	NA
cg18156845	-0.182742	-0.182742	-10.9776	2.22285e-09	2.73602e-07	11.7088	-0.182742	17	11985185	R	II	MIR744	TSS200	opensea	TSS200-opensea		NA	NA
cg11580525	-0.176666	-0.176666	-10.9772	2.22425e-09	2.73602e-07	11.7081	-0.176666	11	118022923	R	II	SCN4B	Body	shore	Body-shore	chr11:118023352-118024194	TRUE	NA
cg18901371	-0.170372	-0.170372	-10.977	2.22496e-09	2.73602e-07	11.7078	-0.170372	10	87402762	R	II	GRID1	Body	opensea	Body-opensea		NA	NA
cg06341195	-0.170565	-0.170565	-10.9765	2.22639e-09	2.73682e-07	11.7072	-0.170565	8	145751956	R	II	LRRC24	5'UTR	island	5'UTR-island	chr8:145751955-145756326	TRUE	NA
cg22076160	0.171568	0.171568	10.9731	2.23738e-09	2.74546e-07	11.7022	0.171568	1	235805690	R	II	GNG4	5'UTR	island	5'UTR-island	chr1:235805318-235805771	TRUE	NA
cg22836470	-0.155372	-0.155372	-10.9703	2.2464e-09	2.74943e-07	11.6981	-0.155372	12	108991777	R	II	TMEM119	5'UTR	opensea	5'UTR-opensea		TRUE	TRUE
cg13206220	-0.233653	-0.233653	-10.9638	2.26746e-09	2.76578e-07	11.6886	-0.233653	15	93606698	R	II	RGMA	Body	shelf	Body-shelf	chr15:93609145-93609741	TRUE	TRUE			rs11631745
cg14570632	-0.182608	-0.182608	-10.963	2.27005e-09	2.76797e-07	11.6874	-0.182608	9	137243592	R	I	RXRA	Body	opensea	Body-opensea		NA	NA
cg14395885	-0.18116	-0.18116	-10.9581	2.28586e-09	2.78013e-07	11.6803	-0.18116	9	130700923	F	I	DPM2	TSS200	shore	TSS200-shore	chr9:130699759-130700266	NA	NA		rs3758326
cg02943188	-0.201769	-0.201769	-10.9568	2.29019e-09	2.78264e-07	11.6784	-0.201769	16	882848	F	II		IGR	opensea	IGR-opensea		TRUE	NA		rs625463
cg21109038	-0.208264	-0.208264	-10.9531	2.30236e-09	2.79255e-07	11.673	-0.208264	15	90543610	R	I	ZNF710	TSS1500	island	TSS1500-island	chr15:90543410-90543835	NA	NA
cg22580512	-0.273429	-0.273429	-10.952	2.30597e-09	2.79255e-07	11.6714	-0.273429	12	125002474	F	II	NCOR2	5'UTR	shore	5'UTR-shore	chr12:125002880-125003101	NA	NA
cg05506480	0.155248	0.155248	10.952	2.30607e-09	2.79255e-07	11.6714	0.155248	3	133615880	R	II	RAB6B	TSS1500	shore	TSS1500-shore	chr3:133613566-133615174	NA	NA
cg23497683	0.225939	0.225939	10.9485	2.31738e-09	2.79868e-07	11.6664	0.225939	2	100759159	F	II	AFF3	TSS200	opensea	TSS200-opensea		NA	NA
cg19478539	-0.255823	-0.255823	-10.9472	2.322e-09	2.80086e-07	11.6644	-0.255823	17	39957639	F	II		IGR	opensea	IGR-opensea		NA	TRUE
cg08055663	0.214381	0.214381	10.9447	2.33018e-09	2.80975e-07	11.6608	0.214381	16	2737356	R	I	KCTD5	Body	opensea	Body-opensea		NA	NA
cg22994830	0.151358	0.151358	10.9405	2.34428e-09	2.81796e-07	11.6546	0.151358	7	623846	F	II	PRKAR1B	Body	opensea	Body-opensea		NA	NA
cg27217474	-0.152171	-0.152171	-10.9361	2.35912e-09	2.82761e-07	11.6482	-0.152171	17	46697543	R	II		IGR	island	IGR-island	chr17:46697413-46697701	NA	NA
cg04397137	0.217522	0.217522	10.9358	2.36003e-09	2.82761e-07	11.6478	0.217522	17	76886912	R	II	TIMP2	Body	opensea	Body-opensea		NA	NA			rs59465275
cg23501964	-0.205975	-0.205975	-10.9357	2.36044e-09	2.82761e-07	11.6476	-0.205975	20	19866810	F	II		IGR	opensea	IGR-opensea		NA	NA	low-CpG:19814697-19815211
cg04656451	0.19181	0.19181	10.9342	2.36546e-09	2.83167e-07	11.6455	0.19181	20	5626258	R	II		IGR	opensea	IGR-opensea		NA	NA
cg07080808	-0.203421	-0.203421	-10.9313	2.37532e-09	2.84041e-07	11.6412	-0.203421	21	42514430	F	II	C21orf130	Body	opensea	Body-opensea		TRUE	NA
cg23193613	-0.18644	-0.18644	-10.9307	2.37761e-09	2.84132e-07	11.6403	-0.18644	8	144267725	F	II		IGR	island	IGR-island	chr8:144267329-144267824	NA	NA
cg03163767	-0.173721	-0.173721	-10.9295	2.38138e-09	2.84387e-07	11.6387	-0.173721	16	66969506	R	II	FAM96B	TSS1500	island	TSS1500-island	chr16:66969499-66969878	NA	NA
cg17564529	-0.19498	-0.19498	-10.928	2.38675e-09	2.84675e-07	11.6364	-0.19498	7	75934484	F	II		IGR	shore	IGR-shore	chr7:75931704-75932978	NA	NA
cg13672743	0.177278	0.177278	10.9249	2.39733e-09	2.85415e-07	11.6319	0.177278	17	33417086	R	II	RFFL	TSS1500	shore	TSS1500-shore	chr17:33416129-33416578	NA	NA
cg06026545	-0.227241	-0.227241	-10.9221	2.40679e-09	2.86046e-07	11.6278	-0.227241	17	35656860	R	II	ACACA	Body	opensea	Body-opensea		NA	TRUE
cg13581362	-0.191699	-0.191699	-10.9212	2.40994e-09	2.86322e-07	11.6265	-0.191699	14	105287326	R	II	MGC23270	TSS1500	opensea	TSS1500-opensea		TRUE	NA
cg23455837	-0.174151	-0.174151	-10.9197	2.41519e-09	2.86353e-07	11.6243	-0.174151	7	157809325	R	II	PTPRN2	Body	opensea	Body-opensea		NA	NA
cg07748583	-0.160435	-0.160435	-10.9197	2.41524e-09	2.86353e-07	11.6243	-0.160435	7	151157166	R	I		IGR	opensea	IGR-opensea		TRUE	TRUE
cg18113734	-0.176248	-0.176248	-10.9195	2.41591e-09	2.86353e-07	11.624	-0.176248	7	1789606	R	II		IGR	shelf	IGR-shelf	chr7:1784027-1786934	TRUE	TRUE
cg20584841	-0.284552	-0.284552	-10.9181	2.42082e-09	2.86635e-07	11.6219	-0.284552	19	1070986	R	II	HMHA1	Body	island	Body-island	chr19:1070985-1071812	NA	NA
cg14694038	-0.237161	-0.237161	-10.9159	2.42853e-09	2.86864e-07	11.6187	-0.237161	19	5037103	F	II	KDM4B	Body	island	Body-island	chr19:5036959-5037220	TRUE	TRUE
cg26860613	-0.202698	-0.202698	-10.9152	2.43093e-09	2.86953e-07	11.6177	-0.202698	12	6661647	R	II	IFFO1	Body	shelf	Body-shelf	chr12:6664425-6665336	NA	NA
cg04921315	-0.208191	-0.208191	-10.9122	2.44153e-09	2.87521e-07	11.6133	-0.208191	16	4000587	R	I		IGR	opensea	IGR-opensea		TRUE	NA
cg15948836	0.151336	0.151336	10.9078	2.45698e-09	2.88671e-07	11.6068	0.151336	11	36114126	F	II	LDLRAD3	Body	opensea	Body-opensea		NA	TRUE		rs16928390	rs75420614
cg11964461	-0.158319	-0.158319	-10.9065	2.46151e-09	2.8909e-07	11.605	-0.158319	5	179606623	R	II	RASGEF1C	5'UTR	opensea	5'UTR-opensea		NA	TRUE
cg08608523	-0.251009	-0.251009	-10.9048	2.4675e-09	2.89305e-07	11.6025	-0.251009	8	128866525	F	II	PVT1	Body	opensea	Body-opensea		TRUE	TRUE
cg02305961	-0.184785	-0.184785	-10.9022	2.47667e-09	2.90034e-07	11.5987	-0.184785	14	105157042	R	I	INF2	5'UTR	shore	5'UTR-shore	chr14:105155520-105156573	NA	NA			rs12147788
cg23245481	-0.233082	-0.233082	-10.9001	2.48419e-09	2.90673e-07	11.5956	-0.233082	7	97911938	F	II	BRI3	Body	shore	Body-shore	chr7:97910459-97911618	NA	NA
cg08213607	0.164589	0.164589	10.8996	2.4862e-09	2.90811e-07	11.5948	0.164589	16	3627243	F	II	NLRC3	1stExon	opensea	1stExon-opensea		NA	NA
cg23704195	0.224988	0.224988	10.8973	2.49415e-09	2.91545e-07	11.5915	0.224988	17	59531104	F	II		IGR	shore	IGR-shore	chr17:59531723-59535254	NA	NA
cg24283921	0.170381	0.170381	10.8955	2.5009e-09	2.91702e-07	11.5888	0.170381	11	10477461	F	II	AMPD3	TSS200	opensea	TSS200-opensea		TRUE	TRUE
cg01775612	-0.215602	-0.215602	-10.8953	2.50145e-09	2.91702e-07	11.5886	-0.215602	16	31484199	R	II	TGFB1I1	Body	shore	Body-shore	chr16:31483276-31483646	NA	NA
cg02216731	-0.15278	-0.15278	-10.8951	2.50221e-09	2.91702e-07	11.5883	-0.15278	16	801936	R	I		IGR	shelf	IGR-shelf	chr16:798171-798510	NA	TRUE
cg02844611	0.175643	0.175643	10.8936	2.50762e-09	2.92235e-07	11.5861	0.175643	3	183273894	R	II	KLHL6	TSS1500	opensea	TSS1500-opensea		NA	NA
cg18733757	0.161424	0.161424	10.8914	2.51535e-09	2.93037e-07	11.5829	0.161424	10	114134878	F	II	ACSL5	TSS1500	opensea	TSS1500-opensea		NA	NA	low-CpG:114124839-114125160
cg11097968	-0.153268	-0.153268	-10.8888	2.52502e-09	2.93967e-07	11.579	-0.153268	14	103012188	F	II		IGR	shore	IGR-shore	chr14:103010784-103011625	TRUE	TRUE
cg00283857	-0.221635	-0.221635	-10.8881	2.52739e-09	2.9407e-07	11.5781	-0.221635	6	158018184	F	II	ZDHHC14	Body	shelf	Body-shelf	chr6:158013812-158014256	NA	TRUE
cg26361535	-0.191908	-0.191908	-10.8871	2.53096e-09	2.94363e-07	11.5766	-0.191908	8	144576604	F	II	ZC3H3	Body	opensea	Body-opensea		TRUE	TRUE
cg23737366	-0.166756	-0.166756	-10.8869	2.53182e-09	2.94365e-07	11.5763	-0.166756	1	9149026	R	II	SLC2A5	TSS1500	opensea	TSS1500-opensea		NA	NA
cg01684256	-0.195552	-0.195552	-10.884	2.54259e-09	2.95222e-07	11.572	-0.195552	20	61977221	F	II	CHRNA4	3'UTR	shore	3'UTR-shore	chr20:61978015-61978294	NA	NA		rs1044398	rs56164905
cg08969925	0.168055	0.168055	10.8836	2.54404e-09	2.95291e-07	11.5714	0.168055	3	33015641	R	II		IGR	opensea	IGR-opensea		NA	TRUE
cg10464467	-0.190435	-0.190435	-10.8822	2.54893e-09	2.95465e-07	11.5694	-0.190435	21	39448463	F	II	DSCR4	Body	opensea	Body-opensea		NA	NA
cg04329382	-0.240078	-0.240078	-10.8772	2.56743e-09	2.96954e-07	11.5621	-0.240078	22	46480891	R	II	LOC400931	TSS1500	shore	TSS1500-shore	chr22:46481815-46482024	TRUE	NA
cg03706086	0.238661	0.238661	10.8758	2.5728e-09	2.97002e-07	11.5599	0.238661	8	71381216	R	II		IGR	opensea	IGR-opensea		NA	TRUE
cg00450164	0.202851	0.202851	10.8756	2.57331e-09	2.97002e-07	11.5597	0.202851	1	209930127	F	II	TRAF3IP3	5'UTR	opensea	5'UTR-opensea		NA	NA
cg03937290	0.157138	0.157138	10.8742	2.57843e-09	2.97002e-07	11.5577	0.157138	1	27852711	F	II		IGR	shore	IGR-shore	chr1:27854416-27854963	TRUE	TRUE
cg17571335	-0.164398	-0.164398	-10.8724	2.58523e-09	2.97489e-07	11.555	-0.164398	11	128559701	R	II		IGR	shore	IGR-shore	chr11:128560103-128560537	NA	TRUE
cg02985541	-0.196256	-0.196256	-10.8679	2.60223e-09	2.98951e-07	11.5484	-0.196256	2	219472218	R	II	PLCD4	TSS1500	opensea	TSS1500-opensea		TRUE	TRUE
cg22236066	-0.260839	-0.260839	-10.8673	2.60433e-09	2.99094e-07	11.5475	-0.260839	8	103742123	R	II		IGR	opensea	IGR-opensea		TRUE	TRUE
cg02258201	-0.197906	-0.197906	-10.857	2.64315e-09	3.01597e-07	11.5325	-0.197906	9	35906148	R	II	HRCT1	TSS200	opensea	TSS200-opensea		NA	NA
cg27425413	-0.180346	-0.180346	-10.8566	2.64472e-09	3.01597e-07	11.5319	-0.180346	6	4974439	F	II		IGR	opensea	IGR-opensea		NA	TRUE
cg24336398	-0.169809	-0.169809	-10.8527	2.65984e-09	3.02867e-07	11.5261	-0.169809	9	139236777	R	II	GPSM1	Body	island	Body-island	chr9:139236776-139237518	NA	NA
cg14145194	0.195301	0.195301	10.8505	2.66813e-09	3.03513e-07	11.5229	0.195301	19	10450022	F	II	ICAM3	Body	opensea	Body-opensea		NA	NA
cg04706201	0.170407	0.170407	10.8489	2.67449e-09	3.03836e-07	11.5205	0.170407	5	131773770	R	II	C5orf56	Body	opensea	Body-opensea		NA	TRUE
cg20839149	0.209538	0.209538	10.8485	2.67588e-09	3.03836e-07	11.5199	0.209538	1	156786601	F	II	SH2D2A	5'UTR	shelf	5'UTR-shelf	chr1:156783523-156784037	NA	NA			rs72698634
cg09940311	-0.236656	-0.236656	-10.847	2.68176e-09	3.04168e-07	11.5177	-0.236656	1	183901666	R	II		IGR	opensea	IGR-opensea		NA	TRUE
cg26811313	0.179743	0.179743	10.845	2.68962e-09	3.0496e-07	11.5147	0.179743	7	1959989	R	II	MAD1L1	Body	opensea	Body-opensea		TRUE	NA
cg24002183	-0.165861	-0.165861	-10.8444	2.69163e-09	3.04992e-07	11.514	-0.165861	19	15568574	F	I	RASAL3	Body	island	Body-island	chr19:15568027-15569227	TRUE	NA
cg24958342	-0.221687	-0.221687	-10.8444	2.69166e-09	3.04992e-07	11.5139	-0.221687	10	22375787	F	II		IGR	opensea	IGR-opensea		TRUE	TRUE
cg22706147	-0.192041	-0.192041	-10.8436	2.69469e-09	3.05158e-07	11.5128	-0.192041	19	46031516	R	II	OPA3	3'UTR	shore	3'UTR-shore	chr19:46032304-46032855	TRUE	TRUE
cg21730858	-0.192493	-0.192493	-10.8413	2.70386e-09	3.05876e-07	11.5093	-0.192493	6	138806320	R	II	NHSL1	Body	opensea	Body-opensea		NA	TRUE			rs79949292
cg00453938	0.17399	0.17399	10.8376	2.71846e-09	3.06928e-07	11.5039	0.17399	20	39320532	R	II		IGR	shore	IGR-shore	chr20:39321289-39321647	NA	TRUE
cg10687107	-0.192128	-0.192128	-10.8348	2.72949e-09	3.07574e-07	11.4997	-0.192128	8	67454667	F	II		IGR	island	IGR-island	chr8:67454545-67454991	NA	TRUE
cg04497889	-0.208661	-0.208661	-10.8344	2.73085e-09	3.07576e-07	11.4992	-0.208661	4	7046407	F	II	TADA2B	Body	shore	Body-shore	chr4:7043808-7045732	NA	NA		rs7685153
cg06690609	-0.151498	-0.151498	-10.8343	2.73128e-09	3.07576e-07	11.4991	-0.151498	19	2723314	R	I		IGR	island	IGR-island	chr19:2723168-2723390	NA	TRUE
cg22704788	-0.198564	-0.198564	-10.833	2.73628e-09	3.0804e-07	11.4972	-0.198564	1	203444518	F	II	PRELP	TSS1500	opensea	TSS1500-opensea		TRUE	TRUE		rs72743619
cg18316974	-0.198521	-0.198521	-10.8318	2.74103e-09	3.08375e-07	11.4954	-0.198521	1	92947035	F	I	GFI1	Body	island	Body-island	chr1:92945907-92952609	NA	TRUE
cg01254505	0.208214	0.208214	10.8301	2.7481e-09	3.08771e-07	11.4928	0.208214	19	17516470	F	II	BST2	TSS200	opensea	TSS200-opensea		NA	TRUE
cg04273604	0.185735	0.185735	10.8282	2.75546e-09	3.09198e-07	11.4901	0.185735	1	234609003	F	II	TARBP1	Body	opensea	Body-opensea		NA	NA		rs76718732	rs12090745
cg00428638	-0.204549	-0.204549	-10.8276	2.75783e-09	3.09364e-07	11.4892	-0.204549	19	7224713	F	II	INSR	Body	opensea	Body-opensea		NA	TRUE
cg00162806	-0.200961	-0.200961	-10.8266	2.76173e-09	3.09587e-07	11.4878	-0.200961	10	135051929	R	II	VENTX	Body	island	Body-island	chr10:135048797-135052077	NA	TRUE
cg10574365	-0.171701	-0.171701	-10.8262	2.76336e-09	3.09587e-07	11.4872	-0.171701	1	32054836	F	II		IGR	island	IGR-island	chr1:32054341-32054843	NA	NA
cg10432947	-0.167745	-0.167745	-10.8262	2.76338e-09	3.09587e-07	11.4872	-0.167745	4	2062441	R	II	NAT8L	Body	island	Body-island	chr4:2059928-2063181	NA	NA
cg03301498	0.172803	0.172803	10.8235	2.77443e-09	3.10424e-07	11.4831	0.172803	19	39889222	R	II	MED29	3'UTR	shelf	3'UTR-shelf	chr19:39893181-39893613	TRUE	NA
cg12603560	-0.232492	-0.232492	-10.817	2.80058e-09	3.12345e-07	11.4735	-0.232492	11	57090070	F	II	TNKS1BP1	5'UTR	shore	5'UTR-shore	chr11:57091614-57092831	NA	TRUE
cg09328012	-0.253467	-0.253467	-10.8115	2.82266e-09	3.13902e-07	11.4655	-0.253467	22	46481677	R	II	LOC400931	TSS200	shore	TSS200-shore	chr22:46481815-46482024	TRUE	NA
cg13780718	0.236019	0.236019	10.811	2.82468e-09	3.1398e-07	11.4648	0.236019	20	44513768	R	II	ZSWIM1	3'UTR	opensea	3'UTR-opensea		TRUE	NA
cg11666534	0.180556	0.180556	10.8109	2.82518e-09	3.1398e-07	11.4646	0.180556	22	23922551	F	II	IGLL1	TSS200	opensea	TSS200-opensea		NA	NA			rs9624216
cg00934322	-0.201025	-0.201025	-10.8094	2.83146e-09	3.14578e-07	11.4624	-0.201025	6	30854109	F	II	DDR1	5'UTR	shore	5'UTR-shore	chr6:30852102-30852676	NA	TRUE
cg07426848	-0.150556	-0.150556	-10.8059	2.84577e-09	3.1562e-07	11.4572	-0.150556	1	153521712	R	II	S100A3	5'UTR	opensea	5'UTR-opensea		TRUE	NA
cg00941836	-0.164611	-0.164611	-10.8045	2.85145e-09	3.1589e-07	11.4552	-0.164611	22	27834549	F	I		IGR	island	IGR-island	chr22:27834425-27834630	NA	NA
cg27263049	0.205823	0.205823	10.7974	2.8812e-09	3.17988e-07	11.4446	0.205823	8	145086300	R	II	SPATC1	TSS1500	opensea	TSS1500-opensea		NA	NA
cg03706951	0.162306	0.162306	10.7973	2.88136e-09	3.17988e-07	11.4446	0.162306	17	39465518	F	II		IGR	opensea	IGR-opensea		NA	NA
cg23942604	0.162996	0.162996	10.7959	2.88733e-09	3.18316e-07	11.4425	0.162996	19	51875946	F	II	NKG7	5'UTR	opensea	5'UTR-opensea		NA	NA		rs10418894	rs8109405
cg04600000	-0.155754	-0.155754	-10.7954	2.88927e-09	3.18316e-07	11.4418	-0.155754	13	114830313	R	I	RASA3	Body	opensea	Body-opensea		NA	TRUE
cg24217894	-0.233223	-0.233223	-10.7936	2.89696e-09	3.18799e-07	11.4391	-0.233223	12	58120635	F	II	LOC100130776	Body	island	Body-island	chr12:58119909-58121551	NA	NA		rs2640596	rs2640595
cg19184885	-0.244541	-0.244541	-10.7898	2.9127e-09	3.20158e-07	11.4336	-0.244541	17	45699322	R	II	NPEPPS	3'UTR	opensea	3'UTR-opensea		TRUE	TRUE
cg10862567	-0.21478	-0.21478	-10.7893	2.91491e-09	3.20166e-07	11.4328	-0.21478	17	80745169	R	II	TBCD	Body	opensea	Body-opensea		TRUE	NA
cg01255894	0.193908	0.193908	10.7858	2.92963e-09	3.21478e-07	11.4277	0.193908	10	8099218	F	II	GATA3	Body	shore	Body-shore	chr10:8100384-8100768	NA	NA
cg11586448	0.214273	0.214273	10.7813	2.94888e-09	3.22673e-07	11.421	0.214273	12	123383399	F	II		IGR	shelf	IGR-shelf	chr12:123380333-123380894	TRUE	NA			rs74522617
cg04245402	-0.15971	-0.15971	-10.7792	2.95795e-09	3.23361e-07	11.4179	-0.15971	19	751241	R	I	C19orf21	5'UTR	opensea	5'UTR-opensea		NA	NA
cg12350863	-0.184531	-0.184531	-10.7772	2.96673e-09	3.23721e-07	11.4148	-0.184531	3	169758289	F	II	GPR160	5'UTR	shore	5'UTR-shore	chr3:169755594-169756847	NA	NA		rs79417262
cg09120934	-0.152904	-0.152904	-10.7772	2.96676e-09	3.23721e-07	11.4148	-0.152904	11	120187999	R	II	POU2F3	Body	opensea	Body-opensea		NA	TRUE
cg11505113	-0.16723	-0.16723	-10.7757	2.97287e-09	3.24176e-07	11.4127	-0.16723	1	213125130	F	I	VASH2	Body	shore	Body-shore	chr1:213123647-213125092	NA	TRUE
cg27415283	0.17472	0.17472	10.7728	2.98559e-09	3.25053e-07	11.4084	0.17472	17	75437699	R	II	2009-09-01	Body	opensea	Body-opensea		NA	NA
cg03331514	-0.232418	-0.232418	-10.7705	2.9955e-09	3.25826e-07	11.405	-0.232418	7	1577016	R	I	MAFK	5'UTR	shore	5'UTR-shore	chr7:1575736-1575993	NA	TRUE
cg06565975	-0.179543	-0.179543	-10.7689	3.00254e-09	3.2649e-07	11.4026	-0.179543	8	143823917	R	I	SLURP1	TSS200	shelf	TSS200-shelf	chr8:143820468-143821310	NA	NA
cg24999105	0.22052	0.22052	10.7668	3.01178e-09	3.27085e-07	11.3995	0.22052	6	137106435	F	II	MAP3K5	Body	opensea	Body-opensea		NA	TRUE
cg21814178	0.155963	0.155963	10.7653	3.01804e-09	3.27459e-07	11.3974	0.155963	12	51720755	R	II		IGR	opensea	IGR-opensea		TRUE	TRUE
cg22730327	-0.265992	-0.265992	-10.7653	3.01805e-09	3.27459e-07	11.3974	-0.265992	1	178310650	F	II	RASAL2	Body	opensea	Body-opensea		TRUE	NA
cg27360210	0.175737	0.175737	10.7594	3.04404e-09	3.2956e-07	11.3886	0.175737	19	39826923	R	II	GMFG	TSS200	opensea	TSS200-opensea		NA	NA
cg06314111	-0.186906	-0.186906	-10.7589	3.04635e-09	3.29629e-07	11.3879	-0.186906	12	58119915	F	I	AGAP2	3'UTR	island	3'UTR-island	chr12:58119909-58121551	NA	NA			rs76723928
cg20464732	-0.161878	-0.161878	-10.7575	3.05272e-09	3.30046e-07	11.3857	-0.161878	8	111073225	R	II		IGR	opensea	IGR-opensea		NA	TRUE
cg06769918	-0.167947	-0.167947	-10.7514	3.07952e-09	3.31875e-07	11.3768	-0.167947	6	13015005	F	II	PHACTR1	Body	island	Body-island	chr6:13014973-13015203	NA	TRUE
cg02481714	-0.250348	-0.250348	-10.7501	3.08556e-09	3.32296e-07	11.3748	-0.250348	22	40439396	F	II	TNRC6B	TSS1500	shore	TSS1500-shore	chr22:40440852-40441810	NA	NA
cg01905489	0.151392	0.151392	10.7475	3.09701e-09	3.33094e-07	11.3711	0.151392	1	26616534	R	II	UBXN11	Body	opensea	Body-opensea		NA	NA
cg23543481	-0.230198	-0.230198	-10.7453	3.10695e-09	3.33374e-07	11.3678	-0.230198	14	23623684	R	II	SLC7A8	Body	opensea	Body-opensea		TRUE	TRUE
cg03930004	-0.159364	-0.159364	-10.7412	3.12552e-09	3.34725e-07	11.3617	-0.159364	7	150778791	R	II	FASTK	TSS1500	island	TSS1500-island	chr7:150777607-150780879	NA	NA
cg18620571	-0.161377	-0.161377	-10.7399	3.1315e-09	3.34754e-07	11.3598	-0.161377	14	103593505	R	I	TNFAIP2	Body	island	Body-island	chr14:103593234-103593923	TRUE	NA	high-CpG:102663050-102663493
cg03217729	0.164636	0.164636	10.7369	3.14548e-09	3.36009e-07	11.3553	0.164636	16	11222890	R	II	CLEC16A	Body	opensea	Body-opensea		NA	TRUE
cg25400253	0.169005	0.169005	10.736	3.14944e-09	3.36258e-07	11.354	0.169005	17	42466960	R	II	ITGA2B	TSS200	shelf	TSS200-shelf	chr17:42462135-42463579	NA	NA
cg21211882	0.157287	0.157287	10.7331	3.16254e-09	3.37243e-07	11.3497	0.157287	20	34770405	R	II	EPB41L1	Body	opensea	Body-opensea		TRUE	TRUE
cg07222022	-0.190707	-0.190707	-10.7305	3.17492e-09	3.38251e-07	11.3458	-0.190707	2	60525609	F	II		IGR	opensea	IGR-opensea		NA	NA
cg11438310	-0.195006	-0.195006	-10.7301	3.17664e-09	3.3833e-07	11.3452	-0.195006	5	78985434	F	II	CMYA5	TSS1500	opensea	TSS1500-opensea		NA	TRUE
cg01235820	-0.155604	-0.155604	-10.7288	3.18265e-09	3.38867e-07	11.3433	-0.155604	20	642782	R	I	SCRT2	3'UTR	island	3'UTR-island	chr20:642672-642895	NA	NA
cg06655665	0.191572	0.191572	10.7284	3.18465e-09	3.38872e-07	11.3426	0.191572	2	38607629	F	II		IGR	shelf	IGR-shelf	chr2:38603569-38604510	NA	NA
cg06718369	-0.210858	-0.210858	-10.7281	3.18581e-09	3.38892e-07	11.3423	-0.210858	4	153028110	F	II		IGR	opensea	IGR-opensea		NA	TRUE
cg20386404	0.151369	0.151369	10.7253	3.19902e-09	3.39985e-07	11.3381	0.151369	1	214577721	R	II	PTPN14	Body	opensea	Body-opensea		NA	TRUE
cg20306863	0.208212	0.208212	10.7196	3.22527e-09	3.42147e-07	11.3297	0.208212	1	3593812	R	II	TP73	5'UTR	opensea	5'UTR-opensea		NA	NA
cg21603744	0.167343	0.167343	10.7172	3.23683e-09	3.42955e-07	11.3261	0.167343	8	110020783	R	II		IGR	opensea	IGR-opensea		NA	NA
cg07425646	-0.167171	-0.167171	-10.7151	3.24672e-09	3.4348e-07	11.323	-0.167171	1	4221616	R	I		IGR	island	IGR-island	chr1:4221387-4221672	NA	NA
cg24044052	0.177465	0.177465	10.714	3.25201e-09	3.4383e-07	11.3213	0.177465	2	231191662	R	II	SP140L	TSS1500	opensea	TSS1500-opensea		TRUE	NA
cg13060970	0.163128	0.163128	10.7124	3.25967e-09	3.44221e-07	11.3189	0.163128	2	68592349	F	I	PLEK	1stExon	opensea	1stExon-opensea		NA	NA	low-CpG:68445821-68445987
cg14374337	-0.179662	-0.179662	-10.7082	3.27933e-09	3.45772e-07	11.3128	-0.179662	14	75446498	F	II		IGR	shore	IGR-shore	chr14:75447511-75447779	TRUE	TRUE
cg20757748	0.190561	0.190561	10.7013	3.31282e-09	3.47616e-07	11.3024	0.190561	5	72593606	R	II		IGR	shore	IGR-shore	chr5:72594147-72595808	NA	TRUE			rs7701037
cg09638208	0.202338	0.202338	10.6991	3.3232e-09	3.48075e-07	11.2993	0.202338	16	29757318	R	II	C16orf54	1stExon	opensea	1stExon-opensea		NA	NA
cg05884705	0.199012	0.199012	10.6981	3.32827e-09	3.48501e-07	11.2977	0.199012	15	40600099	F	II	PLCB2	1stExon	opensea	1stExon-opensea		NA	TRUE	low-CpG:38387176-38387442
cg10273135	-0.192531	-0.192531	-10.697	3.33337e-09	3.48825e-07	11.2961	-0.192531	5	78986111	F	II	CMYA5	Body	opensea	Body-opensea		NA	TRUE
cg26504110	-0.22015	-0.22015	-10.6959	3.33871e-09	3.49068e-07	11.2945	-0.22015	19	41130041	F	I	LTBP4	Body	island	Body-island	chr19:41129847-41130112	TRUE	NA
cg08297686	0.173029	0.173029	10.6953	3.34159e-09	3.49264e-07	11.2936	0.173029	14	68943486	R	II	RAD51L1	Body	opensea	Body-opensea		NA	TRUE
cg26156321	0.155774	0.155774	10.6895	3.37035e-09	3.51656e-07	11.2849	0.155774	1	88921473	R	II		IGR	opensea	IGR-opensea		NA	TRUE
cg21455600	0.193439	0.193439	10.689	3.37255e-09	3.51703e-07	11.2842	0.193439	7	66096806	F	II	KCTD7	Body	shelf	Body-shelf	chr7:66093348-66094174	NA	NA		rs77241642
cg25581330	0.208569	0.208569	10.6885	3.37504e-09	3.51703e-07	11.2835	0.208569	4	186434993	F	II	PDLIM3	Body	opensea	Body-opensea		NA	TRUE
cg26173906	-0.190445	-0.190445	-10.6861	3.38682e-09	3.52385e-07	11.2799	-0.190445	19	14376389	F	II		IGR	shore	IGR-shore	chr19:14376688-14376961	NA	TRUE
cg00767000	-0.182116	-0.182116	-10.6786	3.42407e-09	3.54989e-07	11.2688	-0.182116	16	87525307	R	I	ZCCHC14	1stExon	opensea	1stExon-opensea		NA	NA
cg09152089	-0.228317	-0.228317	-10.6782	3.42597e-09	3.54989e-07	11.2682	-0.228317	1	24469564	R	II	IL22RA1	1stExon	opensea	1stExon-opensea		TRUE	TRUE
cg04105416	0.155511	0.155511	10.6773	3.43044e-09	3.55327e-07	11.2669	0.155511	7	4911051	F	I	RADIL	Body	opensea	Body-opensea		NA	NA		rs10270741
cg25739715	0.158889	0.158889	10.6764	3.43532e-09	3.55534e-07	11.2655	0.158889	22	30663881	F	II	OSM	TSS1500	opensea	TSS1500-opensea		NA	NA
cg18772376	0.197442	0.197442	10.6749	3.44256e-09	3.56071e-07	11.2633	0.197442	12	22474765	R	II	ST8SIA1	Body	opensea	Body-opensea		NA	TRUE
cg22962123	-0.156029	-0.156029	-10.6732	3.45103e-09	3.56757e-07	11.2608	-0.156029	7	27153605	F	I	HOXA3	5'UTR	island	5'UTR-island	chr7:27153187-27153647	TRUE	NA
cg26366833	0.160384	0.160384	10.6732	3.45125e-09	3.56757e-07	11.2607	0.160384	17	72709500	F	II	RAB37	Body	opensea	Body-opensea		NA	NA		rs12940780
cg06238004	-0.220007	-0.220007	-10.6727	3.45361e-09	3.56765e-07	11.26	-0.220007	17	42029727	R	I		IGR	shore	IGR-shore	chr17:42030173-42030941	TRUE	TRUE
cg13581779	-0.228567	-0.228567	-10.6724	3.45548e-09	3.56765e-07	11.2595	-0.228567	3	171561201	F	II	TMEM212	1stExon	opensea	1stExon-opensea		NA	NA
cg27385773	-0.166271	-0.166271	-10.6722	3.45645e-09	3.56765e-07	11.2592	-0.166271	3	50201416	F	II	SEMA3F	Body	opensea	Body-opensea		TRUE	TRUE
cg24804060	-0.172685	-0.172685	-10.6706	3.46424e-09	3.57145e-07	11.2569	-0.172685	17	48425014	R	II	XYLT2	Body	shore	Body-shore	chr17:48422989-48423564	NA	NA
cg24576358	-0.213371	-0.213371	-10.6697	3.46899e-09	3.57235e-07	11.2555	-0.213371	5	134350122	F	II		IGR	opensea	IGR-opensea		NA	TRUE
cg05948411	-0.174576	-0.174576	-10.6697	3.46916e-09	3.57235e-07	11.2555	-0.174576	12	125003301	R	II	NCOR2	5'UTR	island	5'UTR-island	chr12:125003217-125003482	NA	TRUE
cg10932874	0.198513	0.198513	10.6692	3.47151e-09	3.57259e-07	11.2548	0.198513	12	58135981	F	II	AGAP2	TSS200	shelf	TSS200-shelf	chr12:58130870-58132047	NA	NA
cg27092594	0.338662	0.338662	10.6669	3.48313e-09	3.58242e-07	11.2514	0.338662	2	227517346	R	II		IGR	opensea	IGR-opensea		NA	NA
cg08161142	0.180675	0.180675	10.6634	3.50077e-09	3.59206e-07	11.2462	0.180675	13	24273617	F	II		IGR	shelf	IGR-shelf	chr13:24269499-24270116	NA	NA			rs56343980
cg07571519	0.164393	0.164393	10.661	3.51306e-09	3.60148e-07	11.2427	0.164393	10	73472315	F	I	C10orf105	3'UTR	opensea	3'UTR-opensea		NA	NA
cg06168149	-0.161207	-0.161207	-10.6583	3.52732e-09	3.60917e-07	11.2385	-0.161207	12	50497778	R	II	GPD1	TSS200	opensea	TSS200-opensea		NA	NA
cg10104480	0.159905	0.159905	10.6574	3.53206e-09	3.60921e-07	11.2372	0.159905	16	72955250	R	II	ZFHX3	Body	opensea	Body-opensea		NA	TRUE
cg07925587	0.192223	0.192223	10.6571	3.53346e-09	3.60921e-07	11.2368	0.192223	12	52583324	R	II	KRT80	Body	opensea	Body-opensea		NA	TRUE
cg08499832	-0.192491	-0.192491	-10.6565	3.53631e-09	3.61009e-07	11.2359	-0.192491	3	2553187	F	II	CNTN4	5'UTR	opensea	5'UTR-opensea		NA	NA		rs75049476
cg26842815	0.211074	0.211074	10.6564	3.53703e-09	3.61009e-07	11.2357	0.211074	12	7060263	F	II	PTPN6	TSS200	opensea	TSS200-opensea		NA	NA
cg06110286	-0.161138	-0.161138	-10.6517	3.56135e-09	3.62533e-07	11.2287	-0.161138	8	145728587	F	II	GPT	TSS1500	shore	TSS1500-shore	chr8:145730390-145732205	NA	NA
cg06294319	-0.237142	-0.237142	-10.6486	3.57753e-09	3.6386e-07	11.2241	-0.237142	8	127387971	F	II		IGR	opensea	IGR-opensea		NA	TRUE
cg20031845	0.155318	0.155318	10.6471	3.58547e-09	3.6431e-07	11.2219	0.155318	7	50306663	F	II		IGR	opensea	IGR-opensea		NA	TRUE
cg00070899	-0.170275	-0.170275	-10.6461	3.59077e-09	3.64567e-07	11.2204	-0.170275	6	34024479	R	I	GRM4	Body	shore	Body-shore	chr6:34024201-34024457	TRUE	NA
cg17713010	0.167188	0.167188	10.6447	3.59781e-09	3.65141e-07	11.2184	0.167188	19	54876598	F	II	LAIR1	5'UTR	opensea	5'UTR-opensea		NA	NA	low-CpG:59568302-59568489
cg10185917	-0.184567	-0.184567	-10.6431	3.60671e-09	3.65758e-07	11.2158	-0.184567	19	6358267	R	II		IGR	shelf	IGR-shelf	chr19:6361442-6362002	NA	NA
cg05030553	-0.169093	-0.169093	-10.6399	3.6237e-09	3.67171e-07	11.2111	-0.169093	21	44061403	F	II		IGR	opensea	IGR-opensea		NA	TRUE
cg26929925	-0.154422	-0.154422	-10.6352	3.64823e-09	3.69107e-07	11.2042	-0.154422	5	138714136	R	I	SLC23A1	Body	island	Body-island	chr5:138713814-138714340	NA	NA
cg04159215	0.205017	0.205017	10.6342	3.65375e-09	3.69558e-07	11.2026	0.205017	10	126182324	F	II	LHPP	Body	opensea	Body-opensea		NA	NA		rs80068692
cg25004071	-0.164293	-0.164293	-10.6308	3.67186e-09	3.70936e-07	11.1976	-0.164293	20	60639474	R	II	TAF4	Body	island	Body-island	chr20:60639272-60639835	NA	NA			rs6089319
cg03784048	0.180399	0.180399	10.6288	3.68293e-09	3.71382e-07	11.1945	0.180399	16	9229746	F	II		IGR	opensea	IGR-opensea		NA	NA		rs8050335
cg13014558	0.19822	0.19822	10.627	3.69265e-09	3.71993e-07	11.1919	0.19822	11	60738971	R	II	CD6	TSS200	opensea	TSS200-opensea		NA	NA
cg10161111	-0.163189	-0.163189	-10.627	3.6928e-09	3.71993e-07	11.1918	-0.163189	7	6200140	R	I	USP42	3'UTR	shore	3'UTR-shore	chr7:6198495-6198731	NA	TRUE
cg05974498	-0.163163	-0.163163	-10.6241	3.70825e-09	3.73441e-07	11.1876	-0.163163	19	52599256	F	II	ZNF841	TSS1500	shore	TSS1500-shore	chr19:52598480-52599238	NA	NA		rs7254507
cg12792363	0.187486	0.187486	10.6219	3.72005e-09	3.74195e-07	11.1843	0.187486	11	63274030	R	I	LGALS12	Body	opensea	Body-opensea		NA	NA
cg25477497	0.184611	0.184611	10.6211	3.72438e-09	3.74496e-07	11.1831	0.184611	7	87228808	R	II	ABCB1	Body	shore	Body-shore	chr7:87229551-87229890	NA	NA
cg21806242	-0.19656	-0.19656	-10.621	3.72519e-09	3.74496e-07	11.1829	-0.19656	11	72532891	F	I	ATG16L2	Body	island	Body-island	chr11:72532612-72533774	NA	TRUE
cg09440340	-0.189529	-0.189529	-10.6202	3.72971e-09	3.7459e-07	11.1817	-0.189529	1	116654415	F	II	C1orf161	5'UTR	opensea	5'UTR-opensea		NA	NA
cg09416512	0.195958	0.195958	10.6193	3.73457e-09	3.74896e-07	11.1803	0.195958	19	35838636	R	II		IGR	shelf	IGR-shelf	chr19:35842430-35843187	NA	NA
cg18656024	-0.167075	-0.167075	-10.617	3.74727e-09	3.75897e-07	11.1769	-0.167075	3	48633144	F	II	COL7A1	TSS1500	shore	TSS1500-shore	chr3:48631882-48632901	NA	TRUE
cg17543112	-0.216079	-0.216079	-10.6169	3.74778e-09	3.75897e-07	11.1767	-0.216079	5	131594335	F	II	PDLIM4	Body	shore	Body-shore	chr5:131593039-131593813	TRUE	TRUE
cg14185547	-0.204113	-0.204113	-10.6082	3.79599e-09	3.78875e-07	11.1637	-0.204113	8	145497339	F	II	BOP1	Body	shore	Body-shore	chr8:145498785-145499042	NA	TRUE
cg22833478	-0.195166	-0.195166	-10.6048	3.8146e-09	3.79533e-07	11.1587	-0.195166	11	2925623	F	II	SLC22A18	Body	shore	Body-shore	chr11:2923301-2923817	NA	TRUE			rs80093400
cg09692695	-0.205798	-0.205798	-10.6022	3.82941e-09	3.80375e-07	11.1548	-0.205798	2	74668286	F	II	RTKN	Body	island	Body-island	chr2:74667593-74669403	NA	NA
cg20946054	-0.156746	-0.156746	-10.6019	3.83072e-09	3.80375e-07	11.1544	-0.156746	1	11761766	R	II	C1orf187	5'UTR	opensea	5'UTR-opensea		TRUE	NA
cg27197651	-0.203269	-0.203269	-10.6013	3.83418e-09	3.80544e-07	11.1535	-0.203269	1	2980038	F	II	FLJ42875	Body	island	Body-island	chr1:2979275-2980758	NA	NA
cg24452821	0.199864	0.199864	10.6013	3.83462e-09	3.80544e-07	11.1534	0.199864	11	113953812	R	I	ZBTB16	Body	island	Body-island	chr11:113953620-113953839	NA	NA
cg22871947	-0.17335	-0.17335	-10.6009	3.8367e-09	3.80643e-07	11.1529	-0.17335	10	50506875	F	I	C10orf71	TSS1500	opensea	TSS1500-opensea		NA	TRUE
cg26886976	0.195934	0.195934	10.5995	3.84443e-09	3.81178e-07	11.1508	0.195934	17	72588412	R	II	CD300LD	TSS200	opensea	TSS200-opensea		NA	NA
cg08578703	0.223482	0.223482	10.5993	3.84539e-09	3.81178e-07	11.1505	0.223482	6	25042495	R	II		IGR	opensea	IGR-opensea		NA	NA
cg23627134	0.164165	0.164165	10.5982	3.85189e-09	3.81659e-07	11.1488	0.164165	2	143886375	F	II	ARHGAP15	TSS1500	opensea	TSS1500-opensea		NA	NA		rs28403630
cg08461097	-0.170275	-0.170275	-10.5968	3.85987e-09	3.81743e-07	11.1467	-0.170275	19	2065102	R	I		IGR	island	IGR-island	chr19:2064853-2065265	NA	NA
cg19743891	0.163198	0.163198	10.5954	3.86782e-09	3.8242e-07	11.1446	0.163198	1	26644573	F	II	UBXN11	1stExon	opensea	1stExon-opensea		NA	NA
cg14843030	0.150149	0.150149	10.5917	3.88902e-09	3.83976e-07	11.1391	0.150149	1	32716051	R	II	LCK	TSS1500	shore	TSS1500-shore	chr1:32713918-32714186	NA	NA
cg06953865	-0.174544	-0.174544	-10.5916	3.88908e-09	3.83976e-07	11.139	-0.174544	19	18549723	F	II	ISYNA1	TSS1500	shore	TSS1500-shore	chr19:18543828-18549161	NA	TRUE
cg00058887	-0.220636	-0.220636	-10.5912	3.89138e-09	3.83985e-07	11.1384	-0.220636	4	184909018	F	II	STOX2	Body	opensea	Body-opensea		TRUE	TRUE
cg07367601	0.172935	0.172935	10.5908	3.89367e-09	3.83993e-07	11.1378	0.172935	1	235114342	F	II		IGR	opensea	IGR-opensea		NA	TRUE
cg18597188	-0.165377	-0.165377	-10.5877	3.91178e-09	3.85014e-07	11.1331	-0.165377	14	104178670	R	II	XRCC3	5'UTR	shelf	5'UTR-shelf	chr14:104181378-104182952	NA	NA
cg04697265	0.185375	0.185375	10.5874	3.91333e-09	3.85059e-07	11.1327	0.185375	11	130683700	F	II		IGR	opensea	IGR-opensea		NA	TRUE
cg24838825	0.224774	0.224774	10.5872	3.9146e-09	3.85074e-07	11.1324	0.224774	10	111693923	F	II		IGR	opensea	IGR-opensea		NA	TRUE
cg09223687	-0.188461	-0.188461	-10.5851	3.92645e-09	3.85803e-07	11.1293	-0.188461	4	1027885	F	I		IGR	island	IGR-island	chr4:1027679-1028019	NA	TRUE
cg23005885	-0.19695	-0.19695	-10.5843	3.93116e-09	3.86048e-07	11.1281	-0.19695	15	90543450	F	I	ZNF710	TSS1500	island	TSS1500-island	chr15:90543410-90543835	NA	NA
cg10592478	-0.255347	-0.255347	-10.5835	3.93572e-09	3.86277e-07	11.1269	-0.255347	12	53612641	F	I	RARG	Body	shore	Body-shore	chr12:53613716-53615103	NA	NA		rs34609548
cg07641284	0.164211	0.164211	10.5815	3.94765e-09	3.8723e-07	11.1238	0.164211	16	29756951	F	I	C16orf54	5'UTR	opensea	5'UTR-opensea		NA	NA
cg07269138	0.155497	0.155497	10.5784	3.96556e-09	3.88482e-07	11.1192	0.155497	3	150996184	F	II	P2RY14	1stExon	opensea	1stExon-opensea		NA	NA		rs80221973
cg09018904	-0.192673	-0.192673	-10.5765	3.97672e-09	3.89312e-07	11.1163	-0.192673	3	43408318	R	II	ANO10	3'UTR	shelf	3'UTR-shelf	chr3:43405419-43405625	NA	NA
cg22032709	0.152902	0.152902	10.5755	3.98272e-09	3.89571e-07	11.1148	0.152902	12	121677269	F	II	CAMKK2	3'UTR	opensea	3'UTR-opensea		NA	TRUE		rs11065502
cg15383520	-0.162022	-0.162022	-10.5734	3.99492e-09	3.90325e-07	11.1117	-0.162022	11	44656338	R	II		IGR	opensea	IGR-opensea		TRUE	TRUE
cg04163967	0.166866	0.166866	10.5704	4.01258e-09	3.9117e-07	11.1072	0.166866	21	39870627	F	I	ERG	Body	opensea	Body-opensea		NA	NA
cg19699170	-0.226838	-0.226838	-10.568	4.02681e-09	3.92008e-07	11.1036	-0.226838	2	110402734	R	II		IGR	opensea	IGR-opensea		NA	TRUE
cg02489552	-0.203919	-0.203919	-10.5648	4.04554e-09	3.92829e-07	11.0988	-0.203919	19	15121531	F	II	CCDC105	TSS200	shore	TSS200-shore	chr19:15121590-15122143	NA	NA
cg07113653	0.19001	0.19001	10.5647	4.04654e-09	3.92829e-07	11.0986	0.19001	6	13428657	F	II	GFOD1	Body	opensea	Body-opensea		NA	TRUE
cg08852968	0.172831	0.172831	10.5632	4.0552e-09	3.9312e-07	11.0964	0.172831	3	55517659	R	II	WNT5A	Body	island	Body-island	chr3:55517658-55517939	NA	NA
cg09616647	-0.165466	-0.165466	-10.5607	4.07007e-09	3.94123e-07	11.0927	-0.165466	3	183959171	R	II	VWA5B2	Body	island	Body-island	chr3:183959061-183959747	TRUE	NA			rs61740524
cg07719604	-0.152729	-0.152729	-10.5604	4.07168e-09	3.94168e-07	11.0923	-0.152729	16	67232460	R	II	ELMO3	TSS1500	shore	TSS1500-shore	chr16:67233032-67233862	TRUE	TRUE
cg07184986	-0.17081	-0.17081	-10.5597	4.07642e-09	3.94518e-07	11.0911	-0.17081	5	159714788	R	II	CCNJL	Body	opensea	Body-opensea		NA	TRUE
cg21376733	0.204733	0.204733	10.5544	4.10799e-09	3.97131e-07	11.0832	0.204733	12	54891636	F	II	NCKAP1L	1stExon	opensea	1stExon-opensea		NA	NA		rs7967442
cg05157625	-0.215497	-0.215497	-10.5535	4.11362e-09	3.97564e-07	11.0818	-0.215497	14	93153553	F	II	RIN3	Body	island	Body-island	chr14:93153278-93154759	NA	TRUE
cg18280057	-0.22484	-0.22484	-10.5532	4.11531e-09	3.97617e-07	11.0814	-0.22484	8	125741158	F	II	MTSS1	TSS1500	island	TSS1500-island	chr8:125739685-125741266	NA	NA
cg00601450	-0.158794	-0.158794	-10.5529	4.11739e-09	3.97708e-07	11.0809	-0.158794	5	74908170	F	I		IGR	shore	IGR-shore	chr5:74907286-74907770	NA	NA
cg11942603	-0.15158	-0.15158	-10.5518	4.1238e-09	3.98106e-07	11.0793	-0.15158	2	69969794	F	II	ANXA4	5'UTR	shore	5'UTR-shore	chr2:69968749-69969592	NA	NA
cg18407309	0.202683	0.202683	10.5509	4.12919e-09	3.98489e-07	11.078	0.202683	17	34417530	R	II	CCL3	TSS200	opensea	TSS200-opensea		NA	NA
cg04609635	-0.185085	-0.185085	-10.5495	4.13806e-09	3.9849e-07	11.0758	-0.185085	2	24398695	F	II	C2orf84	Body	shore	Body-shore	chr2:24397645-24398194	NA	TRUE
cg00356361	-0.216064	-0.216064	-10.5487	4.14278e-09	3.98609e-07	11.0746	-0.216064	18	77286260	R	II	NFATC1	Body	island	Body-island	chr18:77286051-77286277	TRUE	NA
cg25938025	0.19801	0.19801	10.5466	4.15555e-09	3.99617e-07	11.0715	0.19801	6	167508001	R	II		IGR	shore	IGR-shore	chr6:167507434-167507730	NA	NA
cg01194073	-0.1873	-0.1873	-10.5452	4.16422e-09	4.0034e-07	11.0694	-0.1873	14	101175302	F	I		IGR	island	IGR-island	chr14:101175195-101176267	TRUE	TRUE		rs12895946
cg16500916	-0.204601	-0.204601	-10.5448	4.16667e-09	4.00465e-07	11.0688	-0.204601	16	54228169	F	II		IGR	shore	IGR-shore	chr16:54228224-54228479	NA	TRUE
cg13572771	-0.2116	-0.2116	-10.5444	4.16932e-09	4.00609e-07	11.0681	-0.2116	14	68871428	R	II	RAD51L1	Body	opensea	Body-opensea		NA	TRUE
cg22008490	0.153768	0.153768	10.5439	4.17216e-09	4.00771e-07	11.0674	0.153768	1	202129255	R	II	PTPN7	TSS200	opensea	TSS200-opensea		NA	NA
cg24166457	0.15221	0.15221	10.543	4.1776e-09	4.01071e-07	11.0661	0.15221	19	45590882	R	I	GEMIN7	5'UTR	shelf	5'UTR-shelf	chr19:45594397-45595007	NA	NA
cg16022304	-0.158	-0.158	-10.5417	4.18571e-09	4.01545e-07	11.0641	-0.158	14	21564730	R	II	ZNF219	5'UTR	shore	5'UTR-shore	chr14:21566540-21566822	NA	TRUE
cg15332386	-0.205947	-0.205947	-10.5414	4.18776e-09	4.01545e-07	11.0636	-0.205947	6	152702660	R	II	SYNE1	Body	opensea	Body-opensea		NA	NA
cg05711036	0.154207	0.154207	10.5407	4.19207e-09	4.01566e-07	11.0626	0.154207	7	5527927	F	I	FBXL18	Body	island	Body-island	chr7:5527926-5528180	NA	NA			rs7800380
cg13868216	-0.151015	-0.151015	-10.5336	4.23573e-09	4.0453e-07	11.052	-0.151015	22	38484884	R	I	BAIAP2L2	Body	island	Body-island	chr22:38484615-38485721	TRUE	TRUE
cg03162492	-0.171885	-0.171885	-10.5249	4.29094e-09	4.07578e-07	11.0388	-0.171885	3	134010471	F	II		IGR	opensea	IGR-opensea		NA	TRUE
cg08895618	-0.195228	-0.195228	-10.5245	4.29295e-09	4.07642e-07	11.0383	-0.195228	5	149887008	R	II	NDST1	TSS1500	opensea	TSS1500-opensea		NA	TRUE
cg19812944	-0.208324	-0.208324	-10.5242	4.2952e-09	4.07745e-07	11.0378	-0.208324	7	767893	R	II	PRKAR1B	TSS1500	shore	TSS1500-shore	chr7:766085-766952	NA	NA
cg03460756	-0.231664	-0.231664	-10.5216	4.31145e-09	4.08841e-07	11.0339	-0.231664	17	45353128	F	II	ITGB3	Body	opensea	Body-opensea		NA	TRUE
cg14068788	-0.20424	-0.20424	-10.5193	4.32639e-09	4.09606e-07	11.0304	-0.20424	9	133838188	F	II		IGR	opensea	IGR-opensea		TRUE	TRUE
cg22801561	0.182469	0.182469	10.5188	4.32948e-09	4.09656e-07	11.0297	0.182469	17	55562964	F	I	MSI2	Body	opensea	Body-opensea		NA	TRUE
cg13855998	-0.201105	-0.201105	-10.5139	4.36059e-09	4.12152e-07	11.0224	-0.201105	9	132248904	R	II		IGR	shore	IGR-shore	chr9:132250466-132251123	NA	TRUE
cg13409439	-0.24497	-0.24497	-10.5131	4.36598e-09	4.12437e-07	11.0211	-0.24497	9	135040296	R	II	NTNG2	5'UTR	shore	5'UTR-shore	chr9:135036713-135038933	NA	NA
cg11787176	-0.211383	-0.211383	-10.5112	4.37802e-09	4.1331e-07	11.0183	-0.211383	14	96643191	R	II		IGR	opensea	IGR-opensea		TRUE	TRUE
cg10112270	-0.162409	-0.162409	-10.508	4.39907e-09	4.1457e-07	11.0134	-0.162409	1	21913458	R	II		IGR	opensea	IGR-opensea		NA	TRUE
cg06763161	-0.185623	-0.185623	-10.5071	4.40479e-09	4.14863e-07	11.0121	-0.185623	1	33813745	R	II	PHC2	5'UTR	shore	5'UTR-shore	chr1:33814783-33815770	NA	NA
cg11961243	0.168321	0.168321	10.5066	4.40796e-09	4.15049e-07	11.0114	0.168321	12	5992135	F	II	ANO2	Body	opensea	Body-opensea		NA	TRUE
cg03042633	-0.154753	-0.154753	-10.5013	4.4429e-09	4.1743e-07	11.0033	-0.154753	1	2183365	F	II	SKI	Body	opensea	Body-opensea		NA	NA
cg02867696	0.184052	0.184052	10.5011	4.44405e-09	4.1743e-07	11.0031	0.184052	3	55518396	F	II	WNT5A	Body	shore	Body-shore	chr3:55519089-55519623	NA	NA	low-CpG:55493095-55493486
cg02447879	-0.272278	-0.272278	-10.5	4.4513e-09	4.17758e-07	11.0014	-0.272278	17	79393682	R	II	BAHCC1	Body	island	Body-island	chr17:79393341-79393742	TRUE	NA
cg23676369	0.151891	0.151891	10.4989	4.45836e-09	4.18092e-07	10.9998	0.151891	20	54987020	F	II	CASS4	TSS1500	opensea	TSS1500-opensea		NA	TRUE		rs72509155	rs59877333
cg00501467	-0.17365	-0.17365	-10.4988	4.45952e-09	4.18092e-07	10.9995	-0.17365	6	13015202	F	II	PHACTR1	Body	island	Body-island	chr6:13014973-13015203	NA	TRUE
cg03294833	-0.194824	-0.194824	-10.498	4.46453e-09	4.18336e-07	10.9984	-0.194824	16	67918813	R	II	NRN1L	1stExon	island	1stExon-island	chr16:67918679-67918909	TRUE	NA
cg05608541	0.192864	0.192864	10.4884	4.52818e-09	4.23159e-07	10.984	0.192864	11	2321770	R	II	C11orf21	Body	opensea	Body-opensea		NA	NA
cg17347335	-0.166687	-0.166687	-10.4858	4.54595e-09	4.2425e-07	10.98	-0.166687	11	93583973	R	II	C11orf90	TSS1500	shore	TSS1500-shore	chr11:93583374-93583717	NA	TRUE
cg13071208	-0.182609	-0.182609	-10.485	4.55114e-09	4.2462e-07	10.9788	-0.182609	8	145686887	R	II	CYHR1	Body	shore	Body-shore	chr8:145687389-145687880	NA	NA
cg22621272	0.150444	0.150444	10.4848	4.55268e-09	4.2465e-07	10.9785	0.150444	12	54409336	F	II	HOXC4	TSS1500	shore	TSS1500-shore	chr12:54408426-54408713	NA	NA
cg03363863	-0.159609	-0.159609	-10.4828	4.56603e-09	4.25672e-07	10.9755	-0.159609	16	31147054	R	I	PRSS8	1stExon	opensea	1stExon-opensea		TRUE	NA	low-CpG:31054493-31054599
cg25052312	0.151892	0.151892	10.4828	4.56609e-09	4.25672e-07	10.9755	0.151892	15	96895183	R	II		IGR	shore	IGR-shore	chr15:96895306-96895729	NA	NA
cg08957564	-0.249755	-0.249755	-10.479	4.59154e-09	4.27358e-07	10.9698	-0.249755	16	12071814	R	II	RUNDC2A	Body	shore	Body-shore	chr16:12070257-12070870	TRUE	NA
cg09490371	-0.255133	-0.255133	-10.476	4.61224e-09	4.28516e-07	10.9652	-0.255133	2	233253024	R	II	ECEL1P2	TSS1500	island	TSS1500-island	chr2:233251361-233253414	NA	NA
cg16474725	0.175232	0.175232	10.4759	4.61262e-09	4.28516e-07	10.9651	0.175232	6	45979349	R	II	CLIC5	Body	shelf	Body-shelf	chr6:45982877-45983742	NA	NA
cg01275133	-0.208524	-0.208524	-10.4754	4.61627e-09	4.28618e-07	10.9643	-0.208524	16	85229580	R	II		IGR	opensea	IGR-opensea		NA	NA
cg07798560	-0.203768	-0.203768	-10.472	4.63993e-09	4.3002e-07	10.9591	-0.203768	2	189734507	F	II		IGR	opensea	IGR-opensea		NA	TRUE
cg22354618	-0.167532	-0.167532	-10.4717	4.64155e-09	4.30055e-07	10.9587	-0.167532	18	8800458	F	II	KIAA0802	Body	opensea	Body-opensea		TRUE	NA
cg03389720	-0.177595	-0.177595	-10.4702	4.65221e-09	4.30586e-07	10.9564	-0.177595	16	8780048	R	II	ABAT	5'UTR	opensea	5'UTR-opensea		NA	TRUE
cg06713671	-0.156204	-0.156204	-10.4683	4.66504e-09	4.31426e-07	10.9536	-0.156204	19	5914158	R	II	CAPS	TSS200	shore	TSS200-shore	chr19:5915007-5915301	TRUE	TRUE
cg04848682	-0.220707	-0.220707	-10.4674	4.67114e-09	4.31874e-07	10.9523	-0.220707	14	77492060	R	II	C14orf4	1stExon	island	1stExon-island	chr14:77491938-77495276	NA	NA
cg09110922	-0.229856	-0.229856	-10.4636	4.69764e-09	4.33403e-07	10.9465	-0.229856	20	19866746	F	II		IGR	opensea	IGR-opensea		NA	NA	low-CpG:19814697-19815211
cg15371617	0.194707	0.194707	10.4622	4.70724e-09	4.33829e-07	10.9444	0.194707	5	156536137	F	II	HAVCR2	5'UTR	opensea	5'UTR-opensea		NA	NA	low-CpG:156468590-156468779
cg00577560	-0.219752	-0.219752	-10.4603	4.72048e-09	4.34703e-07	10.9416	-0.219752	1	15271830	R	II	KIAA1026	Body	opensea	Body-opensea		TRUE	TRUE
cg27131953	-0.181928	-0.181928	-10.4571	4.7434e-09	4.36582e-07	10.9366	-0.181928	7	150778881	R	I	FASTK	TSS1500	island	TSS1500-island	chr7:150777607-150780879	NA	NA
cg13914531	0.17862	0.17862	10.4554	4.75502e-09	4.3742e-07	10.9341	0.17862	7	128579876	F	II	IRF5	5'UTR	shore	5'UTR-shore	chr7:128577818-128578756	NA	NA
cg15962744	-0.17041	-0.17041	-10.4538	4.76673e-09	4.3815e-07	10.9316	-0.17041	12	114328074	R	II	RBM19	Body	opensea	Body-opensea		NA	TRUE
cg25730564	-0.207051	-0.207051	-10.4533	4.77011e-09	4.38157e-07	10.9309	-0.207051	2	236100751	F	I		IGR	opensea	IGR-opensea		NA	NA
cg11761483	0.168118	0.168118	10.4498	4.79457e-09	4.4001e-07	10.9257	0.168118	17	70723386	R	II	SLC39A11	Body	opensea	Body-opensea		NA	NA
cg10200202	0.192634	0.192634	10.4496	4.79624e-09	4.40047e-07	10.9253	0.192634	10	121277385	R	II	RGS10	Body	opensea	Body-opensea		NA	TRUE
cg03398156	-0.170612	-0.170612	-10.448	4.80784e-09	4.40647e-07	10.9229	-0.170612	2	220154779	R	II	PTPRN	3'UTR	opensea	3'UTR-opensea		TRUE	NA
cg03032552	0.162722	0.162722	10.4433	4.84101e-09	4.4282e-07	10.9158	0.162722	4	2788986	R	II		IGR	opensea	IGR-opensea		NA	TRUE
cg14009688	-0.169108	-0.169108	-10.4401	4.86453e-09	4.44319e-07	10.9109	-0.169108	7	134464242	R	II	CALD1	5'UTR	opensea	5'UTR-opensea		TRUE	NA	low-CpG:134114680-134114964
cg26639479	-0.257905	-0.257905	-10.4397	4.86752e-09	4.44414e-07	10.9103	-0.257905	16	30363681	F	II	CD2BP2	3'UTR	shelf	3'UTR-shelf	chr16:30366206-30366761	TRUE	NA
cg21063275	0.165504	0.165504	10.4391	4.87138e-09	4.44595e-07	10.9095	0.165504	15	22466195	R	II		IGR	opensea	IGR-opensea		NA	NA
cg06561886	-0.19508	-0.19508	-10.4374	4.88374e-09	4.45606e-07	10.9069	-0.19508	19	10736299	R	I	SLC44A2	5'UTR	island	5'UTR-island	chr19:10735999-10736396	NA	TRUE
cg00886780	-0.175397	-0.175397	-10.4366	4.8895e-09	4.4578e-07	10.9057	-0.175397	6	35149727	R	II		IGR	shore	IGR-shore	chr6:35149971-35150391	TRUE	NA
cg12598837	-0.22388	-0.22388	-10.4346	4.90422e-09	4.46187e-07	10.9026	-0.22388	11	113845788	R	II	HTR3A	TSS200	opensea	TSS200-opensea		TRUE	TRUE		rs78797932
cg01291088	-0.242398	-0.242398	-10.4327	4.91845e-09	4.46941e-07	10.8997	-0.242398	16	67687648	R	II	RLTPR	Body	island	Body-island	chr16:67686860-67687674	NA	NA
cg02451508	-0.172739	-0.172739	-10.431	4.93071e-09	4.47776e-07	10.8971	-0.172739	20	17595472	R	II	RRBP1	Body	island	Body-island	chr20:17595271-17595483	NA	NA			rs2229887
cg01942816	-0.19995	-0.19995	-10.4262	4.96579e-09	4.50021e-07	10.8899	-0.19995	7	5535463	F	II	MIR589	Body	shore	Body-shore	chr7:5534384-5534766	NA	NA
cg21468274	-0.181818	-0.181818	-10.4252	4.97348e-09	4.50249e-07	10.8883	-0.181818	17	7339835	F	II	TMEM102	Body	island	Body-island	chr17:7339808-7340896	NA	NA
cg12157364	-0.213319	-0.213319	-10.4243	4.97974e-09	4.50627e-07	10.887	-0.213319	11	121612857	R	II		IGR	opensea	IGR-opensea		NA	TRUE
cg15046675	0.202548	0.202548	10.4225	4.99356e-09	4.51714e-07	10.8842	0.202548	19	49838777	F	II	CD37	1stExon	shelf	1stExon-shelf	chr19:49841187-49841628	NA	NA		rs11545491
cg06796096	-0.202074	-0.202074	-10.4211	5.00335e-09	4.52201e-07	10.8822	-0.202074	1	231475193	F	II	C1orf124	Body	shore	Body-shore	chr1:231473012-231474382	NA	NA
cg08894532	0.155083	0.155083	10.4201	5.01139e-09	4.52662e-07	10.8806	0.155083	19	8582606	F	II		IGR	shelf	IGR-shelf	chr19:8578661-8579219	NA	NA
cg15809578	0.198324	0.198324	10.42	5.01186e-09	4.52662e-07	10.8805	0.198324	14	23589278	R	II	CEBPE	TSS1500	opensea	TSS1500-opensea		NA	NA
cg27208169	-0.16294	-0.16294	-10.4187	5.02174e-09	4.53437e-07	10.8785	-0.16294	17	17603584	R	II	RAI1	5'UTR	island	5'UTR-island	chr17:17603583-17604147	TRUE	TRUE
cg21609154	-0.161375	-0.161375	-10.4161	5.04095e-09	4.54581e-07	10.8746	-0.161375	13	113624991	F	I	MCF2L	Body	shore	Body-shore	chr13:113622737-113623660	NA	NA		rs75876979
cg09898793	-0.152514	-0.152514	-10.4112	5.07788e-09	4.57096e-07	10.8671	-0.152514	1	110756235	F	II	KCNC4	Body	shore	Body-shore	chr1:110752256-110754794	NA	NA		rs80136765
cg13578303	0.154335	0.154335	10.4095	5.09093e-09	4.58055e-07	10.8645	0.154335	19	49838698	R	II	CD37	1stExon	shelf	1stExon-shelf	chr19:49841187-49841628	NA	NA	low-CpG:54530458-54530558
cg20465954	0.174031	0.174031	10.4059	5.1179e-09	4.59732e-07	10.8591	0.174031	12	53496921	R	II	SOAT2	TSS1500	opensea	TSS1500-opensea		NA	NA
cg17170190	-0.171026	-0.171026	-10.4026	5.14331e-09	4.61537e-07	10.8541	-0.171026	1	44445979	F	II	B4GALT2	5'UTR	shore	5'UTR-shore	chr1:44444635-44445622	NA	NA
cg09662852	0.281278	0.281278	10.4024	5.14474e-09	4.61546e-07	10.8538	0.281278	16	11707685	R	II		IGR	opensea	IGR-opensea		NA	TRUE
cg02005782	-0.155283	-0.155283	-10.3955	5.19759e-09	4.65087e-07	10.8434	-0.155283	7	105857664	R	I		IGR	opensea	IGR-opensea		NA	TRUE
cg26104293	-0.177968	-0.177968	-10.3939	5.2099e-09	4.65829e-07	10.841	-0.177968	6	91499812	R	II		IGR	opensea	IGR-opensea		NA	TRUE
cg09067459	0.187315	0.187315	10.393	5.21701e-09	4.66271e-07	10.8396	0.187315	5	40385259	R	II		IGR	opensea	IGR-opensea		NA	TRUE
cg03412618	-0.209358	-0.209358	-10.3922	5.22335e-09	4.66432e-07	10.8383	-0.209358	22	46481099	F	II	LOC400931	TSS1500	shore	TSS1500-shore	chr22:46481815-46482024	TRUE	NA
cg13781678	-0.231523	-0.231523	-10.3901	5.2402e-09	4.67576e-07	10.8351	-0.231523	1	3103106	R	II	PRDM16	Body	island	Body-island	chr1:3102540-3103352	TRUE	NA
cg23290146	0.178875	0.178875	10.3895	5.24458e-09	4.67772e-07	10.8342	0.178875	17	25958303	F	II	LGALS9	Body	opensea	Body-opensea		TRUE	NA			rs3751093
cg17605084	0.173657	0.173657	10.3891	5.24753e-09	4.67772e-07	10.8336	0.173657	12	54891491	R	II	NCKAP1L	TSS200	opensea	TSS200-opensea		NA	NA	low-CpG:53177758-53177842
cg20468939	0.169469	0.169469	10.3886	5.25142e-09	4.67772e-07	10.8329	0.169469	19	14550855	R	II	PKN1	TSS1500	shore	TSS1500-shore	chr19:14551998-14552255	NA	NA			rs35922010
cg01613817	0.17424	0.17424	10.3854	5.27631e-09	4.68976e-07	10.8281	0.17424	21	39870397	F	II	ERG	Body	opensea	Body-opensea		NA	NA
cg05940672	0.19129	0.19129	10.3849	5.28025e-09	4.69096e-07	10.8273	0.19129	2	10438486	R	II		IGR	shelf	IGR-shelf	chr2:10442308-10444509	TRUE	TRUE
cg13051263	0.154051	0.154051	10.383	5.29543e-09	4.69942e-07	10.8244	0.154051	3	16883899	R	II		IGR	opensea	IGR-opensea		NA	TRUE
cg11394600	0.226245	0.226245	10.3824	5.30071e-09	4.702e-07	10.8233	0.226245	7	111721233	F	II	DOCK4	Body	opensea	Body-opensea		NA	TRUE
cg03125531	-0.180639	-0.180639	-10.3816	5.30648e-09	4.70471e-07	10.8222	-0.180639	8	1906418	R	II	ARHGEF10	3'UTR	opensea	3'UTR-opensea		TRUE	NA
cg08361238	-0.197884	-0.197884	-10.3805	5.31542e-09	4.70908e-07	10.8205	-0.197884	1	117452304	F	II	PTGFRN	TSS1500	island	TSS1500-island	chr1:117452203-117453452	NA	NA		rs79769816
cg23419907	-0.183062	-0.183062	-10.3752	5.35742e-09	4.74073e-07	10.8125	-0.183062	2	220154319	F	II		IGR	opensea	IGR-opensea		TRUE	TRUE
cg05501426	-0.219384	-0.219384	-10.3734	5.37212e-09	4.74596e-07	10.8097	-0.219384	16	1037381	R	II		IGR	island	IGR-island	chr16:1036820-1037448	NA	NA
cg01956614	-0.167245	-0.167245	-10.3721	5.38204e-09	4.74869e-07	10.8078	-0.167245	15	62838506	F	II		IGR	opensea	IGR-opensea		NA	TRUE		rs35584193
cg02109507	-0.168786	-0.168786	-10.3714	5.38827e-09	4.75178e-07	10.8066	-0.168786	17	15554603	F	II	TRIM16	Body	opensea	Body-opensea		NA	TRUE
cg12819393	-0.230826	-0.230826	-10.3664	5.42871e-09	4.77291e-07	10.799	-0.230826	9	127240449	F	II		IGR	island	IGR-island	chr9:127240131-127240456	NA	NA
cg17333767	-0.25526	-0.25526	-10.3659	5.43237e-09	4.77297e-07	10.7983	-0.25526	22	17680561	R	II	CECR1	TSS200	opensea	TSS200-opensea		TRUE	NA
cg00891886	0.176044	0.176044	10.3658	5.43316e-09	4.77297e-07	10.7982	0.176044	7	73417264	F	II		IGR	opensea	IGR-opensea		TRUE	NA	low-CpG:73055184-73055203
cg21884509	-0.17912	-0.17912	-10.3625	5.45961e-09	4.78555e-07	10.7932	-0.17912	8	1973590	R	II		IGR	shore	IGR-shore	chr8:1971909-1972406	NA	NA
cg20419110	-0.150884	-0.150884	-10.361	5.47226e-09	4.7937e-07	10.7909	-0.150884	6	43478491	F	I	C6orf154	TSS200	island	TSS200-island	chr6:43477221-43478553	NA	NA
cg04334243	-0.22296	-0.22296	-10.3609	5.47304e-09	4.7937e-07	10.7907	-0.22296	2	166491680	R	II	CSRNP3	Body	opensea	Body-opensea		NA	TRUE
cg18544564	-0.16985	-0.16985	-10.3589	5.48906e-09	4.80531e-07	10.7877	-0.16985	2	189839120	F	II	COL3A1	5'UTR	opensea	5'UTR-opensea		NA	NA	low-CpG:189547274-189547484	rs41265575
cg18221580	-0.153919	-0.153919	-10.3576	5.50023e-09	4.81267e-07	10.7857	-0.153919	13	48575897	F	I	SUCLA2	TSS1500	shore	TSS1500-shore	chr13:48575080-48575575	NA	NA		rs76207804
cg13852822	-0.197724	-0.197724	-10.3565	5.5092e-09	4.81931e-07	10.784	-0.197724	9	123657221	R	II		IGR	shore	IGR-shore	chr9:123656750-123656972	NA	NA
cg06663149	-0.203955	-0.203955	-10.3563	5.51084e-09	4.81952e-07	10.7837	-0.203955	4	41457558	F	II	LIMCH1	Body	opensea	Body-opensea		NA	TRUE
cg07002058	0.17422	0.17422	10.3555	5.51719e-09	4.82386e-07	10.7825	0.17422	17	56407088	F	II	BZRAP1	TSS1500	opensea	TSS1500-opensea		TRUE	NA		rs62084584
cg00573124	-0.170838	-0.170838	-10.3473	5.58575e-09	4.874e-07	10.7699	-0.170838	9	139011777	R	II	C9orf69	TSS1500	shore	TSS1500-shore	chr9:139009862-139011272	NA	NA
cg19020855	-0.23408	-0.23408	-10.346	5.59629e-09	4.88074e-07	10.768	-0.23408	17	41669266	R	II		IGR	opensea	IGR-opensea		TRUE	TRUE
cg08101036	-0.221258	-0.221258	-10.3447	5.60746e-09	4.88837e-07	10.766	-0.221258	7	27153655	R	I	HOXA3	5'UTR	shore	5'UTR-shore	chr7:27154999-27155426	TRUE	NA
cg14156792	-0.167023	-0.167023	-10.3446	5.60784e-09	4.88837e-07	10.7659	-0.167023	1	870958	R	II	SAMD11	Body	island	Body-island	chr1:869332-871872	NA	NA
cg19786988	-0.150925	-0.150925	-10.3388	5.65642e-09	4.92208e-07	10.7571	-0.150925	15	63074882	F	II	TLN2	Body	opensea	Body-opensea		NA	TRUE
cg27379887	0.173916	0.173916	10.3371	5.67108e-09	4.92967e-07	10.7545	0.173916	20	1448498	R	II	NSFL1C	TSS200	shore	TSS200-shore	chr20:1446936-1447729	NA	NA
cg01932734	0.172658	0.172658	10.3342	5.69575e-09	4.94639e-07	10.75	0.172658	3	50376409	F	II	RASSF1	TSS1500	shore	TSS1500-shore	chr3:50377803-50378540	NA	NA
cg14045814	-0.197845	-0.197845	-10.3336	5.70074e-09	4.94949e-07	10.7491	-0.197845	2	219267341	R	II	CTDSP1	Body	shore	Body-shore	chr2:219263098-219265556	NA	NA
cg14430015	0.182947	0.182947	10.333	5.7059e-09	4.95273e-07	10.7482	0.182947	7	8215896	R	II	ICA1	Body	opensea	Body-opensea		NA	TRUE
cg06152926	-0.1742	-0.1742	-10.3298	5.73319e-09	4.97394e-07	10.7434	-0.1742	6	43057827	R	II	PTK7	Body	opensea	Body-opensea		NA	TRUE
cg24292665	0.176388	0.176388	10.3285	5.74487e-09	4.98271e-07	10.7413	0.176388	11	69065779	R	II		IGR	opensea	IGR-opensea		NA	NA
cg01467417	0.199164	0.199164	10.3269	5.75839e-09	4.98833e-07	10.7389	0.199164	2	113874068	R	II	IL1RN	TSS1500	opensea	TSS1500-opensea		NA	NA
cg11361387	-0.167464	-0.167464	-10.3258	5.7682e-09	4.99559e-07	10.7372	-0.167464	22	19949873	F	I	COMT	5'UTR	opensea	5'UTR-opensea		NA	NA		rs6268
cg19450056	-0.171736	-0.171736	-10.3247	5.77722e-09	4.99868e-07	10.7356	-0.171736	11	2118470	R	I		IGR	opensea	IGR-opensea		TRUE	TRUE			rs75731174
cg09596958	-0.210474	-0.210474	-10.3205	5.81377e-09	5.02001e-07	10.7291	-0.210474	12	58132105	F	I	AGAP2	TSS200	shore	TSS200-shore	chr12:58132478-58132734	NA	NA
cg06038843	0.152663	0.152663	10.3203	5.81518e-09	5.02001e-07	10.7289	0.152663	16	29674113	R	II	SPN	TSS200	shore	TSS200-shore	chr16:29675845-29676120	NA	NA
cg03623111	-0.158396	-0.158396	-10.3191	5.82609e-09	5.02434e-07	10.727	-0.158396	16	67430099	R	II	ZDHHC1	Body	shore	Body-shore	chr16:67427284-67428950	NA	TRUE
cg19356515	-0.171393	-0.171393	-10.3191	5.82635e-09	5.02434e-07	10.7269	-0.171393	11	108408950	R	II	EXPH5	Body	opensea	Body-opensea		NA	NA
cg07537750	-0.164826	-0.164826	-10.3188	5.82898e-09	5.02444e-07	10.7265	-0.164826	11	64703510	R	II	GPHA2	TSS200	opensea	TSS200-opensea		NA	TRUE
cg23066564	-0.249847	-0.249847	-10.3166	5.84775e-09	5.03563e-07	10.7232	-0.249847	22	46481734	F	II	LOC400931	TSS200	shore	TSS200-shore	chr22:46481815-46482024	TRUE	NA			rs77409217
cg07290920	0.152923	0.152923	10.3162	5.85157e-09	5.03608e-07	10.7225	0.152923	4	20396867	F	II	SLIT2	Body	opensea	Body-opensea		NA	TRUE
cg21829239	0.181113	0.181113	10.3093	5.91171e-09	5.06811e-07	10.7121	0.181113	1	160608184	R	II	SLAMF1	Body	opensea	Body-opensea		NA	NA
cg16277944	-0.200402	-0.200402	-10.3087	5.91779e-09	5.07082e-07	10.711	-0.200402	5	169068404	F	II	DOCK2	Body	shelf	Body-shelf	chr5:169064270-169064702	NA	NA
cg07376232	0.199878	0.199878	10.3084	5.92001e-09	5.07147e-07	10.7107	0.199878	11	118084920	F	II	AMICA1	Body	opensea	Body-opensea		NA	NA
cg06615154	-0.228327	-0.228327	-10.3063	5.93911e-09	5.07928e-07	10.7074	-0.228327	1	153522553	F	II	S100A3	TSS1500	opensea	TSS1500-opensea		NA	NA
cg26680077	0.224524	0.224524	10.3027	5.97094e-09	5.09626e-07	10.7019	0.224524	7	26333984	F	II	SNX10	5'UTR	shelf	5'UTR-shelf	chr7:26331463-26331944	NA	NA			rs74813918
cg27125504	-0.176176	-0.176176	-10.3015	5.98137e-09	5.10236e-07	10.7001	-0.176176	3	52865637	R	II	ITIH4	TSS1500	opensea	TSS1500-opensea		TRUE	NA
cg22801799	0.19946	0.19946	10.2991	6.00332e-09	5.11568e-07	10.6964	0.19946	8	134072526	F	II	SLA	5'UTR	opensea	5'UTR-opensea		NA	NA
cg10917602	-0.214897	-0.214897	-10.2982	6.01091e-09	5.11781e-07	10.6951	-0.214897	16	30996630	R	II	HSD3B7	5'UTR	opensea	5'UTR-opensea		NA	NA
cg20373432	-0.164468	-0.164468	-10.2956	6.03496e-09	5.12949e-07	10.691	-0.164468	17	74135572	F	II	FOXJ1	Body	shore	Body-shore	chr17:74135922-74137802	NA	NA		rs2585739
cg00282953	-0.181038	-0.181038	-10.2942	6.04775e-09	5.13785e-07	10.6889	-0.181038	5	175793541	F	II	ARL10	Body	shore	Body-shore	chr5:175792355-175793505	TRUE	NA
cg01138020	0.178841	0.178841	10.2926	6.06185e-09	5.14606e-07	10.6865	0.178841	17	4337094	R	II	SPNS3	TSS200	opensea	TSS200-opensea		NA	NA
cg04717895	-0.179155	-0.179155	-10.2921	6.06645e-09	5.14745e-07	10.6857	-0.179155	16	31541298	R	I		IGR	opensea	IGR-opensea		TRUE	NA
cg22621652	-0.22158	-0.22158	-10.2906	6.08059e-09	5.15693e-07	10.6834	-0.22158	7	135433736	R	II	FAM180A	TSS200	opensea	TSS200-opensea		NA	NA
cg08401725	-0.202879	-0.202879	-10.2884	6.10046e-09	5.16811e-07	10.68	-0.202879	11	34296462	R	II	ABTB2	Body	opensea	Body-opensea		TRUE	TRUE
cg05796838	-0.202729	-0.202729	-10.2883	6.10121e-09	5.16811e-07	10.6799	-0.202729	19	17953157	F	I	JAK3	Body	island	Body-island	chr19:17952196-17953474	NA	TRUE
cg17657618	0.177444	0.177444	10.288	6.10369e-09	5.16895e-07	10.6795	0.177444	1	15427654	R	II	KIAA1026	Body	opensea	Body-opensea		NA	NA
cg21809161	-0.207025	-0.207025	-10.2859	6.12335e-09	5.18434e-07	10.6762	-0.207025	1	59617037	F	II		IGR	opensea	IGR-opensea		TRUE	TRUE		rs72680175
cg21187770	-0.162355	-0.162355	-10.283	6.14947e-09	5.20139e-07	10.6719	-0.162355	2	26205876	F	I	KIF3C	TSS1500	shore	TSS1500-shore	chr2:26204554-26205649	NA	NA
cg01699600	0.152398	0.152398	10.2804	6.17428e-09	5.21603e-07	10.6678	0.152398	16	88844726	R	I	FAM38A	Body	shore	Body-shore	chr16:88844943-88845205	NA	TRUE
cg22910462	-0.2127	-0.2127	-10.2775	6.20079e-09	5.2303e-07	10.6634	-0.2127	22	17680578	R	I	CECR1	TSS200	opensea	TSS200-opensea		TRUE	NA
cg01213447	0.172516	0.172516	10.2774	6.20183e-09	5.2303e-07	10.6632	0.172516	15	96871576	R	II	NR2F2	Body	shore	Body-shore	chr15:96873408-96877721	NA	NA
cg25913612	0.179279	0.179279	10.277	6.20535e-09	5.2303e-07	10.6626	0.179279	10	30818641	F	II		IGR	opensea	IGR-opensea		NA	NA			rs4749561
cg16637467	-0.168016	-0.168016	-10.2684	6.28603e-09	5.27667e-07	10.6495	-0.168016	2	11164561	F	II		IGR	opensea	IGR-opensea		NA	TRUE
cg14091103	-0.154539	-0.154539	-10.2631	6.33666e-09	5.30678e-07	10.6413	-0.154539	3	187870929	R	II	LPP	TSS1500	shore	TSS1500-shore	chr3:187871478-187872354	NA	NA	low-CpG:189353537-189353732
cg21232937	0.151081	0.151081	10.2604	6.3626e-09	5.32209e-07	10.6371	0.151081	17	56408691	R	II	MIR142	TSS200	opensea	TSS200-opensea		NA	TRUE
cg14204586	0.19107	0.19107	10.2573	6.39229e-09	5.34178e-07	10.6324	0.19107	1	155931858	F	I	ARHGEF2	Body	opensea	Body-opensea		TRUE	TRUE
cg04873098	-0.166421	-0.166421	-10.2531	6.43265e-09	5.36005e-07	10.6259	-0.166421	1	3165191	F	I	PRDM16	Body	shore	Body-shore	chr1:3163969-3164643	NA	NA
cg13912274	0.183351	0.183351	10.2516	6.44661e-09	5.36727e-07	10.6237	0.183351	7	157095237	F	II		IGR	shore	IGR-shore	chr7:157092597-157093535	TRUE	NA
cg16151494	0.164745	0.164745	10.2491	6.47163e-09	5.37835e-07	10.6198	0.164745	5	56595163	R	II		IGR	opensea	IGR-opensea		NA	NA
cg09973676	0.158914	0.158914	10.2471	6.49094e-09	5.38538e-07	10.6167	0.158914	8	82006417	R	II	PAG1	5'UTR	opensea	5'UTR-opensea		NA	TRUE
cg16450097	-0.210407	-0.210407	-10.2463	6.49838e-09	5.38899e-07	10.6156	-0.210407	8	101348467	F	II		IGR	opensea	IGR-opensea		NA	TRUE
cg12434312	0.152866	0.152866	10.2396	6.56479e-09	5.4289e-07	10.6052	0.152866	10	129845509	R	II	PTPRE	Body	opensea	Body-opensea		TRUE	TRUE
cg18890892	0.164559	0.164559	10.2395	6.5657e-09	5.4289e-07	10.6051	0.164559	12	115251452	F	II		IGR	opensea	IGR-opensea		TRUE	TRUE			rs12314327
cg08535938	-0.184387	-0.184387	-10.2394	6.56681e-09	5.4289e-07	10.6049	-0.184387	1	161128985	F	II	USP21	TSS1500	shore	TSS1500-shore	chr1:161129138-161129689	NA	NA
cg26620157	0.161439	0.161439	10.238	6.58057e-09	5.4364e-07	10.6028	0.161439	14	37130297	R	II	PAX9	5'UTR	shore	5'UTR-shore	chr14:37131181-37132785	NA	NA
cg12712481	-0.181279	-0.181279	-10.2366	6.59457e-09	5.44667e-07	10.6006	-0.181279	7	75934414	R	II		IGR	shore	IGR-shore	chr7:75931704-75932978	NA	NA
cg23093496	0.161426	0.161426	10.2363	6.59721e-09	5.44755e-07	10.6002	0.161426	16	29757323	R	II	C16orf54	1stExon	opensea	1stExon-opensea		NA	NA
cg20272146	0.1751	0.1751	10.2351	6.60919e-09	5.45335e-07	10.5983	0.1751	14	91866685	F	II	CCDC88C	Body	opensea	Body-opensea		NA	NA			rs61988435
cg26681847	-0.243856	-0.243856	-10.2348	6.61166e-09	5.45335e-07	10.5979	-0.243856	11	120208749	F	II	ARHGEF12	Body	shore	Body-shore	chr11:120206460-120207649	NA	NA
cg11859594	0.220126	0.220126	10.2348	6.61207e-09	5.45335e-07	10.5979	0.220126	17	76755745	R	II	CYTH1	Body	opensea	Body-opensea		NA	TRUE
cg21100638	0.162807	0.162807	10.2304	6.65651e-09	5.4783e-07	10.591	0.162807	17	4337082	R	II	SPNS3	TSS200	opensea	TSS200-opensea		NA	NA
cg14309008	-0.206043	-0.206043	-10.23	6.65988e-09	5.47898e-07	10.5905	-0.206043	8	49340641	R	II		IGR	opensea	IGR-opensea		TRUE	NA
cg19222156	-0.162755	-0.162755	-10.2295	6.66466e-09	5.47982e-07	10.5898	-0.162755	6	31085034	F	II	CDSN	Body	opensea	Body-opensea		NA	NA
cg07873154	-0.210386	-0.210386	-10.2291	6.66936e-09	5.48085e-07	10.5891	-0.210386	6	30122544	F	II	TRIM10	Body	opensea	Body-opensea		TRUE	NA		rs2517646
cg17811608	0.167705	0.167705	10.2276	6.68443e-09	5.48829e-07	10.5868	0.167705	2	438197	R	II		IGR	opensea	IGR-opensea		TRUE	NA
cg15986251	-0.233009	-0.233009	-10.2262	6.69866e-09	5.49608e-07	10.5846	-0.233009	2	65519810	F	II		IGR	opensea	IGR-opensea		NA	NA		rs10180774
cg11796442	0.163897	0.163897	10.2258	6.70212e-09	5.49762e-07	10.5841	0.163897	5	72593919	R	II		IGR	shore	IGR-shore	chr5:72594147-72595808	NA	TRUE
cg04490945	-0.160747	-0.160747	-10.2257	6.70373e-09	5.49764e-07	10.5838	-0.160747	3	183959465	R	II	VWA5B2	Body	island	Body-island	chr3:183959061-183959747	TRUE	NA
cg04556412	-0.152155	-0.152155	-10.2253	6.70792e-09	5.49848e-07	10.5832	-0.152155	7	819902	F	II	HEATR2	Body	shore	Body-shore	chr7:821689-822634	NA	NA			rs73260308
cg18919720	-0.151916	-0.151916	-10.2243	6.71787e-09	5.50146e-07	10.5817	-0.151916	17	79495335	R	I	FSCN2	TSS200	island	TSS200-island	chr17:79495005-79496291	TRUE	NA
cg21037527	-0.167933	-0.167933	-10.2212	6.74943e-09	5.52469e-07	10.5769	-0.167933	2	235883549	F	II	SH3BP4	5'UTR	opensea	5'UTR-opensea		NA	TRUE			rs76149741
cg12269161	0.197728	0.197728	10.2202	6.75969e-09	5.52547e-07	10.5754	0.197728	6	143178039	F	II	HIVEP2	5'UTR	opensea	5'UTR-opensea		NA	TRUE
cg23270841	-0.247486	-0.247486	-10.2201	6.75992e-09	5.52547e-07	10.5753	-0.247486	2	205529703	F	II	PARD3B	Body	opensea	Body-opensea		NA	TRUE
cg05212260	-0.209684	-0.209684	-10.2157	6.80572e-09	5.54986e-07	10.5684	-0.209684	17	39791766	R	II		IGR	opensea	IGR-opensea		NA	TRUE
cg24026619	0.188063	0.188063	10.2134	6.82914e-09	5.55808e-07	10.5649	0.188063	14	59027109	R	II		IGR	opensea	IGR-opensea		NA	TRUE
cg02934719	-0.240446	-0.240446	-10.2133	6.83018e-09	5.55808e-07	10.5648	-0.240446	16	66545712	F	II	TK2	3'UTR	opensea	3'UTR-opensea		TRUE	TRUE
cg17076443	0.15573	0.15573	10.213	6.83279e-09	5.5589e-07	10.5644	0.15573	6	112115190	F	I	FYN	5'UTR	opensea	5'UTR-opensea		NA	NA
cg10495164	-0.231202	-0.231202	-10.212	6.84314e-09	5.56471e-07	10.5628	-0.231202	11	64631357	F	II	EHD1	Body	opensea	Body-opensea		NA	TRUE
cg20600379	0.160571	0.160571	10.2108	6.85556e-09	5.5722e-07	10.561	0.160571	6	32909282	F	II	HLA-DMB	TSS1500	opensea	TSS1500-opensea		NA	NA
cg23277715	0.150977	0.150977	10.2088	6.87663e-09	5.5815e-07	10.5579	0.150977	1	153330068	F	II	S100A9	TSS1500	opensea	TSS1500-opensea		NA	NA
cg18527651	0.188461	0.188461	10.2072	6.89327e-09	5.59109e-07	10.5554	0.188461	3	10284280	F	II	IRAK2	3'UTR	opensea	3'UTR-opensea		NA	NA		rs79310560
cg04233669	0.174948	0.174948	10.2057	6.90886e-09	5.59721e-07	10.5531	0.174948	5	135173201	R	II	LOC153328	Body	shelf	Body-shelf	chr5:135170271-135171156	NA	NA
cg17868538	-0.192442	-0.192442	-10.2053	6.91337e-09	5.59956e-07	10.5524	-0.192442	6	25232874	R	II		IGR	opensea	IGR-opensea		NA	TRUE
cg18912541	-0.163458	-0.163458	-10.2048	6.91768e-09	5.60044e-07	10.5518	-0.163458	14	69596496	R	II	DCAF5	Body	opensea	Body-opensea		NA	TRUE
cg03347153	-0.199938	-0.199938	-10.2038	6.92885e-09	5.60687e-07	10.5501	-0.199938	3	172622645	F	II	SPATA16	Body	opensea	Body-opensea		NA	TRUE			rs76963960
cg09606470	0.196537	0.196537	10.2031	6.93534e-09	5.60951e-07	10.5492	0.196537	3	183273557	R	II	KLHL6	TSS200	opensea	TSS200-opensea		NA	NA
cg11549417	0.188418	0.188418	10.201	6.95774e-09	5.62013e-07	10.5459	0.188418	13	114814643	R	II	RASA3	Body	shore	Body-shore	chr13:114813942-114814457	NA	NA
cg20544605	-0.183664	-0.183664	-10.2007	6.96085e-09	5.62098e-07	10.5454	-0.183664	4	186877497	F	II	SORBS2	5'UTR	opensea	5'UTR-opensea		NA	NA		rs75984883
cg12967327	-0.181701	-0.181701	-10.2002	6.96673e-09	5.62443e-07	10.5446	-0.181701	17	1906190	R	I	RTN4RL1	Body	shelf	Body-shelf	chr17:1901126-1902197	NA	NA
cg23752828	0.162624	0.162624	10.1998	6.97063e-09	5.62482e-07	10.544	0.162624	12	57941309	F	II	DCTN2	TSS1500	shore	TSS1500-shore	chr12:57940563-57940981	NA	NA
cg09790226	-0.204199	-0.204199	-10.1986	6.98336e-09	5.6274e-07	10.5421	-0.204199	15	33571230	R	II		IGR	opensea	IGR-opensea		TRUE	TRUE
cg07570498	-0.185821	-0.185821	-10.1978	6.99155e-09	5.62748e-07	10.5409	-0.185821	1	33813321	F	II	PHC2	5'UTR	shore	5'UTR-shore	chr1:33814783-33815770	NA	NA			rs79691559
cg04881585	-0.163916	-0.163916	-10.1976	6.99365e-09	5.62748e-07	10.5406	-0.163916	14	105036133	F	II		IGR	opensea	IGR-opensea		NA	NA
cg07514618	-0.205188	-0.205188	-10.196	7.01048e-09	5.63671e-07	10.5382	-0.205188	14	103979422	F	II		IGR	opensea	IGR-opensea		TRUE	TRUE
cg21081803	0.151557	0.151557	10.1957	7.01329e-09	5.63671e-07	10.5378	0.151557	5	2915236	F	II		IGR	opensea	IGR-opensea		NA	TRUE
cg16379283	0.160234	0.160234	10.1956	7.01438e-09	5.63671e-07	10.5376	0.160234	14	75801023	F	II		IGR	opensea	IGR-opensea		NA	TRUE
cg24127748	-0.206889	-0.206889	-10.1929	7.0436e-09	5.65497e-07	10.5334	-0.206889	22	17680531	R	I	CECR1	Body	opensea	Body-opensea		TRUE	NA		rs17807317
cg09742465	0.187398	0.187398	10.1919	7.05418e-09	5.65954e-07	10.5318	0.187398	2	8618154	R	II		IGR	opensea	IGR-opensea		NA	TRUE
cg10506618	-0.226565	-0.226565	-10.1914	7.05928e-09	5.66233e-07	10.5311	-0.226565	3	42246902	R	II	TRAK1	Body	shelf	Body-shelf	chr3:42243930-42244371	NA	TRUE
cg21607248	0.158353	0.158353	10.1907	7.06653e-09	5.66292e-07	10.5301	0.158353	20	31123218	R	II		IGR	shore	IGR-shore	chr20:31123989-31124697	NA	NA
cg06338710	-0.189794	-0.189794	-10.1902	7.07206e-09	5.66595e-07	10.5293	-0.189794	1	92946187	R	II	GFI1	Body	island	Body-island	chr1:92945907-92952609	NA	NA
cg25774608	0.196566	0.196566	10.1899	7.07538e-09	5.66595e-07	10.5288	0.196566	12	6250507	R	II		IGR	opensea	IGR-opensea		NA	NA			rs77167951
cg00110832	-0.205407	-0.205407	-10.1898	7.07621e-09	5.66595e-07	10.5287	-0.205407	6	32121130	R	II	PPT2	TSS200	shore	TSS200-shore	chr6:32121829-32122529	NA	TRUE
cg19683821	0.188264	0.188264	10.1838	7.14066e-09	5.69345e-07	10.5194	0.188264	10	134827236	R	II		IGR	shore	IGR-shore	chr10:134826130-134826843	NA	NA
cg22332066	-0.183549	-0.183549	-10.1829	7.15129e-09	5.70062e-07	10.5179	-0.183549	1	210501621	R	II	HHAT	TSS1500	shore	TSS1500-shore	chr1:210502133-210502793	NA	NA
cg00088688	-0.172263	-0.172263	-10.1825	7.15536e-09	5.70255e-07	10.5173	-0.172263	6	167560504	F	II		IGR	opensea	IGR-opensea		NA	TRUE		rs10946218
cg07542476	-0.215631	-0.215631	-10.1809	7.17232e-09	5.71476e-07	10.5149	-0.215631	19	49843160	R	II	CD37	Body	island	Body-island	chr19:49842654-49843628	NA	TRUE
cg22241045	-0.198391	-0.198391	-10.179	7.19287e-09	5.72437e-07	10.512	-0.198391	4	54363911	F	II	LNX1	Body	opensea	Body-opensea		NA	TRUE
cg20393620	0.309806	0.309806	10.1774	7.21064e-09	5.73235e-07	10.5095	0.309806	6	134609828	R	II	SGK1	Body	opensea	Body-opensea		NA	TRUE
cg06427816	-0.213743	-0.213743	-10.1774	7.21088e-09	5.73235e-07	10.5094	-0.213743	17	1090326	F	II	ABR	1stExon	opensea	1stExon-opensea		NA	NA			rs72816208
cg03859028	-0.163814	-0.163814	-10.177	7.21522e-09	5.73449e-07	10.5088	-0.163814	15	99949289	F	II		IGR	opensea	IGR-opensea		TRUE	TRUE			rs11855683
cg09560590	0.16784	0.16784	10.1767	7.2177e-09	5.73514e-07	10.5085	0.16784	5	143191663	F	II	HMHB1	TSS200	opensea	TSS200-opensea		NA	NA		rs161576
cg04191236	0.187966	0.187966	10.1758	7.22743e-09	5.74095e-07	10.5071	0.187966	17	80330901	R	II	UTS2R	TSS1500	shore	TSS1500-shore	chr17:80332182-80333671	TRUE	NA
cg00339913	-0.17992	-0.17992	-10.1685	7.30813e-09	5.7964e-07	10.4958	-0.17992	8	22085227	R	II	PHYHIP	Body	opensea	Body-opensea		TRUE	TRUE
cg11598403	-0.267082	-0.267082	-10.1625	7.37462e-09	5.83646e-07	10.4865	-0.267082	18	74799500	F	II	MBP	Body	island	Body-island	chr18:74799144-74800038	NA	NA	high-CpG:72928388-72928596	rs7242091
cg21095673	-0.204423	-0.204423	-10.162	7.38013e-09	5.83646e-07	10.4858	-0.204423	7	105478993	F	II	ATXN7L1	Body	opensea	Body-opensea		NA	TRUE		rs76524308
cg06800840	0.151206	0.151206	10.1619	7.38134e-09	5.83646e-07	10.4856	0.151206	12	121476549	R	II	OASL	Body	opensea	Body-opensea		NA	NA
cg22208022	0.220033	0.220033	10.1612	7.38915e-09	5.83802e-07	10.4845	0.220033	12	14553107	F	II	ATF7IP	5'UTR	opensea	5'UTR-opensea		NA	TRUE		rs12296296
cg01209984	-0.193968	-0.193968	-10.1587	7.41756e-09	5.85397e-07	10.4806	-0.193968	21	47469679	F	II		IGR	opensea	IGR-opensea		TRUE	TRUE
cg03123979	-0.17113	-0.17113	-10.1564	7.44276e-09	5.87103e-07	10.4771	-0.17113	16	1041053	R	II		IGR	island	IGR-island	chr16:1040965-1041365	NA	NA
cg00800679	-0.160568	-0.160568	-10.1543	7.46753e-09	5.88256e-07	10.4737	-0.160568	4	15940058	R	II	FGFBP1	TSS200	opensea	TSS200-opensea		NA	TRUE
cg04836028	0.151877	0.151877	10.1502	7.5133e-09	5.90924e-07	10.4675	0.151877	6	31554263	R	II	LST1	Body	opensea	Body-opensea		NA	NA			rs72847274
cg26230275	-0.184721	-0.184721	-10.1491	7.52661e-09	5.9157e-07	10.4657	-0.184721	1	151965283	R	II	S100A10	5'UTR	shore	5'UTR-shore	chr1:151965657-151966387	TRUE	NA
cg20143111	0.180697	0.180697	10.1487	7.53058e-09	5.91748e-07	10.4652	0.180697	4	10673188	R	II	CLNK	5'UTR	opensea	5'UTR-opensea		NA	NA
cg25671438	0.174759	0.174759	10.1474	7.54509e-09	5.92353e-07	10.4632	0.174759	17	7240223	F	II	ACAP1	Body	opensea	Body-opensea		NA	TRUE
cg19468528	0.206132	0.206132	10.1443	7.58108e-09	5.94641e-07	10.4583	0.206132	17	73642404	F	II	LOC100130933	TSS1500	opensea	TSS1500-opensea		TRUE	NA
cg05427639	0.175418	0.175418	10.1407	7.62195e-09	5.96635e-07	10.4529	0.175418	7	33080496	R	II	NT5C3	1stExon	opensea	1stExon-opensea		NA	NA
cg03004371	0.172654	0.172654	10.1387	7.64576e-09	5.98095e-07	10.4497	0.172654	15	101423806	F	II	ALDH1A3	Body	shelf	Body-shelf	chr15:101419261-101421133	NA	NA		rs76224439	rs76489532
cg12367415	-0.194232	-0.194232	-10.1379	7.65489e-09	5.98674e-07	10.4485	-0.194232	6	33868187	R	II		IGR	opensea	IGR-opensea		NA	NA
cg03975188	-0.159935	-0.159935	-10.1347	7.69246e-09	6.00667e-07	10.4435	-0.159935	7	148131599	F	I		IGR	opensea	IGR-opensea		NA	NA
cg11453076	0.202822	0.202822	10.1332	7.70986e-09	6.01485e-07	10.4412	0.202822	6	137812735	F	II		IGR	shore	IGR-shore	chr6:137814355-137815202	NA	NA
cg23815825	-0.196568	-0.196568	-10.1309	7.73605e-09	6.02852e-07	10.4377	-0.196568	11	1929483	R	II		IGR	opensea	IGR-opensea		NA	NA
cg25978218	0.231128	0.231128	10.1277	7.77386e-09	6.05255e-07	10.4327	0.231128	1	15738732	R	II	EFHD2	Body	shore	Body-shore	chr1:15736033-15737228	TRUE	NA
cg17469359	-0.159897	-0.159897	-10.1211	7.85285e-09	6.09906e-07	10.4224	-0.159897	7	39393612	F	I	POU6F2	Body	opensea	Body-opensea		NA	TRUE
cg26918987	-0.151033	-0.151033	-10.1203	7.86269e-09	6.09986e-07	10.4211	-0.151033	5	179518013	F	II		IGR	shore	IGR-shore	chr5:179517442-179517664	NA	NA
cg24741066	-0.165369	-0.165369	-10.1183	7.88634e-09	6.11684e-07	10.4181	-0.165369	2	1656557	R	I	PXDN	Body	shelf	Body-shelf	chr2:1651995-1653401	TRUE	TRUE
cg26915370	-0.169337	-0.169337	-10.1174	7.89696e-09	6.12234e-07	10.4167	-0.169337	7	134575524	F	II	CALD1	TSS1500	opensea	TSS1500-opensea		NA	NA
cg25312372	-0.249857	-0.249857	-10.1138	7.94006e-09	6.14887e-07	10.4111	-0.249857	2	129018482	R	II		IGR	opensea	IGR-opensea		TRUE	TRUE
cg27123351	-0.188104	-0.188104	-10.1118	7.96415e-09	6.15933e-07	10.408	-0.188104	11	67442249	F	II	ALDH3B2	5'UTR	opensea	5'UTR-opensea		NA	TRUE
cg08508431	0.193753	0.193753	10.1109	7.97462e-09	6.16606e-07	10.4067	0.193753	17	13319838	R	II		IGR	opensea	IGR-opensea		NA	TRUE
cg03736235	-0.195598	-0.195598	-10.1104	7.98079e-09	6.16945e-07	10.4059	-0.195598	19	1071622	F	II	HMHA1	Body	island	Body-island	chr19:1070985-1071812	TRUE	NA
cg13937905	-0.205407	-0.205407	-10.108	8.00983e-09	6.18268e-07	10.4022	-0.205407	12	53612551	R	I	RARG	Body	shore	Body-shore	chr12:53613716-53615103	NA	NA
cg10095954	-0.174051	-0.174051	-10.1052	8.04411e-09	6.19635e-07	10.3979	-0.174051	17	3848324	F	I	ATP2A3	Body	island	Body-island	chr17:3847999-3848570	TRUE	TRUE
cg20257866	-0.16686	-0.16686	-10.099	8.12047e-09	6.23997e-07	10.3882	-0.16686	8	134203235	F	II	WISP1	TSS200	opensea	TSS200-opensea		TRUE	NA		rs12155747
cg27019645	-0.159675	-0.159675	-10.0965	8.1522e-09	6.25526e-07	10.3842	-0.159675	18	77218378	R	I	NFATC1	Body	island	Body-island	chr18:77218227-77218866	NA	NA			rs9956793
cg08640619	-0.267405	-0.267405	-10.0964	8.15298e-09	6.25526e-07	10.3841	-0.267405	1	157989520	R	II	KIRREL	Body	opensea	Body-opensea		TRUE	TRUE
cg10699312	0.150654	0.150654	10.0958	8.16042e-09	6.25752e-07	10.3832	0.150654	3	10203470	F	II		IGR	shelf	IGR-shelf	chr3:10206449-10207024	NA	NA
cg02882487	-0.16669	-0.16669	-10.0944	8.17826e-09	6.26498e-07	10.381	-0.16669	8	28560658	F	II	EXTL3	5'UTR	shore	5'UTR-shore	chr8:28558588-28559960	NA	NA
cg22777249	0.156249	0.156249	10.0941	8.18186e-09	6.26554e-07	10.3805	0.156249	22	50319194	F	II	CRELD2	Body	shelf	Body-shelf	chr22:50322570-50323451	NA	NA		rs71824562
cg08503681	-0.174655	-0.174655	-10.0939	8.18404e-09	6.26554e-07	10.3803	-0.174655	5	145895884	F	II	GPR151	TSS1500	opensea	TSS1500-opensea		NA	TRUE
cg06262280	-0.217824	-0.217824	-10.0923	8.20335e-09	6.27729e-07	10.3778	-0.217824	2	173330296	R	II	ITGA6	Body	opensea	Body-opensea		NA	NA
cg06009215	-0.199222	-0.199222	-10.0919	8.2091e-09	6.27754e-07	10.3771	-0.199222	5	113647903	R	II		IGR	opensea	IGR-opensea		NA	TRUE
cg17962854	0.151117	0.151117	10.0901	8.231e-09	6.29152e-07	10.3744	0.151117	8	134581043	R	II	ST3GAL1	5'UTR	shore	5'UTR-shore	chr8:134581969-134584875	NA	NA
cg03803541	-0.169029	-0.169029	-10.0893	8.24139e-09	6.29657e-07	10.3731	-0.169029	17	46681401	F	I	LOC404266	Body	shelf	Body-shelf	chr17:46685244-46685449	TRUE	NA
cg26768556	-0.174689	-0.174689	-10.0878	8.26026e-09	6.30557e-07	10.3708	-0.174689	17	48179239	R	II	PDK2	Body	opensea	Body-opensea		TRUE	TRUE
cg23347654	-0.182725	-0.182725	-10.0871	8.26912e-09	6.31094e-07	10.3697	-0.182725	14	96727955	F	II	BDKRB1	5'UTR	opensea	5'UTR-opensea		NA	NA		rs10137303
cg13048171	-0.18468	-0.18468	-10.0868	8.27228e-09	6.31197e-07	10.3693	-0.18468	2	60525511	F	II		IGR	opensea	IGR-opensea		NA	NA
cg09756419	-0.184277	-0.184277	-10.0859	8.28371e-09	6.31792e-07	10.3679	-0.184277	16	67918680	R	II	NRN1L	TSS200	island	TSS200-island	chr16:67918679-67918909	TRUE	NA
cg18684879	-0.157599	-0.157599	-10.0822	8.33126e-09	6.34213e-07	10.3621	-0.157599	14	101175517	R	II		IGR	island	IGR-island	chr14:101175195-101176267	TRUE	TRUE
cg05440642	0.157072	0.157072	10.0821	8.33187e-09	6.34213e-07	10.362	0.157072	10	73507806	F	II	C10orf54	3'UTR	opensea	3'UTR-opensea		NA	NA
cg15600430	-0.165215	-0.165215	-10.0816	8.33803e-09	6.34543e-07	10.3612	-0.165215	3	127630383	R	I		IGR	shelf	IGR-shelf	chr3:127633993-127634588	NA	NA
cg14741228	0.160509	0.160509	10.0757	8.41434e-09	6.38224e-07	10.3519	0.160509	12	31476479	R	II	FAM60A	5'UTR	shore	5'UTR-shore	chr12:31476717-31479466	NA	NA
cg22935317	-0.211054	-0.211054	-10.0754	8.4178e-09	6.38238e-07	10.3515	-0.211054	14	23447078	R	II	JUB	Body	shelf	Body-shelf	chr14:23449886-23452174	TRUE	TRUE
cg10547908	-0.240484	-0.240484	-10.0746	8.42751e-09	6.38696e-07	10.3503	-0.240484	15	93168068	R	II	FAM174B	Body	opensea	Body-opensea		NA	TRUE
cg04275947	-0.189032	-0.189032	-10.074	8.4361e-09	6.39208e-07	10.3493	-0.189032	16	31146682	R	II	PRSS8	Body	opensea	Body-opensea		TRUE	NA
cg14242557	-0.153389	-0.153389	-10.0734	8.44368e-09	6.39412e-07	10.3484	-0.153389	9	114288341	F	II	ZNF483	5'UTR	shore	5'UTR-shore	chr9:114287380-114287695	NA	NA			rs76331455
cg24210717	-0.178978	-0.178978	-10.0707	8.47847e-09	6.4116e-07	10.3442	-0.178978	12	50497827	F	II	GPD1	5'UTR	opensea	5'UTR-opensea		TRUE	NA
cg22155724	-0.192196	-0.192196	-10.0692	8.49753e-09	6.42322e-07	10.3419	-0.192196	5	176794405	F	I	RGS14	Body	island	Body-island	chr5:176793959-176794841	TRUE	TRUE
cg16536330	0.155172	0.155172	10.067	8.5259e-09	6.43865e-07	10.3385	0.155172	8	29957344	F	II	LEPROTL1	Body	shelf	Body-shelf	chr8:29952635-29953584	NA	NA			rs34903492
cg10239022	-0.195534	-0.195534	-10.0667	8.53004e-09	6.43939e-07	10.338	-0.195534	12	131533104	R	II	GPR133	Body	shelf	Body-shelf	chr12:131529297-131529887	NA	NA
cg27532360	-0.180239	-0.180239	-10.0659	8.54087e-09	6.44477e-07	10.3367	-0.180239	17	42452994	R	II	ITGA2B	Body	opensea	Body-opensea		TRUE	TRUE
cg07349094	0.194754	0.194754	10.0645	8.55887e-09	6.45695e-07	10.3345	0.194754	2	100759014	R	II	AFF3	1stExon	opensea	1stExon-opensea		NA	NA	low-CpG:100125418-100125502
cg21847347	0.195822	0.195822	10.0626	8.58298e-09	6.4707e-07	10.3317	0.195822	17	72709572	R	II	RAB37	Body	opensea	Body-opensea		NA	NA
cg20667664	-0.217892	-0.217892	-10.0624	8.58668e-09	6.4707e-07	10.3312	-0.217892	17	38254448	R	II	NR1D1	Body	shore	Body-shore	chr17:38255274-38255896	NA	TRUE
cg23627828	-0.176319	-0.176319	-10.0596	8.62265e-09	6.48116e-07	10.327	-0.176319	1	153540698	F	II		IGR	opensea	IGR-opensea		NA	NA
cg21122474	-0.151312	-0.151312	-10.0592	8.62872e-09	6.48431e-07	10.3263	-0.151312	19	35606554	F	II	FXYD3	TSS200	opensea	TSS200-opensea		TRUE	NA
cg22086536	-0.206634	-0.206634	-10.0585	8.63698e-09	6.48912e-07	10.3253	-0.206634	11	11830378	R	II		IGR	opensea	IGR-opensea		NA	TRUE
cg26897283	-0.151337	-0.151337	-10.0532	8.70711e-09	6.52771e-07	10.317	-0.151337	16	67427183	R	II	TPPP3	5'UTR	shore	5'UTR-shore	chr16:67427284-67428950	NA	NA
cg18831409	-0.176853	-0.176853	-10.0528	8.71268e-09	6.52906e-07	10.3164	-0.176853	6	10585851	F	II	GCNT2	Body	opensea	Body-opensea		NA	TRUE		rs56282451	rs55892008
cg13313047	-0.153961	-0.153961	-10.0478	8.77904e-09	6.57171e-07	10.3086	-0.153961	18	20735648	F	I	CABLES1	Body	opensea	Body-opensea		NA	TRUE		rs79864865
cg06456031	0.153358	0.153358	10.0455	8.80997e-09	6.58443e-07	10.305	0.153358	7	134832850	F	II	TMEM140	1stExon	opensea	1stExon-opensea		NA	TRUE	low-CpG:134483321-134483469
cg23570245	0.1639	0.1639	10.0455	8.81004e-09	6.58443e-07	10.305	0.1639	17	42426011	R	II	GRN	5'UTR	opensea	5'UTR-opensea		NA	NA
cg00423487	-0.165471	-0.165471	-10.0448	8.82019e-09	6.58974e-07	10.3039	-0.165471	19	4455957	R	II	UBXN6	Body	shore	Body-shore	chr19:4457493-4458040	NA	TRUE
cg23991274	0.183589	0.183589	10.037	8.92573e-09	6.65286e-07	10.2917	0.183589	4	71860600	R	II	DCK	Body	shore	Body-shore	chr4:71859158-71859884	NA	NA
cg03611852	-0.211959	-0.211959	-10.0319	8.99541e-09	6.69332e-07	10.2838	-0.211959	17	43205539	F	II	PLCD3	Body	shelf	Body-shelf	chr17:43209347-43210746	NA	TRUE
cg25388882	0.151787	0.151787	10.0303	9.01747e-09	6.70399e-07	10.2813	0.151787	1	85098598	F	II	C1orf180	Body	opensea	Body-opensea		NA	TRUE		rs61768898
cg25611723	-0.154949	-0.154949	-10.0296	9.02637e-09	6.70918e-07	10.2803	-0.154949	18	10453624	R	II	APCDD1	TSS1500	shore	TSS1500-shore	chr18:10454082-10454296	NA	NA
cg08388802	-0.254099	-0.254099	-10.0277	9.05389e-09	6.72676e-07	10.2772	-0.254099	2	62638371	F	II		IGR	opensea	IGR-opensea		NA	TRUE
cg25882597	-0.152143	-0.152143	-10.021	9.14588e-09	6.77627e-07	10.2668	-0.152143	20	39969542	F	II	LPIN3	TSS200	shore	TSS200-shore	chr20:39968607-39968860	NA	TRUE		rs6093470
cg26766694	-0.202639	-0.202639	-10.0181	9.18716e-09	6.79581e-07	10.2622	-0.202639	3	13060974	F	II	IQSEC1	Body	opensea	Body-opensea		TRUE	TRUE	low-CpG:13035893-13035988
cg12970084	-0.208014	-0.208014	-10.0178	9.19179e-09	6.79581e-07	10.2617	-0.208014	1	201977080	R	II		IGR	opensea	IGR-opensea		NA	NA
cg08235220	-0.239983	-0.239983	-10.0174	9.19654e-09	6.79787e-07	10.2612	-0.239983	8	40835933	F	II		IGR	opensea	IGR-opensea		NA	TRUE
cg26039954	-0.211481	-0.211481	-10.0155	9.22438e-09	6.81555e-07	10.2581	-0.211481	1	16220025	F	II	SPEN	Body	opensea	Body-opensea		NA	TRUE
cg13440652	-0.15972	-0.15972	-10.0152	9.22818e-09	6.81621e-07	10.2577	-0.15972	12	133414462	F	II		IGR	island	IGR-island	chr12:133414254-133414463	NA	NA
cg13046608	-0.244591	-0.244591	-10.0109	9.28952e-09	6.84705e-07	10.2509	-0.244591	11	57195382	F	II	SLC43A3	TSS1500	shore	TSS1500-shore	chr11:57194340-57194650	TRUE	NA
cg10968944	0.18758	0.18758	10.0108	9.29065e-09	6.84705e-07	10.2508	0.18758	6	25056629	F	II		IGR	opensea	IGR-opensea		NA	TRUE
cg09219364	-0.210534	-0.210534	-10.0096	9.30674e-09	6.85165e-07	10.249	-0.210534	20	19866743	F	II		IGR	opensea	IGR-opensea		NA	NA	low-CpG:19814697-19815211
cg14794298	-0.168071	-0.168071	-10.0085	9.32352e-09	6.85384e-07	10.2472	-0.168071	11	13336674	F	II	ARNTL	5'UTR	opensea	5'UTR-opensea		NA	TRUE
cg23006204	-0.170036	-0.170036	-10.0069	9.34653e-09	6.86495e-07	10.2447	-0.170036	9	130700866	R	II	DPM2	TSS200	shore	TSS200-shore	chr9:130699759-130700266	NA	NA
cg18947209	0.253126	0.253126	10.0047	9.37687e-09	6.87582e-07	10.2414	0.253126	2	27960869	R	II		IGR	shelf	IGR-shelf	chr2:27958207-27958723	TRUE	NA
cg16215084	-0.209867	-0.209867	-10.0047	9.37722e-09	6.87582e-07	10.2413	-0.209867	6	30853948	R	II	DDR1	5'UTR	shore	5'UTR-shore	chr6:30852102-30852676	NA	TRUE
cg07430820	-0.151723	-0.151723	-10.0011	9.42851e-09	6.90328e-07	10.2358	-0.151723	17	7792191	F	II	CHD3	Body	shelf	Body-shelf	chr17:7788261-7789091	NA	TRUE
cg06416764	-0.18708	-0.18708	-10.0008	9.43348e-09	6.90402e-07	10.2352	-0.18708	19	52227967	R	II	HAS1	TSS1500	opensea	TSS1500-opensea		NA	NA
cg13377102	-0.154455	-0.154455	-9.99987	9.44702e-09	6.90956e-07	10.2338	-0.154455	17	7832764	R	I	KCNAB3	TSS200	island	TSS200-island	chr17:7832532-7833164	NA	NA
cg21048168	-0.212289	-0.212289	-9.99878	9.46273e-09	6.91814e-07	10.2321	-0.212289	7	138458827	R	II	ATP6V0A4	5'UTR	opensea	5'UTR-opensea		NA	NA
cg07164125	0.160379	0.160379	9.99127	9.5723e-09	6.98209e-07	10.2203	0.160379	8	21604831	F	II	GFRA2	Body	shelf	Body-shelf	chr8:21608078-21608335	NA	NA
cg01223086	0.190535	0.190535	9.98956	9.59739e-09	6.99359e-07	10.2177	0.190535	15	96896680	F	II		IGR	shore	IGR-shore	chr15:96896928-96897301	NA	TRUE
cg26467528	-0.152648	-0.152648	-9.98951	9.59812e-09	6.99359e-07	10.2176	-0.152648	6	31632248	F	II	BAT4	Body	shore	Body-shore	chr6:31632815-31634093	NA	NA
cg07465275	-0.172879	-0.172879	-9.98901	9.60545e-09	6.99746e-07	10.2168	-0.172879	11	65375203	F	II	MAP3K11	Body	island	Body-island	chr11:65374699-65375308	TRUE	TRUE
cg04171471	-0.155798	-0.155798	-9.98287	9.69638e-09	7.05336e-07	10.2072	-0.155798	20	37066629	F	II		IGR	shelf	IGR-shelf	chr20:37063525-37064106	NA	NA
cg20427486	0.15173	0.15173	9.98239	9.7035e-09	7.05559e-07	10.2064	0.15173	2	162849137	R	II	DPP4	3'UTR	opensea	3'UTR-opensea		NA	TRUE
cg19911430	-0.174321	-0.174321	-9.982	9.70927e-09	7.05653e-07	10.2058	-0.174321	2	16430654	R	I		IGR	opensea	IGR-opensea		NA	TRUE
cg07034255	-0.228425	-0.228425	-9.98189	9.71089e-09	7.05653e-07	10.2057	-0.228425	5	32297979	R	II	MTMR12	Body	opensea	Body-opensea		NA	TRUE
cg23731908	-0.248015	-0.248015	-9.98133	9.71919e-09	7.05814e-07	10.2048	-0.248015	15	48687756	F	II		IGR	opensea	IGR-opensea		TRUE	TRUE
cg18764771	-0.22609	-0.22609	-9.98028	9.7349e-09	7.06217e-07	10.2031	-0.22609	6	116381957	R	II	FRK	TSS200	opensea	TSS200-opensea		NA	TRUE
cg20898283	-0.189803	-0.189803	-9.97951	9.74646e-09	7.06613e-07	10.2019	-0.189803	14	75920198	F	II	JDP2	Body	opensea	Body-opensea		TRUE	TRUE		rs56894087
cg21155834	0.163302	0.163302	9.9775	9.77652e-09	7.07755e-07	10.1988	0.163302	2	149282209	R	II		IGR	opensea	IGR-opensea		NA	TRUE			rs72861143
cg09206294	-0.203272	-0.203272	-9.97558	9.80541e-09	7.0926e-07	10.1958	-0.203272	15	42072687	R	II	MAPKBP1	Body	opensea	Body-opensea		NA	TRUE
cg07777652	0.166451	0.166451	9.97442	9.82275e-09	7.10169e-07	10.194	0.166451	21	40756696	F	II	WRB	Body	shore	Body-shore	chr21:40757602-40757900	NA	NA
cg10694507	-0.199346	-0.199346	-9.9742	9.82615e-09	7.10169e-07	10.1936	-0.199346	3	134076315	R	II	AMOTL2	3'UTR	opensea	3'UTR-opensea		TRUE	NA
cg21192091	0.209765	0.209765	9.97203	9.8589e-09	7.1224e-07	10.1902	0.209765	7	2758800	R	II		IGR	shore	IGR-shore	chr7:2758004-2758257	TRUE	NA
cg15924868	0.192399	0.192399	9.96961	9.89555e-09	7.14184e-07	10.1864	0.192399	11	2322674	F	I	C11orf21	Body	opensea	Body-opensea		NA	NA
cg21115558	0.160988	0.160988	9.96903	9.90439e-09	7.14487e-07	10.1855	0.160988	6	39816319	R	II	DAAM2	5'UTR	opensea	5'UTR-opensea		NA	NA			rs73734924
cg18515872	0.177857	0.177857	9.96687	9.93722e-09	7.15223e-07	10.1821	0.177857	14	72943461	R	II	RGS6	Body	opensea	Body-opensea		NA	NA
cg10851739	0.191658	0.191658	9.9661	9.94903e-09	7.15776e-07	10.1809	0.191658	12	131996019	F	II		IGR	opensea	IGR-opensea		NA	NA
cg19027424	0.223999	0.223999	9.96396	9.9818e-09	7.17244e-07	10.1776	0.223999	5	171840137	R	II	SH3PXD2B	Body	opensea	Body-opensea		TRUE	TRUE
cg15171839	0.160217	0.160217	9.96362	9.98706e-09	7.17435e-07	10.177	0.160217	5	92924603	F	II	NR2F1	Body	shore	Body-shore	chr5:92923487-92924497	NA	NA
cg01145903	-0.198299	-0.198299	-9.96015	1.00403e-08	7.19821e-07	10.1716	-0.198299	5	115697588	F	II		IGR	island	IGR-island	chr5:115697134-115697589	NA	TRUE
cg11737334	0.163146	0.163146	9.96014	1.00404e-08	7.19821e-07	10.1716	0.163146	19	17862210	R	II	FCHO1	5'UTR	shelf	5'UTR-shelf	chr19:17858371-17858891	NA	NA
cg18254356	-0.210183	-0.210183	-9.9556	1.01108e-08	7.23224e-07	10.1645	-0.210183	5	43044573	F	II	LOC153684	Body	shore	Body-shore	chr5:43042107-43043477	NA	NA		rs534655
cg05231308	-0.169731	-0.169731	-9.95518	1.01174e-08	7.23396e-07	10.1638	-0.169731	2	27531163	F	II	UCN	TSS200	island	TSS200-island	chr2:27529083-27531465	TRUE	NA		rs77131692
cg14658964	0.155296	0.155296	9.95444	1.01288e-08	7.23766e-07	10.1626	0.155296	1	45189026	F	II	C1orf228	Body	shore	Body-shore	chr1:45189705-45190558	NA	NA		rs56211301
cg05914981	-0.204409	-0.204409	-9.95047	1.01907e-08	7.26995e-07	10.1564	-0.204409	6	32152101	F	II	AGER	TSS200	opensea	TSS200-opensea		NA	NA		rs78379335
cg24636368	-0.213598	-0.213598	-9.94951	1.02059e-08	7.27479e-07	10.1549	-0.213598	17	46388447	R	II	SKAP1	Body	opensea	Body-opensea		NA	NA
cg21311067	0.169394	0.169394	9.94693	1.02464e-08	7.29551e-07	10.1509	0.169394	19	4916983	R	II	UHRF1	Body	shore	Body-shore	chr19:4916560-4916784	NA	NA
cg09019410	0.166337	0.166337	9.94359	1.02991e-08	7.32176e-07	10.1456	0.166337	2	45233634	R	II	SIX2	Body	shore	Body-shore	chr2:45235511-45237792	NA	NA
cg04852348	0.173572	0.173572	9.94267	1.03138e-08	7.32916e-07	10.1442	0.173572	6	170463167	F	II		IGR	opensea	IGR-opensea		NA	NA
cg12922492	0.2111	0.2111	9.94211	1.03226e-08	7.331e-07	10.1433	0.2111	7	41731552	F	II	INHBA	Body	opensea	Body-opensea		NA	TRUE
cg12328660	-0.230012	-0.230012	-9.94194	1.03253e-08	7.331e-07	10.143	-0.230012	3	119896128	F	II	GPR156	Body	opensea	Body-opensea		TRUE	TRUE
cg21133273	0.173594	0.173594	9.94009	1.03547e-08	7.34711e-07	10.1401	0.173594	5	72526964	F	II		IGR	shore	IGR-shore	chr5:72526203-72526497	NA	TRUE		rs73764226
cg10122452	-0.155951	-0.155951	-9.93886	1.03744e-08	7.35302e-07	10.1382	-0.155951	22	24128767	F	I	SMARCB1	TSS1500	shore	TSS1500-shore	chr22:24129097-24129697	NA	NA
cg16074643	0.196842	0.196842	9.93868	1.03772e-08	7.35302e-07	10.1379	0.196842	6	116424276	F	II	NT5DC1	Body	shore	Body-shore	chr6:116421673-116422382	NA	TRUE			rs11968191
cg26450106	0.198106	0.198106	9.93699	1.04042e-08	7.36333e-07	10.1353	0.198106	20	24929607	R	II	CST7	TSS1500	opensea	TSS1500-opensea		NA	NA
cg01876338	-0.150336	-0.150336	-9.93595	1.04209e-08	7.36862e-07	10.1336	-0.150336	2	54087008	F	II	GPR75	5'UTR	island	5'UTR-island	chr2:54086776-54087266	NA	TRUE
cg13071185	-0.157264	-0.157264	-9.93334	1.04628e-08	7.39272e-07	10.1295	-0.157264	11	860134	R	I	TSPAN4	5'UTR	shore	5'UTR-shore	chr11:858575-858932	TRUE	TRUE
cg23303188	-0.244268	-0.244268	-9.93311	1.04666e-08	7.39391e-07	10.1292	-0.244268	5	72570711	R	II		IGR	opensea	IGR-opensea		NA	TRUE
cg06195280	-0.176127	-0.176127	-9.93232	1.04792e-08	7.39981e-07	10.1279	-0.176127	17	6658706	F	II	XAF1	TSS1500	opensea	TSS1500-opensea		NA	NA
cg18151410	-0.19928	-0.19928	-9.92988	1.05186e-08	7.42314e-07	10.1241	-0.19928	15	92367692	R	II		IGR	opensea	IGR-opensea		NA	TRUE
cg26232412	0.188398	0.188398	9.92914	1.05306e-08	7.42941e-07	10.1229	0.188398	15	40600635	R	I	PLCB2	TSS1500	opensea	TSS1500-opensea		NA	TRUE
cg04194821	-0.182776	-0.182776	-9.92786	1.05514e-08	7.4352e-07	10.1209	-0.182776	14	34407432	R	II	EGLN3	Body	opensea	Body-opensea		NA	TRUE
cg03087897	0.217435	0.217435	9.92732	1.05602e-08	7.43889e-07	10.1201	0.217435	19	14550846	R	II	PKN1	TSS1500	shore	TSS1500-shore	chr19:14551998-14552255	NA	NA
cg06745704	0.174274	0.174274	9.92353	1.06221e-08	7.47188e-07	10.1141	0.174274	1	27668325	F	II	SYTL1	TSS200	opensea	TSS200-opensea		TRUE	TRUE
cg11117438	-0.158	-0.158	-9.92211	1.06452e-08	7.4791e-07	10.1119	-0.158	7	1239811	R	I		IGR	opensea	IGR-opensea		NA	NA
cg15012214	-0.18973	-0.18973	-9.92078	1.0667e-08	7.48696e-07	10.1098	-0.18973	3	56810320	R	II	ARHGEF3	Body	opensea	Body-opensea		NA	NA
cg22047295	0.308119	0.308119	9.92064	1.06694e-08	7.48696e-07	10.1096	0.308119	2	175462522	R	II	WIPF1	5'UTR	opensea	5'UTR-opensea		NA	NA	low-CpG:175170674-175170781
cg26161816	0.205501	0.205501	9.91677	1.07331e-08	7.51655e-07	10.1035	0.205501	19	7414043	R	II		IGR	opensea	IGR-opensea		NA	NA	low-CpG:7320001-7320093
cg15881795	-0.180696	-0.180696	-9.91642	1.07389e-08	7.51686e-07	10.1029	-0.180696	12	106361273	F	II		IGR	opensea	IGR-opensea		NA	TRUE
cg07204874	0.172147	0.172147	9.9125	1.08041e-08	7.54949e-07	10.0968	0.172147	1	214158373	R	II		IGR	shore	IGR-shore	chr1:214158726-214159080	TRUE	TRUE
cg03229061	-0.179691	-0.179691	-9.90861	1.0869e-08	7.58265e-07	10.0906	-0.179691	6	33048483	F	II	HLA-DPB1	Body	island	Body-island	chr6:33048416-33048814	NA	TRUE		rs41553416	rs41555313
cg22125176	-0.186365	-0.186365	-9.90699	1.08961e-08	7.59244e-07	10.0881	-0.186365	22	38435203	F	II		IGR	island	IGR-island	chr22:38434864-38435204	NA	NA
cg07224931	-0.182526	-0.182526	-9.9065	1.09043e-08	7.59664e-07	10.0873	-0.182526	12	121130567	F	II	MLEC	Body	opensea	Body-opensea		NA	NA	low-CpG:119614877-119614956
cg07377098	-0.172202	-0.172202	-9.90557	1.092e-08	7.6045e-07	10.0859	-0.172202	16	58230816	R	II	CSNK2A2	Body	shore	Body-shore	chr16:58231265-58231610	NA	NA
cg05638139	-0.159325	-0.159325	-9.90526	1.09253e-08	7.6067e-07	10.0854	-0.159325	17	79001027	R	II		IGR	opensea	IGR-opensea		NA	TRUE
cg20028470	-0.156497	-0.156497	-9.90467	1.09352e-08	7.61203e-07	10.0844	-0.156497	2	27530829	R	II	UCN	5'UTR	island	5'UTR-island	chr2:27529083-27531465	NA	NA
cg02322889	-0.228726	-0.228726	-9.90373	1.09511e-08	7.62076e-07	10.0829	-0.228726	4	25101274	R	II		IGR	shelf	IGR-shelf	chr4:25097660-25097915	TRUE	TRUE
cg09253179	0.161907	0.161907	9.90049	1.10058e-08	7.64823e-07	10.0779	0.161907	19	31843396	F	II		IGR	shore	IGR-shore	chr19:31843880-31844183	NA	NA
cg18681426	0.183065	0.183065	9.89863	1.10375e-08	7.66487e-07	10.0749	0.183065	6	53174395	F	II	ELOVL5	5'UTR	opensea	5'UTR-opensea		NA	TRUE
cg14190534	-0.18889	-0.18889	-9.89848	1.104e-08	7.66508e-07	10.0747	-0.18889	14	90848416	R	II		IGR	shore	IGR-shore	chr14:90848994-90850381	NA	NA			rs72042481
cg20309061	0.196611	0.196611	9.89226	1.11466e-08	7.71592e-07	10.0649	0.196611	15	42693555	F	II	CAPN3	Body	opensea	Body-opensea		NA	NA
cg25182621	-0.177059	-0.177059	-9.88723	1.12334e-08	7.77139e-07	10.057	-0.177059	3	184097440	R	II	CHRD	TSS1500	shore	TSS1500-shore	chr3:184099095-184099582	NA	NA
cg08457421	-0.17227	-0.17227	-9.88643	1.12473e-08	7.77635e-07	10.0557	-0.17227	22	31536431	R	I	PLA2G3	5'UTR	opensea	5'UTR-opensea		TRUE	TRUE
cg04527918	-0.201516	-0.201516	-9.88607	1.12536e-08	7.77642e-07	10.0551	-0.201516	2	27531170	F	II	UCN	TSS200	island	TSS200-island	chr2:27529083-27531465	TRUE	NA		rs77131692
cg09399281	0.158674	0.158674	9.88604	1.12541e-08	7.77642e-07	10.0551	0.158674	19	31846367	F	II		IGR	shore	IGR-shore	chr19:31847946-31848209	NA	TRUE
cg17747053	-0.15332	-0.15332	-9.88418	1.12865e-08	7.79281e-07	10.0521	-0.15332	1	17633805	R	II	PADI4	TSS1500	opensea	TSS1500-opensea		NA	NA
cg11442608	0.150098	0.150098	9.88183	1.13274e-08	7.8116e-07	10.0485	0.150098	15	81456832	F	II		IGR	opensea	IGR-opensea		TRUE	TRUE
cg03485669	-0.153058	-0.153058	-9.87818	1.13915e-08	7.84643e-07	10.0427	-0.153058	8	13016635	R	II	DLC1	Body	opensea	Body-opensea		NA	TRUE
cg12810503	0.152412	0.152412	9.87725	1.1408e-08	7.85603e-07	10.0412	0.152412	7	150254026	R	II		IGR	opensea	IGR-opensea		NA	NA
cg08710911	-0.188174	-0.188174	-9.87503	1.14472e-08	7.87384e-07	10.0377	-0.188174	22	37574795	F	II		IGR	shelf	IGR-shelf	chr22:37578232-37578660	TRUE	TRUE
cg14369318	0.158966	0.158966	9.87211	1.14989e-08	7.89733e-07	10.0331	0.158966	4	30759285	R	II	PCDH7	Body	opensea	Body-opensea		NA	TRUE
cg20384990	-0.178718	-0.178718	-9.87109	1.1517e-08	7.90467e-07	10.0315	-0.178718	2	134360386	F	II		IGR	opensea	IGR-opensea		NA	TRUE			rs75298028
cg03605666	-0.165511	-0.165511	-9.86834	1.15661e-08	7.93122e-07	10.0272	-0.165511	19	3383594	F	II	NFIC	Body	shore	Body-shore	chr19:3381525-3382275	NA	NA
cg20725013	0.153736	0.153736	9.86558	1.16155e-08	7.95499e-07	10.0228	0.153736	7	27195036	F	II	HOXA7	Body	shore	Body-shore	chr7:27195601-27196567	TRUE	NA		rs17472091
cg12426870	-0.1674	-0.1674	-9.86403	1.16433e-08	7.96836e-07	10.0204	-0.1674	1	59282482	R	II		IGR	shore	IGR-shore	chr1:59280240-59280490	NA	NA
cg22547559	-0.1959	-0.1959	-9.86397	1.16445e-08	7.96836e-07	10.0203	-0.1959	5	125929611	R	II	ALDH7A1	Body	shore	Body-shore	chr5:125930601-125931049	NA	NA			rs76654373
cg06173663	-0.202478	-0.202478	-9.86339	1.1655e-08	7.96992e-07	10.0193	-0.202478	7	101579929	R	I	CUX1	Body	opensea	Body-opensea		NA	NA
cg11237852	-0.225288	-0.225288	-9.86335	1.16556e-08	7.96992e-07	10.0193	-0.225288	8	20316262	F	II		IGR	opensea	IGR-opensea		NA	TRUE
cg14722290	-0.180302	-0.180302	-9.86072	1.17032e-08	7.99267e-07	10.0151	-0.180302	11	3144774	R	I	OSBPL5	Body	shelf	Body-shelf	chr11:3141642-3141877	NA	NA
cg24153924	-0.213835	-0.213835	-9.86062	1.1705e-08	7.99267e-07	10.015	-0.213835	1	159885695	F	II		IGR	opensea	IGR-opensea		NA	TRUE
cg10080728	-0.180009	-0.180009	-9.8586	1.17417e-08	8.00826e-07	10.0118	-0.180009	17	79949717	F	II	ASPSCR1	Body	shelf	Body-shelf	chr17:79952141-79952494	TRUE	TRUE
cg04002235	-0.198184	-0.198184	-9.85262	1.18507e-08	8.0605e-07	10.0023	-0.198184	11	128560443	R	II		IGR	island	IGR-island	chr11:128560103-128560537	NA	TRUE
cg13558774	0.209988	0.209988	9.85092	1.1882e-08	8.07386e-07	9.99965	0.209988	4	1196025	F	II	LOC100130872	Body	opensea	Body-opensea		NA	NA
cg23764129	-0.203148	-0.203148	-9.85035	1.18925e-08	8.07946e-07	9.99874	-0.203148	11	113846017	F	II	HTR3A	1stExon	opensea	1stExon-opensea		TRUE	TRUE			rs62625041
cg05346256	0.241096	0.241096	9.8489	1.19192e-08	8.09127e-07	9.99645	0.241096	12	25959372	R	II		IGR	opensea	IGR-opensea		NA	TRUE
cg06458557	-0.189296	-0.189296	-9.84688	1.19566e-08	8.11348e-07	9.99325	-0.189296	16	88316505	R	II		IGR	shelf	IGR-shelf	chr16:88310706-88312553	TRUE	TRUE
cg06650379	-0.170847	-0.170847	-9.8454	1.1984e-08	8.12583e-07	9.99091	-0.170847	4	1185915	R	I	LOC100130872-SPON2	Body	shelf	Body-shelf	chr4:1188185-1189162	NA	NA
cg11556846	-0.184055	-0.184055	-9.8448	1.1995e-08	8.13162e-07	9.98998	-0.184055	2	200468728	R	II		IGR	island	IGR-island	chr2:200468551-200468958	NA	NA
cg01196336	-0.209506	-0.209506	-9.84005	1.20838e-08	8.1838e-07	9.98245	-0.209506	4	1186469	R	II	LOC100130872-SPON2	Body	shore	Body-shore	chr4:1188185-1189162	NA	TRUE
cg15569052	0.153972	0.153972	9.83935	1.20968e-08	8.18882e-07	9.98135	0.153972	4	2814122	R	II	SH3BP2	1stExon	opensea	1stExon-opensea		TRUE	TRUE
cg09935388	-0.182741	-0.182741	-9.83811	1.212e-08	8.20032e-07	9.9794	-0.182741	1	92947588	F	II	GFI1	Body	island	Body-island	chr1:92945907-92952609	NA	TRUE
cg13761321	-0.233331	-0.233331	-9.83745	1.21325e-08	8.20401e-07	9.97834	-0.233331	9	97768771	F	II	C9orf3	Body	shore	Body-shore	chr9:97766649-97767955	NA	NA
cg06563450	-0.192283	-0.192283	-9.83689	1.21431e-08	8.20685e-07	9.97745	-0.192283	5	55737211	R	II		IGR	opensea	IGR-opensea		TRUE	TRUE
cg01431057	0.243113	0.243113	9.83685	1.21438e-08	8.20685e-07	9.97739	0.243113	1	153362927	R	II	S100A8	Body	opensea	Body-opensea		NA	NA
cg14577593	-0.189731	-0.189731	-9.83632	1.21536e-08	8.21135e-07	9.97656	-0.189731	11	1360038	R	II		IGR	island	IGR-island	chr11:1360037-1360406	NA	NA
cg09615821	-0.166489	-0.166489	-9.83517	1.21754e-08	8.22186e-07	9.97473	-0.166489	16	70749564	R	I	VAC14	Body	opensea	Body-opensea		TRUE	TRUE
cg16667508	-0.174226	-0.174226	-9.83264	1.22232e-08	8.24452e-07	9.97073	-0.174226	20	43936853	R	II	MATN4	1stExon	shore	1stExon-shore	chr20:43935199-43935633	NA	TRUE
cg02255511	0.21556	0.21556	9.82982	1.22767e-08	8.26935e-07	9.96628	0.21556	3	100328265	R	II	GPR128	TSS200	opensea	TSS200-opensea		NA	NA
cg16711011	-0.189665	-0.189665	-9.82574	1.23547e-08	8.30904e-07	9.9598	-0.189665	2	568198	F	I		IGR	opensea	IGR-opensea		NA	NA
cg10201923	0.189762	0.189762	9.82539	1.23613e-08	8.31185e-07	9.95926	0.189762	1	17308303	R	II	MFAP2	TSS1500	shore	TSS1500-shore	chr1:17306551-17307363	NA	NA
cg13855776	-0.155598	-0.155598	-9.82469	1.23748e-08	8.31767e-07	9.95815	-0.155598	10	50506896	F	II	C10orf71	TSS1500	opensea	TSS1500-opensea		NA	TRUE
cg02395280	0.152842	0.152842	9.82429	1.23824e-08	8.32119e-07	9.95752	0.152842	15	69606596	F	II	PAQR5	5'UTR	opensea	5'UTR-opensea		NA	NA		rs11631499
cg21734175	-0.156589	-0.156589	-9.8239	1.239e-08	8.32408e-07	9.95689	-0.156589	12	121107042	F	II		IGR	opensea	IGR-opensea		TRUE	NA
cg21237959	0.176444	0.176444	9.81965	1.24719e-08	8.36707e-07	9.95017	0.176444	14	90967496	R	II		IGR	opensea	IGR-opensea		NA	TRUE
cg14462124	0.221842	0.221842	9.81778	1.25081e-08	8.38245e-07	9.94721	0.221842	2	197031748	R	II	STK17B	5'UTR	shelf	5'UTR-shelf	chr2:197035589-197036383	NA	TRUE
cg27195914	0.152347	0.152347	9.81761	1.25114e-08	8.38245e-07	9.94693	0.152347	16	66907460	R	II		IGR	shore	IGR-shore	chr16:66907017-66907272	NA	TRUE
cg02543462	0.198033	0.198033	9.81686	1.2526e-08	8.38893e-07	9.94574	0.198033	2	113885116	F	II	IL1RN	TSS200	opensea	TSS200-opensea		NA	NA		rs4252003
cg25597784	-0.169947	-0.169947	-9.81683	1.25266e-08	8.38893e-07	9.94569	-0.169947	22	37865644	F	II	MFNG	3'UTR	opensea	3'UTR-opensea		NA	NA
cg08202720	-0.201745	-0.201745	-9.81567	1.25492e-08	8.40076e-07	9.94385	-0.201745	2	239196219	F	II	PER2	5'UTR	shore	5'UTR-shore	chr2:239196923-239197900	NA	NA
cg19733736	-0.155101	-0.155101	-9.81542	1.2554e-08	8.40076e-07	9.94347	-0.155101	12	56115029	R	II	RDH5	Body	opensea	Body-opensea		TRUE	NA
cg11857238	-0.230259	-0.230259	-9.81521	1.25582e-08	8.40197e-07	9.94313	-0.230259	6	30122593	R	II	TRIM10	Body	opensea	Body-opensea		TRUE	NA
cg15219347	0.170896	0.170896	9.81427	1.25764e-08	8.40955e-07	9.94165	0.170896	19	17489311	R	II	PLVAP	TSS1500	shore	TSS1500-shore	chr19:17487895-17488125	NA	NA
cg21469772	-0.153182	-0.153182	-9.81425	1.25768e-08	8.40955e-07	9.94162	-0.153182	9	124989294	R	II	LHX6	Body	island	Body-island	chr9:124987743-124991086	NA	NA
cg02376668	-0.160048	-0.160048	-9.81364	1.25889e-08	8.41594e-07	9.94063	-0.160048	17	77086350	R	I	HRNBP3	3'UTR	opensea	3'UTR-opensea		NA	NA
cg17836145	0.159105	0.159105	9.81352	1.25912e-08	8.41594e-07	9.94045	0.159105	6	133084642	R	II	VNN2	TSS200	opensea	TSS200-opensea		NA	NA
cg27168076	0.208193	0.208193	9.81147	1.26312e-08	8.43457e-07	9.93721	0.208193	2	232186928	F	II	ARMC9	Body	opensea	Body-opensea		NA	NA
cg13921921	0.256557	0.256557	9.80631	1.27328e-08	8.49261e-07	9.92903	0.256557	1	155931763	F	II	ARHGEF2	Body	opensea	Body-opensea		TRUE	TRUE
cg03206537	0.160119	0.160119	9.80587	1.27415e-08	8.49411e-07	9.92832	0.160119	20	44521739	F	II	CTSA	Body	shore	Body-shore	chr20:44518897-44520361	NA	NA
cg08595656	-0.171056	-0.171056	-9.80552	1.27486e-08	8.49501e-07	9.92776	-0.171056	4	17723733	F	II	FAM184B	Body	opensea	Body-opensea		TRUE	TRUE
cg25465483	-0.180569	-0.180569	-9.79961	1.28661e-08	8.55362e-07	9.91839	-0.180569	3	178432932	F	II	KCNMB2	5'UTR	opensea	5'UTR-opensea		NA	TRUE
cg13869942	0.162409	0.162409	9.79843	1.28896e-08	8.56366e-07	9.91652	0.162409	1	151878061	F	II	THEM4	Body	shelf	Body-shelf	chr1:151881763-151882407	NA	NA
cg13392957	-0.169769	-0.169769	-9.79822	1.28939e-08	8.56395e-07	9.91618	-0.169769	1	147782279	R	II		IGR	island	IGR-island	chr1:147782066-147782473	NA	NA
cg18379829	-0.187111	-0.187111	-9.7968	1.29224e-08	8.5763e-07	9.91393	-0.187111	1	244395207	F	II		IGR	opensea	IGR-opensea		NA	TRUE
cg15734198	-0.168587	-0.168587	-9.79643	1.29297e-08	8.57954e-07	9.91335	-0.168587	19	17423023	R	II	DDA1	Body	shelf	Body-shelf	chr19:17420717-17420939	TRUE	NA			rs76508273
cg06577710	0.169027	0.169027	9.79596	1.29392e-08	8.58183e-07	9.9126	0.169027	3	121379745	F	II	HCLS1	1stExon	opensea	1stExon-opensea		NA	NA	low-CpG:122862408-122862485
cg03714522	-0.17994	-0.17994	-9.79589	1.29406e-08	8.58183e-07	9.91249	-0.17994	7	150822902	R	II	AGAP3	Body	island	Body-island	chr7:150822654-150823387	NA	NA
cg19466818	0.173868	0.173868	9.79508	1.29568e-08	8.59098e-07	9.91121	0.173868	17	56409534	F	I	MIR142	TSS1500	opensea	TSS1500-opensea		NA	TRUE		rs2632526
cg15575375	-0.22999	-0.22999	-9.79395	1.29796e-08	8.59952e-07	9.90942	-0.22999	1	61649973	F	I	NFIA	Body	opensea	Body-opensea		TRUE	TRUE			rs61770507
cg26182406	0.259091	0.259091	9.79351	1.29885e-08	8.60205e-07	9.90872	0.259091	14	105491309	F	II		IGR	shelf	IGR-shelf	chr14:105486611-105487915	TRUE	NA	low-CpG:104562350-104562359
cg22897715	0.152345	0.152345	9.7934	1.29909e-08	8.60205e-07	9.90853	0.152345	11	57192251	R	II	SLC43A3	Body	shelf	Body-shelf	chr11:57194340-57194650	TRUE	NA
cg13647528	-0.174836	-0.174836	-9.79132	1.30328e-08	8.61669e-07	9.90524	-0.174836	11	123396505	F	II	GRAMD1B	TSS200	opensea	TSS200-opensea		NA	TRUE
cg22418565	-0.160431	-0.160431	-9.79103	1.30388e-08	8.619e-07	9.90477	-0.160431	22	24114690	R	II	MMP11	TSS1500	shore	TSS1500-shore	chr22:24114875-24115467	TRUE	NA
cg03170343	-0.218923	-0.218923	-9.78917	1.30765e-08	8.63248e-07	9.90182	-0.218923	17	77030327	F	II	C1QTNF1	TSS200	opensea	TSS200-opensea		NA	NA
cg04193143	-0.166641	-0.166641	-9.78666	1.31276e-08	8.65232e-07	9.89784	-0.166641	6	169435454	F	II		IGR	opensea	IGR-opensea		NA	TRUE		rs76421652
cg15696968	-0.205029	-0.205029	-9.78645	1.31319e-08	8.65261e-07	9.8975	-0.205029	6	30656070	R	II	KIAA1949	TSS1500	shore	TSS1500-shore	chr6:30654392-30654934	NA	NA
cg21631439	-0.216862	-0.216862	-9.78435	1.31748e-08	8.67757e-07	9.89417	-0.216862	19	10736448	F	II	SLC44A2	Body	shore	Body-shore	chr19:10735999-10736396	NA	TRUE
cg27141915	0.157241	0.157241	9.78325	1.31974e-08	8.68752e-07	9.89242	0.157241	19	44094007	R	II	IRGQ	3'UTR	shelf	3'UTR-shelf	chr19:44096223-44097508	NA	NA
cg08243524	0.167024	0.167024	9.7831	1.32004e-08	8.68786e-07	9.89219	0.167024	19	6482011	F	II	DENND1C	TSS1500	opensea	TSS1500-opensea		NA	NA			rs76489248
cg15262954	0.204217	0.204217	9.78255	1.32118e-08	8.69367e-07	9.89131	0.204217	20	62198872	R	I	PRIC285	Body	island	Body-island	chr20:62193966-62198985	TRUE	NA
cg03357547	-0.161051	-0.161051	-9.7824	1.32149e-08	8.69409e-07	9.89107	-0.161051	19	51165207	R	II	SHANK1	3'UTR	shore	3'UTR-shore	chr19:51165249-51165775	NA	NA
cg20347666	-0.214797	-0.214797	-9.78162	1.3231e-08	8.70196e-07	9.88982	-0.214797	7	137505606	F	II	DGKI	Body	opensea	Body-opensea		NA	TRUE
cg23214755	0.173596	0.173596	9.7802	1.32602e-08	8.71353e-07	9.88757	0.173596	2	11607042	F	II	E2F6	TSS1500	shore	TSS1500-shore	chr2:11605743-11606385	NA	NA
cg21533897	0.16609	0.16609	9.77735	1.33191e-08	8.73947e-07	9.88305	0.16609	11	64377229	R	II	NRXN2	Body	shore	Body-shore	chr11:64374818-64375766	TRUE	NA			rs71579895
cg22953759	0.151705	0.151705	9.77462	1.33758e-08	8.76512e-07	9.87871	0.151705	5	10632397	F	II	ANKRD33B	Body	opensea	Body-opensea		NA	NA		rs6554592
cg19957511	-0.17157	-0.17157	-9.77438	1.33809e-08	8.76682e-07	9.87832	-0.17157	5	139620943	F	II	C5orf32	Body	opensea	Body-opensea		TRUE	TRUE
cg06604467	0.161384	0.161384	9.77291	1.34115e-08	8.77856e-07	9.87599	0.161384	7	1232088	R	II		IGR	opensea	IGR-opensea		TRUE	TRUE
cg03089651	0.165369	0.165369	9.77035	1.34651e-08	8.80371e-07	9.87191	0.165369	1	161039695	F	II	ARHGAP30	1stExon	opensea	1stExon-opensea		NA	TRUE	low-CpG:159305854-159306397
cg03291099	-0.150461	-0.150461	-9.77007	1.34709e-08	8.80589e-07	9.87147	-0.150461	22	50498209	R	II	MLC1	3'UTR	shore	3'UTR-shore	chr22:50496441-50497393	NA	TRUE
cg16635948	0.167926	0.167926	9.76807	1.35129e-08	8.82503e-07	9.86829	0.167926	2	109834011	R	II	SH3RF3	Body	opensea	Body-opensea		NA	TRUE
cg14870156	-0.19536	-0.19536	-9.76699	1.35357e-08	8.83825e-07	9.86657	-0.19536	6	33048540	R	II	HLA-DPB1	Body	island	Body-island	chr6:33048416-33048814	NA	TRUE		rs41545716	rs41561114
cg26780125	0.174555	0.174555	9.76545	1.35681e-08	8.84941e-07	9.86413	0.174555	8	125388806	R	II		IGR	shelf	IGR-shelf	chr8:125383817-125385437	NA	NA
cg24198439	0.210269	0.210269	9.76408	1.35972e-08	8.86509e-07	9.86194	0.210269	14	23589255	R	II	CEBPE	TSS1500	opensea	TSS1500-opensea		NA	NA
cg13423554	0.216594	0.216594	9.76286	1.3623e-08	8.88023e-07	9.86001	0.216594	1	42317463	F	II	HIVEP3	5'UTR	opensea	5'UTR-opensea		TRUE	TRUE
cg18033092	-0.170803	-0.170803	-9.76168	1.36481e-08	8.89157e-07	9.85813	-0.170803	11	47024513	R	II	C11orf49	Body	opensea	Body-opensea		NA	TRUE
cg16725607	0.171139	0.171139	9.76071	1.36686e-08	8.90062e-07	9.85659	0.171139	3	183273758	R	II	KLHL6	TSS1500	opensea	TSS1500-opensea		NA	NA
cg05256043	-0.208329	-0.208329	-9.75874	1.37107e-08	8.92233e-07	9.85346	-0.208329	13	95131951	R	II	DCT	TSS200	opensea	TSS200-opensea		NA	NA
cg00518941	-0.208858	-0.208858	-9.75648	1.37592e-08	8.93983e-07	9.84985	-0.208858	2	46361964	F	II	PRKCE	Body	opensea	Body-opensea		NA	TRUE		rs3768740	rs73926196
cg09771429	-0.157607	-0.157607	-9.75555	1.37791e-08	8.95012e-07	9.84837	-0.157607	1	54483896	F	II	LDLRAD1	TSS200	opensea	TSS200-opensea		NA	NA
cg19313221	-0.191473	-0.191473	-9.75472	1.37968e-08	8.95699e-07	9.84706	-0.191473	19	5046567	R	II	KDM4B	Body	shore	Body-shore	chr19:5047451-5047830	TRUE	NA
cg12005186	0.169499	0.169499	9.75469	1.37974e-08	8.95699e-07	9.84701	0.169499	11	63973952	R	II	FERMT3	TSS200	shore	TSS200-shore	chr11:63974829-63975048	NA	NA
cg04964333	-0.17439	-0.17439	-9.7533	1.38275e-08	8.97146e-07	9.84479	-0.17439	20	39969604	R	II	LPIN3	5'UTR	shore	5'UTR-shore	chr20:39968607-39968860	NA	TRUE
cg05164634	0.151701	0.151701	9.75308	1.38323e-08	8.97291e-07	9.84444	0.151701	12	49366538	F	II	WNT10B	TSS1500	shelf	TSS1500-shelf	chr12:49363664-49364443	NA	NA
cg14512870	-0.156314	-0.156314	-9.75008	1.3897e-08	9.0003e-07	9.83967	-0.156314	2	173330342	R	I	ITGA6	Body	opensea	Body-opensea		NA	NA
cg19526353	-0.191826	-0.191826	-9.75004	1.38978e-08	9.0003e-07	9.83961	-0.191826	19	42760742	R	II	ERF	TSS1500	shore	TSS1500-shore	chr19:42757495-42759475	NA	NA
cg26353176	-0.194074	-0.194074	-9.74815	1.3939e-08	9.02061e-07	9.83659	-0.194074	5	59783906	R	II	PART1	Body	opensea	Body-opensea		NA	NA
cg06049381	0.179746	0.179746	9.74349	1.40407e-08	9.07088e-07	9.82916	0.179746	17	53811657	R	II		IGR	opensea	IGR-opensea		NA	TRUE
cg20783697	0.205204	0.205204	9.74078	1.41e-08	9.08753e-07	9.82486	0.205204	17	56407147	F	II	BZRAP1	TSS1500	opensea	TSS1500-opensea		TRUE	NA
cg18985994	0.150717	0.150717	9.74035	1.41096e-08	9.08836e-07	9.82416	0.150717	7	2648785	F	II	IQCE	Body	shelf	Body-shelf	chr7:2645524-2645765	TRUE	NA
cg18571792	-0.17126	-0.17126	-9.73798	1.41618e-08	9.10796e-07	9.82039	-0.17126	7	157650490	F	II	PTPRN2	Body	shelf	Body-shelf	chr7:157647800-157648007	NA	NA
cg25145360	-0.162887	-0.162887	-9.7379	1.41636e-08	9.10796e-07	9.82026	-0.162887	17	19651881	R	II	ALDH3A1	TSS200	shelf	TSS200-shelf	chr17:19648139-19648492	NA	NA
cg26788737	0.170567	0.170567	9.73608	1.42038e-08	9.12534e-07	9.81737	0.170567	1	226184782	F	II	C1orf55	Body	shelf	Body-shelf	chr1:226186803-226187336	NA	NA
cg01771416	-0.159109	-0.159109	-9.73508	1.42261e-08	9.13697e-07	9.81576	-0.159109	3	101567360	R	II	NFKBIZ	5'UTR	shore	5'UTR-shore	chr3:101568107-101569046	NA	NA
cg20732076	0.153538	0.153538	9.73383	1.42539e-08	9.14404e-07	9.81377	0.153538	6	42335231	R	II	TRERF1	5'UTR	opensea	5'UTR-opensea		NA	TRUE
cg07429146	-0.162758	-0.162758	-9.73353	1.42605e-08	9.14662e-07	9.81329	-0.162758	7	150822655	R	II	AGAP3	Body	island	Body-island	chr7:150822654-150823387	NA	NA
cg02211646	-0.183795	-0.183795	-9.7327	1.4279e-08	9.15508e-07	9.81197	-0.183795	7	114055210	F	II	FOXP2	1stExon	opensea	1stExon-opensea		NA	NA	low-CpG:113842126-113842489
cg26598899	0.218597	0.218597	9.73217	1.42909e-08	9.15931e-07	9.81112	0.218597	11	2321800	R	II	C11orf21	Body	opensea	Body-opensea		NA	NA
cg14430943	0.228765	0.228765	9.73158	1.43039e-08	9.16389e-07	9.81019	0.228765	7	155556652	F	II	RBM33	Body	opensea	Body-opensea		NA	TRUE
cg20972199	0.180843	0.180843	9.72987	1.43421e-08	9.17863e-07	9.80746	0.180843	11	69065333	R	II		IGR	opensea	IGR-opensea		NA	TRUE
cg01493728	-0.226811	-0.226811	-9.72608	1.44273e-08	9.21109e-07	9.80142	-0.226811	12	95557840	R	II	FGD6	Body	opensea	Body-opensea		NA	TRUE
cg09946623	0.212776	0.212776	9.72563	1.44375e-08	9.21593e-07	9.80069	0.212776	16	29673933	R	II	SPN	TSS1500	shore	TSS1500-shore	chr16:29675845-29676120	NA	NA
cg25560215	-0.191272	-0.191272	-9.7238	1.44789e-08	9.23558e-07	9.79777	-0.191272	11	11426039	F	II	GALNTL4	Body	opensea	Body-opensea		NA	TRUE
cg27243623	-0.182944	-0.182944	-9.72269	1.4504e-08	9.24476e-07	9.796	-0.182944	2	228093069	R	II	COL4A3	Body	opensea	Body-opensea		NA	NA
cg10705800	0.165173	0.165173	9.72182	1.45237e-08	9.25391e-07	9.79462	0.165173	1	41328420	F	II	CITED4	TSS1500	shore	TSS1500-shore	chr1:41326949-41328285	NA	NA
cg20408776	-0.176606	-0.176606	-9.72162	1.45282e-08	9.25476e-07	9.7943	-0.176606	17	43319382	F	I	FMNL1	Body	shore	Body-shore	chr17:43318429-43319243	TRUE	NA	high-CpG:40675024-40675255
cg19130973	-0.161528	-0.161528	-9.72153	1.45303e-08	9.25476e-07	9.79415	-0.161528	3	12979917	R	II	IQSEC1	Body	shore	Body-shore	chr3:12976966-12978182	TRUE	TRUE
cg05241828	-0.175289	-0.175289	-9.7201	1.45628e-08	9.26839e-07	9.79187	-0.175289	8	145728507	R	I	GPT	TSS1500	shore	TSS1500-shore	chr8:145730390-145732205	NA	NA
cg17753974	0.180361	0.180361	9.71699	1.46336e-08	9.29162e-07	9.78691	0.180361	1	201622519	F	II	NAV1	Body	shelf	Body-shelf	chr1:201617041-201619788	NA	NA
cg18551353	-0.176587	-0.176587	-9.71674	1.46394e-08	9.29191e-07	9.78651	-0.176587	20	49454326	R	II	BCAS4	Body	shelf	Body-shelf	chr20:49457137-49457342	TRUE	TRUE
cg09619347	0.195135	0.195135	9.71563	1.46649e-08	9.30296e-07	9.78474	0.195135	11	64107520	R	II	CCDC88B	TSS200	shelf	TSS200-shelf	chr11:64109822-64110228	NA	NA	low-CpG:63864086-63864293
cg15847527	-0.164623	-0.164623	-9.71433	1.46947e-08	9.31678e-07	9.78266	-0.164623	7	47611885	R	I		IGR	opensea	IGR-opensea		NA	TRUE
cg19308375	0.278516	0.278516	9.70754	1.48515e-08	9.39786e-07	9.77181	0.278516	2	228324937	R	I		IGR	opensea	IGR-opensea		NA	TRUE
cg25691442	-0.252078	-0.252078	-9.70526	1.49047e-08	9.42721e-07	9.76817	-0.252078	15	63345512	F	II	TPM1	Body	opensea	Body-opensea		NA	TRUE		rs6494387
cg16352830	-0.181389	-0.181389	-9.70469	1.49179e-08	9.4325e-07	9.76726	-0.181389	1	208221036	R	II	PLXNA2	Body	opensea	Body-opensea		NA	TRUE
cg06864895	0.167862	0.167862	9.70442	1.49242e-08	9.43477e-07	9.76683	0.167862	12	46767683	R	II	SLC38A2	TSS1500	shore	TSS1500-shore	chr12:46765134-46766633	NA	NA
cg07625774	-0.157973	-0.157973	-9.70367	1.49417e-08	9.44239e-07	9.76563	-0.157973	16	89036057	F	I	CBFA2T3	Body	shore	Body-shore	chr16:89034060-89034293	NA	NA		rs75650125
cg05902711	-0.177045	-0.177045	-9.70212	1.4978e-08	9.45845e-07	9.76315	-0.177045	16	89114919	R	II		IGR	shore	IGR-shore	chr16:89114529-89114863	NA	TRUE
cg14333539	-0.210281	-0.210281	-9.70039	1.50186e-08	9.47532e-07	9.76039	-0.210281	2	242499512	R	II	BOK	Body	shore	Body-shore	chr2:242498013-242499274	NA	NA
cg22505395	-0.163673	-0.163673	-9.69993	1.50293e-08	9.47552e-07	9.75966	-0.163673	12	372191	R	II	SLC6A13	TSS200	opensea	TSS200-opensea		NA	TRUE
cg12430029	0.173654	0.173654	9.69954	1.50386e-08	9.47948e-07	9.75903	0.173654	17	55446979	F	II	MSI2	Body	opensea	Body-opensea		NA	TRUE			rs76632783
cg04343927	-0.23428	-0.23428	-9.69872	1.50578e-08	9.48988e-07	9.75773	-0.23428	4	1167423	F	II	LOC100130872-SPON2	Body	shore	Body-shore	chr4:1164515-1166582	TRUE	TRUE
cg24180219	-0.187388	-0.187388	-9.69787	1.5078e-08	9.50002e-07	9.75636	-0.187388	10	105239190	R	II	CALHM3	TSS200	opensea	TSS200-opensea		TRUE	NA
cg21253193	-0.171813	-0.171813	-9.69688	1.51013e-08	9.51211e-07	9.75478	-0.171813	6	64355042	F	II	PHF3	TSS1500	opensea	TSS1500-opensea		NA	NA
cg07125278	-0.19541	-0.19541	-9.69412	1.51666e-08	9.54118e-07	9.75037	-0.19541	16	67683757	R	II	RLTPR	Body	island	Body-island	chr16:67681975-67683924	NA	NA
cg25017223	-0.197946	-0.197946	-9.69324	1.51875e-08	9.55253e-07	9.74897	-0.197946	17	75238703	R	I		IGR	opensea	IGR-opensea		NA	NA
cg18739537	0.192892	0.192892	9.69137	1.52321e-08	9.56849e-07	9.74597	0.192892	6	44232189	F	II	NFKBIE	Body	shore	Body-shore	chr6:44232880-44233447	NA	NA
cg10531263	0.152738	0.152738	9.68829	1.53058e-08	9.59882e-07	9.74104	0.152738	4	8037325	F	II	ABLIM2	Body	opensea	Body-opensea		TRUE	TRUE
cg07035022	-0.213339	-0.213339	-9.6882	1.5308e-08	9.59882e-07	9.74089	-0.213339	2	217204775	R	II	2004-03-01	Body	opensea	Body-opensea		NA	TRUE
cg20147400	-0.223316	-0.223316	-9.68808	1.53107e-08	9.59882e-07	9.74071	-0.223316	8	29121421	R	II	KIF13B	TSS1500	shore	TSS1500-shore	chr8:29119957-29120787	NA	NA			rs79614058
cg26360402	0.180192	0.180192	9.68399	1.54091e-08	9.64566e-07	9.73417	0.180192	14	105973994	R	II		IGR	opensea	IGR-opensea		NA	NA
cg19619432	-0.172737	-0.172737	-9.68354	1.542e-08	9.64819e-07	9.73345	-0.172737	5	159797813	F	II	C1QTNF2	TSS200	shore	TSS200-shore	chr5:159797388-159797697	TRUE	TRUE
cg23409168	-0.253938	-0.253938	-9.68304	1.54321e-08	9.65229e-07	9.73264	-0.253938	8	117101690	R	II		IGR	opensea	IGR-opensea		NA	TRUE
cg15220055	-0.185117	-0.185117	-9.68158	1.54674e-08	9.66071e-07	9.73031	-0.185117	6	139551664	R	II		IGR	opensea	IGR-opensea		NA	TRUE
cg07303577	0.167679	0.167679	9.67971	1.55128e-08	9.67676e-07	9.72732	0.167679	12	3280014	R	II	TSPAN9	5'UTR	opensea	5'UTR-opensea		TRUE	TRUE
cg11070193	-0.160061	-0.160061	-9.6797	1.5513e-08	9.67676e-07	9.7273	-0.160061	1	26527870	R	I	CATSPER4	Body	opensea	Body-opensea		TRUE	TRUE			rs17163674
cg20471691	-0.150387	-0.150387	-9.67789	1.55572e-08	9.69215e-07	9.7244	-0.150387	17	46681316	F	II	LOC404266	Body	shelf	Body-shelf	chr17:46685244-46685449	TRUE	NA		rs57016617
cg07506749	-0.17606	-0.17606	-9.67747	1.55673e-08	9.69498e-07	9.72373	-0.17606	16	54228447	F	II		IGR	island	IGR-island	chr16:54228224-54228479	NA	TRUE		rs79691005
cg08402963	-0.21484	-0.21484	-9.67479	1.56329e-08	9.72361e-07	9.71944	-0.21484	13	99135625	F	II	STK24	Body	opensea	Body-opensea		NA	NA
cg22151644	0.16191	0.16191	9.67272	1.56836e-08	9.74125e-07	9.71613	0.16191	12	54444047	R	II	HOXC4	5'UTR	shore	5'UTR-shore	chr12:54445876-54446113	NA	NA
cg16146033	0.179726	0.179726	9.67127	1.57195e-08	9.75831e-07	9.71379	0.179726	11	62767323	R	II	SLC22A8	Body	opensea	Body-opensea		NA	NA
cg08289567	-0.193626	-0.193626	-9.67049	1.57386e-08	9.76143e-07	9.71256	-0.193626	4	129307231	F	II		IGR	opensea	IGR-opensea		NA	TRUE		rs17013235
cg03569637	0.207836	0.207836	9.66634	1.58413e-08	9.80765e-07	9.70591	0.207836	12	47609357	F	II	LOC100233209	Body	opensea	Body-opensea		NA	NA
cg11854392	0.167537	0.167537	9.66577	1.58557e-08	9.81305e-07	9.70498	0.167537	22	19879320	F	II	TXNRD2	Body	opensea	Body-opensea		NA	TRUE
cg06055845	-0.170476	-0.170476	-9.66096	1.59757e-08	9.87148e-07	9.69728	-0.170476	19	40788787	R	II	MIR641	TSS1500	shore	TSS1500-shore	chr19:40790737-40791607	NA	NA
cg18226096	-0.151257	-0.151257	-9.65957	1.60107e-08	9.88225e-07	9.69504	-0.151257	10	76818207	F	II	DUPD1	1stExon	opensea	1stExon-opensea		NA	TRUE			rs12253329
cg15254671	-0.193487	-0.193487	-9.65949	1.60126e-08	9.88225e-07	9.69492	-0.193487	19	8591513	F	I	MYO1F	Body	island	Body-island	chr19:8591294-8591842	NA	NA
cg17328839	-0.222291	-0.222291	-9.65947	1.6013e-08	9.88225e-07	9.6949	-0.222291	1	64127751	R	II		IGR	opensea	IGR-opensea		TRUE	TRUE
cg00834988	0.254867	0.254867	9.65847	1.60382e-08	9.88902e-07	9.69329	0.254867	7	70060153	R	II	AUTS2	Body	shore	Body-shore	chr7:70060834-70061456	NA	NA
cg06371211	-0.205905	-0.205905	-9.65638	1.60909e-08	9.90923e-07	9.68994	-0.205905	10	132976149	F	II	TCERG1L	Body	opensea	Body-opensea		NA	NA		rs7897107
cg16292885	-0.194072	-0.194072	-9.654	1.61512e-08	9.9323e-07	9.68612	-0.194072	5	1552753	F	II		IGR	shore	IGR-shore	chr5:1553035-1553269	NA	NA			rs58263553
cg00619561	-0.172174	-0.172174	-9.65388	1.61543e-08	9.93242e-07	9.68592	-0.172174	13	112980676	F	I		IGR	opensea	IGR-opensea		NA	NA		rs9577704
cg06169746	0.155435	0.155435	9.65306	1.61749e-08	9.94161e-07	9.68462	0.155435	3	119419493	F	II		IGR	shelf	IGR-shelf	chr3:119421855-119422334	NA	NA			rs80173238
cg25128781	-0.156502	-0.156502	-9.65223	1.61961e-08	9.95283e-07	9.68329	-0.156502	7	47597438	R	II		IGR	opensea	IGR-opensea		TRUE	TRUE
cg17674604	-0.15916	-0.15916	-9.65039	1.6243e-08	9.97045e-07	9.68033	-0.15916	8	22084959	F	II	PHYHIP	Body	opensea	Body-opensea		TRUE	TRUE		rs74723594
cg22594985	-0.160244	-0.160244	-9.64995	1.62543e-08	9.97273e-07	9.67962	-0.160244	5	153457958	R	II		IGR	opensea	IGR-opensea		NA	TRUE
cg09897604	0.192956	0.192956	9.6487	1.6286e-08	9.98695e-07	9.67762	0.192956	10	49893549	R	II	WDFY4	5'UTR	opensea	5'UTR-opensea		NA	NA
cg25569396	0.201238	0.201238	9.64649	1.63429e-08	1.00165e-06	9.67407	0.201238	6	11382769	F	II	NEDD9	TSS200	opensea	TSS200-opensea		NA	NA
cg04320316	-0.194745	-0.194745	-9.64573	1.63622e-08	1.0023e-06	9.67286	-0.194745	17	41712200	F	II		IGR	opensea	IGR-opensea		NA	TRUE
cg07405796	0.171662	0.171662	9.64259	1.64433e-08	1.00638e-06	9.66781	0.171662	6	30104552	F	II	TRIM40	1stExon	opensea	1stExon-opensea		NA	NA		rs2021731
cg08641990	0.172532	0.172532	9.63407	1.66649e-08	1.0169e-06	9.65413	0.172532	1	54822503	F	II	SSBP3	Body	shore	Body-shore	chr1:54821990-54822333	NA	NA
cg25007799	-0.157114	-0.157114	-9.63233	1.67105e-08	1.01879e-06	9.65134	-0.157114	4	1579657	R	I		IGR	shore	IGR-shore	chr4:1580050-1580455	NA	TRUE			rs80094014
cg25141611	0.151423	0.151423	9.63157	1.67305e-08	1.01948e-06	9.65012	0.151423	13	113422162	R	II	ATP11A	Body	shore	Body-shore	chr13:113420152-113420384	NA	NA
cg07355507	-0.199821	-0.199821	-9.63112	1.67423e-08	1.01964e-06	9.6494	-0.199821	6	16804166	F	I		IGR	opensea	IGR-opensea		NA	TRUE
cg19044229	-0.154275	-0.154275	-9.62816	1.68205e-08	1.02316e-06	9.64464	-0.154275	11	65374955	F	I	MAP3K11	Body	island	Body-island	chr11:65374699-65375308	TRUE	TRUE
cg13456960	0.158676	0.158676	9.62538	1.68942e-08	1.02586e-06	9.64017	0.158676	19	5139479	R	II	KDM4B	Body	shore	Body-shore	chr19:5141263-5141603	TRUE	NA
cg17077180	-0.177378	-0.177378	-9.62505	1.69031e-08	1.02613e-06	9.63963	-0.177378	1	38461687	R	I		IGR	island	IGR-island	chr1:38461584-38461988	TRUE	NA
cg17356036	-0.181437	-0.181437	-9.62386	1.69347e-08	1.02723e-06	9.63773	-0.181437	2	240213057	R	II	HDAC4	Body	opensea	Body-opensea		TRUE	TRUE
cg07888661	-0.174491	-0.174491	-9.62165	1.69936e-08	1.02973e-06	9.63418	-0.174491	10	73759402	R	II	CHST3	5'UTR	opensea	5'UTR-opensea		TRUE	TRUE
cg26400275	-0.17841	-0.17841	-9.62111	1.7008e-08	1.03024e-06	9.63331	-0.17841	3	29494928	R	II	RBMS3	Body	opensea	Body-opensea		NA	TRUE
cg05209518	0.150778	0.150778	9.6211	1.70085e-08	1.03024e-06	9.63328	0.150778	2	227288518	R	II		IGR	opensea	IGR-opensea		NA	NA
cg00526276	-0.163791	-0.163791	-9.62019	1.70328e-08	1.03121e-06	9.63182	-0.163791	16	14431423	F	II		IGR	opensea	IGR-opensea		NA	TRUE		rs1618972
cg22956060	-0.1522	-0.1522	-9.61957	1.70494e-08	1.03168e-06	9.63083	-0.1522	3	9289747	F	II	SRGAP3	Body	opensea	Body-opensea		NA	TRUE
cg09749669	-0.157747	-0.157747	-9.61913	1.70611e-08	1.0322e-06	9.63013	-0.157747	11	15990149	F	II	SOX6	3'UTR	opensea	3'UTR-opensea		NA	TRUE			rs75382723
cg27392771	-0.165452	-0.165452	-9.61768	1.71003e-08	1.03403e-06	9.62779	-0.165452	19	13125851	F	II	NFIX	Body	shore	Body-shore	chr19:13120986-13124368	NA	TRUE		rs78236501
cg21482674	-0.231814	-0.231814	-9.61684	1.71229e-08	1.03504e-06	9.62643	-0.231814	2	20650578	R	II		IGR	shelf	IGR-shelf	chr2:20646428-20647988	TRUE	NA			rs79970285
cg27172175	-0.243417	-0.243417	-9.61658	1.71299e-08	1.03528e-06	9.62602	-0.243417	17	41495032	R	II		IGR	opensea	IGR-opensea		TRUE	TRUE
cg00958927	-0.177068	-0.177068	-9.615	1.71724e-08	1.03749e-06	9.62348	-0.177068	1	175162553	F	II	KIAA0040	TSS1500	shore	TSS1500-shore	chr1:175161900-175162364	TRUE	NA		rs78168070
cg11685391	0.168136	0.168136	9.61342	1.72153e-08	1.03954e-06	9.62094	0.168136	10	103594334	F	II	KCNIP2	Body	shelf	Body-shelf	chr10:103590286-103590609	NA	NA
cg11551879	-0.189598	-0.189598	-9.61223	1.72475e-08	1.04069e-06	9.61903	-0.189598	12	111620258	R	II	CUX2	Body	opensea	Body-opensea		NA	NA
cg02068356	-0.199569	-0.199569	-9.61053	1.72937e-08	1.04254e-06	9.61629	-0.199569	1	64197478	F	II		IGR	opensea	IGR-opensea		TRUE	TRUE		rs12119920
cg07803375	-0.202671	-0.202671	-9.61049	1.72949e-08	1.04254e-06	9.61622	-0.202671	7	811206	F	I	HEATR2	Body	shelf	Body-shelf	chr7:813627-814392	NA	TRUE
cg12611488	-0.202656	-0.202656	-9.6027	1.75083e-08	1.05213e-06	9.6037	-0.202656	1	2169282	R	I	SKI	Body	opensea	Body-opensea		NA	NA
cg04774469	-0.179402	-0.179402	-9.6025	1.75138e-08	1.05213e-06	9.60337	-0.179402	14	21562632	R	II	ZNF219	5'UTR	shore	5'UTR-shore	chr14:21558547-21561443	TRUE	NA
cg10541843	-0.174762	-0.174762	-9.60185	1.75318e-08	1.0528e-06	9.60232	-0.174762	14	104315223	F	II	PPP1R13B	TSS1500	shore	TSS1500-shore	chr14:104313161-104314990	NA	NA		rs79244006
cg13778274	-0.173095	-0.173095	-9.60078	1.75614e-08	1.05403e-06	9.6006	-0.173095	9	132478358	R	II	PRRX2	Body	shelf	Body-shelf	chr9:132481472-132481745	TRUE	NA
cg02535060	0.159763	0.159763	9.59969	1.75917e-08	1.05512e-06	9.59884	0.159763	10	134150690	R	II	LRRC27	Body	opensea	Body-opensea		NA	NA
cg06876053	0.157683	0.157683	9.59707	1.76644e-08	1.05784e-06	9.59462	0.157683	11	9810051	F	II	SBF2	Body	opensea	Body-opensea		TRUE	TRUE		rs360130
cg23601374	-0.167968	-0.167968	-9.59695	1.76677e-08	1.05786e-06	9.59443	-0.167968	2	240213173	F	II	HDAC4	Body	opensea	Body-opensea		NA	TRUE
cg25560398	-0.153914	-0.153914	-9.59653	1.76795e-08	1.0582e-06	9.59375	-0.153914	2	233252170	R	I	ECEL1P2	TSS1500	island	TSS1500-island	chr2:233251361-233253414	NA	NA
cg17950348	0.176547	0.176547	9.59346	1.77653e-08	1.06122e-06	9.58881	0.176547	7	157183466	F	II	DNAJB6	Body	opensea	Body-opensea		NA	TRUE
cg05674949	-0.154917	-0.154917	-9.59182	1.78112e-08	1.06297e-06	9.58617	-0.154917	2	217530592	R	II		IGR	opensea	IGR-opensea		TRUE	TRUE
cg06574422	-0.150333	-0.150333	-9.59169	1.78148e-08	1.063e-06	9.58596	-0.150333	12	111181673	F	II	PPP1CC	TSS1500	shore	TSS1500-shore	chr12:111180006-111181028	NA	NA
cg22093306	0.193096	0.193096	9.59147	1.7821e-08	1.06319e-06	9.5856	0.193096	15	89939509	F	II	LOC254559	Body	shelf	Body-shelf	chr15:89942592-89943853	NA	TRUE		rs176648	rs78270942
cg12559925	-0.19061	-0.19061	-9.58895	1.7892e-08	1.06651e-06	9.58154	-0.19061	2	235863365	F	II	SH3BP4	5'UTR	shore	5'UTR-shore	chr2:235860117-235861716	NA	NA
cg09715545	-0.162767	-0.162767	-9.58816	1.79144e-08	1.06711e-06	9.58027	-0.162767	16	85196350	R	II		IGR	shore	IGR-shore	chr16:85196735-85196992	TRUE	NA
cg19514469	-0.152109	-0.152109	-9.58774	1.79262e-08	1.06727e-06	9.57959	-0.152109	16	67233432	F	II	ELMO3	Body	island	Body-island	chr16:67233032-67233862	NA	TRUE
cg20072118	0.163539	0.163539	9.58619	1.79702e-08	1.06966e-06	9.57709	0.163539	12	52653637	R	II		IGR	shore	IGR-shore	chr12:52652018-52652743	NA	TRUE
cg06543221	-0.152003	-0.152003	-9.5847	1.80125e-08	1.07149e-06	9.57469	-0.152003	16	86899685	R	II		IGR	opensea	IGR-opensea		TRUE	TRUE
cg15840005	-0.161092	-0.161092	-9.58436	1.8022e-08	1.07167e-06	9.57414	-0.161092	1	2139905	R	II	C1orf86	TSS1500	shelf	TSS1500-shelf	chr1:2136808-2137351	TRUE	NA
cg23418968	-0.243215	-0.243215	-9.57981	1.81521e-08	1.07684e-06	9.5668	-0.243215	2	9816010	F	II		IGR	opensea	IGR-opensea		TRUE	TRUE			rs62117975
cg07944445	-0.157164	-0.157164	-9.57811	1.82006e-08	1.07917e-06	9.56407	-0.157164	7	155006275	F	II		IGR	opensea	IGR-opensea		NA	TRUE
cg03203274	-0.187001	-0.187001	-9.57707	1.82307e-08	1.08058e-06	9.56238	-0.187001	6	43478457	R	II	C6orf154	TSS200	island	TSS200-island	chr6:43477221-43478553	NA	NA
cg26261298	0.155298	0.155298	9.57672	1.82406e-08	1.08083e-06	9.56183	0.155298	6	144263435	R	II	PLAGL1	Body	opensea	Body-opensea		NA	NA
cg24401737	0.187803	0.187803	9.57054	1.84197e-08	1.08789e-06	9.55184	0.187803	2	202047473	F	II	CASP10	TSS200	opensea	TSS200-opensea		NA	NA		rs41440544
cg04011829	-0.216513	-0.216513	-9.56953	1.8449e-08	1.08888e-06	9.55022	-0.216513	20	61275033	F	II	SLCO4A1	5'UTR	shore	5'UTR-shore	chr20:61273277-61274917	NA	NA		rs4239643
cg11708690	-0.190279	-0.190279	-9.5693	1.84556e-08	1.08909e-06	9.54985	-0.190279	2	239330202	F	II		IGR	opensea	IGR-opensea		NA	NA
cg22486834	-0.153813	-0.153813	-9.56858	1.84767e-08	1.08996e-06	9.54869	-0.153813	6	52859107	R	II	GSTA4	5'UTR	shore	5'UTR-shore	chr6:52859565-52859767	NA	TRUE
cg05768403	-0.193773	-0.193773	-9.56841	1.84816e-08	1.09004e-06	9.54842	-0.193773	6	13811256	R	II	CCDC90A	Body	shelf	Body-shelf	chr6:13813943-13814946	NA	NA
cg23218363	-0.225853	-0.225853	-9.56832	1.84843e-08	1.09004e-06	9.54827	-0.225853	2	12674976	R	II		IGR	opensea	IGR-opensea		TRUE	TRUE
cg07813031	0.177426	0.177426	9.56683	1.85277e-08	1.09223e-06	9.54587	0.177426	1	61298421	R	II		IGR	opensea	IGR-opensea		NA	TRUE
cg16123269	0.154182	0.154182	9.56551	1.85665e-08	1.09324e-06	9.54373	0.154182	6	30135113	R	II	TRIM15	Body	opensea	Body-opensea		NA	NA		rs17188127
cg26639596	-0.157933	-0.157933	-9.56385	1.86152e-08	1.09536e-06	9.54106	-0.157933	12	124371660	F	II	DNAH10	Body	opensea	Body-opensea		NA	NA
cg17310600	-0.15044	-0.15044	-9.56384	1.86155e-08	1.09536e-06	9.54104	-0.15044	4	165305334	F	II	2001-03-01	TSS1500	shore	TSS1500-shore	chr4:165304328-165305177	NA	NA
cg06436488	-0.222167	-0.222167	-9.56111	1.86961e-08	1.09918e-06	9.53662	-0.222167	16	84560887	F	II		IGR	opensea	IGR-opensea		NA	NA
cg26905258	0.185777	0.185777	9.55962	1.87401e-08	1.10121e-06	9.53422	0.185777	13	77898407	R	II	MYCBP2	Body	shelf	Body-shelf	chr13:77900504-77901140	NA	NA
cg25360761	0.193763	0.193763	9.55919	1.8753e-08	1.10178e-06	9.53352	0.193763	19	35819943	R	I	CD22	TSS200	opensea	TSS200-opensea		NA	NA
cg17055993	-0.187557	-0.187557	-9.55871	1.8767e-08	1.10241e-06	9.53276	-0.187557	8	134115431	F	II	TG	Body	opensea	Body-opensea		NA	NA		rs4430073
cg10495572	0.159242	0.159242	9.55835	1.87777e-08	1.10285e-06	9.53218	0.159242	1	66911193	R	II		IGR	opensea	IGR-opensea		NA	TRUE
cg04178634	-0.167752	-0.167752	-9.55806	1.87863e-08	1.10302e-06	9.53171	-0.167752	19	2525231	F	I	GNG7	5'UTR	island	5'UTR-island	chr19:2525140-2525460	TRUE	NA		rs73516633
cg11312495	-0.182972	-0.182972	-9.55741	1.88056e-08	1.10337e-06	9.53066	-0.182972	5	115697370	R	II		IGR	island	IGR-island	chr5:115697134-115697589	NA	TRUE
cg05087067	-0.204246	-0.204246	-9.55702	1.88174e-08	1.10369e-06	9.53002	-0.204246	14	105715741	F	II	BTBD6	Body	island	Body-island	chr14:105714491-105716325	NA	NA
cg25978327	-0.231308	-0.231308	-9.55571	1.88562e-08	1.10541e-06	9.52791	-0.231308	1	8065039	F	II		IGR	opensea	IGR-opensea		TRUE	TRUE
cg22457172	-0.178898	-0.178898	-9.55538	1.88661e-08	1.10552e-06	9.52738	-0.178898	12	124371710	R	II	DNAH10	Body	opensea	Body-opensea		NA	NA
cg17427305	-0.176753	-0.176753	-9.55097	1.89982e-08	1.1113e-06	9.52025	-0.176753	15	57881059	F	II		IGR	shelf	IGR-shelf	chr15:57883998-57884358	NA	NA
cg23048494	-0.164131	-0.164131	-9.55062	1.90087e-08	1.11137e-06	9.51968	-0.164131	1	153517384	R	II	S100A4	5'UTR	opensea	5'UTR-opensea		NA	NA
cg09331545	0.179815	0.179815	9.54831	1.90785e-08	1.11381e-06	9.51594	0.179815	16	87736388	R	II	LOC100129637	Body	shore	Body-shore	chr16:87736652-87736907	NA	NA
cg23211736	-0.166259	-0.166259	-9.54827	1.90795e-08	1.11381e-06	9.51588	-0.166259	1	59012820	F	II	OMA1	TSS1500	shore	TSS1500-shore	chr1:59012326-59012577	NA	NA
cg19279973	0.17615	0.17615	9.54527	1.91702e-08	1.11704e-06	9.51104	0.17615	3	15563149	R	II	COLQ	1stExon	opensea	1stExon-opensea		NA	TRUE
cg13695585	-0.198777	-0.198777	-9.5439	1.92119e-08	1.11783e-06	9.50882	-0.198777	6	30853014	R	II	DDR1	5'UTR	shore	5'UTR-shore	chr6:30852102-30852676	NA	NA
cg01738524	0.19609	0.19609	9.54387	1.92128e-08	1.11783e-06	9.50877	0.19609	16	68702627	R	II	CDH3	Body	opensea	Body-opensea		NA	TRUE
cg07598052	0.165708	0.165708	9.54366	1.92193e-08	1.11802e-06	9.50843	0.165708	20	35274639	F	I	SLA2	TSS200	opensea	TSS200-opensea		NA	TRUE		rs221309
cg09565002	-0.165107	-0.165107	-9.54334	1.9229e-08	1.1184e-06	9.50791	-0.165107	4	15939889	F	II	FGFBP1	1stExon	opensea	1stExon-opensea		NA	TRUE		rs2245964
cg10362335	0.192757	0.192757	9.54189	1.9273e-08	1.12036e-06	9.50557	0.192757	19	6670109	F	II	TNFSF14	5'UTR	opensea	5'UTR-opensea		NA	NA		rs74944674
cg15223899	-0.151842	-0.151842	-9.54168	1.92794e-08	1.12039e-06	9.50524	-0.151842	22	24891158	R	I	C22orf45	TSS1500	island	TSS1500-island	chr22:24890412-24891453	NA	TRUE			rs2232861
cg09307264	-0.174801	-0.174801	-9.54018	1.93254e-08	1.12251e-06	9.5028	-0.174801	17	4902281	R	II	INCA1	TSS1500	shore	TSS1500-shore	chr17:4900357-4901798	NA	NA
cg09292244	-0.196129	-0.196129	-9.5376	1.94043e-08	1.12596e-06	9.49864	-0.196129	8	8182618	R	II	PRAGMIN	Body	opensea	Body-opensea		NA	TRUE
cg03653026	0.159369	0.159369	9.5356	1.94661e-08	1.12879e-06	9.49538	0.159369	9	135115118	R	II	NTNG2	Body	shore	Body-shore	chr9:135116147-135117929	NA	NA
cg07546360	-0.199894	-0.199894	-9.53533	1.94744e-08	1.12908e-06	9.49495	-0.199894	22	46482023	F	II	LOC400931	Body	island	Body-island	chr22:46481815-46482024	NA	NA
cg21188037	0.201171	0.201171	9.53377	1.95226e-08	1.13112e-06	9.49242	0.201171	7	45018658	F	II	MYO1G	5'UTR	opensea	5'UTR-opensea		NA	NA	low-CpG:44985102-44985243
cg15089077	-0.168451	-0.168451	-9.53133	1.95981e-08	1.13469e-06	9.48848	-0.168451	1	55246867	R	II	TTC22	3'UTR	island	3'UTR-island	chr1:55246742-55247519	NA	TRUE
cg07835443	0.189377	0.189377	9.53082	1.96138e-08	1.13527e-06	9.48766	0.189377	16	89734986	R	II	C16orf55	Body	island	Body-island	chr16:89734985-89735189	NA	NA
cg04757345	0.232924	0.232924	9.53071	1.96173e-08	1.13529e-06	9.48748	0.232924	4	128918835	F	II	C4orf29	Body	opensea	Body-opensea		NA	NA
cg05268769	-0.171235	-0.171235	-9.52892	1.96732e-08	1.13833e-06	9.48457	-0.171235	14	75733932	F	II		IGR	opensea	IGR-opensea		NA	TRUE		rs74739183
cg01919401	-0.21194	-0.21194	-9.52856	1.96841e-08	1.13877e-06	9.484	-0.21194	7	130985828	F	II	MKLN1	Body	opensea	Body-opensea		NA	TRUE
cg11143193	0.172599	0.172599	9.52789	1.9705e-08	1.13962e-06	9.48292	0.172599	12	123713553	R	II		IGR	shelf	IGR-shelf	chr12:123717367-123718388	NA	NA
cg11176159	0.171564	0.171564	9.52704	1.97318e-08	1.14075e-06	9.48153	0.171564	1	28213800	R	II		IGR	opensea	IGR-opensea		NA	NA
cg16990174	-0.203411	-0.203411	-9.52582	1.97699e-08	1.14235e-06	9.47956	-0.203411	3	72496875	F	II	RYBP	TSS1500	shore	TSS1500-shore	chr3:72495853-72496852	NA	NA		rs2118593
cg05929117	-0.155312	-0.155312	-9.52575	1.97722e-08	1.14235e-06	9.47945	-0.155312	1	1983033	R	II	PRKCZ	Body	island	Body-island	chr1:1981251-1983212	TRUE	NA
cg22592160	-0.191533	-0.191533	-9.52342	1.98452e-08	1.14599e-06	9.47568	-0.191533	5	124995555	R	II		IGR	opensea	IGR-opensea		NA	TRUE
cg02288964	-0.185081	-0.185081	-9.52258	1.98717e-08	1.14695e-06	9.47431	-0.185081	1	967561	R	II	AGRN	Body	shore	Body-shore	chr1:967966-970238	NA	NA
cg08820801	-0.173491	-0.173491	-9.52155	1.99042e-08	1.14787e-06	9.47265	-0.173491	19	39465821	F	II	FBXO17	5'UTR	shore	5'UTR-shore	chr19:39465846-39466403	TRUE	NA
cg22481950	-0.154764	-0.154764	-9.52024	1.99454e-08	1.14904e-06	9.47053	-0.154764	6	161395786	R	I		IGR	opensea	IGR-opensea		TRUE	TRUE
cg02978297	0.162655	0.162655	9.52024	1.99455e-08	1.14904e-06	9.47053	0.162655	1	94057587	R	I	BCAR3	Body	opensea	Body-opensea		NA	NA	low-CpG:93830106-93830427
cg06255037	-0.172917	-0.172917	-9.51912	1.9981e-08	1.15021e-06	9.46871	-0.172917	22	41634447	R	II	CHADL	Body	island	Body-island	chr22:41633520-41634842	TRUE	TRUE
cg16034168	-0.163343	-0.163343	-9.51369	2.01539e-08	1.15818e-06	9.45991	-0.163343	1	6336711	F	I	ACOT7	Body	shelf	Body-shelf	chr1:6339948-6340268	TRUE	TRUE
cg15261712	-0.190678	-0.190678	-9.51361	2.01562e-08	1.15818e-06	9.45979	-0.190678	7	92238248	F	II	CDK6	3'UTR	opensea	3'UTR-opensea		NA	NA
cg14202757	0.196785	0.196785	9.51119	2.02339e-08	1.16073e-06	9.45585	0.196785	1	10056846	F	II	RBP7	TSS1500	shore	TSS1500-shore	chr1:10057121-10058108	TRUE	NA
cg16410413	-0.152315	-0.152315	-9.50982	2.02779e-08	1.16262e-06	9.45364	-0.152315	20	704641	F	II		IGR	shelf	IGR-shelf	chr20:708601-709290	NA	NA
cg05523897	-0.175435	-0.175435	-9.50975	2.028e-08	1.16262e-06	9.45353	-0.175435	1	2139175	R	II	C1orf86	TSS200	shore	TSS200-shore	chr1:2136808-2137351	TRUE	NA
cg06861037	-0.152255	-0.152255	-9.50974	2.02803e-08	1.16262e-06	9.45352	-0.152255	16	50278918	R	II		IGR	shore	IGR-shore	chr16:50279728-50280605	NA	NA
cg04263215	-0.199504	-0.199504	-9.50952	2.02875e-08	1.16285e-06	9.45315	-0.199504	1	161168856	R	II	NDUFS2	TSS1500	shelf	TSS1500-shelf	chr1:161171809-161172256	TRUE	NA
cg00180666	-0.180013	-0.180013	-9.50798	2.03371e-08	1.16511e-06	9.45066	-0.180013	20	56283207	R	II	PMEPA1	5'UTR	shore	5'UTR-shore	chr20:56283891-56285395	NA	TRUE
cg22490695	0.189406	0.189406	9.50679	2.03755e-08	1.16642e-06	9.44873	0.189406	16	31271240	R	II	ITGAM	TSS200	opensea	TSS200-opensea		NA	NA
cg04021363	-0.212085	-0.212085	-9.50672	2.03778e-08	1.16642e-06	9.44862	-0.212085	7	55393220	F	II		IGR	opensea	IGR-opensea		TRUE	TRUE
cg17093826	-0.152681	-0.152681	-9.50282	2.05044e-08	1.1716e-06	9.44229	-0.152681	7	138458720	R	II	ATP6V0A4	5'UTR	opensea	5'UTR-opensea		NA	NA
cg02195151	-0.151416	-0.151416	-9.50204	2.05297e-08	1.17267e-06	9.44102	-0.151416	16	1069622	R	II		IGR	island	IGR-island	chr16:1069294-1070214	TRUE	NA
cg06814287	-0.163723	-0.163723	-9.50089	2.05672e-08	1.17442e-06	9.43916	-0.163723	6	32120584	F	I	PPT2	TSS1500	shore	TSS1500-shore	chr6:32121829-32122529	NA	TRUE
cg07453857	-0.192193	-0.192193	-9.4998	2.06027e-08	1.17626e-06	9.4374	-0.192193	3	170806983	F	II	TNIK	Body	opensea	Body-opensea		NA	TRUE
cg21141143	0.153479	0.153479	9.49829	2.06522e-08	1.17831e-06	9.43494	0.153479	5	60922694	R	I		IGR	shore	IGR-shore	chr5:60921534-60922472	NA	NA
cg01035931	-0.222686	-0.222686	-9.49634	2.07163e-08	1.18019e-06	9.43178	-0.222686	19	47367462	F	II		IGR	shelf	IGR-shelf	chr19:47363357-47364477	TRUE	NA
cg11917542	-0.167241	-0.167241	-9.49448	2.07776e-08	1.18275e-06	9.42876	-0.167241	6	33283158	R	II	ZBTB22	Body	island	Body-island	chr6:33282855-33283196	NA	NA
cg23244761	-0.19773	-0.19773	-9.49181	2.08658e-08	1.18641e-06	9.42443	-0.19773	6	161796850	F	I	PARK2	Body	opensea	Body-opensea		NA	NA
cg16563187	-0.162278	-0.162278	-9.49007	2.09238e-08	1.18893e-06	9.42159	-0.162278	16	85730606	F	II		IGR	opensea	IGR-opensea		NA	NA
cg21829783	0.181452	0.181452	9.48948	2.09433e-08	1.18965e-06	9.42064	0.181452	1	160493089	R	II	SLAMF6	TSS200	opensea	TSS200-opensea		NA	NA
cg14947478	-0.153605	-0.153605	-9.48763	2.10048e-08	1.19236e-06	9.41764	-0.153605	20	34025962	R	I	GDF5	1stExon	shelf	1stExon-shelf	chr20:34022007-34022502	NA	TRUE
cg14943722	-0.191835	-0.191835	-9.48725	2.10177e-08	1.1929e-06	9.41702	-0.191835	3	50341009	F	II	HYAL1	TSS200	opensea	TSS200-opensea		TRUE	NA
cg06617335	-0.220331	-0.220331	-9.48713	2.10216e-08	1.19292e-06	9.41683	-0.220331	15	78286905	R	II	LOC91450	TSS1500	opensea	TSS1500-opensea		NA	NA
cg18747408	0.156805	0.156805	9.48645	2.10443e-08	1.19382e-06	9.41573	0.156805	10	130841097	R	II		IGR	opensea	IGR-opensea		NA	NA
cg00169782	-0.212066	-0.212066	-9.4823	2.11836e-08	1.2e-06	9.40899	-0.212066	17	39791734	F	II		IGR	opensea	IGR-opensea		NA	TRUE
cg19543317	-0.199809	-0.199809	-9.48166	2.12051e-08	1.20079e-06	9.40795	-0.199809	14	75918155	F	II	JDP2	Body	opensea	Body-opensea		NA	TRUE
cg02339793	-0.183028	-0.183028	-9.48151	2.12101e-08	1.20088e-06	9.40771	-0.183028	17	79225573	R	II	SLC38A10	Body	opensea	Body-opensea		NA	NA
cg24718722	-0.156972	-0.156972	-9.48084	2.12328e-08	1.20181e-06	9.40661	-0.156972	10	129536818	R	II	FOXI2	Body	island	Body-island	chr10:129534410-129537366	NA	NA
cg26660631	-0.175563	-0.175563	-9.48082	2.12335e-08	1.20181e-06	9.40658	-0.175563	1	47015494	F	II	KNCN	Body	opensea	Body-opensea		TRUE	NA
cg16717549	-0.175553	-0.175553	-9.48033	2.12502e-08	1.20247e-06	9.40578	-0.175553	21	45705699	R	I	AIRE	TSS200	island	TSS200-island	chr21:45705428-45706044	TRUE	NA
cg16477492	-0.165673	-0.165673	-9.48006	2.1259e-08	1.20247e-06	9.40535	-0.165673	11	63530432	F	II	C11orf95	3'UTR	island	3'UTR-island	chr11:63529888-63531834	NA	NA
cg17204652	-0.201363	-0.201363	-9.47719	2.13563e-08	1.20679e-06	9.40069	-0.201363	2	233252706	F	II	ECEL1P2	TSS1500	island	TSS1500-island	chr2:233251361-233253414	NA	NA
cg01477835	-0.213191	-0.213191	-9.47623	2.13889e-08	1.20844e-06	9.39913	-0.213191	4	87989696	F	II	AFF1	Body	opensea	Body-opensea		NA	TRUE
cg15818632	-0.182272	-0.182272	-9.47451	2.14476e-08	1.21095e-06	9.39633	-0.182272	1	3017794	F	II	PRDM16	Body	opensea	Body-opensea		NA	NA		rs77964162
cg09198200	-0.1935	-0.1935	-9.47178	2.15409e-08	1.21545e-06	9.39189	-0.1935	2	208123481	R	II		IGR	opensea	IGR-opensea		TRUE	TRUE
cg24807850	-0.160116	-0.160116	-9.46919	2.16298e-08	1.21868e-06	9.38768	-0.160116	1	3165391	R	II	PRDM16	Body	shore	Body-shore	chr1:3163969-3164643	NA	NA
cg03316934	-0.194541	-0.194541	-9.46884	2.16419e-08	1.21897e-06	9.38711	-0.194541	2	220510231	F	II		IGR	opensea	IGR-opensea		NA	TRUE
cg27078890	-0.189595	-0.189595	-9.46505	2.1773e-08	1.22477e-06	9.38094	-0.189595	11	128457459	F	II	ETS1	TSS200	opensea	TSS200-opensea		NA	NA
cg02115117	-0.16933	-0.16933	-9.46469	2.17853e-08	1.22514e-06	9.38036	-0.16933	2	24398668	F	II	C2orf84	Body	island	Body-island	chr2:24398413-24398669	NA	TRUE
cg18137450	-0.170782	-0.170782	-9.46465	2.17866e-08	1.22514e-06	9.3803	-0.170782	1	224620806	R	II	WDR26	Body	shore	Body-shore	chr1:224621560-224622106	NA	NA
cg16173847	0.159225	0.159225	9.4612	2.19068e-08	1.2307e-06	9.37468	0.159225	18	77565614	R	II		IGR	shore	IGR-shore	chr18:77567283-77570039	NA	NA
cg14113739	0.191796	0.191796	9.46042	2.1934e-08	1.23183e-06	9.37341	0.191796	9	137658595	F	II	COL5A1	Body	shore	Body-shore	chr9:137660513-137660742	NA	NA		rs4842157
cg02352281	0.226217	0.226217	9.46017	2.19427e-08	1.23212e-06	9.373	0.226217	3	46139305	R	I		IGR	opensea	IGR-opensea		NA	TRUE			rs62243876
cg03228145	0.170907	0.170907	9.45881	2.19901e-08	1.23438e-06	9.3708	0.170907	5	178204763	R	II	AACSL	TSS1500	opensea	TSS1500-opensea		NA	NA
cg02961798	-0.248545	-0.248545	-9.45649	2.20716e-08	1.23794e-06	9.36702	-0.248545	16	67687392	R	II	RLTPR	Body	island	Body-island	chr16:67686860-67687674	NA	NA
cg17344040	0.190144	0.190144	9.45634	2.20769e-08	1.23794e-06	9.36677	0.190144	11	64626220	R	II	EHD1	Body	shelf	Body-shelf	chr11:64621207-64622246	NA	NA
cg01968002	-0.202488	-0.202488	-9.45529	2.21138e-08	1.23972e-06	9.36507	-0.202488	15	75941357	F	II	SNX33	5'UTR	shore	5'UTR-shore	chr15:75939504-75940831	NA	NA
cg18515587	-0.176941	-0.176941	-9.45442	2.21443e-08	1.24104e-06	9.36365	-0.176941	1	151344806	R	II	SELENBP1	Body	opensea	Body-opensea		NA	TRUE
cg02533289	0.166128	0.166128	9.45276	2.2203e-08	1.24332e-06	9.36095	0.166128	5	1952807	R	II		IGR	shore	IGR-shore	chr5:1950624-1950922	NA	TRUE
cg21175823	-0.153135	-0.153135	-9.45262	2.22082e-08	1.24341e-06	9.36071	-0.153135	9	93727592	F	I		IGR	opensea	IGR-opensea		NA	TRUE		rs2387342
cg17384323	-0.158495	-0.158495	-9.45143	2.22503e-08	1.24517e-06	9.35878	-0.158495	4	169242366	R	II		IGR	shelf	IGR-shelf	chr4:169239549-169239824	NA	NA
cg12090003	0.160277	0.160277	9.44906	2.23346e-08	1.24848e-06	9.35491	0.160277	19	17516282	R	II	BST2	1stExon	opensea	1stExon-opensea		TRUE	TRUE
cg04738700	-0.163058	-0.163058	-9.44839	2.23582e-08	1.24924e-06	9.35383	-0.163058	2	239367308	F	II		IGR	opensea	IGR-opensea		NA	TRUE		rs62196717
cg19839382	-0.157513	-0.157513	-9.44827	2.23627e-08	1.24924e-06	9.35363	-0.157513	19	5036857	F	II	KDM4B	Body	shore	Body-shore	chr19:5036959-5037220	TRUE	TRUE
cg09481121	-0.20225	-0.20225	-9.44461	2.24933e-08	1.25513e-06	9.34767	-0.20225	5	78985425	R	II	CMYA5	TSS1500	opensea	TSS1500-opensea		NA	TRUE
cg02228160	0.168018	0.168018	9.4439	2.25187e-08	1.25544e-06	9.34652	0.168018	5	143192067	F	II	HMHB1	Body	opensea	Body-opensea		NA	NA		rs78304087
cg12974599	0.169281	0.169281	9.44292	2.25542e-08	1.25691e-06	9.34491	0.169281	22	46770195	F	II	CELSR1	Body	shore	Body-shore	chr22:46770433-46770871	NA	NA			rs72124680
cg10603592	-0.164573	-0.164573	-9.44281	2.25581e-08	1.25693e-06	9.34473	-0.164573	17	40896097	R	II	EZH1	5'UTR	shore	5'UTR-shore	chr17:40896658-40897234	NA	NA
cg07295362	0.16606	0.16606	9.4388	2.27025e-08	1.26376e-06	9.33821	0.16606	2	3061128	F	II		IGR	shelf	IGR-shelf	chr2:3063372-3063672	NA	NA
cg16293118	-0.15932	-0.15932	-9.43713	2.27633e-08	1.26559e-06	9.33548	-0.15932	13	102105006	F	II	ITGBL1	1stExon	shore	1stExon-shore	chr13:102106165-102106488	NA	NA	low-CpG:100902942-100903160
cg01835620	-0.150207	-0.150207	-9.43569	2.28155e-08	1.2667e-06	9.33314	-0.150207	17	4807758	F	II	CHRNE	TSS1500	shelf	TSS1500-shelf	chr17:4802265-4805402	NA	NA
cg03893872	-0.192918	-0.192918	-9.43531	2.28295e-08	1.26697e-06	9.33251	-0.192918	1	210501634	R	II	HHAT	TSS1500	shore	TSS1500-shore	chr1:210502133-210502793	NA	NA
cg13949137	-0.188332	-0.188332	-9.43285	2.2919e-08	1.27073e-06	9.32851	-0.188332	8	27560492	R	II		IGR	opensea	IGR-opensea		NA	TRUE
cg11012153	-0.219254	-0.219254	-9.43253	2.29307e-08	1.271e-06	9.32799	-0.219254	20	62313737	F	I	RTEL1	Body	shelf	Body-shelf	chr20:62317505-62317775	TRUE	TRUE		rs13043488
cg16142218	0.156521	0.156521	9.43252	2.29313e-08	1.271e-06	9.32797	0.156521	8	23101221	R	II	CHMP7	1stExon	shelf	1stExon-shelf	chr8:23103775-23104601	NA	NA
cg07939499	-0.169079	-0.169079	-9.43104	2.29854e-08	1.27265e-06	9.32556	-0.169079	14	97091489	R	II		IGR	opensea	IGR-opensea		NA	NA
cg27324619	-0.197453	-0.197453	-9.43096	2.29883e-08	1.27265e-06	9.32543	-0.197453	22	31518860	R	II	INPP5J	TSS200	opensea	TSS200-opensea		NA	TRUE	low-CpG:29848724-29848990
cg14294658	-0.210546	-0.210546	-9.42832	2.30853e-08	1.27628e-06	9.32112	-0.210546	11	17994507	R	II	SERGEF	Body	opensea	Body-opensea		TRUE	TRUE
cg03855388	-0.16561	-0.16561	-9.42805	2.30954e-08	1.27643e-06	9.32068	-0.16561	11	68580018	F	I	CPT1A	Body	opensea	Body-opensea		NA	NA
cg20051314	-0.196343	-0.196343	-9.42712	2.31297e-08	1.27784e-06	9.31916	-0.196343	11	62456939	R	II	LRRN4CL	5'UTR	shore	5'UTR-shore	chr11:62455073-62455868	TRUE	TRUE
cg26836479	0.158829	0.158829	9.42705	2.31321e-08	1.27784e-06	9.31905	0.158829	19	42706353	R	II	DEDD2	Body	shelf	Body-shelf	chr19:42703604-42703976	NA	NA
cg08620986	0.15031	0.15031	9.42672	2.31443e-08	1.27808e-06	9.31852	0.15031	1	204071770	F	II	SOX13	5'UTR	opensea	5'UTR-opensea		NA	TRUE			rs73069931
cg19180698	-0.153219	-0.153219	-9.42664	2.31473e-08	1.27808e-06	9.31839	-0.153219	4	82471371	F	II		IGR	opensea	IGR-opensea		NA	TRUE
cg07343445	0.179309	0.179309	9.42526	2.31982e-08	1.27988e-06	9.31614	0.179309	6	163673130	R	II	PACRG	Body	opensea	Body-opensea		NA	NA
cg08560387	0.192556	0.192556	9.42507	2.32056e-08	1.28008e-06	9.31581	0.192556	10	82247853	R	II	TSPAN14	5'UTR	opensea	5'UTR-opensea		NA	NA	low-CpG:82237812-82237848
cg07167594	0.160298	0.160298	9.42451	2.32263e-08	1.28041e-06	9.3149	0.160298	22	19010468	R	II	DGCR10	Body	opensea	Body-opensea		NA	NA
cg02916899	-0.160184	-0.160184	-9.42396	2.32467e-08	1.28045e-06	9.314	-0.160184	15	90764658	F	II	SEMA4B	Body	opensea	Body-opensea		NA	TRUE		rs61761864
cg15833565	-0.172809	-0.172809	-9.42203	2.33184e-08	1.28304e-06	9.31086	-0.172809	1	44741190	R	II	ERI3	Body	opensea	Body-opensea		NA	TRUE
cg02679745	0.167403	0.167403	9.42052	2.33745e-08	1.28471e-06	9.3084	0.167403	9	139927646	F	II	C9orf139	Body	shore	Body-shore	chr9:139925243-139925996	NA	NA			rs74750936
cg18082515	-0.167503	-0.167503	-9.41947	2.34139e-08	1.28566e-06	9.30668	-0.167503	10	95197126	F	II	MYOF	Body	opensea	Body-opensea		TRUE	TRUE
cg19492423	-0.164396	-0.164396	-9.41751	2.34873e-08	1.28806e-06	9.30348	-0.164396	19	18700933	F	II	C19orf60	Body	shore	Body-shore	chr19:18699422-18700554	NA	NA		rs56137020
cg02647929	0.165865	0.165865	9.41369	2.3631e-08	1.2939e-06	9.29725	0.165865	16	4714080	F	I	MGRN1	Body	opensea	Body-opensea		NA	NA
cg12024826	0.186561	0.186561	9.41327	2.36467e-08	1.29455e-06	9.29657	0.186561	10	49893336	R	II	WDFY4	TSS200	opensea	TSS200-opensea		NA	NA			rs78653490
cg27517424	-0.19904	-0.19904	-9.41226	2.36849e-08	1.29542e-06	9.29492	-0.19904	4	6751457	R	II		IGR	opensea	IGR-opensea		TRUE	TRUE
cg20933946	0.189086	0.189086	9.40974	2.37807e-08	1.29964e-06	9.29079	0.189086	15	96892116	R	II		IGR	shelf	IGR-shelf	chr15:96895306-96895729	NA	NA
cg27027631	0.171252	0.171252	9.40884	2.38148e-08	1.30078e-06	9.28933	0.171252	7	115051363	R	II		IGR	opensea	IGR-opensea		NA	TRUE
cg01677623	-0.200047	-0.200047	-9.40747	2.38671e-08	1.30293e-06	9.28709	-0.200047	10	49674251	R	II	ARHGAP22	Body	island	Body-island	chr10:49674243-49674776	NA	NA
cg07341609	0.152948	0.152948	9.40657	2.39015e-08	1.30403e-06	9.28561	0.152948	22	37962569	F	II	CDC42EP1	Body	island	Body-island	chr22:37962481-37962819	NA	NA		rs61739954
cg12136514	0.172848	0.172848	9.40624	2.39138e-08	1.30435e-06	9.28509	0.172848	8	134084545	F	II	TG	Body	opensea	Body-opensea		NA	NA
cg14705010	-0.168557	-0.168557	-9.40541	2.39456e-08	1.30557e-06	9.28373	-0.168557	11	71724583	F	I	NUMA1	Body	opensea	Body-opensea		TRUE	NA
cg02546690	-0.160064	-0.160064	-9.40406	2.39976e-08	1.30779e-06	9.28151	-0.160064	11	17834480	R	II	SERGEF	Body	opensea	Body-opensea		NA	TRUE
cg09939549	-0.210801	-0.210801	-9.40079	2.41232e-08	1.31333e-06	9.27617	-0.210801	17	79950061	R	II	ASPSCR1	Body	shelf	Body-shelf	chr17:79952141-79952494	TRUE	TRUE
cg01353646	-0.201236	-0.201236	-9.40004	2.41522e-08	1.31414e-06	9.27495	-0.201236	12	58132733	F	II	AGAP2	TSS1500	island	TSS1500-island	chr12:58132478-58132734	NA	NA		rs238528
cg22431309	-0.201354	-0.201354	-9.39977	2.41626e-08	1.31414e-06	9.27451	-0.201354	7	140396019	F	II	LOC100134713	Body	shore	Body-shore	chr7:140396414-140397357	NA	NA
cg13944685	-0.172834	-0.172834	-9.39976	2.41632e-08	1.31414e-06	9.27448	-0.172834	11	71710643	F	II	IL18BP	TSS200	opensea	TSS200-opensea		NA	TRUE
cg16306670	-0.23505	-0.23505	-9.39953	2.41719e-08	1.31419e-06	9.27412	-0.23505	10	6645837	F	II		IGR	opensea	IGR-opensea		NA	TRUE		rs35767012
cg15055101	-0.179305	-0.179305	-9.39899	2.41928e-08	1.3147e-06	9.27323	-0.179305	19	6766609	F	II	SH2D3A	5'UTR	shore	5'UTR-shore	chr19:6767945-6768160	NA	TRUE			rs75243606
cg00903584	0.193926	0.193926	9.39695	2.42718e-08	1.31757e-06	9.2699	0.193926	1	202128682	R	II	PTPN7	5'UTR	opensea	5'UTR-opensea		NA	NA
cg10590964	-0.153019	-0.153019	-9.39626	2.42987e-08	1.31883e-06	9.26877	-0.153019	2	202929157	R	II		IGR	opensea	IGR-opensea		NA	TRUE
cg07349815	-0.219618	-0.219618	-9.39597	2.43097e-08	1.31901e-06	9.2683	-0.219618	3	123751269	R	II		IGR	shore	IGR-shore	chr3:123751654-123753199	NA	NA
cg02310421	-0.176202	-0.176202	-9.3925	2.44452e-08	1.32368e-06	9.26262	-0.176202	7	156889740	R	II		IGR	opensea	IGR-opensea		NA	NA
cg26826183	-0.205929	-0.205929	-9.39225	2.44551e-08	1.324e-06	9.26221	-0.205929	19	10231701	R	II	EIF3G	TSS1500	shore	TSS1500-shore	chr19:10230162-10230682	TRUE	NA
cg19456997	-0.192725	-0.192725	-9.39194	2.44672e-08	1.32446e-06	9.2617	-0.192725	6	31090929	R	II	PSORS1C1	5'UTR	opensea	5'UTR-opensea		TRUE	TRUE
cg25311764	0.155563	0.155563	9.39116	2.44976e-08	1.3259e-06	9.26043	0.155563	15	59907427	R	II	GCNT3	5'UTR	opensea	5'UTR-opensea		NA	NA
cg23349242	-0.16689	-0.16689	-9.38979	2.45515e-08	1.32799e-06	9.25819	-0.16689	22	24577448	F	II	SUSD2	5'UTR	opensea	5'UTR-opensea		TRUE	TRUE	high-CpG:22907380-22907458
cg16329589	0.166792	0.166792	9.38687	2.46666e-08	1.33276e-06	9.25341	0.166792	4	174430141	R	II		IGR	shore	IGR-shore	chr4:174430386-174430861	NA	NA
cg01401037	-0.204746	-0.204746	-9.38672	2.46725e-08	1.33287e-06	9.25316	-0.204746	3	185839955	F	II		IGR	opensea	IGR-opensea		NA	TRUE
cg16909402	0.161288	0.161288	9.3855	2.47207e-08	1.33444e-06	9.25117	0.161288	1	160682641	F	II	CD48	TSS1500	opensea	TSS1500-opensea		NA	NA
cg10045909	0.190228	0.190228	9.38229	2.4848e-08	1.34048e-06	9.24592	0.190228	16	31075842	R	II	ZNF668	5'UTR	shore	5'UTR-shore	chr16:31075084-31075756	TRUE	TRUE
cg14162361	-0.16699	-0.16699	-9.38218	2.48523e-08	1.3405e-06	9.24574	-0.16699	9	82449859	R	II		IGR	opensea	IGR-opensea		NA	TRUE
cg09114153	0.151128	0.151128	9.38031	2.4927e-08	1.34328e-06	9.24267	0.151128	11	2322329	R	II	C11orf21	Body	opensea	Body-opensea		NA	NA
cg07503658	-0.187691	-0.187691	-9.38003	2.49382e-08	1.34367e-06	9.24221	-0.187691	2	1565960	F	II		IGR	opensea	IGR-opensea		NA	NA		rs11891809
cg01448098	0.15567	0.15567	9.37875	2.49892e-08	1.34622e-06	9.24012	0.15567	1	3078013	R	II	PRDM16	Body	shelf	Body-shelf	chr1:3080934-3081292	NA	NA
cg18634479	0.180082	0.180082	9.37407	2.51771e-08	1.35486e-06	9.23247	0.180082	12	7060368	R	II	PTPN6	TSS200	opensea	TSS200-opensea		NA	NA
cg13307384	-0.153472	-0.153472	-9.37272	2.52317e-08	1.35655e-06	9.23025	-0.153472	12	50017787	F	II	PRPF40B	5'UTR	shore	5'UTR-shore	chr12:50016973-50017466	NA	NA
cg14704669	-0.182947	-0.182947	-9.37167	2.52741e-08	1.3582e-06	9.22854	-0.182947	10	32046612	R	I		IGR	shelf	IGR-shelf	chr10:32048716-32049423	NA	TRUE
cg07138768	-0.152583	-0.152583	-9.37121	2.5293e-08	1.35879e-06	9.22778	-0.152583	7	917805	R	I	C7orf20	Body	island	Body-island	chr7:917632-917859	NA	NA
cg06931418	0.157838	0.157838	9.37077	2.53108e-08	1.35954e-06	9.22706	0.157838	19	1402419	F	II	GAMT	TSS1500	shore	TSS1500-shore	chr19:1401092-1401784	NA	NA
cg04535236	-0.155844	-0.155844	-9.36995	2.53438e-08	1.36047e-06	9.22572	-0.155844	3	128200769	R	II	GATA2	Body	opensea	Body-opensea		TRUE	TRUE
cg08281371	0.150326	0.150326	9.36956	2.53597e-08	1.36111e-06	9.22508	0.150326	17	76662056	F	II		IGR	opensea	IGR-opensea		NA	TRUE		rs77229431
cg08271907	0.210821	0.210821	9.36841	2.54064e-08	1.36278e-06	9.2232	0.210821	8	142250257	R	II		IGR	opensea	IGR-opensea		NA	TRUE
cg23730408	0.175437	0.175437	9.36624	2.54953e-08	1.36664e-06	9.21963	0.175437	18	46061606	R	II		IGR	shelf	IGR-shelf	chr18:46065061-46065263	NA	NA
cg04524478	0.153893	0.153893	9.36517	2.55391e-08	1.36778e-06	9.21788	0.153893	12	81109664	F	II	MYF5	TSS1500	shore	TSS1500-shore	chr12:81110725-81111126	NA	TRUE
cg11551560	0.157078	0.157078	9.36457	2.55636e-08	1.36867e-06	9.2169	0.157078	15	70528789	R	II		IGR	opensea	IGR-opensea		NA	TRUE
cg12192582	0.196968	0.196968	9.36292	2.56312e-08	1.3704e-06	9.2142	0.196968	7	37392880	R	II	ELMO1	5'UTR	opensea	5'UTR-opensea		NA	NA
cg19459094	0.158398	0.158398	9.36176	2.56788e-08	1.3723e-06	9.2123	0.158398	5	176856845	F	II	GRK6	Body	shelf	Body-shelf	chr5:176852953-176854125	NA	NA
cg14729148	0.151763	0.151763	9.35892	2.57962e-08	1.37731e-06	9.20764	0.151763	10	11208339	F	II	CUGBP2	Body	shore	Body-shore	chr10:11207178-11207980	TRUE	NA
cg04236639	-0.169092	-0.169092	-9.35867	2.58067e-08	1.37734e-06	9.20722	-0.169092	21	34402565	R	II		IGR	shelf	IGR-shelf	chr21:34405577-34406538	NA	NA
cg21243846	-0.161293	-0.161293	-9.35865	2.58075e-08	1.37734e-06	9.20719	-0.161293	13	114108005	R	II	ADPRHL1	TSS200	opensea	TSS200-opensea		NA	NA
cg18789887	-0.194125	-0.194125	-9.358	2.58343e-08	1.37807e-06	9.20613	-0.194125	3	16216100	R	II	GALNTL2	TSS200	opensea	TSS200-opensea		TRUE	TRUE
cg07279442	-0.157188	-0.157188	-9.35715	2.58693e-08	1.37952e-06	9.20475	-0.157188	3	124848635	R	II	SLC12A8	Body	opensea	Body-opensea		TRUE	TRUE
cg07783477	-0.185732	-0.185732	-9.35701	2.58751e-08	1.37962e-06	9.20452	-0.185732	2	217564232	R	II		IGR	opensea	IGR-opensea		NA	TRUE
cg25106707	-0.192572	-0.192572	-9.35543	2.59408e-08	1.38164e-06	9.20192	-0.192572	4	15341523	F	II	C1QTNF7	TSS200	opensea	TSS200-opensea		NA	NA
cg27436259	-0.165893	-0.165893	-9.35493	2.59618e-08	1.38201e-06	9.2011	-0.165893	16	31147017	R	I	PRSS8	1stExon	opensea	1stExon-opensea		TRUE	NA	low-CpG:31054493-31054599
cg08479635	0.156395	0.156395	9.35488	2.59638e-08	1.38201e-06	9.20102	0.156395	11	45114570	F	II	PRDM11	TSS1500	opensea	TSS1500-opensea		NA	TRUE		rs61523480
cg15761609	0.155499	0.155499	9.35422	2.59913e-08	1.38322e-06	9.19994	0.155499	17	66598067	F	II	FAM20A	TSS1500	shore	TSS1500-shore	chr17:66596072-66597578	NA	NA
cg23845249	-0.154647	-0.154647	-9.35354	2.60197e-08	1.38393e-06	9.19882	-0.154647	11	68861649	F	II		IGR	opensea	IGR-opensea		NA	TRUE
cg14134256	-0.241095	-0.241095	-9.3533	2.60299e-08	1.3841e-06	9.19842	-0.241095	11	94502879	F	II	AMOTL1	Body	shore	Body-shore	chr11:94501366-94502696	NA	NA		rs77252364
cg19419246	-0.171735	-0.171735	-9.35258	2.60597e-08	1.38542e-06	9.19725	-0.171735	19	45950425	F	II		IGR	shelf	IGR-shelf	chr19:45954065-45954504	NA	NA		rs56382656
cg20848130	-0.215523	-0.215523	-9.35227	2.60727e-08	1.38555e-06	9.19674	-0.215523	1	228337776	R	II	GJC2	5'UTR	opensea	5'UTR-opensea		NA	TRUE
cg05304979	0.165303	0.165303	9.35213	2.60786e-08	1.38558e-06	9.19651	0.165303	16	87736062	F	I	LOC100129637	Body	shore	Body-shore	chr16:87736652-87736907	NA	NA
cg03494634	0.178523	0.178523	9.35196	2.60857e-08	1.38568e-06	9.19623	0.178523	19	9238958	R	II	OR7G3	TSS1500	opensea	TSS1500-opensea		NA	NA
cg05697249	-0.179155	-0.179155	-9.35179	2.60931e-08	1.38568e-06	9.19594	-0.179155	11	111789693	R	II	C11orf52	1stExon	opensea	1stExon-opensea		NA	NA
cg10281509	0.172295	0.172295	9.35134	2.61117e-08	1.38606e-06	9.19521	0.172295	2	45238442	R	II		IGR	shore	IGR-shore	chr2:45240372-45241579	NA	NA
cg20666967	0.159493	0.159493	9.35019	2.616e-08	1.38715e-06	9.19332	0.159493	15	74782606	R	II		IGR	opensea	IGR-opensea		TRUE	TRUE
cg26320504	-0.170125	-0.170125	-9.34678	2.63036e-08	1.39306e-06	9.18773	-0.170125	7	157809385	R	II	PTPRN2	Body	opensea	Body-opensea		NA	NA
cg25718383	-0.164157	-0.164157	-9.34594	2.63392e-08	1.39422e-06	9.18635	-0.164157	7	130020096	R	II	CPA1	TSS200	shore	TSS200-shore	chr7:130021511-130021726	NA	TRUE
cg07980854	-0.190802	-0.190802	-9.34471	2.6391e-08	1.39624e-06	9.18434	-0.190802	20	57586338	R	II		IGR	shelf	IGR-shelf	chr20:57581902-57582595	TRUE	NA
cg03857198	0.276084	0.276084	9.34333	2.64497e-08	1.39828e-06	9.18206	0.276084	3	152927597	F	II		IGR	opensea	IGR-opensea		NA	TRUE
cg06048102	-0.16877	-0.16877	-9.34213	2.65006e-08	1.40029e-06	9.1801	-0.16877	13	51575027	R	II	GUCY1B2	Body	opensea	Body-opensea		NA	TRUE
cg15935965	0.162991	0.162991	9.34106	2.65462e-08	1.40125e-06	9.17834	0.162991	1	59550124	R	II		IGR	opensea	IGR-opensea		NA	TRUE
cg16176694	0.16581	0.16581	9.33759	2.66944e-08	1.40754e-06	9.17265	0.16581	10	134236453	F	II		IGR	opensea	IGR-opensea		NA	NA		rs77374060
cg00640719	-0.214468	-0.214468	-9.33337	2.68762e-08	1.41434e-06	9.16571	-0.214468	16	70426268	F	II	ST3GAL2	Body	opensea	Body-opensea		TRUE	TRUE
cg03247944	0.154829	0.154829	9.33277	2.69019e-08	1.41483e-06	9.16474	0.154829	12	3472883	R	II		IGR	shelf	IGR-shelf	chr12:3475010-3475654	NA	NA
cg00757207	0.193111	0.193111	9.3317	2.69482e-08	1.41641e-06	9.16298	0.193111	17	7456223	F	II	TNFSF12	Body	shelf	Body-shelf	chr17:7452150-7452645	NA	NA			rs79086815
cg11015893	-0.165575	-0.165575	-9.33097	2.69799e-08	1.4176e-06	9.16178	-0.165575	7	135433540	F	II	FAM180A	1stExon	opensea	1stExon-opensea		NA	TRUE
cg07459019	-0.196536	-0.196536	-9.32981	2.70302e-08	1.41815e-06	9.15987	-0.196536	17	78999640	F	II		IGR	opensea	IGR-opensea		NA	NA
cg23149881	0.169814	0.169814	9.32935	2.70506e-08	1.41815e-06	9.1591	0.169814	2	113594654	R	II	IL1B	TSS1500	opensea	TSS1500-opensea		NA	NA
cg26436731	-0.196792	-0.196792	-9.32432	2.72702e-08	1.42665e-06	9.15084	-0.196792	1	244395115	R	II		IGR	opensea	IGR-opensea		NA	TRUE
cg00296038	-0.150365	-0.150365	-9.32326	2.73164e-08	1.4282e-06	9.14911	-0.150365	3	11624533	R	II	VGLL4	Body	opensea	Body-opensea		NA	TRUE
cg01732984	-0.169778	-0.169778	-9.31948	2.74832e-08	1.4352e-06	9.14288	-0.169778	13	48575859	F	II	SUCLA2	TSS1500	shore	TSS1500-shore	chr13:48575080-48575575	NA	NA
cg06479609	-0.202663	-0.202663	-9.31792	2.75521e-08	1.43793e-06	9.14032	-0.202663	13	51971623	F	II	INTS6	Body	opensea	Body-opensea		NA	TRUE
cg00007221	-0.170405	-0.170405	-9.31789	2.75535e-08	1.43793e-06	9.14027	-0.170405	1	43999020	F	II	PTPRF	5'UTR	shore	5'UTR-shore	chr1:43996724-43997592	NA	NA		rs34880349
cg01038597	-0.15905	-0.15905	-9.31514	2.76758e-08	1.44244e-06	9.13574	-0.15905	16	31120649	F	I	BCKDK	Body	island	Body-island	chr16:31119557-31120744	NA	NA
cg23123017	0.178811	0.178811	9.31479	2.76914e-08	1.44304e-06	9.13517	0.178811	8	1765679	F	II		IGR	shore	IGR-shore	chr8:1764328-1765171	TRUE	TRUE		rs6558547
cg07382129	-0.191436	-0.191436	-9.31429	2.77135e-08	1.44376e-06	9.13435	-0.191436	15	100249186	F	II	MEF2A	Body	opensea	Body-opensea		TRUE	TRUE
cg00944421	-0.159924	-0.159924	-9.31028	2.78927e-08	1.45027e-06	9.12776	-0.159924	16	68269483	F	I	ESRP2	Body	island	Body-island	chr16:68269010-68272143	NA	NA
cg25924274	-0.150676	-0.150676	-9.30918	2.79422e-08	1.45172e-06	9.12595	-0.150676	2	121071122	F	II		IGR	opensea	IGR-opensea		NA	TRUE
cg11525052	0.161462	0.161462	9.30662	2.80577e-08	1.45659e-06	9.12173	0.161462	11	2321955	R	II	C11orf21	Body	opensea	Body-opensea		NA	NA
cg06152215	0.199045	0.199045	9.30632	2.80712e-08	1.45672e-06	9.12124	0.199045	12	124422259	R	II	CCDC92	Body	shore	Body-shore	chr12:124421581-124422163	NA	TRUE
cg26371345	0.204229	0.204229	9.30578	2.80956e-08	1.45733e-06	9.12035	0.204229	6	44090748	R	II	MRPL14	5'UTR	shelf	5'UTR-shelf	chr6:44094708-44096134	NA	TRUE
cg18144560	-0.156619	-0.156619	-9.30046	2.83374e-08	1.46615e-06	9.11159	-0.156619	6	33283070	F	II	ZBTB22	Body	island	Body-island	chr6:33282855-33283196	NA	NA
cg22801217	-0.181757	-0.181757	-9.29856	2.84243e-08	1.47021e-06	9.10846	-0.181757	6	41010316	F	II	TSPO2	TSS200	opensea	TSS200-opensea		NA	NA
cg04601090	-0.216236	-0.216236	-9.29655	2.85163e-08	1.47322e-06	9.10516	-0.216236	1	6579837	R	II	PLEKHG5	5'UTR	opensea	5'UTR-opensea		TRUE	TRUE			rs35805441
cg22488352	-0.16348	-0.16348	-9.29503	2.85865e-08	1.47606e-06	9.10265	-0.16348	3	111697479	F	II	ABHD10	TSS1500	shore	TSS1500-shore	chr3:111697739-111698143	NA	NA
cg07061298	-0.185203	-0.185203	-9.29499	2.85883e-08	1.47606e-06	9.10258	-0.185203	7	27153847	F	II	HOXA3	5'UTR	shore	5'UTR-shore	chr7:27154999-27155426	TRUE	NA
cg26821681	0.161049	0.161049	9.29293	2.86832e-08	1.47984e-06	9.09919	0.161049	8	125827396	F	II		IGR	opensea	IGR-opensea		TRUE	TRUE
cg08102516	0.155226	0.155226	9.29289	2.86853e-08	1.47984e-06	9.09912	0.155226	7	3411356	F	II	SDK1	Body	opensea	Body-opensea		NA	TRUE		rs79189403
cg02639359	0.158256	0.158256	9.29285	2.8687e-08	1.47984e-06	9.09906	0.158256	19	17862017	R	II	FCHO1	5'UTR	shelf	5'UTR-shelf	chr19:17858371-17858891	NA	NA
cg00729875	-0.164996	-0.164996	-9.29128	2.87597e-08	1.48248e-06	9.09647	-0.164996	1	100111713	R	II	PALMD	1stExon	opensea	1stExon-opensea		NA	TRUE		rs77121907
cg07488576	0.196345	0.196345	9.28977	2.88297e-08	1.48463e-06	9.09399	0.196345	2	192711481	R	II	SDPR	1stExon	opensea	1stExon-opensea		NA	TRUE
cg24742298	0.153727	0.153727	9.28859	2.88848e-08	1.48629e-06	9.09204	0.153727	17	27309486	F	II	SEZ6	Body	shelf	Body-shelf	chr17:27312969-27313283	NA	NA
cg18670846	0.172752	0.172752	9.28793	2.89153e-08	1.48764e-06	9.09096	0.172752	2	68917482	R	II		IGR	opensea	IGR-opensea		NA	TRUE
cg13493526	-0.205172	-0.205172	-9.2878	2.89215e-08	1.48773e-06	9.09074	-0.205172	14	77492788	F	II	C14orf4	1stExon	island	1stExon-island	chr14:77491938-77495276	NA	NA
cg01749539	-0.16509	-0.16509	-9.28738	2.89412e-08	1.48831e-06	9.09004	-0.16509	17	75473969	F	II	2009-09-01	Body	opensea	Body-opensea		TRUE	TRUE
cg16223079	0.248729	0.248729	9.28554	2.9027e-08	1.49118e-06	9.08701	0.248729	15	75339541	F	II	PPCDC	Body	opensea	Body-opensea		TRUE	TRUE		rs78664321
cg07433178	-0.183117	-0.183117	-9.28169	2.92079e-08	1.49826e-06	9.08066	-0.183117	5	149999249	R	II	SYNPO	Body	opensea	Body-opensea		TRUE	NA
cg15803221	-0.189668	-0.189668	-9.28139	2.92221e-08	1.49854e-06	9.08017	-0.189668	17	38473166	F	I	RARA	TSS1500	island	TSS1500-island	chr17:38472958-38473201	NA	TRUE		rs80014609
cg12516875	-0.194295	-0.194295	-9.28089	2.92454e-08	1.4993e-06	9.07935	-0.194295	22	46463543	R	II		IGR	shelf	IGR-shelf	chr22:46465976-46468528	NA	NA
cg01757168	-0.156765	-0.156765	-9.28029	2.92737e-08	1.50006e-06	9.07836	-0.156765	3	128215565	R	II		IGR	island	IGR-island	chr3:128215212-128216905	TRUE	NA
cg11420667	0.150309	0.150309	9.28021	2.92776e-08	1.50006e-06	9.07823	0.150309	11	1750353	F	II	HCCA2	Body	opensea	Body-opensea		NA	NA
cg18908499	0.257572	0.257572	9.27966	2.93036e-08	1.50026e-06	9.07732	0.257572	1	247712237	R	II	C1orf150	TSS1500	opensea	TSS1500-opensea		NA	NA
cg18939260	-0.155517	-0.155517	-9.2792	2.93254e-08	1.50026e-06	9.07656	-0.155517	8	125741346	F	II	MTSS1	TSS1500	shore	TSS1500-shore	chr8:125739685-125741266	NA	NA
cg05926640	0.176834	0.176834	9.27711	2.94243e-08	1.50403e-06	9.07312	0.176834	1	235091187	F	II		IGR	opensea	IGR-opensea		NA	TRUE
cg06303238	-0.162165	-0.162165	-9.27685	2.94366e-08	1.50414e-06	9.07269	-0.162165	20	50418959	R	I	SALL4	1stExon	island	1stExon-island	chr20:50417312-50419045	NA	NA
cg02092616	-0.164024	-0.164024	-9.27668	2.9445e-08	1.50414e-06	9.0724	-0.164024	14	105154749	R	II	INF2	TSS1500	shore	TSS1500-shore	chr14:105155520-105156573	NA	NA
cg07052041	0.259827	0.259827	9.27663	2.94475e-08	1.50414e-06	9.07231	0.259827	10	135092104	F	II		IGR	shore	IGR-shore	chr10:135089969-135090491	NA	NA
cg06685437	-0.15085	-0.15085	-9.27619	2.94679e-08	1.50471e-06	9.0716	-0.15085	17	17669973	R	II	RAI1	5'UTR	opensea	5'UTR-opensea		NA	TRUE
cg14015015	-0.199228	-0.199228	-9.27507	2.95216e-08	1.50701e-06	9.06974	-0.199228	6	35327915	F	II	PPARD	5'UTR	opensea	5'UTR-opensea		NA	TRUE
cg16451306	-0.198741	-0.198741	-9.27246	2.96459e-08	1.51094e-06	9.06545	-0.198741	5	71475356	R	II	MAP1B	Body	opensea	Body-opensea		TRUE	TRUE
cg03901660	0.164482	0.164482	9.27048	2.97409e-08	1.51398e-06	9.06217	0.164482	1	221050459	F	I		IGR	island	IGR-island	chr1:221050448-221050864	NA	TRUE
cg13354250	-0.196167	-0.196167	-9.27038	2.97459e-08	1.51402e-06	9.062	-0.196167	6	169558175	R	II		IGR	opensea	IGR-opensea		NA	TRUE
cg03517250	-0.159709	-0.159709	-9.26932	2.97967e-08	1.51571e-06	9.06026	-0.159709	16	85196491	F	II		IGR	shore	IGR-shore	chr16:85196735-85196992	TRUE	NA
cg06791426	0.15878	0.15878	9.26879	2.98224e-08	1.51637e-06	9.05938	0.15878	12	133135361	F	II	FBRSL1	Body	island	Body-island	chr12:133135293-133135722	NA	NA
cg14199187	-0.151196	-0.151196	-9.26878	2.98228e-08	1.51637e-06	9.05936	-0.151196	20	3667620	F	II	SIGLEC1	3'UTR	opensea	3'UTR-opensea		TRUE	TRUE
cg00791430	-0.168417	-0.168417	-9.26704	2.99068e-08	1.51887e-06	9.05649	-0.168417	14	104979474	R	II		IGR	opensea	IGR-opensea		NA	NA
cg23165164	-0.168588	-0.168588	-9.26489	3.00108e-08	1.52328e-06	9.05294	-0.168588	11	131240559	F	II	NTM	1stExon	opensea	1stExon-opensea		NA	NA
cg00948520	-0.231221	-0.231221	-9.26487	3.00115e-08	1.52328e-06	9.05292	-0.231221	16	4000652	F	II		IGR	opensea	IGR-opensea		TRUE	NA		rs73506064
cg25515269	0.159135	0.159135	9.26479	3.00157e-08	1.52328e-06	9.05277	0.159135	2	182321373	R	II	ITGA4	TSS1500	shore	TSS1500-shore	chr2:182321761-182323029	NA	NA
cg03750587	0.177387	0.177387	9.26417	3.00454e-08	1.52457e-06	9.05176	0.177387	1	24239979	F	II	CNR2	TSS200	opensea	TSS200-opensea		NA	NA
cg16360432	-0.159426	-0.159426	-9.26402	3.0053e-08	1.52474e-06	9.0515	-0.159426	7	142583555	R	II	TRPV6	TSS200	opensea	TSS200-opensea		NA	TRUE
cg11197258	-0.18445	-0.18445	-9.26352	3.00772e-08	1.52529e-06	9.05068	-0.18445	12	124845001	F	II	NCOR2	Body	opensea	Body-opensea		NA	NA
cg14075731	0.17471	0.17471	9.26343	3.00815e-08	1.52529e-06	9.05053	0.17471	17	72527607	R	II	CD300LB	1stExon	opensea	1stExon-opensea		NA	NA	low-CpG:70039145-70039203
cg07997596	0.152811	0.152811	9.26326	3.00895e-08	1.52547e-06	9.05026	0.152811	1	3685319	R	II	CCDC27	Body	shelf	Body-shelf	chr1:3688553-3689684	NA	NA
cg10294732	-0.151137	-0.151137	-9.25924	3.02859e-08	1.53269e-06	9.04361	-0.151137	4	41614397	F	II	LIMCH1	Body	opensea	Body-opensea		NA	TRUE			rs75904437
cg08126875	-0.170301	-0.170301	-9.25844	3.03248e-08	1.53366e-06	9.0423	-0.170301	6	125743207	F	I		IGR	opensea	IGR-opensea		NA	TRUE
cg12926596	-0.214169	-0.214169	-9.25835	3.03292e-08	1.53366e-06	9.04215	-0.214169	12	56111944	F	II	BLOC1S1	Body	shore	Body-shore	chr12:56109798-56110298	NA	TRUE
cg23965720	0.166775	0.166775	9.25747	3.03725e-08	1.53527e-06	9.04069	0.166775	1	235805770	F	II	GNG4	5'UTR	island	5'UTR-island	chr1:235805318-235805771	NA	NA
cg12768523	-0.219793	-0.219793	-9.25741	3.03755e-08	1.53527e-06	9.04059	-0.219793	4	169737224	F	II	PALLD	Body	opensea	Body-opensea		NA	TRUE
cg26236972	0.181397	0.181397	9.25701	3.03951e-08	1.53581e-06	9.03993	0.181397	2	237921310	R	II		IGR	opensea	IGR-opensea		NA	TRUE
cg15697019	-0.178244	-0.178244	-9.25681	3.04048e-08	1.53608e-06	9.0396	-0.178244	7	77357984	F	II	RSBN1L	Body	opensea	Body-opensea		NA	TRUE
cg14709239	0.15776	0.15776	9.25382	3.0552e-08	1.54217e-06	9.03467	0.15776	2	121098464	F	II		IGR	shelf	IGR-shelf	chr2:121101046-121101432	NA	NA
cg01647936	0.15124	0.15124	9.25258	3.06133e-08	1.54482e-06	9.03262	0.15124	11	63974772	R	II	FERMT3	5'UTR	shore	5'UTR-shore	chr11:63974829-63975048	TRUE	TRUE
cg26112909	0.180334	0.180334	9.24831	3.08256e-08	1.55283e-06	9.02555	0.180334	1	22150263	R	II	LDLRAD2	3'UTR	shore	3'UTR-shore	chr1:22149683-22149897	NA	NA			rs3736357
cg05265071	-0.158848	-0.158848	-9.2447	3.10061e-08	1.55966e-06	9.01958	-0.158848	15	65032946	R	II	RBPMS2	3'UTR	opensea	3'UTR-opensea		NA	NA			rs79937471
cg20596647	0.153203	0.153203	9.24436	3.1023e-08	1.56028e-06	9.01903	0.153203	6	112163498	F	II	FYN	5'UTR	opensea	5'UTR-opensea		NA	TRUE			rs78713217
cg07930874	-0.169129	-0.169129	-9.24405	3.10385e-08	1.56084e-06	9.01852	-0.169129	13	78315261	F	II	SLAIN1	Body	opensea	Body-opensea		NA	TRUE
cg21939215	0.202422	0.202422	9.24218	3.11327e-08	1.5649e-06	9.01542	0.202422	11	60738995	R	II	CD6	TSS200	opensea	TSS200-opensea		NA	NA
cg25013303	-0.167116	-0.167116	-9.24114	3.11848e-08	1.56683e-06	9.01371	-0.167116	1	10961257	R	II		IGR	opensea	IGR-opensea		TRUE	TRUE
cg01697163	0.157837	0.157837	9.24049	3.12179e-08	1.56804e-06	9.01262	0.157837	22	38035301	R	II	SH3BP1	TSS1500	shore	TSS1500-shore	chr22:38035350-38035928	NA	NA
cg15901783	-0.189667	-0.189667	-9.23905	3.12905e-08	1.57079e-06	9.01025	-0.189667	13	77461426	R	II	KCTD12	TSS1500	shore	TSS1500-shore	chr13:77459322-77461099	NA	NA
cg09735908	0.22847	0.22847	9.23837	3.13249e-08	1.57194e-06	9.00912	0.22847	16	88770558	F	II	RNF166	Body	shore	Body-shore	chr16:88772237-88773195	NA	NA		rs877578
cg07459252	0.165315	0.165315	9.23827	3.133e-08	1.57194e-06	9.00896	0.165315	14	37130212	R	II	PAX9	5'UTR	shore	5'UTR-shore	chr14:37131181-37132785	NA	NA
cg17978548	-0.179674	-0.179674	-9.23737	3.13758e-08	1.57366e-06	9.00746	-0.179674	8	103589260	F	II		IGR	opensea	IGR-opensea		NA	TRUE		rs7829010
cg02574734	-0.173056	-0.173056	-9.2373	3.13795e-08	1.57366e-06	9.00734	-0.173056	1	116369351	R	II		IGR	shore	IGR-shore	chr1:116370810-116371303	NA	NA
cg12387205	0.164795	0.164795	9.23696	3.13965e-08	1.57411e-06	9.00679	0.164795	2	45158510	R	II		IGR	shore	IGR-shore	chr2:45159893-45160112	NA	TRUE
cg13168042	-0.159015	-0.159015	-9.23686	3.14018e-08	1.57411e-06	9.00662	-0.159015	13	23755059	F	I	SGCG	1stExon	opensea	1stExon-opensea		NA	NA
cg21712331	-0.234384	-0.234384	-9.23685	3.14021e-08	1.57411e-06	9.00661	-0.234384	13	99630489	R	II	DOCK9	Body	opensea	Body-opensea		TRUE	TRUE
cg18571156	-0.174113	-0.174113	-9.23423	3.15356e-08	1.57944e-06	9.00227	-0.174113	20	3766344	R	II	CENPB	1stExon	island	1stExon-island	chr20:3766343-3767636	NA	NA
cg19183317	0.159447	0.159447	9.23235	3.16319e-08	1.58244e-06	8.99915	0.159447	10	81370678	F	II	SFTPA1	TSS200	opensea	TSS200-opensea		NA	NA
cg23867647	-0.187343	-0.187343	-9.23011	3.17464e-08	1.58725e-06	8.99546	-0.187343	19	36246816	F	II	HSPB6	Body	island	Body-island	chr19:36246328-36247982	TRUE	NA
cg24681845	0.285182	0.285182	9.22714	3.18994e-08	1.59235e-06	8.99054	0.285182	10	126069759	R	I		IGR	opensea	IGR-opensea		NA	NA			rs76533273
cg17187705	-0.157572	-0.157572	-9.22707	3.19033e-08	1.59235e-06	8.99042	-0.157572	13	35735300	F	II	NBEA	Body	opensea	Body-opensea		NA	NA
cg21229153	-0.186524	-0.186524	-9.22678	3.19185e-08	1.59275e-06	8.98993	-0.186524	7	2518188	R	II		IGR	opensea	IGR-opensea		NA	TRUE
cg13056369	-0.227363	-0.227363	-9.22645	3.19351e-08	1.59275e-06	8.9894	-0.227363	8	1906312	R	II	ARHGEF10	3'UTR	opensea	3'UTR-opensea		TRUE	TRUE
cg18496440	0.155077	0.155077	9.22638	3.19392e-08	1.59275e-06	8.98927	0.155077	5	158532302	R	II		IGR	island	IGR-island	chr5:158532294-158532502	NA	TRUE
cg20207973	-0.151585	-0.151585	-9.22624	3.1946e-08	1.59275e-06	8.98905	-0.151585	22	38506712	R	II	BAIAP2L2	TSS200	opensea	TSS200-opensea		TRUE	NA
cg04624362	-0.200247	-0.200247	-9.22621	3.1948e-08	1.59275e-06	8.98899	-0.200247	15	90730573	F	II	SEMA4B	5'UTR	shelf	5'UTR-shelf	chr15:90727879-90728570	NA	NA			rs78027495
cg04528771	0.208633	0.208633	9.22001	3.22704e-08	1.60471e-06	8.97872	0.208633	17	27893087	R	II	ABHD15	Body	island	Body-island	chr17:27893086-27896078	NA	NA
cg06808089	-0.161114	-0.161114	-9.21846	3.23512e-08	1.60779e-06	8.97616	-0.161114	3	45708680	F	II	LIMD1	Body	opensea	Body-opensea		NA	TRUE		rs72882579
cg02820413	-0.158967	-0.158967	-9.21812	3.23693e-08	1.60831e-06	8.97559	-0.158967	16	87339553	F	II		IGR	opensea	IGR-opensea		TRUE	TRUE			rs78469864
cg23013850	0.170463	0.170463	9.21796	3.23773e-08	1.60836e-06	8.97534	0.170463	2	225266304	F	II	FAM124B	1stExon	opensea	1stExon-opensea		NA	TRUE			rs74731790
cg27269488	-0.170712	-0.170712	-9.21789	3.23814e-08	1.60836e-06	8.97521	-0.170712	3	191048411	F	II	UTS2D	TSS200	shore	TSS200-shore	chr3:191046948-191047710	NA	NA		rs75823438
cg08080213	-0.166163	-0.166163	-9.21708	3.24238e-08	1.60955e-06	8.97387	-0.166163	19	55866907	F	II	FAM71E2	Body	shore	Body-shore	chr19:55865016-55865434	NA	NA		rs12460778
cg00527825	-0.200585	-0.200585	-9.21617	3.24715e-08	1.61125e-06	8.97237	-0.200585	15	74218418	F	II	LOXL1	TSS1500	shore	TSS1500-shore	chr15:74218696-74220373	NA	NA		rs16958477
cg04671971	0.151153	0.151153	9.21249	3.26657e-08	1.61877e-06	8.96627	0.151153	11	130271905	R	I		IGR	opensea	IGR-opensea		NA	TRUE
cg01940181	-0.185639	-0.185639	-9.21236	3.26726e-08	1.61877e-06	8.96606	-0.185639	1	3135712	F	I	PRDM16	Body	opensea	Body-opensea		TRUE	TRUE
cg14872036	-0.171701	-0.171701	-9.21106	3.27418e-08	1.62026e-06	8.96389	-0.171701	3	123049031	R	II	ADCY5	Body	opensea	Body-opensea		NA	TRUE
cg16671238	0.174501	0.174501	9.21105	3.27421e-08	1.62026e-06	8.96388	0.174501	13	20987145	R	II	CRYL1	Body	shore	Body-shore	chr13:20989007-20989836	NA	TRUE
cg10649156	-0.179393	-0.179393	-9.20908	3.28469e-08	1.62449e-06	8.96062	-0.179393	22	39688157	R	II		IGR	island	IGR-island	chr22:39688128-39688349	NA	TRUE
cg24126180	0.193136	0.193136	9.20841	3.28827e-08	1.62583e-06	8.9595	0.193136	7	128580582	R	II	IRF5	5'UTR	shore	5'UTR-shore	chr7:128577818-128578756	NA	TRUE
cg13537416	-0.288434	-0.288434	-9.20648	3.29858e-08	1.62976e-06	8.9563	-0.288434	9	124506555	R	II	DAB2IP	Body	opensea	Body-opensea		NA	TRUE
cg25556008	-0.197352	-0.197352	-9.20454	3.30896e-08	1.63266e-06	8.95309	-0.197352	19	2525384	F	II	GNG7	5'UTR	island	5'UTR-island	chr19:2525140-2525460	TRUE	NA
cg13647382	0.1832	0.1832	9.20451	3.30915e-08	1.63266e-06	8.95303	0.1832	6	75912547	F	II	COL12A1	5'UTR	shore	5'UTR-shore	chr6:75911579-75912133	NA	NA
cg17111087	0.178295	0.178295	9.20249	3.32001e-08	1.63686e-06	8.94968	0.178295	1	167407514	R	II	CD247	Body	shore	Body-shore	chr1:167408512-167409137	NA	NA
cg06136702	-0.154068	-0.154068	-9.19889	3.33941e-08	1.64463e-06	8.94372	-0.154068	6	31082631	F	II	PSORS1C1	1stExon	opensea	1stExon-opensea		TRUE	TRUE
cg00356694	0.153615	0.153615	9.19877	3.3401e-08	1.64463e-06	8.94351	0.153615	17	4337202	R	II	SPNS3	TSS200	opensea	TSS200-opensea		NA	NA
cg18274788	-0.216524	-0.216524	-9.19869	3.3405e-08	1.64463e-06	8.94339	-0.216524	1	117214163	R	II	MIR320B1	TSS1500	shelf	TSS1500-shelf	chr1:117209824-117210621	NA	NA
cg16227748	0.203483	0.203483	9.19814	3.34352e-08	1.64582e-06	8.94246	0.203483	2	232186992	R	I	ARMC9	Body	opensea	Body-opensea		NA	NA
cg14441948	0.169032	0.169032	9.1977	3.34588e-08	1.64658e-06	8.94174	0.169032	4	99125084	F	II		IGR	opensea	IGR-opensea		NA	TRUE
cg13168314	0.169211	0.169211	9.19754	3.34676e-08	1.64678e-06	8.94148	0.169211	1	54051041	F	II	GLIS1	Body	opensea	Body-opensea		NA	TRUE
cg24247537	0.152023	0.152023	9.19548	3.35797e-08	1.65113e-06	8.93806	0.152023	11	457278	F	I	PTDSS2	Body	shore	Body-shore	chr11:459088-459345	NA	NA
cg25602242	0.1846	0.1846	9.19179	3.37813e-08	1.65731e-06	8.93194	0.1846	1	9143538	F	II	SLC2A5	Body	opensea	Body-opensea		NA	NA
cg20066488	-0.177397	-0.177397	-9.19055	3.38495e-08	1.65946e-06	8.92988	-0.177397	14	104315145	F	II	PPP1R13B	TSS1500	shore	TSS1500-shore	chr14:104313161-104314990	NA	NA
cg01828676	-0.172837	-0.172837	-9.19011	3.38738e-08	1.65993e-06	8.92914	-0.172837	16	89118603	R	II		IGR	shore	IGR-shore	chr16:89118801-89119152	NA	NA
cg22880392	-0.171506	-0.171506	-9.19003	3.3878e-08	1.65993e-06	8.92901	-0.171506	8	41147060	R	II	SFRP1	Body	opensea	Body-opensea		NA	TRUE
cg22921027	-0.210652	-0.210652	-9.18978	3.38918e-08	1.66037e-06	8.9286	-0.210652	3	40822492	F	II		IGR	opensea	IGR-opensea		NA	TRUE
cg06579626	-0.16567	-0.16567	-9.18895	3.39377e-08	1.66191e-06	8.92721	-0.16567	2	73495921	R	II	FBXO41	Body	island	Body-island	chr2:73495920-73496910	TRUE	TRUE
cg03962527	-0.178482	-0.178482	-9.18617	3.40913e-08	1.66681e-06	8.9226	-0.178482	10	111766879	R	II	ADD3	5'UTR	shore	5'UTR-shore	chr10:111767087-111768355	NA	NA
cg11779113	0.16691	0.16691	9.18525	3.4142e-08	1.66816e-06	8.92108	0.16691	20	62199156	F	II	PRIC285	Body	shore	Body-shore	chr20:62200085-62200320	NA	NA
cg03839161	-0.166035	-0.166035	-9.18245	3.42977e-08	1.67436e-06	8.91642	-0.166035	16	1128721	R	II	SSTR5	TSS200	island	TSS200-island	chr16:1128223-1130394	NA	NA			rs35454254
cg27178677	-0.17413	-0.17413	-9.18219	3.43122e-08	1.67459e-06	8.91599	-0.17413	20	8834803	R	II	PLCB1	Body	opensea	Body-opensea		TRUE	TRUE
cg08994082	-0.190387	-0.190387	-9.18031	3.44171e-08	1.67877e-06	8.91287	-0.190387	19	2525459	F	II	GNG7	5'UTR	island	5'UTR-island	chr19:2525140-2525460	NA	NA		rs35590611
cg00604112	0.152722	0.152722	9.1782	3.45351e-08	1.68335e-06	8.90937	0.152722	7	27287288	F	II		IGR	shore	IGR-shore	chr7:27284639-27286237	NA	NA		rs12537438	rs17501878
cg15602548	0.153144	0.153144	9.17765	3.45662e-08	1.68439e-06	8.90845	0.153144	2	54786148	F	II	SPTBN1	Body	shore	Body-shore	chr2:54785026-54785969	NA	NA
cg07956000	-0.208416	-0.208416	-9.17609	3.46542e-08	1.68773e-06	8.90585	-0.208416	1	113305309	R	II		IGR	opensea	IGR-opensea		NA	TRUE
cg11060666	-0.228139	-0.228139	-9.1756	3.46816e-08	1.68846e-06	8.90504	-0.228139	5	148851518	F	II		IGR	opensea	IGR-opensea		NA	TRUE		rs79903469
cg05486260	-0.164055	-0.164055	-9.17556	3.46837e-08	1.68846e-06	8.90498	-0.164055	8	139206451	R	II	FAM135B	Body	opensea	Body-opensea		NA	TRUE
cg12802570	-0.208815	-0.208815	-9.16934	3.50362e-08	1.70109e-06	8.89464	-0.208815	10	44069360	R	II	ZNF239	5'UTR	island	5'UTR-island	chr10:44069359-44070179	NA	TRUE			rs12259547
cg26433975	0.228916	0.228916	9.1678	3.51242e-08	1.70352e-06	8.89208	0.228916	7	45066858	F	II	CCM2	Body	opensea	Body-opensea		NA	TRUE
cg10270430	-0.156185	-0.156185	-9.16667	3.51889e-08	1.70564e-06	8.8902	-0.156185	6	34024362	F	II	GRM4	Body	island	Body-island	chr6:34024201-34024457	TRUE	TRUE
cg20520888	0.157148	0.157148	9.16329	3.53831e-08	1.71315e-06	8.88457	0.157148	8	145086243	R	II	SPATC1	TSS1500	opensea	TSS1500-opensea		NA	NA
cg07701307	-0.226788	-0.226788	-9.16246	3.54307e-08	1.71473e-06	8.88319	-0.226788	5	13986034	R	II		IGR	opensea	IGR-opensea		TRUE	TRUE
cg04600297	-0.214236	-0.214236	-9.16221	3.54454e-08	1.71521e-06	8.88277	-0.214236	19	42750575	F	II		IGR	shore	IGR-shore	chr19:42748909-42749275	TRUE	NA		rs74844647
cg15881332	0.198363	0.198363	9.16162	3.54791e-08	1.71612e-06	8.8818	0.198363	7	106505786	F	II	PIK3CG	TSS200	shelf	TSS200-shelf	chr7:106508057-106508733	NA	NA	low-CpG:106292932-106293218
cg10022788	0.153127	0.153127	9.16143	3.54902e-08	1.71616e-06	8.88148	0.153127	19	3136019	F	II	GNA15	TSS200	opensea	TSS200-opensea		NA	NA
cg27651355	-0.213567	-0.213567	-9.16135	3.5495e-08	1.71616e-06	8.88134	-0.213567	19	14608092	R	II	GIPC1	TSS1500	shore	TSS1500-shore	chr19:14606709-14607385	NA	NA
cg06925304	-0.173468	-0.173468	-9.16023	3.55593e-08	1.71881e-06	8.87949	-0.173468	21	47469104	F	II		IGR	opensea	IGR-opensea		TRUE	TRUE		rs2839091
cg08944961	0.178635	0.178635	9.15974	3.5588e-08	1.71989e-06	8.87866	0.178635	12	111537195	R	II	CUX2	Body	opensea	Body-opensea		NA	NA
cg16622899	-0.182291	-0.182291	-9.15921	3.56187e-08	1.72072e-06	8.87778	-0.182291	7	1577003	R	I	MAFK	5'UTR	shore	5'UTR-shore	chr7:1575736-1575993	NA	TRUE
cg05977376	-0.160271	-0.160271	-9.15703	3.57452e-08	1.72497e-06	8.87415	-0.160271	2	28561585	R	II	BRE	3'UTR	opensea	3'UTR-opensea		TRUE	TRUE
cg07637375	-0.179875	-0.179875	-9.15624	3.57912e-08	1.72689e-06	8.87284	-0.179875	16	84210542	R	II	LRRC50	Body	opensea	Body-opensea		TRUE	TRUE
cg19650520	-0.158715	-0.158715	-9.15551	3.58339e-08	1.72847e-06	8.87162	-0.158715	22	31518188	F	II	INPP5J	TSS1500	opensea	TSS1500-opensea		NA	NA		rs9609226
cg06848073	-0.167335	-0.167335	-9.155	3.58634e-08	1.72942e-06	8.87078	-0.167335	1	11713540	R	II	FBXO44	TSS1500	shore	TSS1500-shore	chr1:11714217-11715304	NA	NA
cg25148674	0.169115	0.169115	9.15431	3.59036e-08	1.73087e-06	8.86964	0.169115	8	24013349	F	II		IGR	opensea	IGR-opensea		NA	TRUE			rs74514869
cg10026775	0.164997	0.164997	9.15268	3.59989e-08	1.73437e-06	8.86692	0.164997	1	8164796	F	II		IGR	opensea	IGR-opensea		NA	NA
cg01611017	0.196879	0.196879	9.15247	3.60115e-08	1.73437e-06	8.86657	0.196879	14	95780344	R	II	CLMN	Body	opensea	Body-opensea		TRUE	TRUE
cg01881899	0.186478	0.186478	9.15169	3.60574e-08	1.73613e-06	8.86526	0.186478	21	43652704	R	II	ABCG1	Body	shelf	Body-shelf	chr21:43654846-43655465	NA	NA
cg19984681	0.168022	0.168022	9.15133	3.60781e-08	1.73662e-06	8.86468	0.168022	3	64479957	R	II		IGR	opensea	IGR-opensea		NA	TRUE
cg25742326	0.151794	0.151794	9.14928	3.61989e-08	1.74053e-06	8.86126	0.151794	1	901449	R	II	PLEKHN1	TSS1500	island	TSS1500-island	chr1:894313-902654	NA	NA
cg03795157	-0.209152	-0.209152	-9.14633	3.63736e-08	1.74579e-06	8.85634	-0.209152	12	133531927	R	II	ZNF605	5'UTR	shore	5'UTR-shore	chr12:133532642-133532979	NA	NA
cg24046475	0.177445	0.177445	9.14557	3.64183e-08	1.74769e-06	8.85508	0.177445	8	86371819	R	II		IGR	shelf	IGR-shelf	chr8:86375500-86376714	NA	NA			rs79856722
cg02101355	-0.195885	-0.195885	-9.14493	3.64563e-08	1.74855e-06	8.85401	-0.195885	11	121970694	R	II	LOC399959	Body	opensea	Body-opensea		NA	TRUE
cg00502099	0.159322	0.159322	9.14355	3.65387e-08	1.75091e-06	8.8517	0.159322	11	2322618	F	II	C11orf21	Body	opensea	Body-opensea		NA	NA		rs756923
cg26175343	-0.153158	-0.153158	-9.14345	3.65442e-08	1.75091e-06	8.85155	-0.153158	20	6034888	F	II	LRRN4	TSS200	shore	TSS200-shore	chr20:6032675-6033517	TRUE	NA
cg16389078	0.180912	0.180912	9.14343	3.65458e-08	1.75091e-06	8.85151	0.180912	22	17569018	F	II	IL17RA	Body	shelf	Body-shelf	chr22:17565517-17566990	NA	NA
cg21084702	-0.159653	-0.159653	-9.14243	3.66053e-08	1.7528e-06	8.84984	-0.159653	6	31107663	R	II	PSORS1C1	Body	opensea	Body-opensea		NA	NA
cg12248807	-0.17541	-0.17541	-9.14036	3.6729e-08	1.75799e-06	8.84639	-0.17541	6	25156302	F	II		IGR	opensea	IGR-opensea		NA	TRUE
cg27431500	0.199906	0.199906	9.13993	3.67544e-08	1.75848e-06	8.84569	0.199906	16	1742281	R	I	HN1L	Body	opensea	Body-opensea		TRUE	NA
cg16302816	0.20999	0.20999	9.1397	3.67686e-08	1.75892e-06	8.84529	0.20999	11	16834800	F	II	PLEKHA7	Body	opensea	Body-opensea		NA	TRUE
cg26747290	-0.17429	-0.17429	-9.13945	3.67832e-08	1.75938e-06	8.84488	-0.17429	16	49888100	F	II		IGR	shore	IGR-shore	chr16:49888474-49893354	NA	NA
cg03807883	-0.204673	-0.204673	-9.13768	3.68896e-08	1.76349e-06	8.84193	-0.204673	11	36535685	F	II		IGR	shelf	IGR-shelf	chr11:36531167-36531915	NA	NA
cg15102749	-0.187291	-0.187291	-9.13728	3.6914e-08	1.76441e-06	8.84126	-0.187291	11	66510893	F	II	C11orf80	TSS1500	shore	TSS1500-shore	chr11:66511803-66512719	NA	NA
cg26831416	0.190156	0.190156	9.13363	3.71341e-08	1.77201e-06	8.83518	0.190156	19	39142011	F	II	ACTN4	Body	shelf	Body-shelf	chr19:39138062-39138570	TRUE	NA
cg19990651	-0.18499	-0.18499	-9.13297	3.71741e-08	1.77368e-06	8.83407	-0.18499	6	33048555	R	I	HLA-DPB1	Body	island	Body-island	chr6:33048416-33048814	NA	TRUE			rs77062860
cg21324456	0.15176	0.15176	9.13114	3.72852e-08	1.77751e-06	8.83102	0.15176	20	50248076	R	II	ATP9A	Body	opensea	Body-opensea		TRUE	TRUE
cg10487998	-0.157257	-0.157257	-9.13074	3.73095e-08	1.7777e-06	8.83036	-0.157257	1	21838665	R	II	ALPL	5'UTR	shelf	5'UTR-shelf	chr1:21835548-21836344	TRUE	NA
cg21535657	0.170167	0.170167	9.13042	3.73287e-08	1.77837e-06	8.82983	0.170167	12	11806362	F	II	ETV6	Body	shelf	Body-shelf	chr12:11802752-11802983	NA	NA
cg10209089	-0.165801	-0.165801	-9.12999	3.73552e-08	1.77922e-06	8.82911	-0.165801	12	5156468	F	II		IGR	shelf	IGR-shelf	chr12:5153012-5154346	NA	TRUE
cg25968569	-0.156952	-0.156952	-9.12947	3.73867e-08	1.78016e-06	8.82825	-0.156952	13	77461335	F	I	KCTD12	TSS1500	shore	TSS1500-shore	chr13:77459322-77461099	NA	NA
cg04841389	-0.205855	-0.205855	-9.12539	3.76365e-08	1.78887e-06	8.82143	-0.205855	6	32015083	R	II	TNXB	Body	opensea	Body-opensea		NA	TRUE
cg02351277	0.161408	0.161408	9.12491	3.76658e-08	1.78951e-06	8.82064	0.161408	3	177397780	F	II		IGR	opensea	IGR-opensea		NA	TRUE
cg22513455	0.209413	0.209413	9.12434	3.77011e-08	1.78974e-06	8.81968	0.209413	3	118955844	R	II	B4GALT4	5'UTR	shelf	5'UTR-shelf	chr3:118959339-118959934	NA	NA
cg00876678	-0.151155	-0.151155	-9.12317	3.77731e-08	1.79228e-06	8.81773	-0.151155	16	2319586	F	II	RNPS1	TSS1500	shore	TSS1500-shore	chr16:2317445-2319000	TRUE	NA
cg13435792	0.170497	0.170497	9.12288	3.77908e-08	1.79277e-06	8.81725	0.170497	12	15092434	F	II	ERP27	TSS1500	opensea	TSS1500-opensea		NA	NA
cg05967487	-0.201449	-0.201449	-9.12031	3.79496e-08	1.79906e-06	8.81296	-0.201449	11	65353416	R	II	EHBP1L1	Body	shore	Body-shore	chr11:65352231-65353134	TRUE	TRUE
cg01064265	0.170307	0.170307	9.12002	3.79678e-08	1.7992e-06	8.81247	0.170307	16	55363058	F	I	IRX6	Body	island	Body-island	chr16:55362737-55363287	NA	NA
cg05055821	0.162164	0.162164	9.1188	3.80435e-08	1.80186e-06	8.81044	0.162164	7	2758924	F	II		IGR	shore	IGR-shore	chr7:2758004-2758257	TRUE	NA		rs798558
cg25018049	-0.158923	-0.158923	-9.11841	3.80674e-08	1.80269e-06	8.80979	-0.158923	1	201472826	R	II	CSRP1	5'UTR	shelf	5'UTR-shelf	chr1:201475885-201476516	TRUE	NA
cg25746092	-0.19089	-0.19089	-9.1149	3.82861e-08	1.81017e-06	8.80393	-0.19089	6	31081617	F	II	PSORS1C1	TSS1500	opensea	TSS1500-opensea		NA	TRUE		rs17190491
cg26767614	-0.160156	-0.160156	-9.11284	3.84152e-08	1.81471e-06	8.80049	-0.160156	19	13136168	F	II	NFIX	Body	island	Body-island	chr19:13135317-13136169	NA	NA
cg19688584	-0.184303	-0.184303	-9.11177	3.84822e-08	1.81665e-06	8.79871	-0.184303	6	167529678	F	II	CCR6	5'UTR	opensea	5'UTR-opensea		NA	TRUE
cg06549874	0.210399	0.210399	9.11114	3.85219e-08	1.81777e-06	8.79766	0.210399	12	125225316	F	II		IGR	shore	IGR-shore	chr12:125223520-125223750	TRUE	TRUE		rs921921
cg04471919	-0.213219	-0.213219	-9.10775	3.87359e-08	1.82535e-06	8.79199	-0.213219	7	21584483	F	II	DNAH11	Body	shore	Body-shore	chr7:21582443-21583313	NA	TRUE
cg15556591	-0.156147	-0.156147	-9.10568	3.88672e-08	1.82935e-06	8.78853	-0.156147	4	1027967	R	I		IGR	island	IGR-island	chr4:1027679-1028019	NA	TRUE
cg21197796	-0.203445	-0.203445	-9.10466	3.89317e-08	1.83093e-06	8.78684	-0.203445	9	111313996	F	II		IGR	opensea	IGR-opensea		TRUE	TRUE
cg24067652	-0.217908	-0.217908	-9.10203	3.90995e-08	1.83713e-06	8.78244	-0.217908	5	139626136	R	II	PFDN1	Body	opensea	Body-opensea		NA	TRUE
cg25750363	-0.196682	-0.196682	-9.10095	3.91686e-08	1.83858e-06	8.78063	-0.196682	12	133156565	R	II	FBRSL1	Body	shelf	Body-shelf	chr12:133159225-133160576	NA	NA
cg17668756	-0.198192	-0.198192	-9.10095	3.9169e-08	1.83858e-06	8.78062	-0.198192	10	73020218	R	II	UNC5B	Body	opensea	Body-opensea		NA	TRUE
cg21931938	0.174504	0.174504	9.09711	3.94154e-08	1.84735e-06	8.77421	0.174504	15	40600493	R	II	PLCB2	TSS1500	opensea	TSS1500-opensea		NA	TRUE
cg00578304	-0.173857	-0.173857	-9.09617	3.94758e-08	1.84923e-06	8.77264	-0.173857	7	2968627	F	II	CARD11	Body	shore	Body-shore	chr7:2968234-2968596	NA	NA
cg17833419	-0.191457	-0.191457	-9.09512	3.95438e-08	1.85167e-06	8.77088	-0.191457	1	19392447	R	II		IGR	opensea	IGR-opensea		NA	NA
cg19497702	-0.151075	-0.151075	-9.09344	3.96524e-08	1.85477e-06	8.76808	-0.151075	7	2328746	R	II	SNX8	Body	opensea	Body-opensea		NA	NA
cg08569180	-0.177949	-0.177949	-9.09157	3.97741e-08	1.8587e-06	8.76495	-0.177949	2	2773427	F	II		IGR	island	IGR-island	chr2:2773400-2773618	NA	NA
cg24691891	-0.158069	-0.158069	-9.091	3.98111e-08	1.86018e-06	8.76399	-0.158069	1	33829934	R	II	PHC2	Body	opensea	Body-opensea		NA	TRUE
cg14396619	-0.160013	-0.160013	-9.08997	3.98781e-08	1.86196e-06	8.76227	-0.160013	7	98424185	F	II		IGR	opensea	IGR-opensea		NA	TRUE
cg09208302	-0.162692	-0.162692	-9.08992	3.98814e-08	1.86196e-06	8.76219	-0.162692	13	113752605	R	II	MCF2L	3'UTR	shore	3'UTR-shore	chr13:113750486-113751565	TRUE	TRUE
cg15384400	0.201124	0.201124	9.08757	4.00349e-08	1.86762e-06	8.75826	0.201124	4	36257279	F	II		IGR	opensea	IGR-opensea		NA	NA
cg25198049	0.203499	0.203499	9.08662	4.00972e-08	1.87028e-06	8.75667	0.203499	1	151509723	F	I	CGN	Body	shelf	Body-shelf	chr1:151512661-151513199	TRUE	NA
cg25304198	0.163212	0.163212	9.08593	4.01429e-08	1.87148e-06	8.75551	0.163212	13	51168711	R	II		IGR	opensea	IGR-opensea		NA	TRUE
cg25627098	0.166044	0.166044	9.08569	4.01583e-08	1.87187e-06	8.75511	0.166044	17	7328734	R	II	C17orf74	TSS200	opensea	TSS200-opensea		NA	NA
cg25602756	-0.254155	-0.254155	-9.08483	4.02147e-08	1.87425e-06	8.75368	-0.254155	1	247611881	F	II	NLRP3	3'UTR	shelf	3'UTR-shelf	chr1:247614695-247614944	TRUE	NA
cg03326252	-0.157916	-0.157916	-9.08345	4.03061e-08	1.87675e-06	8.75136	-0.157916	11	133821166	R	II	IGSF9B	Body	opensea	Body-opensea		TRUE	TRUE
cg08781403	-0.197088	-0.197088	-9.08326	4.03181e-08	1.8768e-06	8.75105	-0.197088	8	67434868	R	II		IGR	opensea	IGR-opensea		TRUE	TRUE
cg06112654	0.173317	0.173317	9.08145	4.04377e-08	1.88111e-06	8.74802	0.173317	10	35505599	F	II		IGR	shore	IGR-shore	chr10:35503808-35504021	NA	NA
cg25556432	0.151682	0.151682	9.07972	4.05529e-08	1.88473e-06	8.74511	0.151682	2	239628926	R	II		IGR	opensea	IGR-opensea		TRUE	NA
cg09178385	-0.174854	-0.174854	-9.07797	4.06688e-08	1.88883e-06	8.74219	-0.174854	1	35246759	R	II	GJB3	TSS200	shore	TSS200-shore	chr1:35246876-35247599	TRUE	NA
cg19211851	-0.19115	-0.19115	-9.07669	4.07544e-08	1.89196e-06	8.74005	-0.19115	2	43555466	R	II	THADA	Body	opensea	Body-opensea		NA	TRUE
cg20414935	-0.163833	-0.163833	-9.0765	4.07671e-08	1.89198e-06	8.73973	-0.163833	1	6445872	R	II	ACOT7	Body	opensea	Body-opensea		TRUE	TRUE
cg06703803	-0.227964	-0.227964	-9.07617	4.07888e-08	1.89238e-06	8.73918	-0.227964	12	110811045	F	II	ANAPC7	3'UTR	opensea	3'UTR-opensea		NA	NA
cg11070420	-0.184576	-0.184576	-9.07579	4.08147e-08	1.89333e-06	8.73853	-0.184576	11	133804743	F	II	IGSF9B	Body	shelf	Body-shelf	chr11:133800684-133800931	TRUE	NA
cg08943494	0.164773	0.164773	9.07565	4.08236e-08	1.89349e-06	8.73831	0.164773	11	36422615	F	II	PRR5L	5'UTR	opensea	5'UTR-opensea		NA	NA
cg16658180	0.153718	0.153718	9.07556	4.08301e-08	1.89354e-06	8.73815	0.153718	1	210426075	R	II		IGR	opensea	IGR-opensea		TRUE	TRUE
cg20078807	-0.181449	-0.181449	-9.07463	4.08917e-08	1.89538e-06	8.73661	-0.181449	22	45608713	R	II	C22orf9	Body	opensea	Body-opensea		NA	TRUE
cg11869499	0.171836	0.171836	9.07383	4.09456e-08	1.89687e-06	8.73526	0.171836	15	89872984	F	II	POLG	Body	shelf	Body-shelf	chr15:89876390-89876956	NA	NA
cg25020550	0.154036	0.154036	9.07325	4.09845e-08	1.89817e-06	8.73429	0.154036	8	134028958	R	II	TG	Body	opensea	Body-opensea		NA	TRUE
cg03634775	-0.182441	-0.182441	-9.07284	4.10119e-08	1.89918e-06	8.7336	-0.182441	16	30758831	F	II	PHKG2	TSS1500	shore	TSS1500-shore	chr16:30759403-30760320	NA	NA
cg14135809	0.16427	0.16427	9.07197	4.10705e-08	1.90054e-06	8.73214	0.16427	9	140502926	F	II	ARRDC1	Body	shelf	Body-shelf	chr9:140499458-140500891	NA	NA
cg19520372	-0.214382	-0.214382	-9.06917	4.12591e-08	1.90627e-06	8.72746	-0.214382	1	15256127	R	II	KIAA1026	Body	opensea	Body-opensea		TRUE	TRUE			rs7512398
cg11176481	0.179654	0.179654	9.06911	4.12635e-08	1.90627e-06	8.72735	0.179654	5	72676039	F	II		IGR	shore	IGR-shore	chr5:72676120-72678421	NA	NA
cg26391080	-0.164034	-0.164034	-9.06813	4.13297e-08	1.90882e-06	8.72571	-0.164034	10	82297397	F	II	SH2D4B	TSS1500	shore	TSS1500-shore	chr10:82295501-82296192	NA	NA
cg03652336	0.252002	0.252002	9.068	4.13386e-08	1.90897e-06	8.72549	0.252002	4	141017399	F	II	MAML3	Body	opensea	Body-opensea		NA	TRUE
cg26283879	0.228451	0.228451	9.06781	4.13515e-08	1.9092e-06	8.72517	0.228451	8	142255356	F	II		IGR	opensea	IGR-opensea		NA	NA
cg27080986	-0.154525	-0.154525	-9.06776	4.13545e-08	1.9092e-06	8.7251	-0.154525	4	8396300	F	II	ACOX3	Body	opensea	Body-opensea		TRUE	NA
cg08779777	0.18475	0.18475	9.06759	4.1366e-08	1.90948e-06	8.72481	0.18475	7	106505772	F	II	PIK3CG	TSS200	shelf	TSS200-shelf	chr7:106508057-106508733	NA	NA	low-CpG:106292932-106293218
cg14227558	0.278781	0.278781	9.05892	4.1958e-08	1.93014e-06	8.71028	0.278781	2	213983851	F	II	IKZF2	Body	opensea	Body-opensea		NA	TRUE
cg21949305	-0.174784	-0.174784	-9.05691	4.20966e-08	1.936e-06	8.70691	-0.174784	22	24828655	R	II	C22orf45	Body	opensea	Body-opensea		TRUE	NA
cg24750752	0.183156	0.183156	9.05643	4.21298e-08	1.93727e-06	8.7061	0.183156	19	35819889	F	II	CD22	TSS200	opensea	TSS200-opensea		NA	NA
cg01034396	-0.164882	-0.164882	-9.05625	4.21421e-08	1.93733e-06	8.7058	-0.164882	13	37494802	F	II	SMAD9	TSS1500	shore	TSS1500-shore	chr13:37493896-37494752	NA	NA
cg11573854	-0.211665	-0.211665	-9.0539	4.23052e-08	1.94277e-06	8.70185	-0.211665	7	1250964	F	II		IGR	island	IGR-island	chr7:1250826-1251141	NA	TRUE
cg19100169	0.2091	0.2091	9.0525	4.24023e-08	1.94569e-06	8.69951	0.2091	5	159688203	F	II	CCNJL	Body	opensea	Body-opensea		TRUE	TRUE
cg12947138	-0.171143	-0.171143	-9.05226	4.24191e-08	1.9462e-06	8.6991	-0.171143	5	71475303	R	II	MAP1B	Body	opensea	Body-opensea		TRUE	TRUE
cg07523043	-0.190828	-0.190828	-9.05145	4.24755e-08	1.94827e-06	8.69774	-0.190828	6	30175299	F	II	TRIM26	5'UTR	opensea	5'UTR-opensea		NA	TRUE		rs55957413
cg11290720	0.169565	0.169565	9.05036	4.25512e-08	1.95084e-06	8.69592	0.169565	6	41168185	R	II	TREML2	Body	opensea	Body-opensea		NA	TRUE
cg19984170	0.189237	0.189237	9.05033	4.25536e-08	1.95084e-06	8.69587	0.189237	5	167532460	F	I	ODZ2	Body	opensea	Body-opensea		NA	TRUE
cg00758533	-0.154214	-0.154214	-9.04472	4.29466e-08	1.96366e-06	8.68646	-0.154214	17	656901	F	II	ELP2P	Body	shore	Body-shore	chr17:655026-656707	NA	NA
cg16971889	0.150448	0.150448	9.04285	4.30786e-08	1.9684e-06	8.68332	0.150448	20	5584138	F	II	RP5-1022P6.2	Body	opensea	Body-opensea		NA	NA
cg05675514	0.205137	0.205137	9.03986	4.32907e-08	1.9755e-06	8.6783	0.205137	6	22026015	R	II	FLJ22536	Body	opensea	Body-opensea		NA	TRUE
cg19913971	0.184976	0.184976	9.03821	4.34084e-08	1.97983e-06	8.67552	0.184976	4	122086137	F	II	TNIP3	5'UTR	opensea	5'UTR-opensea		NA	NA
cg11587640	0.151192	0.151192	9.03642	4.3536e-08	1.98465e-06	8.67252	0.151192	1	27959253	R	II	FGR	5'UTR	shore	5'UTR-shore	chr1:27960567-27961023	NA	NA
cg18555277	0.235195	0.235195	9.03641	4.3537e-08	1.98465e-06	8.6725	0.235195	6	170581248	R	II		IGR	shore	IGR-shore	chr6:170580889-170581113	NA	NA			rs79201017
cg08657939	-0.150406	-0.150406	-9.03424	4.36919e-08	1.99025e-06	8.66887	-0.150406	11	69295007	R	II		IGR	opensea	IGR-opensea		TRUE	TRUE
cg20331155	-0.209447	-0.209447	-9.03413	4.36997e-08	1.99025e-06	8.66868	-0.209447	11	1892074	R	II	LSP1	5'UTR	island	5'UTR-island	chr11:1892037-1892556	NA	NA
cg25251478	-0.204901	-0.204901	-9.03235	4.38278e-08	1.99556e-06	8.66569	-0.204901	6	30853959	R	II	DDR1	5'UTR	shore	5'UTR-shore	chr6:30852102-30852676	NA	TRUE
cg06642677	-0.188301	-0.188301	-9.02931	4.40472e-08	2.00393e-06	8.66058	-0.188301	1	203829775	R	II	SNRPE	TSS1500	shore	TSS1500-shore	chr1:203830507-203830901	NA	NA
cg26791464	-0.154153	-0.154153	-9.02861	4.40983e-08	2.00506e-06	8.6594	-0.154153	1	40769744	R	II	COL9A2	Body	island	Body-island	chr1:40769186-40769871	NA	NA
cg15567340	-0.168173	-0.168173	-9.02751	4.41778e-08	2.00781e-06	8.65755	-0.168173	20	61975937	F	II	CHRNA4	3'UTR	shore	3'UTR-shore	chr20:61973861-61974297	NA	NA
cg25597623	-0.201595	-0.201595	-9.02635	4.42623e-08	2.01049e-06	8.6556	-0.201595	3	50306456	R	II	SEMA3B	5'UTR	shelf	5'UTR-shelf	chr3:50310445-50311397	TRUE	NA	low-CpG:50281438-50281679
cg08663890	0.194246	0.194246	9.02489	4.43685e-08	2.01332e-06	8.65315	0.194246	1	111746277	R	II		IGR	shore	IGR-shore	chr1:111746337-111747303	TRUE	TRUE
cg03510486	0.157273	0.157273	9.02315	4.44956e-08	2.01672e-06	8.65022	0.157273	12	53264540	F	II		IGR	shelf	IGR-shelf	chr12:53267859-53268290	TRUE	NA
cg14101500	-0.172039	-0.172039	-9.02252	4.45412e-08	2.018e-06	8.64918	-0.172039	11	2925594	R	II	SLC22A18	Body	shore	Body-shore	chr11:2923301-2923817	NA	TRUE
cg13883603	-0.161792	-0.161792	-9.02201	4.45787e-08	2.01943e-06	8.64832	-0.161792	9	130516816	F	I	SH2D3C	Body	island	Body-island	chr9:130516407-130517849	TRUE	NA
cg03102442	-0.152855	-0.152855	-9.02072	4.46735e-08	2.0232e-06	8.64614	-0.152855	8	125738432	F	II	MTSS1	Body	shore	Body-shore	chr8:125739685-125741266	NA	NA
cg05612966	-0.18867	-0.18867	-9.018	4.48741e-08	2.03017e-06	8.64156	-0.18867	5	95583220	F	II		IGR	opensea	IGR-opensea		NA	TRUE
cg23130731	0.164454	0.164454	9.01745	4.49146e-08	2.03097e-06	8.64064	0.164454	10	105978651	F	II	MIR609	TSS200	opensea	TSS200-opensea		NA	NA		rs606697
cg13432945	-0.233304	-0.233304	-9.01744	4.49153e-08	2.03097e-06	8.64062	-0.233304	1	59193388	R	II		IGR	opensea	IGR-opensea		TRUE	TRUE
cg09856467	0.153857	0.153857	9.01711	4.49395e-08	2.03181e-06	8.64007	0.153857	22	26938937	R	II	TPST2	5'UTR	shore	5'UTR-shore	chr22:26936996-26937672	NA	NA
cg26180469	-0.166115	-0.166115	-9.01327	4.52243e-08	2.0415e-06	8.63361	-0.166115	11	64081563	R	I	ESRRA	Body	shelf	Body-shelf	chr11:64084646-64086057	NA	NA
cg25940517	0.156018	0.156018	9.01036	4.54414e-08	2.04917e-06	8.62871	0.156018	12	113645509	R	II	IQCD	Body	opensea	Body-opensea		NA	TRUE	low-CpG:112129821-112129910		rs57468632
cg13300756	-0.155628	-0.155628	-9.00954	4.55023e-08	2.05111e-06	8.62734	-0.155628	19	52228038	R	II	HAS1	TSS1500	opensea	TSS1500-opensea		NA	NA
cg21210409	-0.166734	-0.166734	-9.00874	4.55627e-08	2.05285e-06	8.62599	-0.166734	7	140015868	F	II		IGR	opensea	IGR-opensea		TRUE	TRUE
cg04892447	-0.166257	-0.166257	-9.00793	4.56235e-08	2.05498e-06	8.62462	-0.166257	16	87429184	F	II	MAP1LC3B	Body	shelf	Body-shelf	chr16:87425137-87426677	NA	NA
cg05600023	-0.156095	-0.156095	-9.00688	4.57024e-08	2.05802e-06	8.62286	-0.156095	1	22448373	R	II	WNT4	Body	shore	Body-shore	chr1:22446520-22446943	NA	TRUE
cg25214310	-0.158649	-0.158649	-9.0062	4.57536e-08	2.0599e-06	8.62171	-0.158649	3	149934218	F	II		IGR	opensea	IGR-opensea		NA	TRUE
cg19798881	-0.160428	-0.160428	-9.00301	4.59945e-08	2.06806e-06	8.61634	-0.160428	6	7758958	R	I	BMP6	Body	opensea	Body-opensea		NA	TRUE
cg02204637	-0.230882	-0.230882	-9.00148	4.61099e-08	2.07152e-06	8.61378	-0.230882	5	146888445	R	II		IGR	shore	IGR-shore	chr5:146888750-146889840	NA	NA
cg04883472	0.166668	0.166668	9.00057	4.6179e-08	2.07382e-06	8.61225	0.166668	11	87080622	R	II		IGR	opensea	IGR-opensea		NA	TRUE
cg26050975	0.180864	0.180864	8.99993	4.62279e-08	2.07568e-06	8.61116	0.180864	5	179231109	R	II	MGAT4B	Body	shore	Body-shore	chr5:179232532-179234595	TRUE	TRUE
cg24394624	-0.223281	-0.223281	-8.99987	4.62324e-08	2.07568e-06	8.61106	-0.223281	1	214620296	R	II	PTPN14	Body	opensea	Body-opensea		TRUE	TRUE
cg12167564	-0.171488	-0.171488	-8.99732	4.6427e-08	2.08307e-06	8.60677	-0.171488	1	236047034	F	II		IGR	opensea	IGR-opensea		NA	NA
cg11468953	0.17557	0.17557	8.99639	4.6498e-08	2.08491e-06	8.6052	0.17557	11	48034953	R	II	PTPRJ	Body	opensea	Body-opensea		TRUE	TRUE
cg09447621	0.178784	0.178784	8.99497	4.66071e-08	2.08873e-06	8.60281	0.178784	11	134254646	F	I	B3GAT1	Body	shore	Body-shore	chr11:134253449-134254151	NA	NA
cg10907866	-0.191212	-0.191212	-8.99473	4.66253e-08	2.08927e-06	8.60241	-0.191212	3	42190778	R	II	TRAK1	Body	opensea	Body-opensea		TRUE	NA	low-CpG:42165734-42165874
cg13806966	0.159724	0.159724	8.99447	4.66453e-08	2.0899e-06	8.60197	0.159724	9	139923567	R	II	ABCA2	TSS1500	shore	TSS1500-shore	chr9:139925243-139925996	NA	NA			rs75768719
cg01909856	-0.153955	-0.153955	-8.99418	4.66681e-08	2.09065e-06	8.60147	-0.153955	9	139438290	F	II	NOTCH1	Body	shore	Body-shore	chr9:139439041-139441532	NA	NA
cg03389133	-0.212581	-0.212581	-8.99269	4.67823e-08	2.09388e-06	8.59897	-0.212581	22	37608611	F	II	SSTR3	TSS1500	opensea	TSS1500-opensea		TRUE	TRUE
cg09944659	-0.164594	-0.164594	-8.98903	4.70652e-08	2.1041e-06	8.5928	-0.164594	12	124779228	R	II	FAM101A	5'UTR	shore	5'UTR-shore	chr12:124780105-124780306	NA	NA
cg17601785	-0.219823	-0.219823	-8.98875	4.70873e-08	2.10455e-06	8.59232	-0.219823	5	71475111	F	II	MAP1B	Body	opensea	Body-opensea		TRUE	TRUE
cg00003345	-0.165949	-0.165949	-8.98773	4.71662e-08	2.10723e-06	8.59061	-0.165949	1	10816499	R	II	CASZ1	5'UTR	opensea	5'UTR-opensea		TRUE	TRUE
cg17726575	0.180537	0.180537	8.98732	4.71984e-08	2.10789e-06	8.58991	0.180537	2	11606945	R	II	E2F6	TSS1500	shore	TSS1500-shore	chr2:11605743-11606385	NA	NA
cg04609499	-0.20465	-0.20465	-8.9841	4.74493e-08	2.11638e-06	8.58449	-0.20465	6	139919028	F	II		IGR	opensea	IGR-opensea		NA	TRUE		rs79199334
cg14037218	-0.158281	-0.158281	-8.98216	4.76017e-08	2.12263e-06	8.58121	-0.158281	1	150522367	F	II	ADAMTSL4	5'UTR	island	5'UTR-island	chr1:150521349-150522368	NA	NA
cg16509569	0.181997	0.181997	8.98044	4.77367e-08	2.12769e-06	8.57831	0.181997	12	54891634	R	II	NCKAP1L	1stExon	opensea	1stExon-opensea		NA	NA
cg03748603	-0.176533	-0.176533	-8.9804	4.77397e-08	2.12769e-06	8.57825	-0.176533	19	2494443	F	I		IGR	island	IGR-island	chr19:2494095-2495214	NA	TRUE
cg01521274	-0.219955	-0.219955	-8.98009	4.77644e-08	2.12825e-06	8.57772	-0.219955	14	71822452	F	II		IGR	opensea	IGR-opensea		NA	TRUE
cg20265748	-0.194641	-0.194641	-8.97828	4.79067e-08	2.13349e-06	8.57468	-0.194641	14	89017615	R	II	PTPN21	5'UTR	shore	5'UTR-shore	chr14:89017660-89017972	TRUE	NA
cg18328168	-0.161363	-0.161363	-8.97655	4.80439e-08	2.13823e-06	8.57175	-0.161363	8	54435048	R	II		IGR	opensea	IGR-opensea		NA	TRUE
cg09488241	-0.154669	-0.154669	-8.97554	4.81242e-08	2.14083e-06	8.57004	-0.154669	16	87952215	F	II	CA5A	Body	shelf	Body-shelf	chr16:87948518-87948765	TRUE	NA			rs10451143
cg19859193	-0.155621	-0.155621	-8.9755	4.81268e-08	2.14083e-06	8.56999	-0.155621	17	79391616	R	II	BAHCC1	Body	shore	Body-shore	chr17:79393341-79393742	TRUE	NA
cg23550704	-0.180566	-0.180566	-8.97424	4.82275e-08	2.14338e-06	8.56785	-0.180566	12	80427292	F	II		IGR	opensea	IGR-opensea		NA	TRUE
cg25116200	0.18828	0.18828	8.97204	4.84028e-08	2.15008e-06	8.56414	0.18828	5	156698854	F	II	CYFIP2	5'UTR	opensea	5'UTR-opensea		NA	NA
cg09191232	0.152966	0.152966	8.97168	4.8431e-08	2.15081e-06	8.56354	0.152966	4	108642411	R	II	PAPSS1	TSS1500	shore	TSS1500-shore	chr4:108640845-108641835	NA	NA
cg04998379	0.186578	0.186578	8.97157	4.84401e-08	2.15091e-06	8.56335	0.186578	4	129491708	F	II		IGR	opensea	IGR-opensea		NA	TRUE
cg14781778	-0.197096	-0.197096	-8.97146	4.84487e-08	2.15102e-06	8.56317	-0.197096	22	45608692	R	II	C22orf9	Body	opensea	Body-opensea		TRUE	TRUE
cg22805308	-0.16507	-0.16507	-8.97131	4.84605e-08	2.15127e-06	8.56292	-0.16507	1	6579915	R	II	PLEKHG5	5'UTR	opensea	5'UTR-opensea		NA	TRUE
cg13439241	0.153731	0.153731	8.97113	4.84755e-08	2.15166e-06	8.5626	0.153731	11	63273507	R	II	LGALS12	TSS200	opensea	TSS200-opensea		NA	NA
cg03263514	0.175777	0.175777	8.96924	4.86267e-08	2.15782e-06	8.55942	0.175777	22	19711036	R	I	GP1BB	TSS200	island	TSS200-island	chr22:19709081-19712106	TRUE	NA
cg04223044	-0.249077	-0.249077	-8.96873	4.86672e-08	2.15934e-06	8.55857	-0.249077	22	45608428	F	II	C22orf9	Body	opensea	Body-opensea		TRUE	TRUE	low-CpG:43986896-43987118	rs79484321
cg25717464	0.157354	0.157354	8.9668	4.88227e-08	2.16431e-06	8.5553	0.157354	2	225265963	R	II	FAM124B	1stExon	opensea	1stExon-opensea		NA	TRUE
cg23586595	0.219542	0.219542	8.96649	4.88481e-08	2.16515e-06	8.55477	0.219542	4	84034390	R	II	PLAC8	5'UTR	shelf	5'UTR-shelf	chr4:84030630-84031309	NA	NA
cg14248031	-0.171838	-0.171838	-8.96598	4.88892e-08	2.16643e-06	8.55391	-0.171838	19	58907397	R	II		IGR	shore	IGR-shore	chr19:58907453-58908422	TRUE	TRUE
cg20060632	-0.178519	-0.178519	-8.96271	4.91538e-08	2.17507e-06	8.54839	-0.178519	14	21467375	R	II	SLC39A2	TSS200	opensea	TSS200-opensea		TRUE	TRUE
cg04351205	0.202716	0.202716	8.96269	4.91554e-08	2.17507e-06	8.54836	0.202716	2	143886326	R	II	ARHGAP15	TSS1500	opensea	TSS1500-opensea		NA	NA
cg27549619	0.152297	0.152297	8.96264	4.91593e-08	2.17507e-06	8.54828	0.152297	16	374924	F	II	AXIN1	Body	island	Body-island	chr16:374732-375328	TRUE	TRUE
cg02434314	0.172483	0.172483	8.95975	4.93946e-08	2.18263e-06	8.54339	0.172483	17	26577760	F	I		IGR	island	IGR-island	chr17:26577493-26577890	NA	NA
cg01734062	0.203186	0.203186	8.95872	4.94781e-08	2.18583e-06	8.54167	0.203186	17	48351821	F	II	TMEM92	1stExon	shore	1stExon-shore	chr17:48350422-48350832	TRUE	TRUE
cg17306740	0.239213	0.239213	8.9551	4.97752e-08	2.19477e-06	8.53554	0.239213	20	56195434	R	II	ZBP1	1stExon	opensea	1stExon-opensea		NA	NA
cg22401939	0.150239	0.150239	8.95356	4.99018e-08	2.19885e-06	8.53294	0.150239	1	206731166	R	II	RASSF5	Body	shore	Body-shore	chr1:206730397-206730908	TRUE	TRUE
cg08614082	-0.185145	-0.185145	-8.95351	4.99056e-08	2.19885e-06	8.53287	-0.185145	6	158375684	R	II		IGR	opensea	IGR-opensea		NA	NA
cg07726287	-0.157414	-0.157414	-8.9518	5.00469e-08	2.20312e-06	8.52997	-0.157414	16	84318109	F	II		IGR	opensea	IGR-opensea		TRUE	TRUE			rs73248409
cg23429749	-0.1509	-0.1509	-8.95155	5.00676e-08	2.20335e-06	8.52955	-0.1509	14	102050815	R	II		IGR	island	IGR-island	chr14:102050814-102051025	TRUE	NA
cg04615639	-0.155949	-0.155949	-8.9489	5.02875e-08	2.21007e-06	8.52507	-0.155949	17	77997950	F	II	TBC1D16	5'UTR	island	5'UTR-island	chr17:77997723-77997951	TRUE	NA		rs79620218
cg21415292	-0.161448	-0.161448	-8.94875	5.03e-08	2.21007e-06	8.52481	-0.161448	3	48467983	R	II	PLXNB1	5'UTR	shelf	5'UTR-shelf	chr3:48470230-48471389	TRUE	TRUE
cg27166718	0.197102	0.197102	8.94689	5.04549e-08	2.21603e-06	8.52167	0.197102	6	118880109	R	II	PLN	Body	opensea	Body-opensea		NA	NA
cg09172260	-0.162123	-0.162123	-8.94568	5.05558e-08	2.21906e-06	8.51963	-0.162123	1	1536101	R	II		IGR	island	IGR-island	chr1:1534331-1536136	NA	NA
cg21498475	-0.154664	-0.154664	-8.9442	5.06801e-08	2.22312e-06	8.51711	-0.154664	12	113737469	F	II	SLC24A6	3'UTR	opensea	3'UTR-opensea		NA	TRUE
cg18196506	0.156233	0.156233	8.94285	5.07931e-08	2.22635e-06	8.51484	0.156233	14	107281450	R	II		IGR	opensea	IGR-opensea		NA	NA		rs74089927
cg01319323	-0.178682	-0.178682	-8.94278	5.07986e-08	2.22635e-06	8.51472	-0.178682	9	131789189	F	II	SH3GLB2	Body	shore	Body-shore	chr9:131790148-131790443	NA	TRUE
cg17869311	-0.151514	-0.151514	-8.94089	5.0958e-08	2.23277e-06	8.51152	-0.151514	3	72956973	R	II	GXYLT2	Body	opensea	Body-opensea		TRUE	TRUE			rs9861871
cg16555504	0.228382	0.228382	8.9348	5.14738e-08	2.25026e-06	8.50122	0.228382	1	247712239	R	II	C1orf150	TSS1500	opensea	TSS1500-opensea		NA	NA
cg15503081	0.204467	0.204467	8.93342	5.15911e-08	2.25263e-06	8.49889	0.204467	19	12992867	F	II	DNASE2	TSS1500	shore	TSS1500-shore	chr19:12991690-12992508	NA	NA		rs1210384
cg21832243	-0.155887	-0.155887	-8.93167	5.17413e-08	2.25796e-06	8.49592	-0.155887	21	38444223	F	II	TTC3	TSS1500	shore	TSS1500-shore	chr21:38444860-38446497	NA	NA
cg06854772	-0.167824	-0.167824	-8.93133	5.17702e-08	2.25813e-06	8.49535	-0.167824	4	1853351	R	II	LETM1	Body	shelf	Body-shelf	chr4:1857065-1858887	NA	TRUE			rs28612132
cg11317199	-0.160273	-0.160273	-8.93132	5.17707e-08	2.25813e-06	8.49534	-0.160273	9	100850391	F	II	TRIM14	Body	island	Body-island	chr9:100849699-100850392	NA	NA
[truncated: 2,451 more rows]

## Sheet: Common
CGID_GranulosisCommon	logFC_Present	t	P.Value	adj.P.Val	B	logFC_Absent	t	P.Value	adj.P.Val	B	CHR	MAPINFO	Strand	Type	gene	GREAT_Annotation	feature	cgi	feat.cgi	UCSC_CpG_Islands_Name	DHS	Enhancer	Phantom	Probe_SNPs	Probe_SNPs_10
cg00004667	0.158968	5.65939	0.000492207	0.0317102	0.0464432	0.196746	8.40613	1.25571e-07	4.34573e-06	7.58875	1	16292746	R	II	ZBTB17	ZBTB17 (+9875), SPEN (+118387)	5'UTR	opensea	5'UTR-opensea		TRUE	TRUE			rs848199
cg00027114	-0.17343	-6.53958	0.000187865	0.0226216	1.06488	-0.253955	-11.5825	9.5268e-10	1.64441e-07	12.5703	7	42740486	F	II		GLI3 (-463874), ENSG00000256646 (+231287)	IGR	opensea	IGR-opensea		NA	TRUE
cg00031779	-0.188856	-10.2184	7.71938e-06	0.010738	4.37241	-0.240281	-11.0827	1.91392e-09	2.49943e-07	11.8611	18	56296243	F	II	ALPK2	ALPK2 (-54)	TSS200	opensea	TSS200-opensea		NA	TRUE
cg00041401	0.220967	7.67428	6.17915e-05	0.0164102	2.23264	0.416874	18.1618	5.62414e-13	7.64516e-09	20.0097	1	114414408	R	II	PTPN22	PTPN22 (-27)	TSS200	opensea	TSS200-opensea		NA	TRUE
cg00044372	0.165118	5.20342	0.000843181	0.0389217	-0.523884	0.152791	7.57592	5.47489e-07	1.33329e-05	6.08163	16	85070825	F	II	KIAA0513	KIAA0513 (-25993), ZDHHC7 (-25717)	5'UTR	opensea	5'UTR-opensea		TRUE	TRUE
cg00088797	-0.174924	-8.16717	3.9657e-05	0.0149677	2.69467	-0.22942	-9.3166	2.76106e-08	1.44012e-06	9.13815	3	12976288	F	II	IQSEC1	RPL32 (-93201), IQSEC1 (+32880)	Body	shore	Body-shore	chr3:12976966-12978182	TRUE	NA
cg00092400	0.298903	7.39389	8.0336e-05	0.0174438	1.9581	0.376473	10.8667	2.60656e-09	2.99152e-07	11.5467	12	51788285	R	II		SLC4A8 (-30270), GALNT6 (-10938)	IGR	shelf	IGR-shelf	chr12:51785279-51785821	TRUE	TRUE
cg00108715	-0.193828	-8.39831	3.24495e-05	0.0143435	2.90276	-0.222002	-10.0756	8.41578e-09	6.38224e-07	10.3518	3	52565015	F	II	NT5DC2	NT5DC2 (+2778), STAB1 (+35661)	Body	shore	Body-shore	chr3:52567009-52568807	NA	NA
cg00184457	0.28014	6.99146	0.000118707	0.019678	1.54835	0.447131	15.2381	1.08439e-11	2.09374e-08	17.0815	8	8946301	R	II		PPP1R3B (+61905), ERI1 (+86644)	IGR	opensea	IGR-opensea		TRUE	TRUE
cg00228735	0.194553	7.39442	8.02953e-05	0.0174438	1.95863	0.251677	11.0813	1.91768e-09	2.50339e-07	11.8591	7	131304505	R	II		PODXL (-63139), PLXNA4 (+957555)	IGR	opensea	IGR-opensea		NA	TRUE			rs11770454
cg00233633	0.156059	7.13861	0.000102715	0.0187243	1.70038	0.172091	11.3859	1.24994e-09	1.92267e-07	12.2944	7	29153560	F	II	CPVL	CHN2 (-80468), CREB5 (+701416)	Body	opensea	Body-opensea		TRUE	TRUE
cg00273754	0.204884	6.05903	0.000314098	0.026951	0.521922	0.207913	13.3676	9.43732e-11	5.14975e-08	14.9105	6	14305310	F	II		JARID2 (-941217), CD83 (+187438)	IGR	opensea	IGR-opensea		NA	TRUE		rs75981321
cg00342530	-0.17421	-6.28985	0.000244541	0.0245999	0.786541	-0.240602	-9.04206	4.3135e-08	1.97024e-06	8.68199	9	130027020	F	II	GARNL3	GARNL3 (+215)	1stExon	opensea	1stExon-opensea		NA	TRUE		rs79020649
cg00387964	0.171212	7.67608	6.16891e-05	0.0164057	2.23437	0.242909	10.9736	2.23572e-09	2.74537e-07	11.7029	4	7651935	R	II	SORCS2	PSAPL1 (-215235), AFAP1 (+289718)	Body	shelf	Body-shelf	chr4:7647755-7647960	NA	NA
cg00404280	0.199236	7.84559	5.28317e-05	0.0158687	2.39613	0.187655	12.7844	1.95118e-10	7.22298e-08	14.1772	8	144631887	F	I		GSDMD (-3490)	IGR	island	IGR-island	chr8:144631767-144631971	NA	NA
cg00471696	-0.160519	-6.90457	0.000129436	0.0200434	1.45735	-0.194043	-7.02212	1.53838e-06	3.00329e-05	5.02457	2	173955214	F	II	ZAK	CDCA7 (-264375), ENSG00000091436 (+14527)	5'UTR	opensea	5'UTR-opensea		NA	NA
cg00516092	0.221471	7.78782	5.56808e-05	0.0159774	2.34135	0.247613	11.7229	7.86401e-10	1.46609e-07	12.7651	20	31177275	R	II		COMMD7 (+154528), ASXL1 (+231120)	IGR	shelf	IGR-shelf	chr20:31170740-31173640	TRUE	NA
cg00547530	0.156054	5.97363	0.000345153	0.0278783	0.422181	0.165176	9.09384	3.96265e-08	1.85404e-06	8.76875	16	3559687	F	II	CLUAP1	CLUAP1 (+8763), SLX4 (+101912)	Body	opensea	Body-opensea		NA	NA
cg00593243	-0.300412	-10.0676	8.61914e-06	0.010738	4.26101	-0.353301	-13.1185	1.28273e-10	5.9695e-08	14.6009	5	172196153	F	II	DUSP1	DUSP1 (+2045), NEURL1B (+127884)	Body	shore	Body-shore	chr5:172197482-172199606	NA	NA
cg00651016	0.223852	8.18396	3.90773e-05	0.0148391	2.70997	0.178358	7.23464	1.02979e-06	2.19142e-05	5.43515	16	552754	R	II	RAB11FIP3	CAPN15 (-25102), RAB11FIP3 (+77135)	Body	opensea	Body-opensea		NA	NA	low-CpG:492721-492769
cg00672802	-0.157534	-6.89377	0.000130844	0.0201198	1.44597	-0.253067	-10.321	5.8097e-09	5.01778e-07	10.7298	1	226296871	F	II		H3F3A (+45193), ACBD3 (+77560)	IGR	shore	IGR-shore	chr1:226297287-226298586	NA	NA
cg00691123	-0.156986	-7.90658	4.99984e-05	0.0157262	2.45358	-0.184828	-12.1553	4.40564e-10	1.06654e-07	13.3529	3	11632974	F	II	VGLL4	VGLL4 (+52424), ATG7 (+318872)	Body	opensea	Body-opensea		TRUE	TRUE
cg00776080	-0.194806	-10.2379	7.61097e-06	0.010738	4.38668	-0.248704	-15.6857	6.68444e-12	1.77565e-08	17.5638	12	53442322	R	I	TENC1	TENC1 (-411)	5'UTR	shore	5'UTR-shore	chr12:53440579-53440840	NA	TRUE
cg00834924	0.255805	7.67865	6.15431e-05	0.0163836	2.23685	0.381083	15.3703	9.38855e-12	2.03441e-08	17.2253	15	85956922	F	II	AKAP13	AKAP13 (+32962), KLHL25 (+381339)	5'UTR	opensea	5'UTR-opensea		TRUE	TRUE
cg00859858	0.276752	5.65393	0.000495307	0.0317482	0.0397931	0.24951	10.1348	7.6914e-09	6.00667e-07	10.4436	1	37944257	R	II	ZC3H12A	ZC3H12A (+4104), MEAF6 (+36107)	Body	shelf	Body-shelf	chr1:37939723-37940650	NA	TRUE
cg00900977	0.18708	7.09107	0.000107604	0.0190836	1.65155	0.165333	10.9131	2.43844e-09	2.87449e-07	11.6145	20	19189797	F	II		SLC24A3 (-3493)	IGR	shelf	IGR-shelf	chr20:19192459-19193902	NA	NA
cg00934037	0.346355	8.91937	2.09821e-05	0.0128598	3.35296	0.362723	11.1639	1.70597e-09	2.32753e-07	11.9781	1	100889672	F	II	CDC14A	GPR88 (-114021), CDC14A (+71625)	Body	opensea	Body-opensea		NA	NA
cg00956759	-0.260926	-9.46075	1.36358e-05	0.011694	3.79475	-0.354331	-13.8776	5.10688e-11	3.82834e-08	15.5288	17	30023399	F	II		COPRS (+162957), RAB11FIP4 (+304757)	IGR	opensea	IGR-opensea		TRUE	TRUE
cg00965578	0.179459	6.12732	0.00029148	0.0264083	0.600956	0.239295	11.5064	1.05788e-09	1.74044e-07	12.4639	22	36560801	R	II	APOL3	APOL3 (-3824)	5'UTR	opensea	5'UTR-opensea		NA	NA
cg00994250	-0.175992	-5.63637	0.000505428	0.0319521	0.0183667	-0.183842	-9.79995	1.28592e-08	8.55069e-07	9.91894	6	151087821	F	II	PLEKHG1	MTHFD1L (-98864), PLEKHG1 (+166822)	Body	opensea	Body-opensea		NA	TRUE
cg01051098	-0.156502	-9.07149	1.85485e-05	0.0127196	3.47968	-0.262218	-12.435	3.05466e-10	8.9146e-08	13.7238	14	55604454	F	II	LGALS3	LGALS3 (+8692), DLGAP5 (+53942)	Body	opensea	Body-opensea		TRUE	NA			rs78054476
cg01054140	-0.153532	-6.39592	0.000218437	0.0237278	0.905763	-0.202945	-7.75551	3.95104e-07	1.03678e-05	6.41549	2	240736286	R	II		HDAC4 (-413643), NDUFA10 (+228533)	IGR	shore	IGR-shore	chr2:240738027-240738233	NA	NA
cg01149192	0.189836	4.83297	0.00133381	0.047738	-1.00972	0.175355	7.55019	5.73882e-07	1.38524e-05	6.03344	5	180231058	F	II	MGAT1	OR2Y1 (-63959), MGAT1 (+5771)	5'UTR	shore	5'UTR-shore	chr5:180229375-180230147	NA	NA			rs3842026
cg01182455	-0.229907	-9.01771	1.93708e-05	0.0128598	3.43512	-0.208899	-9.0407	4.32313e-08	1.97346e-06	8.67971	9	131313189	R	II		SPTAN1 (-1680)	IGR	shore	IGR-shore	chr9:131314228-131315496	NA	TRUE
cg01250845	0.23365	8.87574	2.17444e-05	0.0128598	3.31623	0.207159	11.9959	5.44432e-10	1.18661e-07	13.1383	11	82708076	F	II	RAB30	RAB30 (+74832), C11orf82 (+95307)	Body	opensea	Body-opensea		NA	NA
cg01291474	-0.186821	-5.97589	0.000344288	0.027847	0.424836	-0.248213	-11.1254	1.80143e-09	2.40505e-07	11.9227	15	65393339	R	II	LOC390595	KBTBD13 (+24185), PDCD7 (+32835)	Body	shore	Body-shore	chr15:65394413-65395041	NA	NA
cg01294253	-0.153028	-6.07275	0.000309403	0.0268182	0.537852	-0.19596	-13.8055	5.56322e-11	3.99581e-08	15.4427	9	136912663	R	II	BRD3	VAV2 (-55231), BRD3 (+20476)	Body	shore	Body-shore	chr9:136913021-136913699	NA	NA
cg01368219	0.201138	4.89988	0.00122599	0.0460506	-0.92046	0.203398	9.12897	3.7417e-08	1.78111e-06	8.82742	3	54999791	F	II	CACNA2D3	LRTM1 (-37690), WNT5A (+524182)	Body	opensea	Body-opensea		NA	TRUE
cg01425762	0.337267	8.89331	2.14337e-05	0.0128598	3.33104	0.389595	14.3444	2.95902e-11	3.11447e-08	16.0769	16	81666633	F	II	CMIP	PLCG2 (-146230), CMIP (+187858)	Body	opensea	Body-opensea		TRUE	NA
cg01505878	-0.179151	-5.23188	0.000814636	0.0383956	-0.48739	-0.176087	-7.13991	1.2306e-06	2.52402e-05	5.2529	11	61690927	F	II		BEST1 (-26915), RAB3IL1 (-5930)	IGR	opensea	IGR-opensea		TRUE	TRUE
cg01510278	0.250177	14.0092	7.13419e-07	0.00795748	6.69835	0.299256	17.0717	1.60769e-12	1.12603e-08	18.9766	16	11456238	F	II		RMI2 (+16950), ENSG00000188897 (+161206)	IGR	opensea	IGR-opensea		NA	TRUE		rs731774
cg01515543	-0.174364	-12.5956	1.60448e-06	0.00929625	5.92618	-0.236026	-11.4455	1.15069e-09	1.82537e-07	12.3785	9	92254510	R	II	LOC100129066	GADD45G (+34582)	TSS200	opensea	TSS200-opensea		NA	NA
cg01539849	-0.154215	-5.57815	0.000540637	0.0328758	-0.0529687	-0.24596	-12.0361	5.15987e-10	1.15651e-07	13.1927	11	47376754	R	I	SPI1	MYBPC3 (-2501)	3'UTR	island	3'UTR-island	chr11:47376651-47377236	NA	TRUE
cg01583485	-0.157767	-6.92027	0.000127422	0.0199824	1.47385	-0.240854	-8.50942	1.05202e-07	3.79613e-06	7.76988	20	3022925	F	II	GNRH2	MRPS26 (-3666), GNRH2 (-1343)	TSS1500	shelf	TSS1500-shelf	chr20:3026277-3027468	NA	NA		rs78739125	rs34587034
cg01636505	0.205943	5.95539	0.000352215	0.0280306	0.400748	0.174543	7.7402	4.06175e-07	1.05871e-05	6.38721	14	94408232	R	II	ASB2	PRIMA1 (-153405), ASB2 (+34905)	Body	shelf	Body-shelf	chr14:94405235-94406170	TRUE	NA
cg01644741	0.167011	5.96302	0.000349244	0.0279683	0.409714	0.239588	14.182	3.57171e-11	3.36847e-08	15.888	20	47896888	R	II	MIR1259	ZNFX1 (-2132)	Body	shore	Body-shore	chr20:47894197-47895199	NA	NA
cg01653532	-0.232265	-8.06322	4.34658e-05	0.0153053	2.59934	-0.336565	-14.7954	1.77158e-11	2.50774e-08	16.5909	17	57444078	F	II	YPEL2	DHX40 (-198808), YPEL2 (+35015)	Body	opensea	Body-opensea		NA	TRUE
cg01653727	0.150286	5.11336	0.000940935	0.0410793	-0.640117	0.166453	9.75406	1.3811e-08	8.96415e-07	9.84601	7	5527669	F	II	FBXL18	TNRC18 (-64492), ACTB (+42671)	Body	shore	Body-shore	chr7:5527926-5528180	NA	TRUE		rs7799970
cg01678309	-0.173943	-11.5913	3.00705e-06	0.010738	5.31303	-0.16852	-11.731	7.77815e-10	1.45668e-07	12.7763	15	68930255	R	II	CORO2B	CORO2B (+58682), ANP32A (+182979)	Body	opensea	Body-opensea		NA	TRUE
cg01780984	-0.150548	-11.0673	4.25637e-06	0.010738	4.969	-0.168301	-13.198	1.16245e-10	5.67791e-08	14.7003	17	79058859	R	II	BAIAP2	BAIAP2 (+49897), AATK (+80958)	Body	opensea	Body-opensea		NA	NA
cg01821452	-0.234286	-9.53594	1.28649e-05	0.011694	3.85414	-0.321523	-11.2983	1.41238e-09	2.07092e-07	12.1702	12	59478957	R	II		SLC16A7 (-604161), LRIG3 (-164654)	IGR	opensea	IGR-opensea		NA	TRUE			rs79168241
cg01827999	-0.234539	-7.04722	0.000112343	0.0193492	1.60626	-0.275134	-14.2508	3.29733e-11	3.26572e-08	15.9682	17	17791914	R	II	TOM1L2	SREBF1 (-51613), TOM1L2 (+83797)	Body	opensea	Body-opensea		NA	TRUE
cg01832549	0.176681	4.85757	0.00129301	0.0472259	-0.976824	0.20046	12.1744	4.29568e-10	1.05194e-07	13.3785	1	19774989	R	II	CAPZB	CAPZB (+36990), PQLC2 (+136167)	Body	opensea	Body-opensea		TRUE	TRUE
cg01846046	0.195774	6.92127	0.000127294	0.0199824	1.47491	0.178636	9.92131	1.06584e-08	7.48683e-07	10.1106	11	64034019	R	I	PLCB3	GPR137 (-17792), PLCB3 (+15000)	Body	shore	Body-shore	chr11:64034860-64035066	NA	NA
cg01870834	0.185357	7.24995	9.22002e-05	0.0181165	1.81371	0.259839	9.37742	2.50426e-08	1.34846e-06	9.23795	8	145002835	F	II	PLEC1	EPPK1 (-50203), PLEC (+22209)	Body	shore	Body-shore	chr8:145003589-145004145	NA	NA
cg01912455	-0.204072	-15.5847	3.14783e-07	0.00664104	7.4528	-0.23655	-9.40787	2.38517e-08	1.3025e-06	9.28774	22	24128528	R	II	SMARCB1	SMARCB1 (-633)	TSS1500	shore	TSS1500-shore	chr22:24129097-24129697	NA	NA
cg01949002	-0.160923	-11.6219	2.94787e-06	0.010738	5.33261	-0.22658	-13.5092	7.94216e-11	4.75699e-08	15.0843	1	2203589	R	II	SKI	RER1 (-119683), SKI (+43455)	Body	opensea	Body-opensea		TRUE	NA
cg01955533	0.159979	5.71197	0.000463417	0.0310345	0.110277	0.170638	9.10705	3.87802e-08	1.82617e-06	8.79082	6	36650733	R	II	CDKN1A	RAB44 (-37407), CDKN1A (+4246)	5'UTR	shore	5'UTR-shore	chr6:36651874-36652135	NA	NA
cg01973676	0.267969	7.38166	8.12751e-05	0.0175165	1.94593	0.352207	12.8691	1.75297e-10	6.8241e-08	14.2855	7	101596404	R	I	CUX1	SH2B2 (-332001), CUX1 (+137113)	Body	opensea	Body-opensea		NA	TRUE
cg01986630	0.213248	9.41094	1.41747e-05	0.011694	3.75516	0.312899	20.2715	8.5818e-14	4.97222e-09	21.8381	16	53946263	F	II	FTO	FTO (+208388), IRX3 (+374412)	Body	opensea	Body-opensea		NA	TRUE
cg01987516	-0.156134	-7.93002	4.89548e-05	0.0157262	2.47556	-0.245478	-8.09147	2.17105e-07	6.56917e-06	7.02837	10	101282726	R	II		GOT1 (-92376), NKX2-3 (-9964)	IGR	island	IGR-island	chr10:101282725-101282934	NA	NA
cg02029908	-0.174208	-7.09205	0.000107501	0.0190836	1.65255	-0.321148	-11.1275	1.7961e-09	2.40505e-07	11.9257	5	172195602	R	II	DUSP1	DUSP1 (+2596), NEURL1B (+127333)	3'UTR	shore	3'UTR-shore	chr5:172197482-172199606	NA	NA
cg02104952	-0.277421	-11.2432	3.78155e-06	0.010738	5.08648	-0.280001	-13.1062	1.3026e-10	5.99822e-08	14.5854	1	201481480	R	II		CSRP1 (-2896)	IGR	opensea	IGR-opensea		TRUE	TRUE
cg02124724	-0.159093	-5.46914	0.000614042	0.0344947	-0.187854	-0.194094	-13.1328	1.26027e-10	5.9365e-08	14.6187	21	46875142	F	II	COL18A1	COL18A1 (-261)	TSS1500	shore	TSS1500-shore	chr21:46876168-46876752	TRUE	TRUE
cg02192520	-0.206059	-7.07207	0.00010963	0.0191654	1.63194	-0.292065	-9.71719	1.4629e-08	9.29039e-07	9.78724	12	56114155	F	II	RDH5	RDH5 (-27)	1stExon	shelf	1stExon-shelf	chr12:56109798-56110298	NA	NA
cg02239258	0.214767	5.4574	0.000622578	0.0346398	-0.20248	0.177609	7.14993	1.20756e-06	2.48676e-05	5.27223	8	8241752	F	II		ENSG00000182319 (+2256), ZNF705B (+440608)	IGR	shore	IGR-shore	chr8:8243559-8243984	NA	NA		rs2976956
cg02273797	0.15899	9.40151	1.42794e-05	0.011694	3.74763	0.215897	11.5345	1.01759e-09	1.70239e-07	12.5034	1	33191153	F	II		S100PBP (-92003), SYNC (-22433)	IGR	opensea	IGR-opensea		TRUE	TRUE		rs79356946
cg02297838	0.151662	6.12331	0.000292756	0.0264461	0.596336	0.199735	9.11504	3.82776e-08	1.81017e-06	8.80416	13	92002454	F	II	MIR19A	GPC5 (-48475)	TSS1500	shore	TSS1500-shore	chr13:91999541-92001441	NA	NA
cg02298472	0.21938	6.90548	0.00012932	0.0200428	1.4583	0.152236	6.70176	2.85007e-06	4.89712e-05	4.39414	3	55513773	R	II	WNT5A	LRTM1 (-551672), WNT5A (+10200)	Body	shore	Body-shore	chr3:55515152-55515613	NA	NA
cg02349866	0.27161	6.57761	0.000180585	0.0223639	1.10656	0.185761	6.15356	8.45451e-06	0.000117244	3.28382	15	90391877	F	II	AP3S2	ANPEP (-33783), AP3S2 (+45697)	Body	opensea	Body-opensea		NA	TRUE		rs10852122
cg02372856	-0.161299	-5.49164	0.000598035	0.0341674	-0.159868	-0.208146	-6.49015	4.31584e-06	6.82281e-05	3.97018	8	49340974	R	II		EFCAB1 (+306817), UBE2V2 (+420014)	IGR	opensea	IGR-opensea		TRUE	NA
cg02417427	0.186168	6.31443	0.000238197	0.0244553	0.814304	0.221426	7.9608	2.73558e-07	7.82057e-06	6.79179	5	79479211	F	II	SERINC5	SERINC5 (+72687), THBS4 (+148040)	Body	opensea	Body-opensea		NA	TRUE
cg02426623	-0.171875	-7.92598	4.91331e-05	0.0157262	2.47177	-0.218263	-8.84951	5.92996e-08	2.493e-06	8.35645	12	3259078	F	II	TSPAN9	PRMT8 (-341324), TSPAN9 (+72535)	5'UTR	opensea	5'UTR-opensea		NA	TRUE
cg02435083	0.294904	5.32294	0.000730216	0.0367756	-0.37146	0.394555	10.665	3.49299e-09	3.5862e-07	11.2485	16	8943436	F	II		CARHSP1 (+18822), PMM2 (+51762)	IGR	opensea	IGR-opensea		NA	TRUE		rs17651708
cg02442900	-0.192218	-7.75767	5.72352e-05	0.0160589	2.31262	-0.21759	-10.6108	3.78147e-09	3.77859e-07	11.1676	2	234296642	R	II	DGKD	DGKD (+33489), USP40 (+177594)	Body	opensea	Body-opensea		TRUE	NA
cg02471028	-0.189038	-6.43693	0.000209183	0.0233975	0.951461	-0.247001	-11.4295	1.17647e-09	1.84844e-07	12.356	4	1203653	F	II	LOC100130872	SPON2 (-36992), CTBP1 (+39272)	TSS1500	shore	TSS1500-shore	chr4:1202956-1203200	NA	TRUE
cg02479022	-0.152348	-5.34177	0.000713977	0.0365135	-0.34763	-0.152341	-5.55377	2.90621e-05	0.000318163	2.02628	8	22250005	R	II	SLC39A14	PPP3CC (-48644), SLC39A14 (+25243)	5'UTR	opensea	5'UTR-opensea		TRUE	TRUE
cg02532341	0.19769	6.40377	0.000216632	0.0236599	0.914522	0.237017	10.7066	3.28711e-09	3.46279e-07	11.3104	3	10399439	F	II	ATP2B2	SEC13 (-36577), ATP2B2 (+147829)	Body	shore	Body-shore	chr3:10400381-10400586	NA	TRUE
cg02617388	-0.200064	-7.70228	6.02184e-05	0.016275	2.25958	-0.216457	-13.8591	5.22027e-11	3.8694e-08	15.5067	12	48216620	R	II		HDAC7 (-3052)	IGR	shelf	IGR-shelf	chr12:48213109-48214188	NA	NA
cg02627966	0.219952	8.70915	2.49524e-05	0.0133021	3.17439	0.26807	13.4008	9.06194e-11	5.08105e-08	14.9514	7	54899537	R	II		EGFR (-187257), SEC61G (-71870)	IGR	shore	IGR-shore	chr7:54900736-54901261	NA	TRUE
cg02711479	-0.221062	-6.52686	0.00019037	0.0227499	1.05091	-0.267836	-8.16815	1.89764e-07	5.91487e-06	7.16614	1	36849024	F	II	STK40	EVA1B (-59269), STK40 (+2461)	5'UTR	shelf	5'UTR-shelf	chr1:36851089-36851873	NA	NA
cg02720566	0.173544	7.74058	5.81375e-05	0.0161354	2.29629	0.206124	11.912	6.09138e-10	1.2638e-07	13.0243	19	18230196	F	II	MAST3	PIK3R2 (-33430), IL12RB1 (-20437)	Body	shore	Body-shore	chr19:18228622-18229284	NA	NA
cg02739870	0.186492	5.54144	0.000564222	0.0333887	-0.0982043	0.232657	10.0303	9.0167e-09	6.70399e-07	10.2814	5	1113320	F	II	SLC12A7	SLC12A7 (-1170)	TSS1500	shore	TSS1500-shore	chr5:1111396-1112388	NA	NA		rs73731172
cg02741985	-0.221745	-9.52439	1.29802e-05	0.011694	3.84504	-0.242263	-10.6629	3.50362e-09	3.59393e-07	11.2454	17	80059408	R	II	CCDC57	FASN (-3200)	3'UTR	shore	3'UTR-shore	chr17:80058665-80058884	NA	NA
cg02770857	0.246068	6.0343	0.000322762	0.0271957	0.493141	0.292518	8.55925	9.66397e-08	3.56071e-06	7.85675	17	55533254	F	II	MSI2	MSI2 (+199359), ENSG00000166329 (+289419)	Body	opensea	Body-opensea		NA	TRUE
cg02779913	0.159079	5.25863	0.000788784	0.0379478	-0.453217	0.261292	8.98877	4.70858e-08	2.10455e-06	8.59236	17	40088680	F	II	TTC25	CNP (-30079), ACLY (-13440)	Body	shore	Body-shore	chr17:40086751-40087098	NA	NA
cg02819992	0.228271	8.45963	3.07912e-05	0.0141336	2.95708	0.305509	12.7662	1.99689e-10	7.2766e-08	14.1538	7	95099917	F	II		PON2 (-35407), ASB4 (-15296)	IGR	opensea	IGR-opensea		NA	TRUE
cg02849956	0.249173	6.92772	0.000126477	0.0199516	1.48167	0.319873	14.7632	1.83681e-11	2.54398e-08	16.5547	19	4634827	R	II		SEMA6B (-75007), C19orf10 (+35555)	IGR	shore	IGR-shore	chr19:4636207-4636567	TRUE	TRUE			rs73533782
cg02874145	-0.191397	-5.90527	0.000372454	0.028427	0.341622	-0.274199	-10.8993	2.48716e-09	2.90825e-07	11.5944	7	73246406	R	II	CLDN4	WBSCR28 (-29083), CLDN4 (+4332)	3'UTR	shore	3'UTR-shore	chr7:73245434-73246045	NA	TRUE
cg02892577	-0.153438	-5.02457	0.00104959	0.0429245	-0.755895	-0.214104	-8.92726	5.21204e-08	2.26856e-06	8.48845	10	121181759	F	II	GRK5	RGS10 (+120461), GRK5 (+214658)	Body	opensea	Body-opensea		TRUE	TRUE
cg02903822	-0.162431	-6.78449	0.000146075	0.0208571	1.33006	-0.167643	-8.63488	8.50062e-08	3.24026e-06	7.988	8	134203379	R	I	WISP1	WISP1 (+97)	5'UTR	opensea	5'UTR-opensea		TRUE	NA
cg02930866	0.221681	5.88121	0.000382623	0.0286812	0.313113	0.321903	11.4958	1.07345e-09	1.75312e-07	12.4491	3	15482580	F	II	EAF1	METTL6 (-13555), COLQ (+80678)	3'UTR	opensea	3'UTR-opensea		NA	NA
cg02930963	-0.199921	-9.97088	9.25772e-06	0.010738	4.18865	-0.241325	-16.1827	3.96108e-12	1.43439e-08	18.084	21	46378243	F	I	C21orf70	ADARB1 (-116250), C21orf67 (-18483)	Body	shore	Body-shore	chr21:46378278-46378645	NA	NA
cg02931464	0.179832	6.05307	0.000316162	0.0270047	0.514994	0.211233	11.8711	6.4353e-10	1.29764e-07	12.9686	12	121826303	F	II		ANAPC5 (-36038), RNF34 (-11619)	IGR	opensea	IGR-opensea		NA	TRUE
cg02989244	0.177407	9.99648	9.0837e-06	0.010738	4.20788	0.189384	10.4328	4.9175e-09	4.46941e-07	10.8999	10	28657270	R	II		WAC (-165078), MPP7 (-88199)	IGR	opensea	IGR-opensea		NA	NA
cg02991558	-0.15028	-5.13278	0.000918856	0.0405827	-0.614957	-0.171863	-8.46862	1.12803e-07	4.00892e-06	7.69849	11	114128517	R	II		NNMT (-36)	IGR	opensea	IGR-opensea		TRUE	NA
cg03003434	0.299834	7.68354	6.12663e-05	0.0163639	2.24156	0.389562	13.5622	7.4484e-11	4.63518e-08	15.1489	6	159141722	R	II	SYTL3	SYTL3 (+59371), EZR (+98722)	Body	opensea	Body-opensea		TRUE	TRUE
cg03004126	0.2516	7.90587	5.00304e-05	0.0157262	2.45292	0.163725	8.25182	1.63986e-07	5.30448e-06	7.31558	16	11325588	F	II		SOCS1 (+24448), CIITA (+354533)	IGR	shore	IGR-shore	chr16:11327008-11327234	NA	TRUE
cg03035162	0.317223	7.44331	7.66621e-05	0.0172509	2.00712	0.286217	12.4695	2.92107e-10	8.7548e-08	13.7691	14	22993190	F	II		DAD1 (+64985), OR4E2 (+859893)	IGR	opensea	IGR-opensea		NA	NA
cg03103850	0.185979	7.26076	9.12449e-05	0.0180843	1.82464	0.158761	9.90599	1.0913e-08	7.60116e-07	10.0865	1	3620919	R	II	TP73	SMIM1 (-68433), TP73 (+51835)	Body	shelf	Body-shelf	chr1:3623318-3623521	NA	NA
cg03165378	0.20226	6.54548	0.000186714	0.0225376	1.07136	0.240158	9.12589	3.76059e-08	1.78765e-06	8.82227	1	153329882	F	II	S100A9	S100A9 (-448)	TSS1500	opensea	TSS1500-opensea		NA	NA
cg03271893	-0.153264	-6.51341	0.000193061	0.0228593	1.0361	-0.17812	-11.8302	6.80056e-10	1.33865e-07	12.9126	10	102760970	R	II	LZTS2	LZTS2 (+1737), PDZD7 (+29920)	5'UTR	shore	5'UTR-shore	chr10:102756834-102759798	NA	NA
cg03310376	0.204469	5.48778	0.000600749	0.0341827	-0.164664	0.301196	14.9748	1.44987e-11	2.33346e-08	16.7913	3	12229001	F	II	SYN2	PPARG (-163970), TIMP4 (-28150)	Body	opensea	Body-opensea		NA	TRUE		rs794999
cg03411082	0.167542	5.56375	0.000549759	0.0330478	-0.0706927	0.178833	8.98685	4.72349e-08	2.10898e-06	8.58912	16	433715	F	II	LOC100134368	TMEM8A (-1733)	Body	shore	Body-shore	chr16:431189-432810	NA	NA
cg03442712	-0.163948	-14.2999	6.09613e-07	0.00747468	6.84541	-0.16859	-8.50351	1.06269e-07	3.82429e-06	7.75956	15	86292964	F	I		KLHL25 (+45297), AKAP13 (+369004)	IGR	opensea	IGR-opensea		NA	TRUE
cg03473518	0.161633	5.71282	0.000462967	0.0310223	0.111306	0.184166	9.08194	4.04054e-08	1.87998e-06	8.74884	13	20805656	R	II	GJB6	GJB6 (+878)	5'UTR	shore	5'UTR-shore	chr13:20806016-20806867	NA	TRUE
cg03507641	0.26893	11.3671	3.48291e-06	0.010738	5.16797	0.321099	14.7935	1.77532e-11	2.50774e-08	16.5887	12	1598243	R	II	ERC1	FBXL14 (+105088), ERC1 (+497839)	Body	opensea	Body-opensea		NA	TRUE
cg03509898	-0.174883	-5.0515	0.00101525	0.0423249	-0.720656	-0.266912	-11.9891	5.49359e-10	1.19137e-07	13.1291	14	104190750	R	II	ZFYVE21	ZFYVE21 (+8683), PPP1R13B (+123177)	Body	shelf	Body-shelf	chr14:104193901-104194627	TRUE	TRUE
cg03518729	0.281527	6.3716	0.000224139	0.0238631	0.878552	0.421113	14.4826	2.52511e-11	2.93669e-08	16.2359	1	235147744	R	II		IRF2BP2 (-402473), TOMM20 (+144507)	IGR	opensea	IGR-opensea		TRUE	TRUE
cg03520342	0.176698	6.26806	0.000250319	0.024806	0.761866	0.25364	9.91006	1.08447e-08	7.57331e-07	10.0929	6	32920784	R	II	HLA-DMA	ENSG00000248993 (+115), HLA-DMA (+115)	1stExon	opensea	1stExon-opensea		TRUE	TRUE
cg03544474	0.183167	5.76171	0.000437875	0.030319	0.170313	0.286618	11.1001	1.86715e-09	2.46146e-07	11.8862	3	126206070	R	II	UROC1	ZXDC (-11308), UROC1 (+30526)	Body	opensea	Body-opensea		TRUE	NA
cg03577157	0.24584	4.9865	0.00110031	0.043811	-0.805895	0.308558	12.3342	3.48273e-10	9.42927e-08	13.591	5	80716263	F	II	RNU5E	ACOT12 (-26301), SSBP2 (+330809)	Body	opensea	Body-opensea		NA	TRUE
cg03621504	0.167063	5.81969	0.000410045	0.029531	0.239841	0.250932	8.66305	8.10558e-08	3.13018e-06	8.03669	12	116571240	F	II	MED13L	MED13L (+143903)	Body	opensea	Body-opensea		NA	TRUE
cg03635766	-0.216864	-5.807	0.000415963	0.0296936	0.22467	-0.307418	-10.4256	4.97024e-09	4.5019e-07	10.889	17	38607865	F	II	IGFBP4	IGFBP4 (+8152), TNS4 (+49984)	Body	opensea	Body-opensea		TRUE	TRUE
cg03653573	0.218885	7.02311	0.000115047	0.0195	1.58127	0.326837	12.8286	1.84487e-10	7.0006e-08	14.2339	5	131762326	F	II	C5orf56	SLC22A5 (+56882), IRF1 (+64164)	Body	opensea	Body-opensea		TRUE	NA	low-CpG:131790207-131790302
cg03699074	0.173901	9.2076	1.66357e-05	0.0120915	3.59133	0.158058	7.994	2.57903e-07	7.48318e-06	6.85211	16	88849875	F	II	FAM38A	PIEZO1 (+1744), CTU2 (+77004)	Body	shore	Body-shore	chr16:88850204-88850537	NA	NA
cg03699566	-0.210658	-6.08392	0.000305636	0.0267728	0.550807	-0.281562	-10.4151	5.04835e-09	4.5496e-07	10.8731	11	71900652	R	II	FOLR1	FOLR1 (-606)	1stExon	opensea	1stExon-opensea		NA	NA
cg03726817	0.18708	8.27623	3.60555e-05	0.0145746	2.79352	0.247646	11.9234	5.99921e-10	1.25182e-07	13.0398	12	62650767	F	II		USP15 (-3371)	IGR	shelf	IGR-shelf	chr12:62653865-62654677	NA	NA
cg03742724	-0.162413	-5.18654	0.000860621	0.0392267	-0.545578	-0.243642	-9.92102	1.06632e-08	7.48696e-07	10.1102	6	161838997	R	II	PARK2	AGPAT4 (-143904)	Body	opensea	Body-opensea		NA	TRUE
cg03744842	0.165426	4.77009	0.00144462	0.0494545	-1.09422	0.230451	13.0327	1.42756e-10	6.24385e-08	14.4929	7	45067319	F	II	CCM2	CCM2 (+694)	Body	opensea	Body-opensea		NA	TRUE		rs77090093
cg03753191	0.248985	7.66373	6.23965e-05	0.01645	2.22246	0.245064	12.803	1.90565e-10	7.11663e-08	14.2011	13	43566902	F	II	EPSTI1	DNAJC15 (-30437), TNFSF11 (+418613)	TSS1500	shore	TSS1500-shore	chr13:43566074-43566508	NA	NA
cg03785076	-0.231297	-10.6645	5.61626e-06	0.010738	4.69223	-0.208072	-9.7508	1.38814e-08	8.99638e-07	9.84082	2	241936915	R	II	SNED1	SNED1 (-1340)	TSS1500	shore	TSS1500-shore	chr2:241937716-241938468	NA	TRUE
cg03821121	0.222419	5.60845	0.00052199	0.0323808	-0.0157857	0.273913	10.3068	5.93442e-09	5.07881e-07	10.7082	11	12148288	F	II	MICAL2	MICALCL (-160159), MICAL2 (+16150)	5'UTR	opensea	5'UTR-opensea		TRUE	TRUE
cg03879160	0.239201	7.57888	6.75056e-05	0.0168188	2.14021	0.168699	8.01769	2.47301e-07	7.25674e-06	6.89508	2	173508156	R	II		RAPGEF4 (-92413), PDK1 (+87377)	IGR	opensea	IGR-opensea		NA	TRUE
cg03880611	-0.150709	-7.23856	9.32191e-05	0.018157	1.80219	-0.151744	-9.07971	4.05533e-08	1.88473e-06	8.7451	5	31889373	F	II	PDZD2	PDZD2 (+249856), GOLPH3 (+285083)	Body	opensea	Body-opensea		NA	TRUE
cg03880642	0.190483	10.5452	6.1079e-06	0.010738	4.60808	0.181795	8.81377	6.29399e-08	2.60416e-06	8.2955	10	105560568	F	II	SH3PXD2A	SH3PXD2A (+54596), NEURL (+306832)	Body	opensea	Body-opensea		NA	TRUE
cg03919488	0.242575	6.84155	0.00013789	0.0204677	1.39077	0.231259	8.8757	5.67724e-08	2.41716e-06	8.401	12	63179691	F	II	PPM1H	PPM1H (+149126), MON2 (+319094)	Body	opensea	Body-opensea		TRUE	TRUE		rs78912506
cg03935116	0.175269	5.07557	0.000985595	0.0417482	-0.689249	0.168942	8.2605	1.61529e-07	5.24355e-06	7.33103	12	31476565	R	II	FAM60A	FAM60A (+2741), DDX11 (+249786)	5'UTR	shore	5'UTR-shore	chr12:31476717-31479466	NA	NA
cg03943605	-0.181254	-6.03425	0.000322779	0.0271957	0.493084	-0.25017	-10.5424	4.18136e-09	4.01321e-07	11.0652	10	76818994	F	II	DUPD1	DUPD1 (-722)	TSS1500	opensea	TSS1500-opensea		NA	TRUE
cg04065472	0.183796	7.41782	7.85334e-05	0.0173252	1.98187	0.239492	10.5807	3.95221e-09	3.87458e-07	11.1226	2	131148175	R	II		CFC1B (-130595), PTPN18 (+34595)	IGR	shore	IGR-shore	chr2:131148591-131149416	NA	NA
cg04087571	0.298207	8.27672	3.604e-05	0.0145746	2.79396	0.259051	11.9547	5.75272e-10	1.2254e-07	13.0824	11	116723030	F	II	SIK3	APOA1 (-14364), SIK3 (+245963)	Body	opensea	Body-opensea		NA	TRUE
cg04091816	-0.152941	-7.61733	6.51351e-05	0.016674	2.17758	-0.201448	-11.999	5.42197e-10	1.18442e-07	13.1424	17	48179648	F	II	PDK2	PDK2 (+7009), PPP1R9B (+48229)	Body	shelf	Body-shelf	chr17:48183257-48183478	TRUE	TRUE		rs9909693
cg04099543	0.268263	7.63372	6.41529e-05	0.0165917	2.19346	0.30344	10.7937	2.89656e-09	3.18799e-07	11.4392	11	72983405	F	II	P2RY6	P2RY6 (+158)	5'UTR	opensea	5'UTR-opensea		TRUE	TRUE
cg04112417	0.265746	9.2983	1.54834e-05	0.0120253	3.66484	0.165987	5.69312	2.17265e-05	0.000251013	2.32216	2	17801501	F	II	VSNL1	VSNL1 (+79074), SMC6 (+133569)	Body	opensea	Body-opensea		NA	TRUE
cg04167096	0.195521	7.24576	9.25739e-05	0.0181366	1.80947	0.281837	10.6278	3.68807e-09	3.71732e-07	11.1931	2	227001602	F	II		IRS1 (+662873), NYAP2 (+736238)	IGR	opensea	IGR-opensea		NA	TRUE
cg04212021	0.231383	6.63276	0.00017058	0.0220709	1.16667	0.242244	9.68509	1.53826e-08	9.63614e-07	9.73593	5	180231084	F	II	MGAT1	OR2Y1 (-63985), MGAT1 (+5745)	5'UTR	shore	5'UTR-shore	chr5:180229375-180230147	NA	NA
cg04272613	-0.328097	-7.1479	0.000101789	0.0186447	1.70989	-0.417912	-12.8477	1.80084e-10	6.89992e-08	14.2583	14	59721173	F	II	DAAM1	DAAM1 (-9000), DACT1 (+616276)	5'UTR	opensea	5'UTR-opensea		NA	TRUE
cg04276058	0.173448	6.9055	0.000129317	0.0200428	1.45832	0.185075	11.9537	5.76023e-10	1.22555e-07	13.081	1	19254031	R	II	IFFO2	ALDH4A1 (-24756), IFFO2 (+29149)	Body	opensea	Body-opensea		TRUE	TRUE
cg04279411	0.223946	5.54556	0.000561516	0.0333476	-0.0931115	0.276852	10.4352	4.90012e-09	4.4593e-07	10.9035	1	230645569	R	II		COG2 (-132669), PGBD5 (-132178)	IGR	opensea	IGR-opensea		TRUE	TRUE
cg04363470	-0.190815	-7.2695	9.04803e-05	0.0180047	1.83346	-0.230644	-11.5634	9.77993e-10	1.66596e-07	12.5437	11	7597814	R	II	PPFIBP2	PPFIBP2 (+62813), CYB5R2 (+97625)	Body	opensea	Body-opensea		NA	NA
cg04377609	-0.226366	-6.02024	0.000327805	0.0273473	0.47674	-0.185021	-6.13033	8.86096e-06	0.000121754	3.23593	3	9358914	R	II		SRGAP3 (-67851), THUMPD3 (-45822)	IGR	opensea	IGR-opensea		NA	TRUE
cg04452432	-0.190047	-6.49239	0.00019735	0.0229601	1.01291	-0.274169	-11.6091	9.18608e-10	1.60634e-07	12.6073	16	57406511	F	II	CX3CL1	CX3CL1 (+141)	1stExon	opensea	1stExon-opensea		TRUE	TRUE
cg04465154	0.304126	8.72142	2.46989e-05	0.0132865	3.18492	0.263559	11.3225	1.3654e-09	2.025e-07	12.2046	8	9045558	F	II		TNKS (-367866), PPP1R3B (-37352)	IGR	opensea	IGR-opensea		NA	NA		rs7819129
cg04587617	-0.165935	-11.4558	3.28515e-06	0.010738	5.22576	-0.228804	-14.071	4.06605e-11	3.56045e-08	15.7578	17	37907944	R	I		GRB7 (+12920), IKZF3 (+112497)	IGR	shelf	IGR-shelf	chr17:37910088-37911190	NA	NA
cg04622795	0.221777	6.58745	0.000178754	0.0223383	1.11731	0.171495	8.43509	1.19474e-07	4.18768e-06	7.63969	2	73158609	F	II	EMX1	EMX1 (+14005), SFXN5 (+140356)	Body	opensea	Body-opensea		TRUE	TRUE			rs10196568
cg04658679	-0.174497	-5.97222	0.000345692	0.0278957	0.420528	-0.268261	-10.6026	3.82731e-09	3.80375e-07	11.1554	12	125185923	R	II		NCOR2 (-206125), SCARB1 (+162470)	IGR	opensea	IGR-opensea		TRUE	TRUE
cg04663932	0.178547	6.72305	0.000155493	0.0212815	1.26425	0.248735	11.6641	8.5204e-10	1.53233e-07	12.6837	7	73508618	F	II	LIMK1	EIF4H (-79957), LIMK1 (+10348)	Body	opensea	Body-opensea		TRUE	TRUE
cg04681489	0.153841	4.8342	0.00133173	0.0477148	-1.00807	0.229654	12.5908	2.49809e-10	8.13165e-08	13.9274	11	123325084	R	II		CLMP (-259095), GRAMD1B (-71446)	IGR	opensea	IGR-opensea		NA	NA
cg04723449	-0.220539	-5.24886	0.000798115	0.0380582	-0.465679	-0.242524	-11.2074	1.60449e-09	2.24187e-07	12.0405	16	23420567	R	I	COG7	COG7 (+43934), SCNN1B (+106976)	Body	opensea	Body-opensea		NA	TRUE
cg04761746	0.1718	6.08157	0.000306425	0.0267728	0.54808	0.178064	11.861	6.52402e-10	1.30946e-07	12.9547	4	141177756	F	II	SCOC	SCOC (-116908), MAML3 (-102418)	TSS1500	shelf	TSS1500-shelf	chr4:141173834-141174567	TRUE	NA
cg04792034	-0.188303	-9.59947	1.22515e-05	0.0116092	3.90395	-0.219892	-10.7501	3.08537e-09	3.32296e-07	11.3749	12	58263161	R	I		XRCC6BP1 (-72199), CTDSP2 (-22639)	IGR	shelf	IGR-shelf	chr12:58258986-58259496	NA	TRUE
cg04822621	0.155091	6.82559	0.000140128	0.0205973	1.37382	0.19911	10.2201	6.75982e-09	5.52547e-07	10.5753	5	169724656	F	II	LCP2	LCP2 (+575)	1stExon	opensea	1stExon-opensea		NA	NA	low-CpG:169657224-169657871
cg04899446	-0.211738	-6.94489	0.00012433	0.0199418	1.49969	-0.26248	-20.8485	5.29504e-14	4.97222e-09	22.3029	1	10739980	F	II	CASZ1	CASZ1 (+116725), PEX14 (+205036)	Body	opensea	Body-opensea		TRUE	NA
cg04955246	-0.158701	-7.02518	0.000114813	0.0194756	1.58341	-0.257194	-13.9413	4.73612e-11	3.74864e-08	15.6045	17	64720790	F	II	PRKCA	CACNG5 (-110445), PRKCA (+421846)	Body	opensea	Body-opensea		NA	TRUE		rs79784347
cg04961225	0.260995	7.45234	7.60107e-05	0.0172509	2.01606	0.357171	18.1163	5.86939e-13	7.64516e-09	19.9678	12	91332479	F	II		EPYC (+66324)	IGR	opensea	IGR-opensea		NA	TRUE
cg04987734	0.202388	6.33092	0.000234045	0.0242829	0.832879	0.200319	9.96201	1.00117e-08	7.18619e-07	10.1745	14	103415873	R	II	CDC42BPB	AMN (+26880), CDC42BPB (+107926)	Body	opensea	Body-opensea		NA	TRUE
cg05000446	0.176708	5.11653	0.000937299	0.0410014	-0.636013	0.230888	6.84954	2.14076e-06	3.9013e-05	4.68668	9	35042395	R	II	C9orf131	VCP (+30851), DNAJB5 (+52757)	1stExon	opensea	1stExon-opensea		NA	NA
cg05054998	-0.256034	-9.56394	1.25904e-05	0.011655	3.87613	-0.3186	-15.0472	1.33791e-11	2.22538e-08	16.8716	21	46378625	F	I	C21orf70	ADARB1 (-115868), C21orf67 (-18865)	Body	island	Body-island	chr21:46378278-46378645	TRUE	TRUE
cg05146756	0.234126	5.21747	0.000828957	0.0386396	-0.505856	0.245182	7.82978	3.45674e-07	9.37569e-06	6.55229	9	21558871	R	II	LOC554202	MTAP (-243671), IFNE (-76559)	Body	shore	Body-shore	chr9:21559133-21559816	NA	NA
cg05202347	-0.184864	-11.2579	3.74473e-06	0.010738	5.09618	-0.221229	-8.58591	9.23601e-08	3.44391e-06	7.9031	15	70381525	F	II	TLE3	TLE3 (+8990), RPLP1 (+636402)	Body	opensea	Body-opensea		NA	TRUE
cg05230392	-0.175437	-10.445	6.5578e-06	0.010738	4.53668	-0.245636	-14.9527	1.48588e-11	2.35865e-08	16.7668	17	55976522	F	II	CUEDC1	MRPS23 (-49105), VEZF1 (+88991)	5'UTR	opensea	5'UTR-opensea		TRUE	TRUE
cg05234415	-0.18354	-6.0676	0.000311155	0.0268516	0.531878	-0.208621	-7.4909	6.39864e-07	1.50297e-05	5.92207	19	38743744	R	II	PPP1R14A	DPF1 (-28854), PPP1R14A (+3487)	Body	shelf	Body-shelf	chr19:38746638-38747379	NA	TRUE
cg05239310	0.174224	6.32355	0.000235892	0.024348	0.824579	0.236322	11.0215	2.08794e-09	2.64238e-07	11.7725	14	95651984	F	II	CLMN	DICER1 (-27637), CLMN (+134259)	3'UTR	opensea	3'UTR-opensea		NA	TRUE
cg05293365	0.181947	5.24345	0.000803343	0.0381308	-0.472597	0.197555	10.3665	5.4272e-09	4.77291e-07	10.7993	15	77287338	R	II	PSTPIP1	PSTPIP1 (-88)	TSS200	opensea	TSS200-opensea		NA	NA
cg05294112	0.168307	5.68404	0.000478474	0.0313839	0.0764133	0.22802	7.45763	6.80305e-07	1.57812e-05	5.85935	13	112617069	F	II		SOX1 (-104844), TEX29 (+644054)	IGR	opensea	IGR-opensea		NA	NA
cg05315365	0.156901	5.9716	0.000345929	0.0279019	0.419803	0.168258	7.32466	8.70396e-07	1.91895e-05	5.6072	16	82096597	F	II	HSD17B2	HSD17B2 (+27760), MPHOSPH6 (+107234)	Body	opensea	Body-opensea		NA	TRUE
cg05376738	0.266448	8.09158	4.23877e-05	0.0152198	2.62546	0.23106	15.1584	1.18352e-11	2.13178e-08	16.9941	1	212923780	F	II	NSL1	BATF3 (-50453), NSL1 (+41344)	Body	opensea	Body-opensea		NA	TRUE
cg05389731	-0.188643	-6.92637	0.000126648	0.019957	1.48026	-0.259233	-11.7913	7.16783e-10	1.37973e-07	12.8592	16	75286915	R	II	BCAR1	BCAR1 (+12990), CTRB1 (+34017)	Body	shore	Body-shore	chr16:75284680-75285821	NA	TRUE
cg05413628	0.176864	6.88114	0.000132511	0.020154	1.43265	0.212909	6.92661	1.84615e-06	3.4663e-05	4.83806	16	1521656	F	I	CLCN7	CCDC154 (-27166), CLCN7 (+3925)	Body	shelf	Body-shelf	chr16:1524520-1525534	NA	NA
cg05484949	-0.211614	-7.94417	4.83366e-05	0.0156836	2.48879	-0.270094	-11.4816	1.0947e-09	1.7728e-07	12.4292	17	38708465	F	I		TNS4 (-50616), CCR7 (+13259)	IGR	opensea	IGR-opensea		TRUE	NA		rs34433626
cg05488681	-0.184172	-5.92056	0.00036615	0.0283533	0.359688	-0.1721	-6.60844	3.41984e-06	5.6769e-05	4.2079	6	74289464	R	II		EEF1A1 (-58723), SLC17A5 (+74414)	IGR	opensea	IGR-opensea		TRUE	TRUE
cg05493001	-0.184394	-10.4883	6.35895e-06	0.010738	4.56763	-0.245162	-14.7513	1.86146e-11	2.54767e-08	16.5413	19	52195559	R	II	MIR125A	SIGLEC14 (-45505), HAS1 (+31662)	TSS1500	opensea	TSS1500-opensea		NA	NA
cg05514299	0.16037	5.1928	0.000854105	0.0390834	-0.537525	0.179416	10.9969	2.16267e-09	2.69856e-07	11.7367	17	74868670	R	II	MGAT5B	MGAT5B (-59)	Body	shelf	Body-shelf	chr17:74864170-74866657	TRUE	TRUE
cg05515099	0.184821	5.79374	0.000422254	0.0298744	0.208778	0.254558	13.29	1.03787e-10	5.38844e-08	14.8146	3	69482656	R	II		MITF (-305930), FRMD4B (-47432)	IGR	opensea	IGR-opensea		NA	TRUE
cg05524458	-0.16628	-6.59838	0.000176743	0.0223307	1.12924	-0.234063	-14.938	1.51048e-11	2.36862e-08	16.7504	5	10566782	F	II	ANKRD33B	ROPN1L (+125146), DAP (+194602)	Body	shore	Body-shore	chr5:10562816-10565680	NA	TRUE
cg05546763	-0.159081	-6.89474	0.000130717	0.0201198	1.44699	-0.229631	-12.1345	4.52827e-10	1.07799e-07	13.325	14	95983383	F	II		SYNE3 (-41210), GLRX5 (-17547)	IGR	island	IGR-island	chr14:95982498-95983533	NA	NA
cg05628702	-0.165765	-4.92019	0.00119518	0.045482	-0.8935	-0.232662	-13.0032	1.48112e-10	6.31203e-08	14.4557	20	35491052	F	II	C20orf117	DSN1 (-88898), SOGA1 (+1037)	Body	island	Body-island	chr20:35491001-35492805	NA	NA
cg05656364	0.197831	6.35967	0.000226994	0.0239141	0.865188	0.221077	11.7873	7.20664e-10	1.38337e-07	12.8537	2	85804732	F	II	VAMP8	VAMP8 (+118)	5'UTR	opensea	5'UTR-opensea		TRUE	NA	low-CpG:85658173-85658249
cg05707236	-0.195921	-8.5586	2.83104e-05	0.0138096	3.04398	-0.208152	-9.98064	9.72952e-09	7.06217e-07	10.2037	2	29204695	F	II	FAM179A	WDR43 (+87186), C2orf71 (+92432)	5'UTR	opensea	5'UTR-opensea		NA	TRUE
cg05824218	-0.155473	-6.13372	0.000289453	0.0263251	0.608332	-0.200727	-12.3917	3.23147e-10	9.15543e-08	13.6669	17	38499096	F	II	RARA	GJD3 (+20971), RARA (+33650)	1stExon	shore	1stExon-shore	chr17:38497527-38498963	NA	NA
cg05871756	0.167268	4.99222	0.00109252	0.0436951	-0.798369	0.26855	12.3575	3.37877e-10	9.30729e-08	13.6217	5	173216171	F	II		BOD1 (-172508), CPEB4 (-99112)	IGR	opensea	IGR-opensea		TRUE	TRUE		rs73806617
cg05874176	0.285637	10.7865	5.15879e-06	0.010738	4.77725	0.33463	17.9579	6.81493e-13	7.89702e-09	19.8214	2	172019979	F	II	TLK1	TLK1 (-2636)	5'UTR	shelf	5'UTR-shelf	chr2:172016538-172017028	NA	NA
cg05964212	0.17581	6.17041	0.000278133	0.0258957	0.650512	0.228814	15.3773	9.31695e-12	2.03441e-08	17.2329	3	48936979	F	II	SLC25A20	SLC25A20 (-553)	TSS1500	shore	TSS1500-shore	chr3:48936041-48936457	NA	NA
cg05979766	0.165934	6.18537	0.00027366	0.0258125	0.667649	0.256044	9.47474	2.14396e-08	1.21072e-06	9.39671	5	141395447	F	II		GNPDA1 (-3088)	IGR	shelf	IGR-shelf	chr5:141392360-141392587	NA	NA
cg06011086	0.178146	5.30805	0.000743335	0.0370261	-0.390329	0.203035	7.86762	3.23013e-07	8.88446e-06	6.62169	8	61823275	F	II		CLVS1 (-377239), CHD7 (+231938)	IGR	shore	IGR-shore	chr8:61822358-61823028	NA	NA
cg06051311	0.247832	23.7911	1.17454e-08	0.00408312	10.154	0.269162	10.5332	4.23842e-09	4.04672e-07	11.0514	6	30131001	F	II	TRIM15	TRIM10 (-2290), TRIM15 (+8)	5'UTR	opensea	5'UTR-opensea		NA	TRUE
cg06145669	0.198911	7.65251	6.30467e-05	0.0164846	2.21163	0.280539	10.7867	2.92584e-09	3.21163e-07	11.429	9	102589165	R	II	NR4A3	NR4A3 (+156)	5'UTR	shore	5'UTR-shore	chr9:102590742-102591303	NA	NA
cg06155414	-0.15851	-7.82681	5.37399e-05	0.0158995	2.37836	-0.201052	-8.40327	1.2619e-07	4.3608e-06	7.58372	13	97893311	R	II	MBNL2	RAP2A (-193165), MBNL2 (+18702)	5'UTR	opensea	5'UTR-opensea		NA	TRUE
cg06207778	0.155882	4.84465	0.00131426	0.0474649	-0.994087	0.161298	7.59317	5.30498e-07	1.30055e-05	6.1139	1	15672633	F	I	FHAD1	EFHD2 (-63758), TMEM51 (+193605)	Body	opensea	Body-opensea		NA	NA
cg06228828	0.211347	6.36314	0.000226159	0.0238961	0.869078	0.224096	7.66788	4.63022e-07	1.17277e-05	6.25313	13	50653048	R	II	DLEU2	DLEU1 (-3259)	Body	shelf	Body-shelf	chr13:50655281-50656408	NA	NA
cg06242243	-0.152382	-6.74737	0.000151688	0.0210803	1.29035	-0.205025	-10.2711	6.2604e-09	5.26066e-07	10.6536	12	124992461	F	I	NCOR2	NCOR2 (-12663), SCARB1 (+355932)	5'UTR	opensea	5'UTR-opensea		TRUE	TRUE
cg06261066	0.293281	7.44621	7.64519e-05	0.0172509	2.01	0.373527	16.8496	2.00583e-12	1.17652e-08	18.7581	20	2360396	R	II	TGM6	TGM6 (-1158)	TSS1500	opensea	TSS1500-opensea		NA	TRUE
cg06276663	-0.150686	-4.84528	0.00131322	0.0474602	-0.993243	-0.201173	-15.896	5.34774e-12	1.60264e-08	17.7858	10	105579899	R	II	SH3PXD2A	SH3PXD2A (+35265), NEURL (+326163)	Body	opensea	Body-opensea		NA	TRUE
cg06345909	-0.176336	-11.5886	3.01219e-06	0.010738	5.31134	-0.223668	-17.3452	1.22839e-12	1.02991e-08	19.242	22	30645310	F	I		LIF (-2470)	IGR	shelf	IGR-shelf	chr22:30642437-30642671	NA	NA
cg06352352	0.235807	6.17036	0.000278149	0.0258957	0.650449	0.237683	8.83651	6.05983e-08	2.53412e-06	8.33428	16	67181466	R	II	C16orf70	B3GNT9 (+3651), C16orf70 (+37575)	3'UTR	shore	3'UTR-shore	chr16:67183208-67184968	NA	NA
cg06355720	0.196822	6.67725	0.000162953	0.0216749	1.21488	0.251119	7.57069	5.52747e-07	1.34392e-05	6.07185	1	153333350	F	II	S100A9	S100A9 (+3020), S100A12 (+14775)	3'UTR	opensea	3'UTR-opensea		NA	NA		rs743566
cg06383241	0.178021	5.48767	0.000600832	0.0341827	-0.164811	0.171312	8.65117	8.26981e-08	3.17729e-06	8.01617	12	116997022	R	II	MAP1LC3B2	MAP1LC3B2 (-164)	TSS200	opensea	TSS200-opensea		NA	TRUE			rs77874304
cg06484274	0.19304	7.95424	4.7902e-05	0.0156603	2.4982	0.273957	11.2831	1.44278e-09	2.10228e-07	12.1485	3	142164840	F	II	XRN1	GK5 (-220391), XRN1 (+2064)	Body	shore	Body-shore	chr3:142166202-142167026	NA	NA
cg06492372	-0.282621	-8.30568	3.51464e-05	0.0144593	2.82001	-0.342454	-12.447	3.00734e-10	8.86732e-08	13.7396	2	97573176	F	II	FAM178B	SEMA4C (-37468), FAHD2B (+187400)	Body	opensea	Body-opensea		TRUE	TRUE
cg06567855	0.171952	5.46338	0.000618212	0.0345685	-0.195025	0.171573	8.98525	4.73598e-08	2.11361e-06	8.58642	2	85977911	R	II		ATOH8 (-3106)	IGR	shelf	IGR-shelf	chr2:85980499-85982198	TRUE	NA
cg06619959	-0.16677	-7.20321	9.64616e-05	0.0184055	1.76631	-0.200284	-13.8057	5.56227e-11	3.99581e-08	15.4428	3	9956506	R	II	IL17RE	IL17RC (-2276)	Body	shore	Body-shore	chr3:9956822-9957664	NA	TRUE
cg06624951	0.291935	9.6113	1.21409e-05	0.0115698	3.91318	0.308732	11.9714	5.62501e-10	1.20955e-07	13.1051	12	133055588	R	II		MUC8 (-4862)	IGR	shore	IGR-shore	chr12:133056769-133057105	TRUE	NA
cg06650255	-0.166733	-14.5288	5.39742e-07	0.00747468	6.95861	-0.183273	-12.3457	3.43102e-10	9.36587e-08	13.6062	5	139078529	F	II		PSD2 (-96877), CXXC5 (+50652)	IGR	shore	IGR-shore	chr5:139076542-139077179	TRUE	NA		rs36032120
cg06677416	0.154366	6.36273	0.000226259	0.0238961	0.868613	0.169535	11.8851	6.31541e-10	1.28389e-07	12.9877	10	64495627	F	II		ADO (-68889), ZNF365 (+361676)	IGR	opensea	IGR-opensea		NA	TRUE		rs34349094
cg06708315	-0.250546	-10.3257	7.14267e-06	0.010738	4.4507	-0.337684	-15.787	6.00146e-12	1.68251e-08	17.6711	17	73689641	F	II	SAP30BP	ITGB4 (-27875), RECQL5 (-26372)	Body	opensea	Body-opensea		TRUE	TRUE
cg06747543	0.250851	6.13309	0.000289653	0.0263251	0.607604	0.286691	11.9994	5.41889e-10	1.18442e-07	13.143	19	18589894	R	II	ELL	ISYNA1 (-40783), ELL (+43043)	Body	opensea	Body-opensea		TRUE	NA
cg06794543	-0.172521	-6.85263	0.000136361	0.0204268	1.40251	-0.29768	-11.8451	6.66483e-10	1.32453e-07	12.9331	15	42749748	R	II	ZFP106	ZNF106 (-18)	TSS200	opensea	TSS200-opensea		TRUE	TRUE
cg06834507	0.278022	7.26123	9.12036e-05	0.0180843	1.82511	0.320594	15.6292	7.10073e-12	1.79348e-08	17.5036	1	200876957	F	II	C1orf106	GPR25 (+34874), KIF21B (+115871)	Body	shelf	Body-shelf	chr1:200880593-200881270	NA	NA
cg06853894	0.161617	6.00025	0.000335125	0.0275081	0.453376	0.270877	11.1209	1.81291e-09	2.41468e-07	11.9162	1	12204096	R	II	TNFRSF8	TNFRSF1B (-22964), TNFRSF8 (+80662)	3'UTR	opensea	3'UTR-opensea		TRUE	TRUE
cg06855485	-0.170245	-13.814	7.94222e-07	0.00808024	6.59747	-0.243743	-11.2702	1.46914e-09	2.12542e-07	12.1301	4	144303008	F	II	GAB1	SMARCA5 (-131608), GAB1 (+45093)	Body	opensea	Body-opensea		NA	TRUE
cg06856687	-0.16076	-5.33498	0.000719792	0.0366717	-0.356225	-0.155675	-6.13608	8.75848e-06	0.00012057	3.24779	20	44934509	F	II		CDH22 (-54175), SLC35C2 (+57304)	IGR	shore	IGR-shore	chr20:44935932-44937310	NA	NA
cg06871213	0.153425	6.48503	0.000198877	0.0229913	1.00478	0.167711	10.2349	6.611e-09	5.45335e-07	10.598	16	10971250	F	II	CIITA	CIITA (+195)	Body	shore	Body-shore	chr16:10972782-10973305	TRUE	TRUE
cg06894612	0.21445	7.10698	0.00010594	0.0189767	1.66791	0.179611	10.2018	6.94955e-09	5.61708e-07	10.5471	14	69042922	F	II	RAD51L1	ZFP36L1 (+217035), RAD51B (+756397)	Body	opensea	Body-opensea		NA	TRUE
cg06902099	0.200445	7.84323	5.29449e-05	0.0158687	2.3939	0.241968	8.67573	7.93408e-08	3.08106e-06	8.05857	6	35002597	F	II	ANKS1A	TCP11 (+106827), ANKS1A (+145555)	Body	opensea	Body-opensea		NA	TRUE
cg06933697	-0.159864	-5.44081	0.000634866	0.0348825	-0.223191	-0.159056	-9.31168	2.78304e-08	1.44832e-06	9.13005	16	15238104	R	II		ENSG00000261130 (-251507), RRN3 (-49930)	IGR	opensea	IGR-opensea		NA	NA
cg06946797	0.184073	7.6596	6.26347e-05	0.01645	2.21848	0.212962	10.1425	7.60137e-09	5.95733e-07	10.4556	16	11422409	F	II		PRM1 (-47202), RMI2 (-16879)	IGR	opensea	IGR-opensea		TRUE	TRUE
cg07140459	0.197952	5.46062	0.000620223	0.0346141	-0.198465	0.261113	10.1708	7.28276e-09	5.77961e-07	10.4993	3	142165032	R	II	XRN1	GK5 (-220583), XRN1 (+1872)	Body	shore	Body-shore	chr3:142166202-142167026	NA	NA
cg07159023	-0.221801	-8.26364	3.64521e-05	0.0146145	2.78216	-0.243343	-11.3277	1.3556e-09	2.01995e-07	12.2119	17	39615988	F	II	KRT32	KRT38 (-18815), KRT32 (+7693)	3'UTR	opensea	3'UTR-opensea		NA	NA
cg07195224	0.203316	10.1749	7.96768e-06	0.010738	4.34045	0.216839	12.7839	1.95234e-10	7.22298e-08	14.1766	1	159047034	F	II	AIM2	AIM2 (-343)	TSS1500	opensea	TSS1500-opensea		NA	NA
cg07227049	0.255064	6.02282	0.000326874	0.0273156	0.479748	0.276696	9.65545	1.61144e-08	9.92021e-07	9.68845	2	58335008	F	II	VRK2	FANCL (+133477), VRK2 (+200222)	Body	opensea	Body-opensea		NA	TRUE
cg07241925	0.252001	6.35019	0.000229294	0.0240205	0.85454	0.275923	8.51776	1.03716e-07	3.75656e-06	7.78443	4	1294566	F	II	MAEA	UVSSA (-46538), MAEA (+10927)	Body	opensea	Body-opensea		TRUE	TRUE		rs60555464
cg07243202	0.263199	6.89391	0.000130826	0.0201198	1.44611	0.290504	10.2197	6.76409e-09	5.52628e-07	10.5747	8	134315520	R	II		NDRG1 (-5691), ST3GAL1 (+268663)	IGR	opensea	IGR-opensea		NA	TRUE
cg07278634	0.220801	7.6653	6.23062e-05	0.01645	2.22398	0.183117	10.2398	6.56229e-09	5.4289e-07	10.6056	5	1962554	R	II		IRX4 (-75222), IRX2 (+789222)	IGR	opensea	IGR-opensea		NA	NA
cg07329251	0.161462	4.86693	0.00127785	0.0469632	-0.964333	0.248318	11.9269	5.97103e-10	1.24969e-07	13.0446	11	10476662	R	II	AMPD3	AMPD3 (+4434), MTRNR2L8 (+54061)	TSS200	shelf	TSS200-shelf	chr11:10472000-10472857	TRUE	NA
cg07377994	0.252359	5.27457	0.000773796	0.0376701	-0.432887	0.323951	10.0809	8.34755e-09	6.34989e-07	10.3601	17	55533142	F	II	MSI2	MSI2 (+199247), ENSG00000166329 (+289531)	Body	opensea	Body-opensea		NA	TRUE		rs12950125
cg07443710	0.162984	6.05029	0.000317129	0.027026	0.511763	0.153682	7.06601	1.41527e-06	2.81432e-05	5.10987	10	71206848	R	II		TSPAN15 (-4381)	IGR	opensea	IGR-opensea		NA	TRUE
cg07472373	0.159467	6.7811	0.000146578	0.0208664	1.32644	0.212399	4.84821	0.000131113	0.00109904	0.499102	10	50595181	F	II	DRGX	C10orf128 (-198777), DRGX (+4726)	Body	opensea	Body-opensea		TRUE	TRUE
cg07495389	0.181838	6.30252	0.000241249	0.0245494	0.800859	0.193909	6.75123	2.58884e-06	4.53478e-05	4.49239	2	27233872	R	II	MAPRE3	TMEM214 (-21950), MAPRE3 (+40392)	5'UTR	opensea	5'UTR-opensea		TRUE	TRUE
cg07546433	-0.22469	-7.85164	5.2543e-05	0.0158687	2.40184	-0.225568	-10.2515	6.44825e-09	5.36727e-07	10.6235	8	102063914	F	II		YWHAZ (-98703), ZNF706 (+153601)	IGR	opensea	IGR-opensea		TRUE	TRUE
cg07551060	0.238656	7.40269	7.9668e-05	0.0174075	1.96685	0.283796	12.6379	2.3517e-10	7.91183e-08	13.9885	10	121075316	F	II	GRK5	GRK5 (+108215), RGS10 (+226904)	Body	opensea	Body-opensea		TRUE	TRUE
cg07573872	0.220361	5.42868	0.000644016	0.0351109	-0.238353	0.226746	8.48102	1.10434e-07	3.94684e-06	7.72021	19	1126342	R	I	SBNO2	GPX4 (+22406), SBNO2 (+47940)	Body	shelf	Body-shelf	chr19:1122475-1123287	TRUE	NA			rs35025504
cg07588216	0.204298	6.77225	0.0001479	0.0209136	1.31699	0.193248	9.65676	1.60814e-08	9.90691e-07	9.69054	20	25204045	R	II	ENTPD6	PYGB (-24660), ENTPD6 (+27689)	Body	opensea	Body-opensea		TRUE	TRUE
cg07651316	0.221529	5.143	0.000907455	0.0402677	-0.601728	0.277642	9.62714	1.68476e-08	1.02446e-06	9.64299	16	3641320	F	I	BTBD12	SLX4 (+20279), CLUAP1 (+90396)	Body	shelf	Body-shelf	chr16:3639092-3639306	NA	NA			rs73505419
cg07727170	-0.249416	-7.6578	6.27393e-05	0.01645	2.21674	-0.311557	-14.2721	3.21695e-11	3.21357e-08	15.993	15	70458214	F	II		TLE3 (-67699), UACA (+597718)	IGR	opensea	IGR-opensea		NA	TRUE
cg07739369	0.188646	6.79846	0.000144023	0.0208023	1.34496	0.241929	11.9155	6.06276e-10	1.25984e-07	13.0291	17	80241456	F	II		CSNK1D (-9849), CD7 (+34022)	IGR	opensea	IGR-opensea		TRUE	TRUE
cg07813495	0.181117	6.64944	0.000167674	0.0219388	1.18477	0.176567	10.6299	3.67703e-09	3.71049e-07	11.1962	1	37947276	F	I	ZC3H12A	ZC3H12A (+7123), MEAF6 (+33088)	Body	opensea	Body-opensea		NA	NA
cg07843390	-0.152428	-6.59975	0.000176493	0.0223307	1.13074	-0.276252	-9.46646	2.17239e-08	1.22246e-06	9.38324	19	2541015	R	II	GNG7	GADD45B (+64890), GNG7 (+161692)	5'UTR	island	5'UTR-island	chr19:2540906-2541138	NA	NA
cg07855465	-0.15218	-6.35941	0.000227057	0.0239141	0.864893	-0.243612	-9.91381	1.07823e-08	7.53883e-07	10.0988	17	79377665	F	II	BAHCC1	ENSG00000171282 (+4125), ACTG1 (+102142)	Body	island	Body-island	chr17:79377529-79377870	NA	TRUE
cg07912689	0.270411	6.2944	0.000243352	0.0245999	0.791689	0.297857	12.6272	2.38422e-10	7.94894e-08	13.9746	20	56195458	F	II	ZBP1	ZBP1 (+71)	1stExon	opensea	1stExon-opensea		NA	NA
cg08025954	0.174749	5.32753	0.000726221	0.0367202	-0.365648	0.160723	10.2386	6.57447e-09	5.43265e-07	10.6037	22	24823455	F	II	ADORA2A	ADORA2A (-75)	TSS200	shelf	TSS200-shelf	chr22:24819537-24820810	NA	NA
cg08049717	-0.152852	-9.42825	1.39848e-05	0.011694	3.76894	-0.233131	-8.11508	2.08274e-07	6.35897e-06	7.07088	3	134091412	F	II	AMOTL2	RYK (-121918), AMOTL2 (+2024)	5'UTR	shore	5'UTR-shore	chr3:134092257-134093741	NA	NA			rs76962966
cg08099136	0.159291	4.88521	0.00124879	0.0464354	-0.939976	0.162767	6.9819	1.66092e-06	3.19037e-05	4.94618	6	32811251	F	II	PSMB8	TAP2 (-4747), ENSG00000250264 (-4652), PSMB8 (+573)	Body	shore	Body-shore	chr6:32811494-32811839	NA	NA
cg08134678	0.201941	7.94318	4.83798e-05	0.0156836	2.48787	0.229945	9.29791	2.8454e-08	1.47131e-06	9.1074	12	57872430	F	I	ARHGAP9	ARHGAP9 (+1203), GLI1 (+18509)	Body	shelf	Body-shelf	chr12:57869075-57870182	NA	NA		rs3802989
cg08170427	0.190344	5.60794	0.000522295	0.0323824	-0.0164054	0.268317	9.68254	1.54441e-08	9.65634e-07	9.73185	8	144410815	F	II	TOP1MT	TOP1MT (+6251), ZNF696 (+37256)	Body	opensea	Body-opensea		NA	NA
cg08189198	-0.156137	-6.11919	0.000294073	0.0264688	0.591589	-0.185867	-7.08392	1.36804e-06	2.73887e-05	5.1446	14	51290136	R	II	NIN	SAV1 (-155087), NIN (+7703)	5'UTR	opensea	5'UTR-opensea		NA	NA
cg08202226	0.230006	7.48752	7.35324e-05	0.0172306	2.05076	0.262464	12.6342	2.36278e-10	7.91314e-08	13.9837	1	153896590	F	II	GATAD2B	GATAD2B (-1139)	TSS1500	shore	TSS1500-shore	chr1:153894837-153895921	NA	NA
cg08202287	0.154808	5.14663	0.000903453	0.0401729	-0.597045	0.176042	9.79271	1.30047e-08	8.60744e-07	9.90744	2	232259281	R	II	B3GNT7	B3GNT7 (-973)	TSS1500	shore	TSS1500-shore	chr2:232260100-232261134	NA	TRUE
cg08228672	-0.150447	-6.18433	0.000273969	0.0258125	0.666455	-0.20255	-10.8747	2.57671e-09	2.97002e-07	11.5584	1	228337626	F	II	GJC2	GJC2 (+73)	5'UTR	opensea	5'UTR-opensea		NA	TRUE
cg08265181	-0.191649	-7.24029	9.30638e-05	0.018157	1.80394	-0.210432	-11.8824	6.3382e-10	1.28596e-07	12.984	10	118476176	F	II	HSPA12A	HSPA12A (+25909), PNLIPRP1 (+125695)	Body	opensea	Body-opensea		NA	TRUE			rs72829621
cg08271366	-0.228273	-13.176	1.13924e-06	0.0082495	6.25521	-0.253302	-12.1338	4.53255e-10	1.07799e-07	13.3241	16	82816457	F	II	CDH13	CDH13 (+155887)	Body	opensea	Body-opensea		NA	TRUE		rs16958619
cg08311343	-0.163301	-10.3684	6.9271e-06	0.010738	4.48156	-0.169141	-6.84677	2.15223e-06	3.91887e-05	4.68121	7	92324861	R	II	CDK6	CDK6 (+138370), RBM48 (+166774)	Body	opensea	Body-opensea		NA	TRUE
cg08337633	0.202826	11.9359	2.41101e-06	0.00995134	5.53001	0.278586	13.4415	8.62321e-11	4.95493e-08	15.0014	7	55602109	R	II	VOPP1	VOPP1 (+38109), LANCL2 (+168968)	Body	opensea	Body-opensea		TRUE	TRUE
cg08347875	-0.190016	-7.27031	9.041e-05	0.0180023	1.83428	-0.22768	-13.776	5.7625e-11	4.09413e-08	15.4073	13	30317411	F	II		SLC7A1 (-147586), UBL3 (+107410)	IGR	opensea	IGR-opensea		NA	TRUE
cg08355863	-0.210466	-7.10525	0.000106119	0.0189767	1.66614	-0.246127	-13.0465	1.40315e-10	6.20735e-08	14.5103	6	33587496	R	II		ITPR3 (-646)	IGR	shore	IGR-shore	chr6:33588617-33589909	NA	NA
cg08453449	-0.156916	-5.47986	0.000606357	0.0343196	-0.17451	-0.187207	-9.21936	3.23043e-08	1.60603e-06	8.97765	12	108696942	F	II	CMKLR1	CMKLR1 (+36152), WSCD2 (+171414)	5'UTR	opensea	5'UTR-opensea		NA	TRUE		rs74855654
cg08461840	0.236762	7.55698	6.88988e-05	0.016945	2.11885	0.293316	12.3658	3.34234e-10	9.28031e-08	13.6327	19	2620967	F	II	GNG7	GNG7 (+81740), GADD45B (+144842)	5'UTR	shore	5'UTR-shore	chr19:2622522-2622859	NA	NA
cg08469215	-0.155043	-13.9609	7.32491e-07	0.00795748	6.67358	-0.172126	-10.1545	7.4647e-09	5.88236e-07	10.4741	1	156261351	F	I	TMEM79	C1orf85 (+4112), TMEM79 (+7281)	Body	island	Body-island	chr1:156261199-156261425	TRUE	NA
cg08545136	0.157751	7.96326	4.75165e-05	0.0156603	2.50662	0.204965	15.6706	6.79337e-12	1.77565e-08	17.5477	17	76775543	F	II	CYTH1	DNAH17 (-202067), CYTH1 (+2833)	Body	shore	Body-shore	chr17:76777510-76778390	NA	NA		rs8078530
cg08578641	-0.191295	-5.21934	0.000827084	0.0386043	-0.503459	-0.334985	-12.4643	2.94093e-10	8.78325e-08	13.7622	9	34457440	F	II	C9orf25	DNAI1 (-1393)	Body	island	Body-island	chr9:34457375-34458892	NA	NA
cg08642285	0.16456	5.36354	0.000695703	0.0362488	-0.320154	0.151857	7.92267	2.92764e-07	8.23622e-06	6.72234	15	68498589	F	II	CALML4	CALML4 (-690)	TSS200	opensea	TSS200-opensea		TRUE	NA
cg08655071	0.161172	8.09736	4.21719e-05	0.0151921	2.63077	0.186437	13.8149	5.50169e-11	3.97626e-08	15.4539	1	209928895	R	II	TRAF3IP3	TRAF3IP3 (-2948)	TSS1500	opensea	TSS1500-opensea		NA	NA
cg08669096	0.224535	4.86383	0.00128286	0.0470551	-0.968475	0.292452	12.5701	2.56555e-10	8.24162e-08	13.9004	11	121229765	F	II		SORL1 (-93147), SC5D (+66603)	IGR	shelf	IGR-shelf	chr11:121233742-121233995	NA	NA
cg08707110	-0.158928	-5.3492	0.000707685	0.0364225	-0.338249	-0.166679	-8.27564	1.57334e-07	5.13664e-06	7.35796	11	65620170	R	I	SNX32	CFL1 (+6716), SNX32 (+19058)	Body	opensea	Body-opensea		NA	NA
cg08719289	0.162679	6.37865	0.000222469	0.0238403	0.886452	0.193383	8.91422	5.32581e-08	2.30629e-06	8.46636	1	41328378	R	II	CITED4	CITED4 (-360)	TSS1500	shore	TSS1500-shore	chr1:41326949-41328285	NA	NA
cg08720806	0.164615	6.68278	0.000162031	0.0216479	1.22085	0.160532	9.21616	3.24721e-08	1.61125e-06	8.97235	11	125142671	F	II	PKNOX2	PKNOX2 (+108069), FEZ1 (+223535)	5'UTR	opensea	5'UTR-opensea		NA	TRUE
cg08761535	-0.246814	-8.78998	2.33343e-05	0.0130907	3.24353	-0.305222	-16.0405	4.59422e-12	1.52523e-08	17.9368	16	75079000	F	II	ZNRF1	ZNRF1 (+46072), LDHD (+71665)	Body	opensea	Body-opensea		NA	TRUE			rs78911937
cg08780218	-0.234111	-6.25831	0.000252953	0.0249172	0.750806	-0.336972	-14.1854	3.55735e-11	3.36847e-08	15.8921	5	172194729	F	II		DUSP1 (+3469), NEURL1B (+126460)	IGR	shelf	IGR-shelf	chr5:172197482-172199606	NA	NA		rs35916724
cg08847775	0.210581	6.38154	0.000221789	0.0238093	0.889685	0.262263	12.1055	4.70559e-10	1.09353e-07	13.2861	2	43422121	F	II		HAAO (-402389), ZFP36L2 (+31627)	IGR	opensea	IGR-opensea		NA	NA
cg08879365	-0.177252	-10.8892	4.80609e-06	0.010738	4.84798	-0.250768	-10.084	8.30846e-09	6.33124e-07	10.3649	12	106066082	R	II		APPL2 (-436221), NUAK1 (+467729)	IGR	opensea	IGR-opensea		NA	TRUE
cg08911152	0.155472	9.63818	1.18937e-05	0.0115698	3.93414	0.22473	9.91824	1.07088e-08	7.51011e-07	10.1058	8	134105078	R	II	TG	WISP1 (-98204), SLA (-32475)	Body	opensea	Body-opensea		NA	TRUE
cg08913523	0.290823	11.3272	3.57614e-06	0.010738	5.14182	0.431548	16.9234	1.86319e-12	1.17652e-08	18.831	8	126649807	F	II		TRIB1 (+207244), FAM84B (+920831)	IGR	opensea	IGR-opensea		TRUE	TRUE
cg08966889	-0.204738	-7.07216	0.00010962	0.0191654	1.63204	-0.183376	-7.27977	9.46409e-07	2.04669e-05	5.52153	6	52440429	F	II	TRAM2	TRAM2 (+1284), EFHC1 (+155323)	Body	shore	Body-shore	chr6:52441269-52441793	NA	TRUE
cg09024962	0.215703	6.15825	0.000281831	0.0260327	0.636549	0.153849	7.82682	3.47519e-07	9.41061e-06	6.54684	5	132707300	F	II	FSTL4	FSTL4 (+240955), HSPA4 (+319646)	Body	opensea	Body-opensea		NA	TRUE
cg09078527	-0.163386	-5.65944	0.000492182	0.0317102	0.0464973	-0.245369	-10.4094	5.09133e-09	4.58055e-07	10.8644	5	55772865	R	II		IL6ST (-482044), MAP3K1 (-338536)	IGR	shelf	IGR-shelf	chr5:55776604-55777233	NA	TRUE
cg09089913	-0.18819	-11.0957	4.17531e-06	0.010738	4.98813	-0.205485	-12.1045	4.71161e-10	1.09353e-07	13.2848	3	119863394	R	II		GSK3B (-50881), GPR156 (+140547)	IGR	opensea	IGR-opensea		TRUE	TRUE
cg09133511	0.212046	5.85505	0.000394029	0.0290451	0.282019	0.281124	9.34331	2.64505e-08	1.39828e-06	9.18204	2	113384907	F	II		SLC20A1 (-18527), CHCHD5 (+42889)	IGR	opensea	IGR-opensea		TRUE	TRUE
cg09147068	-0.169764	-5.50725	0.000587207	0.0339723	-0.140508	-0.182646	-7.5226	6.03664e-07	1.44032e-05	5.98167	16	10922178	R	II		CIITA (-48877), TVP23A (-9536)	IGR	opensea	IGR-opensea		TRUE	TRUE
cg09178384	-0.158166	-6.49198	0.000197435	0.0229601	1.01246	-0.191751	-12.8279	1.84664e-10	7.0006e-08	14.2329	4	170193375	R	II	SH3RF1	SH3RF1 (-1119)	TSS1500	shore	TSS1500-shore	chr4:170191357-170192844	NA	NA
cg09221159	0.220976	8.06398	4.34368e-05	0.0153053	2.60004	0.254969	8.09091	2.17317e-07	6.57373e-06	7.02737	10	90031426	R	II		KLLN (-408232), RNLS (+311544)	IGR	opensea	IGR-opensea		NA	TRUE
cg09318283	0.235144	5.31516	0.000737037	0.0369104	-0.381313	0.218845	11.4417	1.15677e-09	1.83038e-07	12.3731	8	82146728	F	II		PAG1 (-122425), FABP5 (-45870)	IGR	opensea	IGR-opensea		NA	TRUE
cg09343667	0.271787	6.38235	0.000221598	0.0238093	0.890593	0.228305	7.6058	5.1841e-07	1.27768e-05	6.13749	2	206572056	R	II	NRP2	NRP2 (+24832), INO80D (+378850)	Body	opensea	Body-opensea		TRUE	TRUE
cg09427944	0.2157	7.89361	5.05864e-05	0.0157262	2.4414	0.269923	13.9398	4.74464e-11	3.74864e-08	15.6027	16	30579519	R	II		ENSG00000260869 (-9919), ZNF688 (+4536)	IGR	shore	IGR-shore	chr16:30581227-30581534	TRUE	NA
cg09468264	-0.16267	-6.852	0.000136447	0.0204268	1.40184	-0.259727	-8.66064	8.13865e-08	3.13911e-06	8.03253	1	59340913	R	II		FGGY (-421740), JUN (-91128)	IGR	opensea	IGR-opensea		NA	TRUE
cg09510180	0.175559	5.21496	0.000831475	0.0386917	-0.50907	0.15708	7.13071	1.25217e-06	2.55682e-05	5.23512	1	10895978	F	I		TARDBP (-176721), CASZ1 (-39273)	IGR	island	IGR-island	chr1:10895895-10896117	TRUE	TRUE
cg09516200	0.187482	5.39249	0.000672192	0.0357377	-0.283725	0.214936	10.9946	2.1695e-09	2.70085e-07	11.7335	17	78735324	F	II	RPTOR	CHMP6 (-230317), RPTOR (+216256)	Body	opensea	Body-opensea		TRUE	TRUE
cg09551145	0.159966	7.52245	7.11605e-05	0.0169786	2.08506	0.229757	12.4516	2.98955e-10	8.83736e-08	13.7456	1	11790591	R	II		AGTRAP (-5621), DRAXIN (+38805)	IGR	opensea	IGR-opensea		NA	TRUE			rs12142522
cg09556631	-0.173961	-5.35002	0.000706994	0.0364215	-0.337214	-0.166142	-5.99657	1.16283e-05	0.00015189	2.9588	4	186659155	F	II	SORBS2	PDLIM3 (-202493), SORBS2 (+218651)	5'UTR	opensea	5'UTR-opensea		NA	TRUE		rs62334818
cg09564509	-0.210634	-7.77212	5.64841e-05	0.0159774	2.3264	-0.218142	-11.7081	8.02447e-10	1.48146e-07	12.7446	2	242210639	R	II	HDLBP	HDLBP (+1662), ANO7 (+82715)	5'UTR	shore	5'UTR-shore	chr2:242211289-242212308	NA	NA
cg09611620	0.18085	5.71942	0.000459486	0.0309381	0.119299	0.174952	7.05454	1.44643e-06	2.86219e-05	5.0876	3	71545533	F	II	FOXP1	FOXP1 (-365545), EIF4E3 (+228993)	5'UTR	opensea	5'UTR-opensea		NA	TRUE
cg09716921	0.18057	9.45603	1.36858e-05	0.011694	3.79101	0.150828	6.46354	4.54897e-06	7.1118e-05	3.91645	3	66519998	R	II	LRIG1	LRIG1 (+31358), SLC25A26 (+400713)	Body	opensea	Body-opensea		NA	TRUE
cg09722555	-0.167759	-5.13694	0.000914201	0.0404702	-0.609575	-0.184878	-10.0989	8.1223e-09	6.23999e-07	10.388	9	34662282	F	II	CCL27	CCL27 (+407)	Body	shelf	Body-shelf	chr9:34664930-34665687	NA	NA
cg09859596	-0.287031	-7.79023	5.55585e-05	0.0159774	2.34364	-0.295785	-15.2333	1.09013e-11	2.09374e-08	17.0762	1	21868624	R	II	ALPL	ALPL (+32759), RAP1GAP (+109724)	5'UTR	opensea	5'UTR-opensea		TRUE	TRUE
cg09894383	0.209373	7.22177	9.47438e-05	0.0182776	1.78517	0.249676	10.2836	6.14454e-09	5.19849e-07	10.6727	16	82067445	R	II	HSD17B2	HSD17B2 (-1392)	TSS1500	opensea	TSS1500-opensea		NA	TRUE
cg10007534	-0.156865	-5.61183	0.000519954	0.0323239	-0.0116454	-0.209086	-9.8396	1.20921e-08	8.18781e-07	9.98175	21	46378354	R	I	C21orf70	ADARB1 (-116139), C21orf67 (-18594)	Body	island	Body-island	chr21:46378278-46378645	NA	NA
cg10017626	-0.284348	-11.2458	3.77504e-06	0.010738	5.08819	-0.358215	-11.4858	1.08836e-09	1.76718e-07	12.4351	2	65085243	R	II		SERTAD2 (-204196), SLC1A4 (-131292)	IGR	shore	IGR-shore	chr2:65086804-65087180	NA	TRUE
cg10096215	0.17121	6.85152	0.000136514	0.0204268	1.40133	0.258497	10.2962	6.02934e-09	5.12597e-07	10.692	16	68034002	F	II	DPEP2	DPEP2 (+487)	TSS1500	opensea	TSS1500-opensea		NA	TRUE
cg10127554	-0.158111	-10.8695	4.87165e-06	0.010738	4.83446	-0.221684	-12.5085	2.77732e-10	8.59383e-08	13.8202	7	705435	R	I	PRKAR1B	PDGFA (-146404), PRKAR1B (+47409)	Body	opensea	Body-opensea		NA	TRUE			rs34226467
cg10167235	0.18059	5.09485	0.000962528	0.0414427	-0.664157	0.205123	10.3137	5.87291e-09	5.04629e-07	10.7188	14	100807646	F	II	WARS	SLC25A47 (+17972), WARS (+35496)	Body	opensea	Body-opensea		TRUE	TRUE
cg10191240	0.177084	9.23788	1.62406e-05	0.0120253	3.61595	0.207088	10.9107	2.44652e-09	2.88011e-07	11.6112	8	134230101	R	II	WISP1	WISP1 (+26819), NDRG1 (+79728)	Body	opensea	Body-opensea		TRUE	TRUE
cg10221596	-0.215559	-12.5027	1.69717e-06	0.00967209	5.87185	-0.267545	-11.4188	1.19409e-09	1.86583e-07	12.3408	2	202222273	R	II	ALS2CR12	ALS2CR12 (-172)	TSS200	opensea	TSS200-opensea		TRUE	NA
cg10227830	-0.156841	-6.04088	0.000320431	0.027169	0.500808	-0.243249	-9.62856	1.681e-08	1.02283e-06	9.64527	4	144332828	F	II	GAB1	SMARCA5 (-101788), GAB1 (+74913)	Body	opensea	Body-opensea		NA	TRUE
cg10251446	-0.201037	-8.56172	2.82359e-05	0.0138096	3.0467	-0.239945	-10.905	2.46693e-09	2.89305e-07	11.6027	3	187624824	F	II		LPP (-305897), BCL6 (-161309)	IGR	opensea	IGR-opensea		NA	TRUE
cg10266490	-0.176568	-9.90632	9.71336e-06	0.010738	4.13995	-0.176702	-9.89464	1.11057e-08	7.69533e-07	10.0686	1	55013709	R	II	ACOT11	ACOT11 (-192)	TSS200	opensea	TSS200-opensea		NA	NA
cg10298741	-0.171508	-11.9757	2.35113e-06	0.00995134	5.55462	-0.173149	-11.1376	1.77067e-09	2.38122e-07	11.9402	16	73019173	R	II	ZFHX3	PMFBP1 (-813019), ZFHX3 (+63101)	5'UTR	opensea	5'UTR-opensea		NA	TRUE
cg10371155	0.225565	7.09924	0.000106746	0.0190496	1.65995	0.21164	9.79207	1.30177e-08	8.61161e-07	9.90643	17	37561101	R	II	MED1	FBXL20 (-3185)	3'UTR	shelf	3'UTR-shelf	chr17:37557366-37558982	TRUE	NA
cg10377510	0.212465	7.72966	5.87226e-05	0.0161631	2.28584	0.255149	9.09425	3.95998e-08	1.8533e-06	8.76944	1	9224003	R	II		H6PD (-70831), GPR157 (-34774)	IGR	opensea	IGR-opensea		TRUE	TRUE
cg10402698	-0.212462	-10.9159	4.71873e-06	0.010738	4.86628	-0.252615	-10.1651	7.3456e-09	5.81683e-07	10.4905	15	67000045	R	II	SMAD6	SMAD3 (-358138), SMAD6 (+5479)	TSS1500	shelf	TSS1500-shelf	chr15:66993543-66996571	TRUE	NA
cg10414881	0.221561	9.94704	9.42317e-06	0.010738	4.1707	0.164485	8.20551	1.77769e-07	5.63136e-06	7.23298	14	22993036	R	II		DAD1 (+65139), OR4E2 (+859739)	IGR	opensea	IGR-opensea		NA	NA
cg10421194	-0.157838	-7.31763	8.63957e-05	0.0177178	1.8819	-0.26162	-11.4895	1.08277e-09	1.76221e-07	12.4403	2	43133914	R	II		HAAO (-114182), ZFP36L2 (+319834)	IGR	opensea	IGR-opensea		TRUE	TRUE
cg10438391	0.2003	5.7033	0.000468033	0.0311456	0.0997805	0.204733	13.8315	5.39373e-11	3.92762e-08	15.4738	8	144631915	R	I		GSDMD (-3462)	IGR	island	IGR-island	chr8:144631767-144631971	NA	NA
cg10466548	0.191127	4.98598	0.00110102	0.043811	-0.80658	0.259451	18.8465	2.9923e-13	6.93485e-09	20.6265	16	10965217	F	II		TVP23A (-52575), CIITA (-5838)	IGR	opensea	IGR-opensea		TRUE	TRUE
cg10513323	0.253975	5.94254	0.000357287	0.0281506	0.38562	0.369174	12.137	4.51306e-10	1.07799e-07	13.3285	5	133839271	R	II		PHF15 (-22527), UBE2B (+132401)	IGR	opensea	IGR-opensea		TRUE	TRUE			rs34989027
cg10522125	0.206015	9.56835	1.25478e-05	0.011655	3.87959	0.310644	16.2572	3.66667e-12	1.40073e-08	18.1607	16	30483996	F	II	ITGAL	ITGAL (+17)	5'UTR	shore	5'UTR-shore	chr16:30485382-30485721	NA	NA	low-CpG:30391460-30391637	rs77318464
cg10612997	0.180372	6.91169	0.000128518	0.0199989	1.46484	0.164331	8.36682	1.34366e-07	4.57106e-06	7.51947	2	11673928	R	II	GREB1	GREB1 (-314)	TSS1500	opensea	TSS1500-opensea		NA	NA
cg10624729	-0.282616	-14.2129	6.38777e-07	0.00747468	6.80181	-0.323655	-14.1748	3.6016e-11	3.37478e-08	15.8796	1	78298207	F	II	FAM73A	NEXN (-56106), FAM73A (+52898)	Body	opensea	Body-opensea		NA	TRUE
cg10635061	-0.187273	-7.43897	7.69768e-05	0.0172509	2.00284	-0.169137	-8.38251	1.30781e-07	4.48629e-06	7.54715	2	106055006	F	II	FHL2	NCK2 (-306348), FHL2 (-39325)	1stExon	opensea	1stExon-opensea		NA	TRUE
cg10636246	0.162083	7.76279	5.69677e-05	0.0160486	2.31751	0.182696	10.2253	6.70753e-09	5.49848e-07	10.5833	1	159046973	F	II	AIM2	AIM2 (-282)	TSS1500	opensea	TSS1500-opensea		NA	NA		rs3834102
cg10717869	-0.234959	-8.93238	2.07606e-05	0.0128598	3.36388	-0.22774	-10.901	2.4812e-09	2.90422e-07	11.5968	1	205780912	R	II	SLC41A1	RAB7L1 (-36338), SLC41A1 (+1392)	5'UTR	shore	5'UTR-shore	chr1:205781870-205783010	NA	NA
cg10723617	0.165379	5.12103	0.000932143	0.0408491	-0.630169	0.193395	7.04599	1.47011e-06	2.89931e-05	5.07099	17	55533389	R	II	MSI2	MSI2 (+199494), ENSG00000166329 (+289284)	Body	opensea	Body-opensea		NA	TRUE			rs78709576
cg10725937	0.180292	6.43826	0.000208891	0.0233908	0.952937	0.244117	8.58364	9.27168e-08	3.45425e-06	7.89916	6	41130978	R	II	TREM2	TREM2 (-64)	TSS200	opensea	TSS200-opensea		NA	NA
cg10773266	0.170214	5.50891	0.000586064	0.0339322	-0.138443	0.253497	13.072	1.35919e-10	6.12841e-08	14.5425	10	43895225	F	II	HNRNPF	HNRNPF (-2946)	5'UTR	shelf	5'UTR-shelf	chr10:43891546-43892917	NA	NA
cg10796749	0.183556	8.25239	3.68104e-05	0.0146414	2.77201	0.23581	12.187	4.22495e-10	1.0494e-07	13.3953	1	10056837	F	I	RBP7	RBP7 (-437)	TSS1500	shore	TSS1500-shore	chr1:10057121-10058108	TRUE	NA
cg10811426	-0.152051	-5.61813	0.000516182	0.032232	-0.00393441	-0.268046	-10.6906	3.36459e-09	3.51334e-07	11.2867	1	234667461	R	II		TARBP1 (-52612), IRF2BP2 (+77810)	IGR	opensea	IGR-opensea		NA	TRUE
cg10827768	-0.1584	-7.98159	4.67432e-05	0.0156443	2.5237	-0.223262	-10.5409	4.19061e-09	4.01545e-07	11.0629	2	28387339	R	II	BRE	RBKS (-273374), FOSL2 (-228386)	Body	opensea	Body-opensea		NA	TRUE			rs75356393
cg10863207	0.224625	7.48648	7.36043e-05	0.0172306	2.04973	0.178056	7.40251	7.53241e-07	1.71246e-05	5.75513	17	33412186	R	II	RFFL	RFFL (+4152), LIG3 (+104673)	5'UTR	shelf	5'UTR-shelf	chr17:33416129-33416578	NA	NA
cg10877241	0.181781	5.6609	0.000491357	0.0317102	0.0482736	0.162456	10.463	4.70178e-09	4.33556e-07	10.9456	13	52131904	R	II		INTS6 (-104770), WDFY2 (-26740)	IGR	opensea	IGR-opensea		NA	TRUE
cg10902549	0.161908	8.22566	3.76781e-05	0.0147223	2.74783	0.191376	12.911	1.66281e-10	6.64163e-08	14.3389	10	135202522	F	II	PAOX	ENSG00000254536 (-1816)	Body	shore	Body-shore	chr10:135203101-135203316	NA	NA		rs61749480
cg10926554	0.181367	6.87987	0.000132679	0.0201591	1.43131	0.198891	12.0826	4.851e-10	1.11431e-07	13.2553	6	111888540	R	II	TRAF3IP2	REV3L (-83625), TRAF3IP2 (+38909)	Body	opensea	Body-opensea		NA	NA			rs34659678
cg11031567	-0.192052	-10.474	6.42386e-06	0.010738	4.55743	-0.270303	-13.3883	9.20136e-11	5.11387e-08	14.936	17	79378207	F	II	BAHCC1	ENSG00000171282 (+4667), ACTG1 (+101600)	Body	shore	Body-shore	chr17:79377529-79377870	NA	NA		rs67316991
cg11034978	0.179403	6.34191	0.000231322	0.0241085	0.845241	0.188718	12.0735	4.90947e-10	1.12245e-07	13.2431	11	64837010	F	II		NAALADL1 (-10989), CDCA5 (+14613)	IGR	opensea	IGR-opensea		NA	NA		rs76589447
cg11088489	-0.179395	-7.94194	4.84338e-05	0.0156836	2.4867	-0.250184	-9.40654	2.39023e-08	1.30403e-06	9.28558	17	75305722	F	II	2009-09-01	TNRC6C (-695415), SEPT9 (+28230)	5'UTR	opensea	5'UTR-opensea		TRUE	TRUE		rs56208620
cg11094248	0.316325	8.00985	4.55787e-05	0.0155596	2.54996	0.387973	19.5988	1.53163e-13	5.13663e-09	21.2778	17	38494580	F	II	RARA	GJD3 (+25487), RARA (+29134)	Body	shelf	Body-shelf	chr17:38497527-38498963	NA	NA
cg11095743	0.190634	8.30745	3.50927e-05	0.0144543	2.82159	0.207728	11.8025	7.05933e-10	1.36717e-07	12.8747	10	49815243	F	II		ARHGAP22 (-2246)	IGR	shore	IGR-shore	chr10:49812852-49813352	TRUE	TRUE			rs78348372
cg11146034	0.179246	5.53345	0.000569503	0.0335217	-0.108074	0.208056	10.4476	4.81072e-09	4.40794e-07	10.9222	12	96590670	F	II	ELK3	ELK3 (+2510), CDK17 (+203668)	5'UTR	shore	5'UTR-shore	chr12:96588665-96589145	NA	NA
cg11185549	0.180892	5.24372	0.000803077	0.0381308	-0.472246	0.183782	8.57533	9.40345e-08	3.4875e-06	7.88472	12	116996871	R	II	MAP1LC3B2	MAP1LC3B2 (-315)	TSS1500	opensea	TSS1500-opensea		NA	TRUE
cg11196788	-0.195993	-10.1642	8.03017e-06	0.010738	4.33256	-0.300731	-15.1421	1.20493e-11	2.13969e-08	16.9762	11	71737549	R	II	NUMA1	LRTOMT (-53833), IL18BP (+27440)	Body	opensea	Body-opensea		NA	TRUE			rs57363052
cg11201447	0.203178	6.73689	0.000153314	0.0211321	1.27912	0.195422	10.375	5.35937e-09	4.74073e-07	10.8121	8	128808063	F	II	MIR1204	MYC (+59733), TMEM75 (+152528)	TSS200	shore	TSS200-shore	chr8:128806081-128806899	NA	NA
cg11311289	-0.169179	-6.80327	0.000143323	0.0207774	1.35009	-0.227927	-10.3076	5.92732e-09	5.07523e-07	10.7094	2	29204142	F	II	FAM179A	WDR43 (+86633), C2orf71 (+92985)	TSS200	opensea	TSS200-opensea		NA	NA
cg11381282	0.187689	4.79786	0.00139449	0.0487799	-1.05683	0.253576	9.4962	2.0721e-08	1.18019e-06	9.43155	13	20763366	R	I	GJB2	GJB2 (+553)	Body	shelf	Body-shelf	chr13:20766208-20767779	NA	NA
cg11430077	0.178162	4.87957	0.00125768	0.0465961	-0.947481	0.168434	7.3051	9.02696e-07	1.97314e-05	5.56992	10	8099018	R	II	GATA3	GATA3 (+2362)	Body	shore	Body-shore	chr10:8100384-8100768	NA	NA
cg11535638	-0.202896	-8.87906	2.16852e-05	0.0128598	3.31903	-0.280749	-11.8267	6.83215e-10	1.33986e-07	12.9079	10	123931797	R	II	TACC2	PLEKHA1 (-202415), TACC2 (+183088)	Body	opensea	Body-opensea		NA	TRUE
cg11541601	0.161295	4.99338	0.00109095	0.0436927	-0.796844	0.20624	9.42152	2.33374e-08	1.28308e-06	9.31002	8	22437870	F	II	PDLIM2	ENSG00000248235 (-8917), PDLIM2 (+1616)	TSS200	shore	TSS200-shore	chr8:22436295-22437076	NA	NA	low-CpG:22493626-22493940		rs1482336
cg11553755	-0.187215	-9.43229	1.39409e-05	0.011694	3.77215	-0.228796	-11.1178	1.82101e-09	2.41704e-07	11.9117	6	43458554	F	II	TJAP1	TJAP1 (+13293), YIPF3 (+26174)	5'UTR	opensea	5'UTR-opensea		NA	TRUE
cg11578064	-0.189506	-8.87548	2.1749e-05	0.0128598	3.31601	-0.24714	-12.3676	3.33453e-10	9.28031e-08	13.6351	12	112074044	F	II		ATXN2 (-36564), BRAP (+49746)	IGR	opensea	IGR-opensea		TRUE	TRUE
cg11594833	0.170426	7.38625	8.09211e-05	0.0174835	1.9505	0.188219	11.6714	8.43593e-10	1.52302e-07	12.6938	12	54444985	R	II	HOXC4	HOXC4 (-2676)	5'UTR	shore	5'UTR-shore	chr12:54445876-54446113	TRUE	NA
cg11635053	-0.194883	-10.0431	8.77605e-06	0.010738	4.24276	-0.27705	-11.1538	1.73062e-09	2.3501e-07	11.9635	3	184055217	R	II	FAM131A	FAM131A (-23)	5'UTR	shore	5'UTR-shore	chr3:184056419-184056671	NA	TRUE
cg11639708	-0.169828	-5.01418	0.00106318	0.0431722	-0.769524	-0.159927	-7.6053	5.18887e-07	1.27852e-05	6.13655	6	20209127	R	II	MBOAT1	MBOAT1 (+3503), ID4 (+371510)	Body	shelf	Body-shelf	chr6:20212268-20213133	NA	NA
cg11668844	-0.245676	-13.6146	8.87509e-07	0.00808024	6.4926	-0.160425	-5.90703	1.39665e-05	0.000175863	2.77209	13	113655622	F	II	MCF2L	F7 (-104499), MCF2L (+32087)	Body	shore	Body-shore	chr13:113656116-113656379	TRUE	TRUE		rs3742239
cg11692191	0.153319	4.82017	0.0013556	0.0480674	-1.02688	0.150196	8.40247	1.26363e-07	4.36577e-06	7.58231	19	31847167	R	II		ZNF507 (-989333), TSHZ3 (-6714)	IGR	shore	IGR-shore	chr19:31847946-31848209	NA	TRUE
cg11699334	-0.206288	-11.8236	2.58925e-06	0.0102286	5.46011	-0.258382	-9.32563	2.72127e-08	1.42493e-06	9.15299	12	109195889	F	II	SSH1	CORO1C (-70517), SSH1 (+55477)	Body	opensea	Body-opensea		TRUE	TRUE		rs78525619
cg11757040	-0.16406	-8.2646	3.64217e-05	0.0146145	2.78303	-0.185036	-12.1254	4.58287e-10	1.07938e-07	13.3129	14	73209188	F	I	DPF3	DPF3 (+151621), RGS6 (+810032)	Body	opensea	Body-opensea		NA	TRUE		rs73302114
cg11759172	-0.200964	-7.10613	0.000106028	0.0189767	1.66704	-0.215868	-8.13332	2.0171e-07	6.20298e-06	7.10366	7	51381867	R	II	COBL	GRB10 (-581817), COBL (+2629)	Body	shore	Body-shore	chr7:51383311-51384938	NA	NA
cg11785183	-0.165086	-13.6688	8.61005e-07	0.00808024	6.52127	-0.198135	-11.6302	8.92373e-10	1.57677e-07	12.6368	6	31847931	F	II	EHMT2	SLC44A4 (-1153)	Body	opensea	Body-opensea		NA	NA
cg11826008	0.169951	4.78967	0.00140908	0.0490124	-1.06784	0.206207	11.3864	1.24908e-09	1.9222e-07	12.2951	20	34249284	R	II	CPNE1	CPNE1 (-7685), RBM12 (+3554)	5'UTR	shelf	5'UTR-shelf	chr20:34252556-34252927	NA	NA
cg11847636	-0.155232	-5.96407	0.000348836	0.0279548	0.410948	-0.156133	-10.8228	2.77724e-09	3.10541e-07	11.4821	19	50015523	F	II	FCGRT	FCGRT (-13)	TSS200	shore	TSS200-shore	chr19:50016531-50016851	TRUE	NA
cg11850468	0.155342	8.97807	2.00031e-05	0.0128598	3.40211	0.213994	9.62679	1.68568e-08	1.02484e-06	9.64243	5	180231185	F	II	MGAT1	OR2Y1 (-64086), MGAT1 (+5644)	TSS1500	shore	TSS1500-shore	chr5:180229375-180230147	NA	NA
cg11934419	-0.228862	-8.45481	3.09181e-05	0.0141336	2.95282	-0.260885	-13.7082	6.24904e-11	4.28478e-08	15.3257	6	112575850	R	II	LAMA4	LAMA4 (+67)	TSS200	shore	TSS200-shore	chr6:112575091-112575483	NA	NA	low-CpG:112682038-112682667
cg11934832	0.200174	9.12228	1.78073e-05	0.0124599	3.52154	0.159052	7.75289	3.96977e-07	1.04051e-05	6.41065	18	45683841	R	II		SMAD2 (-226329), ZBTB7C (+8096)	IGR	shelf	IGR-shelf	chr18:45687797-45688512	NA	NA
cg12002139	0.224416	5.88562	0.000380737	0.0286241	0.318341	0.184094	5.25613	5.45135e-05	0.000532222	1.38752	6	158478872	F	II	SYNJ2	SYNJ2 (+75953), SERAC1 (+110430)	Body	opensea	Body-opensea		TRUE	TRUE		rs2765231
cg12024104	-0.236789	-10.7692	5.2213e-06	0.010738	4.76521	-0.240007	-12.2039	4.13178e-10	1.04083e-07	13.4179	12	6662581	R	II	IFFO1	IFFO1 (+2658), GAPDH (+19488)	Body	shore	Body-shore	chr12:6664425-6665336	TRUE	NA
cg12073436	0.26399	7.04316	0.000112794	0.0193492	1.60205	0.264922	10.4556	4.75352e-09	4.37398e-07	10.9344	1	206958014	R	I		IL19 (-14201), IL10 (-12175)	IGR	opensea	IGR-opensea		NA	NA
cg12080831	0.209565	4.86319	0.00128388	0.0470551	-0.969322	0.279566	9.66521	1.58696e-08	9.81995e-07	9.70408	2	121697428	R	II	GLI2	GLI2 (+147443), TFCP2L1 (+345355)	Body	opensea	Body-opensea		TRUE	TRUE
cg12107072	-0.167943	-6.34179	0.000231352	0.0241085	0.845105	-0.25368	-16.5898	2.60712e-12	1.31001e-08	18.4987	6	36826690	F	II	PPIL1	CPNE5 (-18912), PPIL1 (+16110)	Body	opensea	Body-opensea		NA	TRUE
cg12123019	0.157248	9.86433	1.00232e-05	0.010738	4.10809	0.222555	14.9567	1.47934e-11	2.35865e-08	16.7712	19	18197853	F	II	IL12RB1	MAST3 (-10750), ARRDC2 (+78876)	TSS200	opensea	TSS200-opensea		NA	NA
cg12171761	0.213113	5.32694	0.000726733	0.0367202	-0.366394	0.199636	8.85708	5.8558e-08	2.47169e-06	8.36932	8	61910949	R	II		CLVS1 (-289565), CHD7 (+319612)	IGR	opensea	IGR-opensea		NA	TRUE
cg12182124	0.192226	5.00399	0.00107668	0.0434164	-0.782901	0.214887	11.3845	1.25246e-09	1.9239e-07	12.2923	18	21451563	F	II	LAMA3	CABYR (-267379), LAMA3 (+182156)	TSS1500	opensea	TSS1500-opensea		NA	NA
cg12198841	-0.164522	-6.00531	0.000333255	0.027461	0.459297	-0.219305	-10.7044	3.29752e-09	3.46826e-07	11.3072	5	115941397	R	II		SEMA6A (-30767)	IGR	opensea	IGR-opensea		NA	TRUE
cg12205429	-0.159383	-5.30747	0.000743854	0.0370261	-0.391069	-0.202994	-7.19916	1.10069e-06	2.30894e-05	5.36703	7	2328896	F	II	SNX8	SNX8 (+25203), NUDT1 (+47039)	Body	opensea	Body-opensea		NA	NA
cg12212103	-0.150115	-5.57752	0.000541034	0.0328758	-0.053746	-0.236244	-14.7839	1.79461e-11	2.50774e-08	16.5779	17	48231729	F	II		PPP1R9B (-3852)	IGR	shelf	IGR-shelf	chr17:48226223-48228625	NA	TRUE
cg12224508	0.161723	6.38767	0.000220353	0.0237876	0.896541	0.215369	10.7514	3.07975e-09	3.31875e-07	11.3768	2	28589782	F	II		RBKS (-475817), FOSL2 (-25943)	IGR	opensea	IGR-opensea		NA	TRUE
cg12229555	0.151681	5.18166	0.000865739	0.03932	-0.551861	0.200913	9.16288	3.54067e-08	1.71382e-06	8.88388	17	80260329	R	I		CSNK1D (-28722), CD7 (+15149)	IGR	opensea	IGR-opensea		NA	NA		rs9902108
cg12244647	-0.150253	-6.86573	0.000134577	0.0202791	1.41636	-0.160169	-8.46433	1.13634e-07	4.03093e-06	7.69098	22	50737978	R	II	PLXNB2	MAPK11 (-29156), PLXNB2 (+8078)	5'UTR	island	5'UTR-island	chr22:50737809-50738961	TRUE	TRUE
cg12304937	0.159307	6.88169	0.000132438	0.020154	1.43323	0.174816	7.67708	4.55353e-07	1.15697e-05	6.27023	7	680013	R	II	PRKAR1B	PDGFA (-120982), PRKAR1B (+72831)	Body	shelf	Body-shelf	chr7:675569-676095	NA	NA
cg12366518	-0.165148	-6.03671	0.000321906	0.0271957	0.49595	-0.189343	-9.00616	4.57564e-08	2.0599e-06	8.62165	12	590469	F	II	B4GALNT3	B4GALNT3 (+20939), NINJ2 (+182476)	Body	opensea	Body-opensea		TRUE	TRUE			rs11063201
cg12391783	0.199395	6.06867	0.000310791	0.0268314	0.533118	0.158519	9.53207	1.95753e-08	1.13361e-06	9.48967	16	27269148	F	II	NSMCE1	NSMCE1 (+10967), KDM8 (+53852)	5'UTR	opensea	5'UTR-opensea		NA	NA			rs78334888
cg12449049	0.150528	8.12276	4.12367e-05	0.0151266	2.65408	0.195261	9.70029	1.50208e-08	9.47532e-07	9.76024	6	25088999	F	II	CMAH	LRRC16A (-190657), FAM65B (-177804)	Body	opensea	Body-opensea		NA	TRUE		rs76187830
cg12492087	-0.203353	-7.63448	6.41074e-05	0.0165917	2.1942	-0.332694	-14.322	3.03653e-11	3.12309e-08	16.0509	15	42749885	F	II	ZFP106	ZNF106 (-155)	TSS200	opensea	TSS200-opensea		TRUE	TRUE
cg12499211	0.181587	5.25996	0.000787518	0.0379234	-0.451515	0.26559	10.3883	5.25357e-09	4.67772e-07	10.8325	1	156786643	F	II	NTRK1	SH2D2A (-3)	Body	shelf	Body-shelf	chr1:156783523-156784037	NA	NA
cg12517576	0.173565	5.39423	0.000670811	0.0357117	-0.281546	0.153125	6.37629	5.40894e-06	8.18391e-05	3.73964	7	128048308	F	II	IMPDH1	PRRT4 (-46569), IMPDH1 (+1998)	Body	shore	Body-shore	chr7:128049499-128050488	NA	TRUE
cg12534147	0.190744	5.47669	0.000608621	0.0343552	-0.178458	0.281765	14.4765	2.54273e-11	2.93669e-08	16.2289	5	54040362	F	II		SNX18 (+226769), ESM1 (+241129)	IGR	opensea	IGR-opensea		TRUE	TRUE
cg12586150	0.159951	6.08529	0.000305179	0.0267728	0.552387	0.213461	8.55934	9.66256e-08	3.56057e-06	7.8569	6	2840792	F	II	SERPINB1	SERPINB1 (+1448), WRNIP1 (+75144)	Body	shore	Body-shore	chr6:2841810-2842273	NA	TRUE
cg12592179	0.216194	5.2529	0.000794245	0.0380228	-0.460528	0.196392	9.72654	1.44171e-08	9.20793e-07	9.80214	3	133920644	F	II	RYK	SLCO2A1 (-171724), RYK (+48850)	Body	opensea	Body-opensea		NA	TRUE
cg12593223	0.182696	4.99542	0.00108819	0.0436487	-0.794164	0.230156	11.4216	1.18946e-09	1.86176e-07	12.3448	17	80255510	F	II		CSNK1D (-23903), CD7 (+19968)	IGR	shelf	IGR-shelf	chr17:80251357-80251673	TRUE	TRUE
cg12593541	0.245308	6.59175	0.000177959	0.0223383	1.12201	0.309801	12.213	4.08289e-10	1.03559e-07	13.43	1	181110845	F	II		CACNA1E (-342036), MR1 (+107706)	IGR	opensea	IGR-opensea		TRUE	TRUE
cg12613632	-0.176433	-5.96059	0.000350185	0.0280022	0.406866	-0.233435	-9.1671	3.51642e-08	1.70501e-06	8.89091	1	95385935	R	II	CNN3	CNN3 (+6899), SLC44A3 (+100029)	Body	opensea	Body-opensea		NA	TRUE
cg12630938	0.176551	7.03739	0.000113437	0.0193687	1.59608	0.237948	13.1491	1.23507e-10	5.86832e-08	14.6391	10	120282778	F	II		RAB11FIP2 (-476664), PRLHR (+72382)	IGR	opensea	IGR-opensea		NA	TRUE			rs75768356
cg12655416	0.189266	5.6753	0.000483293	0.0315156	0.0658008	0.212664	9.52007	1.99507e-08	1.14904e-06	9.47026	17	38077870	R	II	ORMDL3	GSDMB (-2967)	3'UTR	opensea	3'UTR-opensea		NA	NA
cg12656085	0.200732	5.4483	0.000629287	0.0347959	-0.213838	0.312551	16.3036	3.49502e-12	1.38969e-08	18.2082	2	85173360	F	II		KCMF1 (-24856), TMSB10 (+40611)	IGR	opensea	IGR-opensea		TRUE	TRUE
cg12657297	-0.167743	-9.44384	1.38161e-05	0.011694	3.78134	-0.229283	-8.67324	7.9674e-08	3.09043e-06	8.05429	1	234667363	R	II		TARBP1 (-52514), IRF2BP2 (+77908)	IGR	opensea	IGR-opensea		NA	TRUE
cg12658012	-0.15596	-5.64108	0.000502693	0.0319234	0.0241148	-0.189693	-7.74736	4.00959e-07	1.0481e-05	6.40043	1	183578811	R	II		NCF2 (-19095), ARPC5 (+26081)	IGR	opensea	IGR-opensea		NA	TRUE
cg12695612	0.235497	5.78837	0.00042483	0.029938	0.202338	0.180439	8.56257	9.60955e-08	3.5448e-06	7.86253	1	17308092	R	II	MFAP2	MFAP2 (-762)	TSS1500	shore	TSS1500-shore	chr1:17306551-17307363	NA	NA
cg12710800	-0.174524	-5.44646	0.000630652	0.034816	-0.216133	-0.155978	-6.87619	2.03372e-06	3.74269e-05	4.73912	10	74008773	F	II		ASCC1 (-32740), DDIT4 (-24905)	IGR	opensea	IGR-opensea		NA	TRUE
cg12754982	0.195906	6.65943	0.00016596	0.0218702	1.19561	0.152794	5.29886	4.97753e-05	0.000493614	1.47976	6	160409942	F	II	IGF2R	SLC22A1 (-132879), IGF2R (+19811)	Body	opensea	Body-opensea		NA	TRUE
cg12804755	-0.21082	-8.22814	3.75968e-05	0.0147223	2.75007	-0.286844	-11.9012	6.18017e-10	1.26995e-07	13.0097	11	15796715	R	II		INSC (+662745), SOX6 (+701220)	IGR	opensea	IGR-opensea		NA	TRUE
cg12805374	0.190481	7.70513	6.00607e-05	0.016275	2.26231	0.242397	9.03432	4.3686e-08	1.99025e-06	8.669	17	43306622	F	II	FMNL1	FMNL1 (+7466), SPATA32 (+32857)	Body	opensea	Body-opensea		TRUE	TRUE	low-CpG:40662391-40662609	rs12453698
cg12869351	0.207365	4.78035	0.00142586	0.0492961	-1.08038	0.158555	6.95487	1.74895e-06	3.32038e-05	4.89337	13	20763734	F	II	GJB2	GJB2 (+185)	5'UTR	shelf	5'UTR-shelf	chr13:20766208-20767779	NA	NA		rs9578260	rs72561725
cg12895631	0.155034	6.08107	0.000306593	0.0267728	0.547501	0.170195	12.3142	3.57504e-10	9.56008e-08	13.5645	11	93254589	R	II	C11orf75	SLC36A4 (-323460), SMCO4 (+22085)	5'UTR	opensea	5'UTR-opensea		NA	TRUE
cg13075295	0.165186	12.0278	2.27519e-06	0.00995134	5.58672	0.190533	16.0199	4.69456e-12	1.52523e-08	17.9153	15	42262356	R	II	EHD4	SPTBN5 (-76081), EHD4 (+2420)	Body	shore	Body-shore	chr15:42264156-42264861	NA	NA
cg13078671	-0.174366	-8.96838	2.01612e-05	0.0128598	3.39401	-0.209374	-7.52167	6.04694e-07	1.44238e-05	5.97992	12	6662193	F	II	IFFO1	IFFO1 (+3046), GAPDH (+19100)	Body	shelf	Body-shelf	chr12:6664425-6665336	TRUE	NA			rs7135333
cg13081009	-0.22125	-18.4202	8.64014e-08	0.00571252	8.58433	-0.258219	-11.4073	1.2134e-09	1.88649e-07	12.3245	1	8430745	F	II	RERE	SLC45A1 (+52859), RERE (+446779)	5'UTR	opensea	5'UTR-opensea		NA	TRUE		rs72864290
cg13086983	-0.215298	-6.68592	0.000161511	0.0215949	1.22425	-0.173666	-8.43121	1.20273e-07	4.20636e-06	7.63286	1	21664810	R	II	ECE1	NBPF3 (-101821), ECE1 (-47828)	Body	opensea	Body-opensea		NA	TRUE
cg13126206	0.208417	8.47411	3.04136e-05	0.0140971	2.96985	0.180233	9.59472	1.773e-08	1.06049e-06	9.59084	8	22930189	F	I		TNFRSF10B (-3497)	IGR	shelf	IGR-shelf	chr8:22925655-22926912	NA	NA		rs57522435
cg13170728	-0.218972	-11.1756	3.95667e-06	0.010738	5.04156	-0.228448	-8.05067	2.33295e-07	6.94779e-06	6.95475	15	91503707	R	II	RCCD1	RCCD1 (+5607), PRC1 (+34018)	Body	shelf	Body-shelf	chr15:91499952-91500818	NA	NA
cg13248581	-0.157878	-5.40918	0.000659032	0.0354538	-0.262776	-0.256379	-8.23288	1.69482e-07	5.43473e-06	7.28184	22	17680545	R	II	CECR1	CECR5 (-40378), CECR1 (+22334)	TSS200	opensea	TSS200-opensea		TRUE	NA
cg13292202	-0.155621	-6.61897	0.000173023	0.0221788	1.15167	-0.187274	-11.4287	1.17776e-09	1.84844e-07	12.3548	5	112771367	R	II	TSSK1B	TSSK1B (-639)	TSS1500	opensea	TSS1500-opensea		NA	NA
cg13298538	-0.191055	-6.56968	0.000182078	0.0224073	1.09788	-0.243104	-10.5149	4.35451e-09	4.118e-07	11.0238	12	1759721	F	II		ADIPOR2 (-40472), WNT5B (+21358)	IGR	opensea	IGR-opensea		NA	TRUE
cg13341982	-0.191782	-14.55	5.33745e-07	0.00747468	6.96897	-0.239992	-10.8577	2.64077e-09	3.01585e-07	11.5334	17	38708603	R	I		TNS4 (-50754), CCR7 (+13121)	IGR	opensea	IGR-opensea		TRUE	NA
cg13410764	0.152916	6.76849	0.000148466	0.0209136	1.31297	0.193849	8.34931	1.3849e-07	4.67009e-06	7.48853	9	90407888	R	II		SPATA31E1 (-89853), CTSL (+67454)	IGR	opensea	IGR-opensea		TRUE	TRUE
cg13419087	-0.155264	-5.62109	0.000514421	0.0321928	-0.000313959	-0.271359	-11.3226	1.36522e-09	2.025e-07	12.2047	12	124907105	R	II	NCOR2	NCOR2 (+72693), ZNF664 (+449435)	Body	opensea	Body-opensea		NA	TRUE			rs61751356
cg13424923	0.191884	10.3954	6.79436e-06	0.010738	4.50104	0.242485	17.3794	1.18803e-12	1.02991e-08	19.2749	2	65258738	F	II		CEP68 (-24768), SLC1A4 (+42203)	IGR	opensea	IGR-opensea		NA	TRUE
cg13485320	0.183799	6.61921	0.00017298	0.0221788	1.15194	0.267086	16.9213	1.86702e-12	1.17652e-08	18.829	11	2920128	R	II	SLC22A18AS	SLC22A18 (-3522)	Body	shelf	Body-shelf	chr11:2923301-2923817	TRUE	TRUE
cg13494887	-0.183595	-8.29479	3.54794e-05	0.0145105	2.81022	-0.22354	-12.7096	2.14584e-10	7.53505e-08	14.0811	12	105605477	R	II	APPL2	APPL2 (+24384), KIAA1033 (+103985)	Body	opensea	Body-opensea		NA	TRUE
cg13572782	-0.152497	-5.82856	0.000405958	0.0294317	0.250445	-0.233203	-11.6481	8.70769e-10	1.55475e-07	12.6616	18	74799495	F	II	MBP	MBP (+45230), ZNF236 (+263379)	Body	island	Body-island	chr18:74799144-74800038	TRUE	NA	high-CpG:72928388-72928596	rs7242091
cg13613439	-0.222079	-8.40823	3.21746e-05	0.0143435	2.91157	-0.236349	-12.3444	3.437e-10	9.36587e-08	13.6044	9	131683312	R	II	PHYHD1	PHYHD1 (-375)	1stExon	opensea	1stExon-opensea		NA	TRUE
cg13661827	0.190058	5.08978	0.000968544	0.0414857	-0.670758	0.223283	9.27363	2.95903e-08	1.50895e-06	9.06736	9	111885602	F	II		TMEM245 (-3377)	IGR	shelf	IGR-shelf	chr9:111881482-111882278	NA	NA
cg13680337	-0.188567	-6.94871	0.000123858	0.0199247	1.50369	-0.189925	-9.18936	3.39149e-08	1.66127e-06	8.9279	10	71626580	F	II	COL13A1	H2AFY2 (-185972), COL13A1 (+64892)	Body	opensea	Body-opensea		TRUE	TRUE
cg13696706	0.205857	7.82103	5.40228e-05	0.0159103	2.37288	0.171541	8.40408	1.26015e-07	4.35726e-06	7.58514	9	124396830	R	II	DAB2IP	DAB2IP (+67431), TTLL11 (+459055)	Body	opensea	Body-opensea		NA	TRUE
cg13698860	-0.16621	-5.56657	0.000547957	0.0330194	-0.0672144	-0.160222	-10.0912	8.21784e-09	6.28285e-07	10.376	22	43525679	F	II	BIK	MCAT (+13721), BIK (+18925)	3'UTR	opensea	3'UTR-opensea		TRUE	TRUE
cg13720639	-0.265085	-8.5555	2.83846e-05	0.0138096	3.04127	-0.302429	-12.7433	2.05571e-10	7.37536e-08	14.1245	14	72061746	F	II	SIPA1L1	RGS6 (-337410), SIPA1L1 (+65704)	Body	opensea	Body-opensea		NA	TRUE			rs79202440
cg13721644	-0.154661	-7.27549	8.996e-05	0.0179873	1.83951	-0.248422	-13.7748	5.77078e-11	4.09413e-08	15.4058	3	47446543	R	II	PTPN23	PTPN23 (+24033), SCAP (+71060)	Body	opensea	Body-opensea		TRUE	TRUE
cg13757845	0.156164	6.88617	0.000131844	0.0201198	1.43796	0.173332	8.02407	2.44525e-07	7.19776e-06	6.90663	9	139926740	F	II	C9orf139	ABCA2 (-4098), FUT7 (+722)	5'UTR	shore	5'UTR-shore	chr9:139925243-139925996	NA	NA
cg13823144	-0.187535	-9.05695	1.87669e-05	0.0127955	3.46766	-0.213204	-15.5648	7.60871e-12	1.86271e-08	17.4348	11	66475721	F	I	SPTBN2	RBM4B (-30502), SPTBN2 (+20709)	Body	opensea	Body-opensea		NA	NA
cg13832201	-0.15346	-5.19411	0.000852753	0.0390809	-0.535847	-0.247221	-13.3858	9.22942e-11	5.11718e-08	14.9329	17	19282521	F	II	MAPK7	MAPK7 (+1487), MFAP4 (+7982)	Body	island	Body-island	chr17:19281000-19282541	NA	NA
cg13895322	-0.164619	-9.44092	1.38475e-05	0.011694	3.77901	-0.234385	-12.6479	2.3217e-10	7.88833e-08	14.0014	12	6877740	R	II	PTMS	LAG3 (-3946)	Body	shore	Body-shore	chr12:6875481-6876923	NA	NA
cg13904874	-0.169789	-7.69544	6.05987e-05	0.0163044	2.253	-0.201024	-8.84114	6.01321e-08	2.51917e-06	8.34218	9	89411000	F	II		ZCCHC6 (-441673), GAS1 (+151104)	IGR	opensea	IGR-opensea		NA	TRUE
cg13907255	-0.190652	-6.60021	0.000176408	0.0223307	1.13124	-0.210051	-7.27078	9.62433e-07	2.07579e-05	5.50436	5	142895549	R	II		NR3C1 (-112295), YIPF5 (+654674)	IGR	opensea	IGR-opensea		NA	TRUE
cg13938098	-0.196684	-7.01034	0.00011651	0.0195812	1.56799	-0.181455	-8.68248	7.84437e-08	3.05373e-06	8.07021	6	112575966	R	II	LAMA4	LAMA4 (-49)	TSS200	shore	TSS200-shore	chr6:112575091-112575483	NA	NA	low-CpG:112682038-112682667
cg14016418	0.183537	5.40443	0.000662753	0.0355203	-0.268741	0.168253	7.23919	1.02105e-06	2.17536e-05	5.44386	2	65065975	R	II		SERTAD2 (-184928), SLC1A4 (-150560)	IGR	opensea	IGR-opensea		TRUE	TRUE			rs78273872
cg14036402	0.1878	5.03953	0.00103037	0.042611	-0.736316	0.24541	12.3221	3.5386e-10	9.53539e-08	13.5749	1	15743671	R	II	EFHD2	CTRC (-21264), EFHD2 (+7280)	Body	opensea	Body-opensea		TRUE	TRUE
cg14042121	-0.207069	-8.12837	4.10336e-05	0.0151109	2.65922	-0.206031	-10.9228	2.40465e-09	2.85934e-07	11.6288	17	74705685	R	II	MXRA7	ST6GALNAC1 (-65765), MXRA7 (+1352)	Body	shore	Body-shore	chr17:74706465-74707067	NA	TRUE
cg14087413	0.217257	8.5455	2.86257e-05	0.0138096	3.03253	0.166331	4.9332	0.000109056	0.000943165	0.685259	9	35848330	R	II	TMEM8B	TMEM8B (+18817), OR13J1 (+22131)	Body	shore	Body-shore	chr9:35846310-35846638	TRUE	NA
cg14106046	0.175055	5.48321	0.000603977	0.0342462	-0.170342	0.338235	16.0606	4.49847e-12	1.52523e-08	17.9577	17	81006485	R	II	B3GNTL1	ZNF750 (-208031), B3GNTL1 (+3201)	Body	shelf	Body-shelf	chr17:81009245-81009999	TRUE	NA	low-CpG:78599707-78599823
cg14136168	0.169607	5.06008	0.00100457	0.0421082	-0.70945	0.290839	12.3359	3.47532e-10	9.41656e-08	13.5932	9	139129886	F	II	QSOX2	LHX3 (-34882), QSOX2 (+7801)	Body	shore	Body-shore	chr9:139128416-139128652	NA	NA
cg14145667	0.211735	5.2355	0.000811088	0.038305	-0.482765	0.212183	11.0416	2.02907e-09	2.59139e-07	11.8016	19	909533	R	II	C19orf22	MED16 (-16315), R3HDM4 (+3698)	Body	shelf	Body-shelf	chr19:911689-911996	TRUE	NA
cg14153069	-0.172749	-8.19215	3.87982e-05	0.0148215	2.71741	-0.206624	-10.4162	5.04014e-09	4.54581e-07	10.8747	9	131683257	F	II	PHYHD1	PHYHD1 (-430)	1stExon	opensea	1stExon-opensea		NA	TRUE
cg14181528	-0.217809	-7.70197	6.02355e-05	0.016275	2.25928	-0.188031	-8.64225	8.39548e-08	3.21322e-06	8.00074	1	19393870	F	II		IFFO2 (-110690), UBR4 (+142900)	IGR	opensea	IGR-opensea		TRUE	TRUE
cg14189583	0.153592	5.37985	0.000682349	0.0359679	-0.299617	0.174221	7.23943	1.02059e-06	2.17504e-05	5.44432	19	42703852	R	II	DEDD2	POU2F2 (-67273), DEDD2 (+20423)	Body	island	Body-island	chr19:42703604-42703976	TRUE	NA
cg14244636	0.176111	5.58002	0.000539464	0.0328666	-0.0506674	0.150348	6.42192	4.93998e-06	7.60747e-05	3.83224	10	100055918	F	II		LOXL4 (-27911), PYROXD2 (+119023)	IGR	opensea	IGR-opensea		NA	TRUE
cg14289461	-0.209489	-7.84847	5.2694e-05	0.0158687	2.39885	-0.265618	-13.8801	5.0914e-11	3.82834e-08	15.5318	6	112575929	R	II	LAMA4	LAMA4 (-12)	TSS200	shore	TSS200-shore	chr6:112575091-112575483	NA	NA	low-CpG:112682038-112682667
cg14327393	-0.163215	-5.71998	0.000459197	0.0309381	0.119966	-0.224401	-12.6611	2.28289e-10	7.81165e-08	14.0185	9	75141633	F	II	TMC1	TMC1 (+4916), ALDH1A1 (+426338)	5'UTR	opensea	5'UTR-opensea		NA	TRUE
cg14384093	-0.234871	-13.1207	1.17631e-06	0.0082495	6.22461	-0.358222	-13.5085	7.94929e-11	4.75699e-08	15.0834	9	111878565	R	II	C9orf5	CTNNAL1 (-102756), TMEM245 (+3660)	Body	shelf	Body-shelf	chr9:111881482-111882278	NA	NA
cg14385738	0.233939	5.44539	0.000631448	0.0348259	-0.217471	0.387908	18.1039	5.93782e-13	7.64516e-09	19.9565	1	114414340	R	II	PTPN22	PTPN22 (+41)	5'UTR	opensea	5'UTR-opensea		NA	TRUE
cg14389122	-0.187579	-7.02118	0.000115267	0.0195043	1.57926	-0.223752	-9.43745	2.27517e-08	1.26548e-06	9.336	15	74945851	R	II	EDC3	CLK3 (+38516), EDC3 (+42533)	Body	opensea	Body-opensea		NA	TRUE
cg14399183	-0.153122	-7.08128	0.000108643	0.0191134	1.64145	-0.156276	-9.84437	1.20032e-08	8.13373e-07	9.98929	9	124048308	F	II	GSN	RAB14 (-84161), GSN (-13763)	5'UTR	opensea	5'UTR-opensea		NA	NA	low-CpG:123088087-123088249
cg14416623	0.151895	5.51737	0.000580296	0.0337884	-0.127964	0.235623	9.8817	1.13297e-08	7.8116e-07	10.0482	2	133561787	R	II	NCKAP5	LYPD1 (-134009), NCKAP5 (+764244)	Body	opensea	Body-opensea		NA	TRUE
cg14468280	-0.165568	-5.13401	0.00091747	0.0405575	-0.613357	-0.234288	-12.1544	4.4108e-10	1.06705e-07	13.3517	20	47862976	R	II	ZNFX1	DDX27 (+27092), ZNFX1 (+31780)	3'UTR	opensea	3'UTR-opensea		TRUE	TRUE
cg14502319	0.217923	7.52885	7.07351e-05	0.0169469	2.09134	0.152929	6.27717	6.59293e-06	9.58286e-05	3.53758	12	125167409	R	II		NCOR2 (-187611), SCARB1 (+180984)	IGR	opensea	IGR-opensea		NA	TRUE			rs75510902
cg14511393	-0.163722	-5.23404	0.000812515	0.0383549	-0.484627	-0.187752	-8.44655	1.17149e-07	4.12538e-06	7.6598	9	99249199	F	II	HABP4	HABP4 (+36712), CDC14B (+132913)	Body	opensea	Body-opensea		TRUE	TRUE			rs71499954
cg14552508	0.166326	6.81681	0.000141375	0.0206403	1.36449	0.172994	9.86784	1.1575e-08	7.93505e-07	10.0264	2	8628173	R	II		ID2 (-190802)	IGR	opensea	IGR-opensea		NA	TRUE
cg14606858	0.227971	9.79804	1.0535e-05	0.0110645	4.05752	0.29758	14.9384	1.50967e-11	2.36862e-08	16.7509	7	98871769	F	II	MYH16	KPNA7 (-66640), ARPC1A (-51764)	Body	opensea	Body-opensea		TRUE	TRUE
cg14647944	-0.162328	-7.18166	9.84992e-05	0.0185191	1.74437	-0.221931	-14.038	4.2264e-11	3.60829e-08	15.719	9	73095740	F	I		KLF9 (-66200), TRPM3 (+640774)	IGR	opensea	IGR-opensea		NA	TRUE
cg14703829	0.150373	5.34716	0.000709408	0.0364368	-0.340827	0.151523	6.50902	4.158e-06	6.62328e-05	4.00824	22	20780298	R	II	SCARF2	SCARF2 (+11848), ZNF74 (+31893)	Body	island	Body-island	chr22:20779386-20780560	NA	NA			rs9680797
cg14718363	0.156331	5.70422	0.000467539	0.0311366	0.100899	0.207323	10.2306	6.65362e-09	5.47722e-07	10.5915	2	43358521	F	II		HAAO (-338789), ZFP36L2 (+95227)	IGR	opensea	IGR-opensea		NA	NA			rs76402145
cg14836555	0.208292	5.25072	0.000796336	0.0380582	-0.463314	0.173892	10.5435	4.17456e-09	4.0089e-07	11.0668	14	24743391	F	II		RABGGTA (-2586)	IGR	shelf	IGR-shelf	chr14:24740564-24740942	NA	NA
cg14913777	0.183196	6.59207	0.000177901	0.0223383	1.12236	0.273233	10.7589	3.04658e-09	3.29629e-07	11.3878	10	43947405	F	II	ZNF487	ZNF487 (+14831), ZNF239 (+116502)	Body	shelf	Body-shelf	chr10:43950884-43951437	NA	NA			rs34408407
cg14926965	-0.151451	-9.05663	1.87717e-05	0.0127955	3.46739	-0.170988	-14.5685	2.2892e-11	2.80213e-08	16.3342	14	23318992	R	I		LRP10 (-21830), MMP14 (+13226)	IGR	shelf	IGR-shelf	chr14:23315027-23315265	NA	TRUE
cg14990644	-0.178877	-5.3349	0.000719857	0.0366717	-0.356321	-0.187703	-8.49422	1.0797e-07	3.87549e-06	7.7433	5	112771691	F	II	TSSK1B	TSSK1B (-963)	TSS1500	opensea	TSS1500-opensea		NA	NA
cg15030789	0.175845	5.71774	0.000460371	0.0309541	0.117262	0.276842	11.3451	1.32307e-09	1.99284e-07	12.2366	1	27438378	F	II	SLC9A1	SLC9A1 (+43023), TRNP1 (+118180)	Body	opensea	Body-opensea		TRUE	TRUE
cg15032960	0.213425	6.77553	0.000147408	0.020907	1.32049	0.176589	7.65913	4.70438e-07	1.18745e-05	6.23687	20	56888536	R	II	RAB22A	PPP4R1L (-4041), RAB22A (+3784)	Body	shelf	Body-shelf	chr20:56884738-56885222	NA	NA
cg15074524	0.157531	6.53866	0.000188044	0.0226275	1.06388	0.210327	16.0406	4.59344e-12	1.52523e-08	17.9369	2	8685621	F	II		ID2 (-133354)	IGR	opensea	IGR-opensea		TRUE	NA			rs10929534
cg15132165	-0.17309	-9.18325	1.6961e-05	0.0121823	3.57148	-0.222579	-8.83601	6.06481e-08	2.53589e-06	8.33344	17	773137	R	II	NXN	GLOD4 (-87556), NXN (+109873)	Body	opensea	Body-opensea		TRUE	TRUE
cg15190451	-0.182177	-6.47341	0.000201314	0.0230755	0.991928	-0.274268	-12.2518	3.87963e-10	1.00349e-07	13.4817	17	73090195	R	I	SLC16A5	SLC16A5 (+5162), NT5C (+37695)	Body	opensea	Body-opensea		NA	TRUE
cg15227610	-0.165195	-9.19615	1.67878e-05	0.0121079	3.582	-0.162288	-7.63072	4.95395e-07	1.23559e-05	6.18396	11	111782016	F	II	HSPB2	HSPB2-C11orf52 (-1444), ENSG00000170276 (-950)	TSS1500	opensea	TSS1500-opensea		NA	NA
cg15238200	-0.160134	-8.36605	3.33616e-05	0.0143436	2.87404	-0.192469	-10.2768	6.20773e-09	5.2303e-07	10.6623	17	73893634	R	II	TRIM65	TRIM65 (-550)	TSS1500	shore	TSS1500-shore	chr17:73892496-73893448	NA	NA
cg15258980	0.207027	9.88575	9.8638e-06	0.010738	4.12436	0.263628	12.4697	2.92047e-10	8.7548e-08	13.7693	2	68961597	F	II	ARHGAP25	ARHGAP25 (-370)	TSS1500	opensea	TSS1500-opensea		NA	NA
[truncated: 340 more rows]
