# Supplementary material for: Epigenome-wide DNA methylation regulates cardinal pathological features of psoriasis
Source: Clin Epigenetics. 2018 Aug 9;10:108. doi: 10.1186/s13148-018-0541-9 (PMC6085681; doi:10.1186/s13148-018-0541-9)
Supplement: Supplementary file 10 — List of unique and common differential probes obtained on classification of samples with and without Kogoj’s microabscess. (XLSX 672 kb) [file 13148_2018_541_MOESM10_ESM.xlsx]

## Sheet: Present_Unique
CGID_KPUP	t	P.Value	adj.P.Val	B	Ave_Sub	CHR	MAPINFO	Strand	Type	gene	GREAT_annotation	feature	cgi	feat.cgi	UCSC_CpG_Islands_Name	DHS	Enhancer	Phantom	Probe_SNPs	Probe_SNPs_10
cg00226831	-3.46607	0.00634531	0.0446394	-2.84471	-0.158487	15	42371511	R	II	PLA2G4D	PLA2G4E (-28123), PLA2G4D (+15241)	Body	shore	Body-shore	chr15:42371634-42371842	NA	TRUE
cg00380924	-3.72518	0.00415805	0.0337068	-2.411	-0.167125	6	166967377	R	II	RPS6KA2	MPC1 (-170891), RPS6KA2 (+308662)	Body	opensea	Body-opensea		TRUE	TRUE
cg00459617	-4.15498	0.00209988	0.0217046	-1.70513	-0.154709	19	8111382	F	II		ELAVL1 (-40890), CCL25 (-6502)	IGR	shelf	IGR-shelf	chr19:8115250-8115524	NA	NA
cg00480115	-3.51505	0.00585473	0.0423027	-2.76236	-0.15483	19	35606877	F	II	FXYD3	FXYD3 (-289)	5'UTR	opensea	5'UTR-opensea		NA	NA
cg00573857	-4.51988	0.00119887	0.0152674	-1.12268	-0.151678	5	981189	F	II		BRD9 (-88250), NKD2 (-27755)	IGR	opensea	IGR-opensea		NA	NA		rs77740965
cg00624418	-5.627	0.000245901	0.00644092	0.532447	-0.151071	5	1282357	F	II	TERT	TERT (+12805), SLC6A18 (+56887)	Body	shore	Body-shore	chr5:1282649-1283244	NA	NA
cg01080927	-5.86551	0.000178812	0.00555259	0.86597	-0.191708	6	125341187	R	II	RNF217	TPD52L1 (-133615), RNF217 (+36673)	Body	opensea	Body-opensea		NA	TRUE
cg01482958	-5.51725	0.00028548	0.00694608	0.376234	-0.159933	1	85357136	R	II	LPAR3	LPAR3 (-25294), MCOLN2 (+105487)	5'UTR	shore	5'UTR-shore	chr1:85358359-85359187	NA	NA
cg01520588	-4.69768	0.000918619	0.0130254	-0.845209	-0.170456	6	41604603	R	II		MDFI (-1582)	IGR	island	IGR-island	chr6:41604583-41606663	TRUE	NA	high-CpG:41712530-41712918
cg01840055	-4.8009	0.000788685	0.0119837	-0.686112	-0.150825	3	141338555	R	II		RNF7 (-118491), RASA2 (+132664)	IGR	opensea	IGR-opensea		NA	TRUE
cg02120470	-3.80478	0.00365737	0.0309901	-2.27885	-0.180272	1	67267129	R	II	INSL5	INSL5 (-190)	TSS200	opensea	TSS200-opensea		NA	NA
cg02181287	-4.65747	0.000975249	0.0134856	-0.907583	-0.188699	14	77785784	F	II	GSTZ1	GSTZ1 (-1443)	TSS1500	shore	TSS1500-shore	chr14:77786690-77787794	NA	NA
cg02233197	-4.73667	0.000867035	0.0126269	-0.784933	-0.167015	15	51390542	R	II	TNFAIP8L3	AP4E1 (+189672), CYP19A1 (+240265)	Body	shelf	Body-shelf	chr15:51385861-51387203	TRUE	NA
cg02729303	-5.61253	0.000250764	0.00650417	0.511951	-0.159047	5	16508920	R	II	FAM134B	ZNF622 (-43019), FAM134B (+108247)	Body	opensea	Body-opensea		NA	TRUE
cg02796478	-8.29629	1.04085e-05	0.00185916	3.83168	-0.151868	8	61626185	F	II	CHD7	CLVS1 (-574329), CHD7 (+34848)	5'UTR	shore	5'UTR-shore	chr8:61626645-61627074	NA	NA
cg02832512	3.47596	0.00624295	0.0441578	-2.82808	0.157808	6	22113516	R	II	FLJ22536	PRL (+184214), SOX4 (+519544)	Body	opensea	Body-opensea		TRUE	TRUE
cg02916962	3.79673	0.003705	0.03125	-2.29219	0.212139	2	157180144	R	II		NR4A2 (+9084)	IGR	shelf	IGR-shelf	chr2:157176251-157177346	NA	NA
cg03075065	-7.25291	3.24488e-05	0.00275769	2.65006	-0.189386	16	84336445	F	II	WFDC1	ATP2C2 (-65688), WFDC1 (+8193)	Body	opensea	Body-opensea		NA	TRUE		rs78312887	rs74035066
cg03239422	-8.35997	9.74575e-06	0.0018166	3.89978	-0.152025	13	21101018	R	II	CRYL1	CRYL1 (-1022)	TSS1500	shore	TSS1500-shore	chr13:21099568-21100443	NA	NA			rs61955541
cg03372174	-5.56128	0.000268836	0.00673853	0.439109	-0.15334	13	96008021	R	II		CLDN10 (-196958), ABCC4 (-54338)	IGR	opensea	IGR-opensea		NA	TRUE
cg03577433	-4.45773	0.00131722	0.0161875	-1.22067	-0.154561	2	174731517	F	II		SP3 (+98913), CDCA7 (+511928)	IGR	opensea	IGR-opensea		NA	TRUE
cg03749724	-5.28694	0.000392637	0.00819293	0.0427438	-0.168382	11	108467652	F	II		EXPH5 (-3278)	IGR	shelf	IGR-shelf	chr11:108463598-108464103	NA	NA		rs2640741
cg03995533	-4.70098	0.000914126	0.0129935	-0.840096	-0.161758	16	11194243	R	II	CLEC16A	SOCS1 (+155793), CIITA (+223188)	Body	opensea	Body-opensea		TRUE	TRUE
cg04066177	-5.92296	0.000165795	0.00535193	0.945092	-0.187337	8	82375138	F	II	FABP9	FABP9 (-1324)	TSS1500	opensea	TSS1500-opensea		NA	NA
cg04205412	-8.65381	7.22957e-06	0.00167208	4.20845	-0.191639	17	54785335	R	II		NOG (+114275), C17orf67 (+125922)	IGR	opensea	IGR-opensea		NA	TRUE
cg04637264	-4.31765	0.00163186	0.018491	-1.4434	-0.160662	6	112359355	R	II		FYN (-164700), WISP3 (-16107)	IGR	opensea	IGR-opensea		TRUE	TRUE
cg04760448	-4.96541	0.000620477	0.0104875	-0.435643	-0.151541	21	46890849	R	II	COL18A1	COL18A1 (+15446), SLC19A1 (+71536)	Body	island	Body-island	chr21:46890848-46891115	NA	TRUE		rs72269753	rs72156486
cg04784315	4.2739	0.00174575	0.0192814	-1.51347	0.167571	9	125797284	R	II	GPR21	GPR21 (+478)	1stExon	opensea	1stExon-opensea		NA	NA
cg05203217	-5.56614	0.000267065	0.00671885	0.446027	-0.158738	20	43730072	R	II	KCNS1	KCNS1 (-319)	TSS1500	shore	TSS1500-shore	chr20:43729515-43729791	TRUE	NA
cg05214511	-4.85125	0.000732554	0.0114821	-0.609049	-0.158488	4	80572259	R	II		GK2 (-242887), ANTXR2 (+421458)	IGR	opensea	IGR-opensea		NA	TRUE
cg05314350	3.41359	0.00691852	0.0472454	-2.93311	0.151757	6	28874702	R	II	TRIM27	SCAND3 (-319590), TRIM27 (+17064)	Body	opensea	Body-opensea		NA	TRUE
cg06042148	5.34931	0.000359903	0.00784044	0.133811	0.156609	8	97138161	F	II		C8orf37 (-856732), GDF6 (+34859)	IGR	opensea	IGR-opensea		NA	TRUE
cg06256937	-4.67927	0.000944093	0.0132376	-0.873732	-0.178729	2	240582433	R	II		HDAC4 (-259790), NDUFA10 (+382386)	IGR	opensea	IGR-opensea		NA	NA			rs79115427
cg06467040	-6.3591	9.47582e-05	0.00419527	1.53058	-0.155435	5	34670172	F	II	RAI14	C1QTNF3 (-626235), RAI14 (-14487)	5'UTR	opensea	5'UTR-opensea		NA	TRUE
cg06928952	3.77694	0.00382489	0.0319094	-2.32501	0.157191	16	87736670	R	II	LOC100129637	KLHDC4 (+62885), JPH3 (+100159)	Body	island	Body-island	chr16:87736652-87736907	NA	NA
cg07264025	-6.25076	0.000108631	0.00446388	1.38762	-0.153224	12	86658860	F	II	MGAT4C	MGAT4C (-8815)	5'UTR	opensea	5'UTR-opensea		NA	NA			rs35164652
cg07554496	-5.07375	0.000530932	0.00963363	-0.272785	-0.17066	2	240020152	F	II	HDAC4	TWIST2 (+263479), HDAC4 (+302491)	Body	opensea	Body-opensea		TRUE	NA
cg07620562	5.28008	0.000396431	0.00823665	0.0326845	0.179293	3	124933890	R	II		SLC12A8 (-3647)	IGR	shelf	IGR-shelf	chr3:124931161-124931747	NA	NA
cg07763768	-5.99276	0.000151339	0.00511928	1.04059	-0.190494	9	125877923	F	II	C9orf45	GPR21 (+81117), STRBP (+152932)	TSS200	opensea	TSS200-opensea		NA	NA
cg07979236	3.77382	0.00384416	0.0320095	-2.33018	0.182515	1	33516461	F	II		ADC (-30253), AK2 (-13868)	IGR	shore	IGR-shore	chr1:33516594-33516933	TRUE	NA
cg08131184	-5.70086	0.000222612	0.00613896	0.636604	-0.185298	19	33764378	R	II		SLC7A10 (-47622), CEBPA (+29092)	IGR	island	IGR-island	chr19:33764349-33764551	TRUE	NA
cg08544331	-4.86282	0.000720259	0.0113686	-0.591379	-0.151687	1	25246922	F	II	RUNX3	RUNX3 (+44579), CLIC4 (+175074)	Body	opensea	Body-opensea		TRUE	TRUE
cg08554554	-3.4947	0.00605359	0.0432539	-2.79655	-0.159006	20	62330618	F	II	ARFRP1	TNFRSF6B (+2597), ARFRP1 (+8392)	3'UTR	shelf	3'UTR-shelf	chr20:62328013-62328558	NA	TRUE
cg08682625	3.79344	0.00372465	0.0313579	-2.29764	0.165056	8	128470793	F	II	LOC727677	MYC (-277537), POU5F1B (+44258)	Body	opensea	Body-opensea		NA	NA		rs78175656
cg08691577	-5.2821	0.000395311	0.00822406	0.0356427	-0.15432	5	14668489	R	II	FAM105B	FAM105B (+3632), ANKH (+203398)	Body	shelf	Body-shelf	chr5:14664247-14664989	NA	NA
cg09020199	3.94415	0.00292711	0.0268207	-2.04896	0.171059	6	30297320	F	II	TRIM39	TRIM39-RPP21 (-39)	Body	shelf	Body-shelf	chr6:30294169-30295071	NA	NA
cg09677330	-4.47292	0.0012872	0.0159637	-1.19668	-0.153999	13	74487535	R	II	KLF12	KLF12 (+81651), KLF5 (+854605)	Body	opensea	Body-opensea		NA	TRUE
cg10023454	-6.54915	7.48344e-05	0.00377577	1.77748	-0.155613	1	180137918	R	II	QSOX1	LHX4 (-61503), QSOX1 (+13949)	Body	opensea	Body-opensea		TRUE	TRUE
cg10583651	-7.77642	1.80812e-05	0.00222621	3.25881	-0.15189	4	123538969	F	II	IL21	IL2 (-161089), IL21 (+3255)	Body	opensea	Body-opensea		NA	TRUE		rs45576133
cg10610788	-4.66535	0.000963862	0.0133947	-0.895339	-0.155648	2	207288099	F	II		ADAM23 (-20164), ZDBF2 (+148712)	IGR	opensea	IGR-opensea		NA	TRUE
cg10735582	-4.54945	0.00114659	0.0148501	-1.07624	-0.162479	3	150140075	F	II	TSC22D2	EIF2A (-124406), TSC22D2 (+13953)	Body	opensea	Body-opensea		NA	TRUE
cg11056055	-3.37003	0.00743499	0.0495436	-3.0066	-0.16586	7	116356738	F	II	MET	CAPZA2 (-145789), MET (+44279)	Body	opensea	Body-opensea		TRUE	TRUE
cg11132921	-3.70856	0.00427134	0.0343426	-2.43866	-0.151807	8	66560891	F	II	MTFR1	MTFR1 (+3917), PDE7A (+193296)	5'UTR	shelf	5'UTR-shelf	chr8:66556764-66557513	NA	NA		rs76516203	rs74501506
cg11138837	6.32739	9.86093e-05	0.00428608	1.4889	0.15317	6	31238267	F	II	HLA-C	POU5F1 (-99797), HLA-C (+1596)	Body	shore	Body-shore	chr6:31238852-31240120	NA	NA		rs9264636	rs41561715
cg11550865	-6.27148	0.000105817	0.00441876	1.41509	-0.154848	15	59501408	R	II	MYO1E	LDHAL6B (+2366), MYO1E (+163691)	Body	shelf	Body-shelf	chr15:59498959-59499338	NA	NA
cg12626076	-5.74831	0.000208911	0.00595561	0.703103	-0.177151	15	92399195	F	II	SLCO3A1	ST8SIA2 (-537863), SLCO3A1 (+2270)	Body	shore	Body-shore	chr15:92396013-92397682	NA	NA
cg12777730	-5.95076	0.000159867	0.00525387	0.983207	-0.155849	10	63657985	F	II		ARID5B (-3074)	IGR	opensea	IGR-opensea		NA	TRUE
cg12905592	-6.35755	9.4942e-05	0.00419859	1.52856	-0.167123	12	50091449	R	II	FMNL3	FMNL3 (+9748), PRPF40B (+74230)	Body	opensea	Body-opensea		NA	TRUE
cg13144059	-4.76055	0.00083698	0.0123766	-0.748129	-0.158674	2	201245077	F	I	SPATS2L	SPATS2L (+74203), KCTD18 (+129709)	5'UTR	opensea	5'UTR-opensea		NA	TRUE
cg13240206	-5.04476	0.00055345	0.00984	-0.316196	-0.153047	1	160800192	F	II	CD244	CD244 (+32358), LY9 (+34244)	3'UTR	opensea	3'UTR-opensea		NA	NA		rs58480178
cg13361307	-4.75179	0.000847872	0.0124693	-0.761618	-0.160475	2	100365075	F	II	AFF3	REV1 (-258578), AFF3 (+356970)	Body	opensea	Body-opensea		NA	TRUE
cg13448793	-6.49259	8.02423e-05	0.00389487	1.70451	-0.152377	8	56043457	R	II	XKR4	TGS1 (-642244), XKR4 (+28508)	Body	opensea	Body-opensea		NA	TRUE
cg13454978	-5.44	0.000317426	0.00734123	0.265223	-0.157655	8	1423656	R	II		TDRP (-927875), DLGAP2 (-25876)	IGR	opensea	IGR-opensea		NA	NA
cg13564428	-4.32986	0.00160149	0.0182739	-1.42388	-0.151912	9	112258419	R	II	PTPN3	EPB41L4B (-175175), PTPN3 (+2167)	5'UTR	shelf	5'UTR-shelf	chr9:112262010-112262317	NA	NA
cg13633262	-5.53581	0.000278334	0.00685955	0.402769	-0.165253	17	3461398	F	II	TRPV3	TRPV3 (-299)	TSS200	opensea	TSS200-opensea		TRUE	TRUE
cg13802506	-4.99556	0.000594041	0.0102385	-0.390156	-0.150707	9	95888884	R	I	NINJ1	NINJ1 (+7686), C9orf89 (+30384)	Body	opensea	Body-opensea		NA	TRUE
cg13829849	-4.28589	0.00171371	0.0190559	-1.49424	-0.150441	9	72735830	F	II	MAMDC2	SMC5 (-138107), MAMDC2 (+77333)	Body	opensea	Body-opensea		TRUE	TRUE
cg14074366	-6.47949	8.15538e-05	0.00392907	1.68756	-0.15543	9	91014994	R	II	SPIN1	C9orf47 (-590849), SPIN1 (+11660)	5'UTR	opensea	5'UTR-opensea		TRUE	TRUE
cg14259755	-3.85454	0.00337686	0.0294433	-2.19655	-0.152855	9	132696001	R	II	FNBP1	USP20 (+98252), FNBP1 (+109440)	Body	opensea	Body-opensea		NA	TRUE
cg14339650	-5.18727	0.000451759	0.00884595	-0.103956	-0.159152	2	71384571	F	II		MPHOSPH10 (+27127), PAIP2B (+69642)	IGR	opensea	IGR-opensea		TRUE	TRUE
cg14483935	-10.3988	1.42852e-06	0.000934476	5.8686	-0.154065	12	49526778	F	II	TUBA1B	TUBA1B (-1600)	TSS1500	shore	TSS1500-shore	chr12:49524072-49525492	NA	NA
cg14625066	-5.61122	0.00025121	0.00651081	0.510087	-0.154136	9	131682737	F	II	PHYHD1	PHYHD1 (-950)	TSS1500	opensea	TSS1500-opensea		TRUE	NA			rs73672307
cg15819405	-5.12515	0.000493387	0.00926427	-0.19612	-0.186037	7	128079085	F	II		IMPDH1 (-28779), HILPDA (-16860)	IGR	opensea	IGR-opensea		NA	NA
cg15991175	-5.82599	0.000188403	0.00568182	0.811269	-0.172203	3	52313923	F	II	WDR82	WDR82 (-1264)	TSS1500	shore	TSS1500-shore	chr3:52312069-52313057	NA	NA
cg16236143	6.15272	0.000123091	0.00470467	1.25685	0.187269	20	4795935	F	II	RASSF2	PRNT (-74621), RASSF2 (+8356)	5'UTR	opensea	5'UTR-opensea		NA	TRUE
cg16516490	-4.19345	0.00197766	0.0208885	-1.64294	-0.165627	1	150781194	F	II	CTSK	CTSK (-395)	TSS1500	opensea	TSS1500-opensea		NA	NA
cg16669485	-9.94643	2.12539e-06	0.00104872	5.46465	-0.158174	7	86497039	F	II		KIAA1324L (+191976), GRM3 (+223809)	IGR	opensea	IGR-opensea		NA	TRUE
cg16831889	-7.60503	2.18247e-05	0.00238241	3.06314	-0.160515	15	50558051	F	II	HDC	HDC (+172)	TSS200	opensea	TSS200-opensea		NA	NA
cg17091967	-4.83535	0.000749804	0.0116237	-0.633347	-0.158412	4	15940897	R	II	FGFBP1	FGFBP1 (-534)	TSS1500	opensea	TSS1500-opensea		NA	NA
cg17341765	-4.69381	0.000923912	0.0130699	-0.851201	-0.167275	12	65997206	F	II		HMGA2 (-220705), MSRB3 (+324783)	IGR	opensea	IGR-opensea		NA	TRUE
cg17811994	-3.58527	0.00521919	0.0391797	-2.64457	-0.152755	8	74332829	R	II	STAU2	RDH10 (+125982), STAU2 (+326343)	3'UTR	opensea	3'UTR-opensea		NA	NA
cg17838697	-4.30792	0.00165649	0.0186681	-1.45896	-0.150749	17	63624567	F	II		AXIN2 (-66802), CEP112 (+563420)	IGR	opensea	IGR-opensea		NA	TRUE		rs8081284
cg17938867	-5.22751	0.000426813	0.00857363	-0.0445542	-0.150516	1	109418898	F	II	GPSM2	GPSM2 (+926)	TSS1500	shore	TSS1500-shore	chr1:109419544-109420038	NA	NA
cg18090064	-4.71322	0.000897668	0.0128646	-0.821149	-0.205203	17	43716542	F	II	C17orf69	PLEKHM1 (-148432), CRHR1 (-145369)	Body	opensea	Body-opensea		NA	NA
cg18156963	-8.17265	1.18404e-05	0.00192901	3.69817	-0.161543	1	23153308	R	II	EPHB2	KDM1A (-192678), EPHB2 (+115845)	Body	opensea	Body-opensea		NA	TRUE
cg18262591	-6.20941	0.000114493	0.00456493	1.33263	-0.17187	11	68579970	F	I	CPT1A	MTL5 (-60938), CPT1A (+29414)	Body	opensea	Body-opensea		NA	NA
cg18278694	4.05179	0.00246873	0.0240545	-1.87279	0.154631	1	179945973	F	II	CEP350	QSOX1 (-177996), CEP350 (+22100)	5'UTR	opensea	5'UTR-opensea		NA	TRUE		rs77044199
cg18634760	3.41467	0.00690614	0.0471849	-2.93128	0.172967	13	46679242	R	II	CPB2	CPB2 (-81)	TSS200	opensea	TSS200-opensea		NA	NA
cg18881440	-4.94251	0.000641396	0.0106823	-0.470279	-0.158209	2	176470789	F	II		ATP5G3 (-421454)	IGR	opensea	IGR-opensea		NA	TRUE
cg19257550	-5.14679	0.000478437	0.00910898	-0.163951	-0.175984	9	35673909	F	II	CA9	CA9 (+56)	TSS200	shore	TSS200-shore	chr9:35675648-35676375	NA	NA
cg19306640	-5.70729	0.000220699	0.00611482	0.64564	-0.176865	16	25228181	R	II	AQP8	AQP8 (-61)	TSS200	opensea	TSS200-opensea		NA	NA
cg19497388	-5.47457	0.00030268	0.00716041	0.315005	-0.159814	20	25040831	F	II	ACSS1	ACSS1 (-2013)	TSS1500	shore	TSS1500-shore	chr20:25037707-25039211	NA	NA			rs7273872
cg19614919	-5.6285	0.000245404	0.00643469	0.534564	-0.153447	6	155493309	F	II	TIAM2	CLDN20 (-91838), TIAM2 (+339478)	Body	opensea	Body-opensea		NA	TRUE		rs76199913	rs41493946
cg19734433	-7.10111	3.86654e-05	0.00294678	2.46725	-0.156231	1	6094261	R	II	KCNAB2	NPHP4 (-41730), KCNAB2 (-11720)	5'UTR	opensea	5'UTR-opensea		TRUE	NA
cg19805033	-3.93727	0.00295928	0.0270035	-2.06025	-0.161737	10	13766768	R	II	FRMD4A	PRPF18 (+137841), FRMD4A (+606115)	Body	opensea	Body-opensea		NA	TRUE
cg20021506	-5.7273	0.000214863	0.00603635	0.673695	-0.160017	6	156718546	F	II		NOX3 (-941509), ARID1B (-380517)	IGR	island	IGR-island	chr6:156718071-156718547	NA	NA		rs13217849
cg20340242	3.70041	0.00432802	0.0346508	-2.45223	0.165939	2	102608349	F	II	IL1R2	IL1R2 (+43)	1stExon	opensea	1stExon-opensea		NA	NA			rs78423067
cg20641026	3.39271	0.00716129	0.0483526	-2.96832	0.153803	10	22906638	R	II	PIP4K2A	PIP4K2A (+96846), SPAG6 (+272239)	Body	opensea	Body-opensea		NA	TRUE
cg21525176	-6.19755	0.000116236	0.00459749	1.31681	-0.156554	5	77906752	F	II	LHFPL2	LHFPL2 (+37896), SCAMP1 (+250413)	5'UTR	opensea	5'UTR-opensea		NA	TRUE
cg21650737	-6.70527	6.18529e-05	0.00350999	1.97664	-0.16061	8	674525	F	II	ERICH1	DLGAP2 (-775007), TDRP (-178744)	Body	opensea	Body-opensea		NA	NA
cg21739584	-5.79857	0.000195383	0.00578404	0.773187	-0.189377	3	187452863	R	II	BCL6	RTP2 (-32518), BCL6 (+10652)	5'UTR	shelf	5'UTR-shelf	chr3:187455330-187455843	NA	NA
cg22142329	-5.33121	0.000369093	0.007938	0.107431	-0.159433	2	238232841	R	II	COL6A3	COL6A3 (+90177), COPS8 (+238886)	3'UTR	opensea	3'UTR-opensea		NA	TRUE
cg22965600	-4.1181	0.00222453	0.022517	-1.7649	-0.150838	10	29824383	R	II	SVIL	SVIL (+200347), LYZL1 (+246393)	Body	opensea	Body-opensea		TRUE	TRUE
cg23013473	-6.09973	0.000131761	0.00484758	1.1856	-0.156512	17	77881799	R	II		CBX4 (-68571), TBC1D16 (+127848)	IGR	opensea	IGR-opensea		NA	NA
cg23221732	-4.99056	0.000598341	0.0102769	-0.39769	-0.159136	17	72383708	R	II		GPRC5C (-43344), GPR142 (+20111)	IGR	opensea	IGR-opensea		NA	TRUE
cg23401601	-4.72785	0.000878422	0.0127204	-0.798543	-0.167165	13	100578634	R	II		ZIC5 (+45529), CLYBL (+319711)	IGR	opensea	IGR-opensea		NA	NA
cg23525708	-4.89825	0.00068399	0.0110522	-0.537431	-0.169966	14	70152683	R	II	KIAA0247	SRSF5 (-40934), KIAA0247 (+74370)	Body	opensea	Body-opensea		NA	TRUE
cg23696593	-3.92111	0.00303638	0.0274697	-2.08683	-0.154929	10	28200623	R	II	ARMC4	MKX (-165634), MPP7 (+368448)	Body	opensea	Body-opensea		NA	TRUE
cg23876292	-8.22296	1.12334e-05	0.00190127	3.7527	-0.18347	18	57024517	F	II	LMAN1	CPLX4 (-38636), LMAN1 (+2677)	Body	shore	Body-shore	chr18:57026065-57026769	NA	NA
cg23973310	4.23174	0.00186346	0.020125	-1.58122	0.150325	2	65955240	R	II		MEIS1 (-707292), SPRED2 (-295929)	IGR	opensea	IGR-opensea		NA	NA
cg24004665	-3.67659	0.00449841	0.0355265	-2.49193	-0.16249	10	52176755	R	II	SGMS1	ASAH2 (-168385), SGMS1 (+206988)	5'UTR	shore	5'UTR-shore	chr10:52177724-52178182	NA	TRUE
cg24503369	-4.09222	0.00231665	0.0230898	-1.80695	-0.154224	2	40599006	F	II	SLC8A1	THUMPD2 (-592599), SLC8A1 (+140495)	Body	opensea	Body-opensea		NA	TRUE
cg24969902	-4.83261	0.000752821	0.0116469	-0.637537	-0.162355	14	100259020	R	II	EML1	EML1 (-660)	TSS1500	shore	TSS1500-shore	chr14:100259160-100259542	NA	NA
cg25065131	-3.87402	0.00327327	0.0288603	-2.1644	-0.17659	10	93100919	R	II	LOC100188947	HECTD2 (-69183), PCGF5 (+120374)	Body	opensea	Body-opensea		TRUE	TRUE
cg25188975	-7.21227	3.39992e-05	0.00279626	2.6014	-0.163161	12	99227115	R	II	ANKS1B	APAF1 (+188196)	Body	opensea	Body-opensea		NA	NA
cg25588348	-3.78059	0.00380247	0.0318036	-2.31895	-0.157025	14	76334455	F	II	TTLL5	TGFB3 (+113079), TTLL5 (+206834)	Body	opensea	Body-opensea		TRUE	TRUE
cg25656283	3.77965	0.00380825	0.0318229	-2.32051	0.153648	10	50733196	R	II	ERCC6	PGBD3 (-923)	Body	opensea	Body-opensea		NA	NA
cg25731261	-3.9273	0.00300663	0.0272816	-2.07665	-0.169609	19	47736018	F	II	BBC3	BBC3 (+5)	1stExon	shore	1stExon-shore	chr19:47733884-47734806	TRUE	NA
cg25908283	-4.17897	0.00202277	0.021186	-1.66633	-0.177289	13	107124524	R	II		EFNB2 (+62938)	IGR	opensea	IGR-opensea		TRUE	TRUE
cg26289665	-7.48467	2.49552e-05	0.00248291	2.92364	-0.17792	21	30547239	F	II	C21orf7	BACH1 (-124498), MAP3K7CL (+94366)	3'UTR	opensea	3'UTR-opensea		NA	TRUE
cg26314089	3.49262	0.00607432	0.043355	-2.80005	0.151205	12	66567930	R	II		ENSG00000228144 (-4165), TMBIM4 (-4078)	IGR	shelf	IGR-shelf	chr12:66563202-66563945	NA	NA
cg26572901	-6.75254	5.84204e-05	0.00341698	2.03631	-0.171827	7	27070361	R	II		SKAP2 (-165999), HOXA1 (+65232)	IGR	opensea	IGR-opensea		NA	TRUE
cg27185501	-4.5904	0.00107813	0.0143177	-1.0121	-0.165904	11	12562492	F	II		TEAD1 (-204096), PARVA (+163760)	IGR	opensea	IGR-opensea		TRUE	TRUE		rs12287300
cg27280535	-5.16254	0.000467862	0.00900219	-0.140581	-0.181377	8	8746679	R	II	MFHAS1	ERI1 (-112978), CLDN23 (+187231)	Body	shore	Body-shore	chr8:8748652-8751478	TRUE	NA
cg27591502	3.47452	0.00625775	0.0442229	-2.8305	0.150643	5	169302816	R	II	DOCK2	FOXI1 (-230085), DOCK2 (+238565)	Body	opensea	Body-opensea		NA	TRUE

## Sheet: Absent_Unique
CGID_KAUP	logFC	AveExpr	t	P.Value	adj.P.Val	B	Ave_Sub	CHR	MAPINFO	Strand	Type	gene	GREAT_Annotation	feature	cgi	feat.cgi	UCSC_CpG_Islands_Name	DHS	Enhancer	Phantom	Probe_SNPs	Probe_SNPs_10
cg10377921	-0.154492	-0.154492	-11.8522	2.42882e-09	1.81478e-06	11.7565	-0.154492	19	15391946	R	II	BRD4	BRD4 (-684)	TSS1500	opensea	TSS1500-opensea		TRUE	TRUE
cg23493020	-0.151451	-0.151451	-9.5989	4.79023e-08	7.20535e-06	8.71805	-0.151451	14	65112169	R	II		PLEKHG3 (-58985), PPP1R36 (+95549)	IGR	opensea	IGR-opensea		NA	TRUE
cg04505972	0.170967	0.170967	8.79796	1.56697e-07	1.43464e-05	7.5041	0.170967	2	173508040	R	II		RAPGEF4 (-92529), PDK1 (+87261)	IGR	opensea	IGR-opensea		NA	TRUE
cg14087413	0.204555	0.204555	8.51655	2.41851e-07	1.88768e-05	7.05901	0.204555	9	35848330	R	II	TMEM8B	TMEM8B (+18817), OR13J1 (+22131)	Body	shore	Body-shore	chr9:35846310-35846638	TRUE	NA
cg22143766	0.150616	0.150616	8.45417	2.66619e-07	2.00402e-05	6.95899	0.150616	3	55514421	R	II	WNT5A	LRTM1 (-552320), WNT5A (+9552)	Body	shore	Body-shore	chr3:55515152-55515613	NA	NA
cg18343292	0.154602	0.154602	8.28143	3.50123e-07	2.3805e-05	6.67943	0.154602	11	60146078	F	II	MS4A7	MS4A7 (+123)	5'UTR	opensea	5'UTR-opensea		NA	NA	low-CpG:59902573-59902672
cg11270017	0.151347	0.151347	8.22731	3.8161e-07	2.51872e-05	6.59106	0.151347	10	1401818	F	II	ADARB2	IDI1 (-306708), ADARB2 (+377852)	Body	shelf	Body-shelf	chr10:1404659-1406219	TRUE	NA			rs12253576
cg11366886	0.177153	0.177153	7.80385	7.5823e-07	3.93062e-05	5.8863	0.177153	20	11666805	R	II		NONE	IGR	shore	IGR-shore	chr20:11667522-11667997	NA	NA
cg20025658	0.153449	0.153449	7.67034	9.45967e-07	4.57119e-05	5.65919	0.153449	2	219031640	F	II	CXCR1	CXCR1 (+78)	1stExon	opensea	1stExon-opensea		NA	NA
cg24750887	0.152409	0.152409	7.26749	1.87038e-06	7.28119e-05	4.95931	0.152409	4	89534723	R	II	HERC3	HERC3 (+21149), NAP1L5 (+84663)	Body	opensea	Body-opensea		NA	TRUE
cg08375222	0.173884	0.173884	7.11124	2.4507e-06	8.79114e-05	4.6819	0.173884	13	31311963	F	II	ALOX5AP	MEDAG (-168365), ALOX5AP (+2318)	Body	opensea	Body-opensea		NA	TRUE
cg23966363	0.180169	0.180169	7.06723	2.64604e-06	9.28294e-05	4.60318	0.180169	19	937630	R	II	ARID3A	WDR18 (-46701), ARID3A (+11630)	Body	shore	Body-shore	chr19:939595-939816	NA	NA
cg25940485	0.151037	0.151037	6.97328	3.1196e-06	0.000104297	4.43419	0.151037	1	117636616	R	II	MIR942	TRIM45 (+27734), TTF2 (+33691)	TSS1500	opensea	TSS1500-opensea		NA	TRUE
cg02348088	-0.153645	-0.153645	-6.71778	4.9109e-06	0.000143861	3.96856	-0.153645	14	23845819	F	II	CMTM5	CMTM5 (-198)	TSS200	opensea	TSS200-opensea		NA	TRUE			rs11465525
cg23138413	0.190684	0.190684	6.61242	5.93692e-06	0.000165124	3.77393	0.190684	8	49320596	R	II		EFCAB1 (+327195), UBE2V2 (+399636)	IGR	opensea	IGR-opensea		TRUE	TRUE
cg02889001	0.157807	0.157807	6.40792	8.61713e-06	0.000216854	3.39188	0.157807	16	1519785	F	II	CLCN7	CCDC154 (-25295), CLCN7 (+5796)	Body	opensea	Body-opensea		NA	NA		rs35538944
cg00764307	0.167295	0.167295	5.85053	2.44899e-05	0.000472244	2.3221	0.167295	14	94408121	F	II	ASB2	PRIMA1 (-153294), ASB2 (+35016)	Body	shore	Body-shore	chr14:94405235-94406170	TRUE	NA
cg21308365	0.158945	0.158945	5.49686	4.85505e-05	0.000789681	1.6227	0.158945	6	119031399	F	II		CEP85L (-161)	IGR	opensea	IGR-opensea		NA	NA
cg20453820	-0.154099	-0.154099	-5.40688	5.79343e-05	0.000902046	1.44236	-0.154099	12	10253743	F	II		CLEC1A (-2159)	IGR	opensea	IGR-opensea		NA	TRUE
cg24835948	0.159345	0.159345	5.3226	6.84247e-05	0.00102648	1.27261	0.159345	5	14331816	F	II	TRIO	FAM105B (-333041), TRIO (+188005)	Body	opensea	Body-opensea		NA	TRUE
cg16251016	0.157648	0.157648	4.8208	0.000187583	0.00223906	0.246565	0.157648	19	11643100	R	II		ECSIT (-3111)	IGR	shelf	IGR-shelf	chr19:11639614-11639897	TRUE	NA
cg24674887	0.150304	0.150304	4.42467	0.000423803	0.00422315	-0.578603	0.150304	1	20092256	R	II	TMCO4	TMCO4 (+34154), HTR6 (+100476)	Body	opensea	Body-opensea		TRUE	TRUE
cg20161089	0.166976	0.166976	4.08252	0.000865901	0.00737806	-1.29803	0.166976	14	94577514	R	II	IFI27	IFI27 (+353)	5'UTR	opensea	5'UTR-opensea		NA	NA
cg23331433	0.151047	0.151047	3.83966	0.0014438	0.0110018	-1.80998	0.151047	6	33039606	F	II	HLA-DPA1	HLA-DPB1 (-4097)	Body	opensea	Body-opensea		NA	NA		rs9277341	rs35521473
cg12556569	0.154129	0.154129	3.20611	0.0054999	0.031066	-3.13412	0.154129	11	116664039	R	II	APOA5	APOA5 (-903)	TSS1500	shelf	TSS1500-shelf	chr11:116661034-116661410	TRUE	NA

## Sheet: Common_Differential
Kogoj_CommonDiffProbes	logFC_KogPresent	t	P.Value	adj.P.Val	B	logFC_KogAbsent	t	P.Value	adj.P.Val	B	CHR	MAPINFO	Strand	Type	gene	GREAT_Annotation	feature	cgi	feat.cgi	UCSC_CpG_Islands_Name	DHS	Enhancer	Phantom	Probe_SNPs	Probe_SNPs_10
cg00002033	-0.186551	-5.68892	0.000226211	0.00618278	0.619817	-0.159769	-10.5044	1.36322e-08	3.79772e-06	10.002	19	39798481	R	I	LRFN1	LRFN1 (+7495), IFNL1 (+11516)	Body	island	Body-island	chr19:39797786-39799250	TRUE	TRUE
cg00004667	0.184222	4.76009	0.000837538	0.0123802	-0.748824	0.183657	9.88944	3.17126e-08	5.84229e-06	9.13987	1	16292746	R	II	ZBTB17	ZBTB17 (+9875), SPEN (+118387)	5'UTR	opensea	5'UTR-opensea		TRUE	TRUE			rs848199
cg00009196	0.247374	8.22823	1.11718e-05	0.00189883	3.7584	0.175068	9.01512	1.12819e-07	1.18132e-05	7.84085	20	19954588	F	II	RIN2	NAA20 (-43172), RIN2 (+87423)	Body	shore	Body-shore	chr20:19955536-19956034	NA	NA		rs199575
cg00012362	-0.248889	-6.83274	5.30596e-05	0.00329794	2.13686	-0.20592	-10.0368	2.58135e-08	5.24769e-06	9.35021	1	153599487	R	II	S100A13	S100A1 (-1386)	5'UTR	opensea	5'UTR-opensea		NA	TRUE			rs71626778
cg00018184	-0.166227	-5.76736	0.000203667	0.0058906	0.729715	-0.16646	-8.62045	2.05816e-07	1.70292e-05	7.22449	1	153519850	R	II	S100A3	S100A4 (-1489)	3'UTR	opensea	3'UTR-opensea		NA	NA
cg00019678	-0.225632	-6.29677	0.000102489	0.00435326	1.44853	-0.156983	-9.52574	5.32206e-08	7.65865e-06	8.61031	12	110154229	R	II	C12orf34	MMAB (-142550), TRPV4 (+98467)	5'UTR	shore	5'UTR-shore	chr12:110151327-110152758	NA	TRUE
cg00027114	-0.294391	-11.4367	6.05347e-07	0.000734493	6.73393	-0.193805	-10.3117	1.76875e-08	4.34544e-06	9.73628	7	42740486	F	II		GLI3 (-463874), ENSG00000256646 (+231287)	IGR	opensea	IGR-opensea		NA	TRUE
cg00031779	-0.276186	-9.75885	2.5173e-06	0.00111195	5.29198	-0.19635	-12.6487	9.42275e-10	1.34041e-06	12.7146	18	56296243	F	II	ALPK2	ALPK2 (-54)	TSS200	opensea	TSS200-opensea		NA	TRUE
cg00035969	0.218934	7.11944	3.78503e-05	0.00292247	2.48948	0.178575	12.3009	1.41594e-09	1.50487e-06	12.303	1	112159097	R	II		RAP1A (-3308)	IGR	shelf	IGR-shelf	chr1:112162204-112162837	NA	NA			rs76701185
cg00041401	0.401207	10.6003	1.20237e-06	0.000878124	6.04317	0.328519	10.0996	2.36635e-08	5.01907e-06	9.43905	1	114414408	R	II	PTPN22	PTPN22 (-27)	TSS200	opensea	TSS200-opensea		NA	TRUE
cg00041666	-0.250697	-6.00935	0.000148107	0.00507016	1.06319	-0.194406	-10.1596	2.1782e-08	4.82921e-06	9.52367	6	152702330	R	II	SYNE1	SYNE1 (+256204), ESR1 (+690699)	Body	opensea	Body-opensea		NA	NA	low-CpG:152744022-152744157
cg00044372	0.15366	6.92782	4.73857e-05	0.00316482	2.25498	0.155514	6.44749	8.01426e-06	0.000205627	3.46624	16	85070825	F	II	KIAA0513	KIAA0513 (-25993), ZDHHC7 (-25717)	5'UTR	opensea	5'UTR-opensea		TRUE	TRUE
cg00044466	-0.193877	-10.1868	1.71768e-06	0.000987172	5.68144	-0.182293	-9.79204	3.63788e-08	6.23546e-06	8.99952	16	15238525	R	II		ENSG00000261130 (-251086), RRN3 (-50351)	IGR	opensea	IGR-opensea		NA	NA
cg00058887	-0.209637	-5.9739	0.000155106	0.00518016	1.01486	-0.162346	-7.04465	2.75258e-06	9.55077e-05	4.56266	4	184909018	F	II	STOX2	STOX2 (+82509), ENPP6 (+230096)	Body	opensea	Body-opensea		TRUE	TRUE
cg00083659	0.217559	6.46589	8.29407e-05	0.00395311	1.66992	0.187543	7.39773	1.4969e-06	6.24401e-05	5.18799	22	37404577	F	II	C22orf33	TST (+10931), CSF2RB (+94907)	TSS1500	opensea	TSS1500-opensea		NA	NA
cg00088797	-0.234477	-8.71304	6.81384e-06	0.00162739	4.26956	-0.203686	-8.72564	1.75028e-07	1.53729e-05	7.39066	3	12976288	F	II	IQSEC1	RPL32 (-93201), IQSEC1 (+32880)	Body	shore	Body-shore	chr3:12976966-12978182	TRUE	NA
cg00092400	0.410128	8.39707	9.38091e-06	0.00179776	3.93925	0.316325	9.80762	3.55862e-08	6.16394e-06	9.02204	12	51788285	R	II		SLC4A8 (-30270), GALNT6 (-10938)	IGR	shelf	IGR-shelf	chr12:51785279-51785821	TRUE	TRUE
cg00108715	-0.238301	-8.92401	5.53208e-06	0.00150281	4.48437	-0.201385	-9.94937	2.91584e-08	5.54063e-06	9.2257	3	52565015	F	II	NT5DC2	NT5DC2 (+2778), STAB1 (+35661)	Body	shore	Body-shore	chr3:52567009-52568807	NA	NA
cg00109764	-0.168649	-8.56071	7.94011e-06	0.00170597	4.11164	-0.178335	-11.6884	2.96981e-09	1.97796e-06	11.5526	3	43811308	R	I		TOPAZ1 (-472070), ABHD5 (+78946)	IGR	opensea	IGR-opensea		NA	TRUE
cg00110832	-0.199453	-5.71971	0.000217058	0.00606543	0.663056	-0.180135	-10.2621	1.89264e-08	4.51886e-06	9.66717	6	32121130	R	II	PPT2	PRRT1 (-1401), PPT2-EGFL8 (-869), PPT2 (-170)	TSS200	shore	TSS200-shore	chr6:32121829-32122529	NA	TRUE
cg00143606	-0.273353	-6.60977	6.94731e-05	0.00365906	1.8552	-0.169889	-7.05765	2.69071e-06	9.38757e-05	4.586	5	10759383	R	II	DAP	DAP (+2001), ROPN1L (+317747)	Body	shore	Body-shore	chr5:10760836-10761925	NA	NA
cg00149213	0.174994	5.73638	0.000212268	0.00599967	0.686414	0.17386	8.05944	4.99624e-07	2.98893e-05	6.3145	1	160617124	R	II	SLAMF1	SLAMF1 (-39)	TSS200	opensea	TSS200-opensea		NA	NA
cg00160981	0.192599	7.51694	2.40705e-05	0.00245722	2.96121	0.161637	11.0425	6.71263e-09	2.75507e-06	10.7238	1	161691911	F	II	FCRLB	FCRLB (+558)	TSS1500	shelf	TSS1500-shelf	chr1:161695637-161697298	NA	NA		rs905592
cg00162806	-0.182126	-5.479	0.000300845	0.00713436	0.321369	-0.179789	-9.11663	9.69383e-08	1.07734e-05	7.9963	10	135051929	R	II	VENTX	VENTX (+1021), ADAM8 (+38443)	Body	island	Body-island	chr10:135048797-135052077	NA	TRUE
cg00164997	0.189071	5.4531	0.000311748	0.00727365	0.284112	0.167387	6.85208	3.86449e-06	0.000121446	4.21444	6	25042548	F	II		LRRC16A (-237108), FAM65B (-131353)	IGR	opensea	IGR-opensea		NA	NA
cg00167820	-0.270788	-5.30068	0.000385163	0.00810952	0.0628471	-0.194527	-6.67702	5.28402e-06	0.000151899	3.89344	8	131663355	R	II		ASAP1 (-249138), ADCY8 (+391317)	IGR	opensea	IGR-opensea		NA	TRUE
cg00168634	0.164146	4.22076	0.00189548	0.0203463	-1.5989	0.158167	5.67932	3.40389e-05	0.00060512	1.98544	4	154572830	F	II		TLR2 (-49822), KIAA0922 (+185329)	IGR	opensea	IGR-opensea		NA	TRUE
cg00168694	0.27373	5.56093	0.000268964	0.00673933	0.438608	0.182491	5.27373	7.53866e-05	0.00110517	1.17383	21	40193056	R	II	ETS2	ETS2 (+15825), PSMG1 (+362721)	Body	shore	Body-shore	chr21:40194644-40194849	NA	NA
cg00169782	-0.201924	-4.52599	0.00118788	0.0151739	-1.11308	-0.169115	-7.96545	5.81891e-07	3.30263e-05	6.15804	17	39791734	F	II		EIF1 (-53411), KRT17 (-10905)	IGR	opensea	IGR-opensea		NA	TRUE
cg00171729	-0.261993	-6.79834	5.52908e-05	0.00334628	2.09383	-0.211384	-9.82281	3.48311e-08	6.10923e-06	9.04397	6	52416856	F	II	TRAM2	TRAM2 (+24857), EFHC1 (+131750)	Body	opensea	Body-opensea		NA	TRUE
cg00180666	-0.160544	-4.43713	0.00135913	0.0164852	-1.25326	-0.15542	-8.90111	1.33965e-07	1.3056e-05	7.66478	20	56283207	R	II	PMEPA1	ZBP1 (-87678), PMEPA1 (+1751)	5'UTR	shore	5'UTR-shore	chr20:56283891-56285395	NA	TRUE
cg00181327	-0.209349	-5.50732	0.000289389	0.0069987	0.362001	-0.166055	-9.87636	3.23005e-08	5.87895e-06	9.12109	13	31439278	R	II		MEDAG (-41050), ALOX5AP (+129633)	IGR	opensea	IGR-opensea		TRUE	TRUE
cg00183886	-0.186875	-4.29062	0.00170124	0.018986	-1.48665	-0.153126	-6.17833	1.31823e-05	0.000297226	2.9562	4	53524296	F	II	USP46	USP46 (+1206), SPATA18 (+606799)	Body	shore	Body-shore	chr4:53524958-53526227	NA	NA		rs4311371
cg00184457	0.456999	11.9223	4.14531e-07	0.000681009	7.11183	0.357561	9.74627	3.8816e-08	6.47806e-06	8.93321	8	8946301	R	II		PPP1R3B (+61905), ERI1 (+86644)	IGR	opensea	IGR-opensea		TRUE	TRUE
cg00210249	-0.202363	-5.62591	0.000246264	0.00644606	0.530903	-0.157146	-7.49306	1.27355e-06	5.59921e-05	5.3539	10	71135679	R	II	HK1	TACR2 (+40944), HK1 (+87179)	Body	opensea	Body-opensea		TRUE	TRUE
cg00221658	-0.252355	-5.4324	0.000320769	0.0073833	0.254262	-0.157163	-6.06032	1.64475e-05	0.000350876	2.72954	7	43912425	R	II		MRPS24 (-3269)	IGR	shelf	IGR-shelf	chr7:43908911-43909478	TRUE	TRUE
cg00228735	0.247128	8.47052	8.70169e-06	0.0017516	4.01698	0.224562	9.11157	9.7672e-08	1.08134e-05	7.98858	7	131304505	R	II		PODXL (-63139), PLXNA4 (+957555)	IGR	opensea	IGR-opensea		NA	TRUE			rs11770454
cg00244517	-0.234092	-7.3353	2.95367e-05	0.00265254	2.74807	-0.169832	-8.73112	1.73564e-07	1.52945e-05	7.39928	4	57371467	F	II	ARL9	ARL9 (-42)	5'UTR	shore	5'UTR-shore	chr4:57371582-57372022	TRUE	NA		rs74432570
cg00247963	-0.200512	-6.37892	9.24334e-05	0.00414942	1.55657	-0.174306	-13.5577	3.39137e-10	8.8193e-07	13.7436	16	20863151	R	II		ENSG00000005189 (+45330), DCUN1D3 (+48555)	IGR	opensea	IGR-opensea		NA	TRUE
cg00273754	0.237963	12.2931	3.13283e-07	0.000659987	7.38969	0.186074	9.42982	6.11529e-08	8.34371e-06	8.46811	6	14305310	F	II		JARID2 (-941217), CD83 (+187438)	IGR	opensea	IGR-opensea		NA	TRUE		rs75981321
cg00282706	0.19914	4.37154	0.00150229	0.0175758	-1.35741	0.161324	7.51209	1.2333e-06	5.47137e-05	5.38687	12	6055430	F	II	ANO2	ANO2 (-32)	TSS200	opensea	TSS200-opensea		NA	NA
cg00283857	-0.242254	-9.30046	3.85117e-06	0.00133028	4.85669	-0.187786	-6.17455	1.32757e-05	0.000298843	2.94897	6	158018184	F	II	ZDHHC14	SNX9 (-226112), ZDHHC14 (+216019)	Body	shelf	Body-shelf	chr6:158013812-158014256	NA	TRUE
cg00321007	-0.20751	-6.30937	0.000100872	0.00432666	1.46517	-0.171038	-13.0625	5.87407e-10	1.06356e-06	13.1911	17	15340112	R	II	CDRT4	TEKT3 (-95154), TVP23C (+126746)	3'UTR	opensea	3'UTR-opensea		NA	NA
cg00321234	-0.207953	-5.72252	0.00021624	0.00605541	0.667005	-0.16846	-7.46199	1.34225e-06	5.7853e-05	5.29996	4	141217605	R	II	SCOC	MAML3 (-142267), SCOC (-77059)	5'UTR	opensea	5'UTR-opensea		TRUE	NA			rs78704846
cg00342530	-0.260535	-8.00193	1.41819e-05	0.00205663	3.51105	-0.201188	-8.61882	2.06335e-07	1.7044e-05	7.22191	9	130027020	F	II	GARNL3	GARNL3 (+215)	1stExon	opensea	1stExon-opensea		NA	TRUE		rs79020649
cg00356361	-0.197579	-5.39797	0.000336402	0.00756458	0.204466	-0.170436	-8.40795	2.8668e-07	2.10164e-05	6.88456	18	77286260	R	II	NFATC1	CTDP1 (-153541), NFATC1 (+125924)	Body	island	Body-island	chr18:77286051-77286277	TRUE	NA
cg00384847	-0.202116	-7.32747	2.98007e-05	0.00266318	2.7388	-0.170196	-10.3086	1.77628e-08	4.35777e-06	9.73194	1	12291339	F	II	VPS13D	TNFRSF1B (+64279), DHRS3 (+386398)	5'UTR	shore	5'UTR-shore	chr1:12289954-12290585	NA	NA
cg00387964	0.251247	7.12012	3.78205e-05	0.00292247	2.4903	0.201338	9.96945	2.83517e-08	5.45931e-06	9.25437	4	7651935	R	II	SORCS2	PSAPL1 (-215235), AFAP1 (+289718)	Body	shelf	Body-shelf	chr4:7647755-7647960	NA	NA
cg00400448	-0.165922	-7.41196	2.70805e-05	0.00256345	2.83852	-0.154326	-12.0566	1.89567e-09	1.62716e-06	12.0077	15	60285691	R	I		BNIP2 (-303958), FOXB1 (-10730)	IGR	shore	IGR-shore	chr15:60287107-60287663	NA	TRUE
cg00404280	0.202133	12.9184	1.98628e-07	0.000649478	7.83862	0.184204	10.1549	2.1925e-08	4.84674e-06	9.51699	8	144631887	F	I		GSDMD (-3490)	IGR	island	IGR-island	chr8:144631767-144631971	NA	NA
cg00410926	-0.219392	-9.76906	2.49405e-06	0.00111107	5.30146	-0.164378	-10.8205	8.96161e-09	3.18871e-06	10.4296	9	35563534	R	II	FAM166B	TESK1 (-41833), RUSC2 (+24905)	Body	opensea	Body-opensea		NA	TRUE			rs78783435
cg00413352	-0.261974	-8.18161	1.17297e-05	0.00192901	3.70791	-0.173984	-7.59398	1.07468e-06	4.9768e-05	5.52822	1	2847213	R	II		MMEL1 (-282784), ACTRT2 (-90833)	IGR	island	IGR-island	chr1:2847056-2847288	NA	NA
cg00424690	-0.198037	-7.59216	2.21382e-05	0.00239255	3.0483	-0.156129	-7.3806	1.54122e-06	6.36547e-05	5.15804	6	43478455	R	II	C6orf154	YIPF3 (+6273), TJAP1 (+33194)	TSS200	island	TSS200-island	chr6:43477221-43478553	NA	NA
cg00428638	-0.189487	-4.87371	0.000708903	0.0112739	-0.574786	-0.158644	-8.61508	2.07531e-07	1.7096e-05	7.21598	19	7224713	F	II	INSR	INSR (+69332), ZNF557 (+155242)	Body	opensea	Body-opensea		NA	TRUE
cg00439384	-0.173903	-6.97861	4.46271e-05	0.00308521	2.3176	-0.182075	-8.46411	2.62498e-07	1.9855e-05	6.97496	3	122785558	R	II	PDIA5	PDIA5 (-359)	TSS1500	shore	TSS1500-shore	chr3:122785734-122786600	NA	NA
cg00442389	0.194324	5.66794	0.000232684	0.00627243	0.590279	0.172001	9.60232	4.7668e-08	7.20196e-06	8.72306	6	32160074	R	II	GPSM3	PBX2 (-2111), GPSM3 (+609)	Body	shelf	Body-shelf	chr6:32163292-32164383	NA	NA
cg00449000	0.200839	6.18031	0.000118821	0.00464274	1.29379	0.182288	9.63225	4.56664e-08	7.05881e-06	8.76695	9	132650648	R	II	FNBP1	USP20 (+52899), FNBP1 (+154793)	3'UTR	shore	3'UTR-shore	chr9:132652350-132652715	NA	NA
cg00449201	-0.157749	-8.56359	7.91704e-06	0.0017059	4.11464	-0.161784	-8.78491	1.59849e-07	1.45278e-05	7.48368	19	50193437	F	II	CPT1C	CPT1C (-936)	TSS1500	island	TSS1500-island	chr19:50193020-50194798	NA	NA			rs45613034
cg00451635	-0.186622	-8.08584	1.29735e-05	0.00198768	3.60343	-0.153099	-12.0435	1.92586e-09	1.64495e-06	11.9917	16	10675030	R	II	EMP2	EMP2 (-475)	TSS1500	shore	TSS1500-shore	chr16:10673880-10674735	NA	NA
cg00463859	-0.165507	-6.18556	0.000118027	0.00462836	1.30081	-0.159761	-9.56724	5.01316e-08	7.37827e-06	8.6715	1	23750101	R	II	TCEA3	ZNF436 (-54166), TCEA3 (+1132)	Body	shore	Body-shore	chr1:23750508-23751663	NA	TRUE
cg00470044	-0.197753	-4.59434	0.00107178	0.0142601	-1.00595	-0.156981	-9.20521	8.50005e-08	9.95591e-06	8.13093	2	28456184	F	II	BRE	RBKS (-342219), FOSL2 (-159541)	Body	opensea	Body-opensea		NA	TRUE
cg00471696	-0.216295	-7.48889	2.48375e-05	0.00247712	2.92856	-0.166224	-6.46848	7.71238e-06	0.000200067	3.50561	2	173955214	F	II	ZAK	CDCA7 (-264375), ENSG00000091436 (+14527)	5'UTR	opensea	5'UTR-opensea		NA	NA
cg00473597	-0.231494	-8.37593	9.58688e-06	0.00180051	3.91678	-0.165671	-11.839	2.46811e-09	1.82088e-06	11.7402	19	6108131	R	II	RFX2	RANBP3 (-129980), RFX2 (+2414)	5'UTR	shore	5'UTR-shore	chr19:6108821-6109073	NA	NA
cg00510320	-0.217008	-5.95463	0.000159059	0.00524078	0.98851	-0.189101	-11.1031	6.2086e-09	2.6766e-06	10.8032	16	67686943	R	II	RLTPR	ACD (+7703), RLTPR (+8121)	Body	island	Body-island	chr16:67686860-67687674	NA	NA
cg00511334	-0.203951	-5.74762	0.000209104	0.00595884	0.702135	-0.167531	-9.45392	5.90492e-08	8.17506e-06	8.50394	16	67918840	F	II	NRN1L	NRN1L (+132)	1stExon	island	1stExon-island	chr16:67918679-67918909	TRUE	NA
cg00516092	0.279636	10.7742	1.0386e-06	0.000824752	6.19116	0.21265	9.72932	3.97621e-08	6.5666e-06	8.90858	20	31177275	R	II		COMMD7 (+154528), ASXL1 (+231120)	IGR	shelf	IGR-shelf	chr20:31170740-31173640	TRUE	NA
cg00518941	-0.19998	-5.19553	0.000446515	0.0087914	-0.0917477	-0.153077	-7.11215	2.44683e-06	8.77906e-05	4.68352	2	46361964	F	II	PRKCE	EPAS1 (-162577), PRKCE (+483051)	Body	opensea	Body-opensea		NA	TRUE		rs3768740	rs73926196
cg00523628	0.225404	6.18234	0.000118514	0.00463646	1.2965	0.167298	4.5018	0.000361198	0.00372365	-0.417119	6	164137946	R	II		QKI (+302271)	IGR	opensea	IGR-opensea		NA	NA
cg00524179	-0.18406	-6.52008	7.75621e-05	0.00383927	1.74004	-0.154451	-5.92687	2.11729e-05	0.000424747	2.47102	7	27166853	R	II	HOXA3	HOXA3 (-7639), HOXA4 (+3565)	TSS1500	shelf	TSS1500-shelf	chr7:27169572-27170638	NA	NA
cg00527825	-0.196418	-6.54722	7.50121e-05	0.00377906	1.775	-0.169078	-7.81418	7.45428e-07	3.88739e-05	5.90379	15	74218418	F	II	LOXL1	LOXL1 (-381)	TSS1500	shore	TSS1500-shore	chr15:74218696-74220373	NA	NA		rs16958477
cg00529236	-0.180403	-10.6205	1.18203e-06	0.00086817	6.06043	-0.161231	-11.1904	5.55123e-09	2.57897e-06	10.9171	16	85239958	F	II		GSE1 (-406864), KIAA0513 (+143140)	IGR	shelf	IGR-shelf	chr16:85242383-85242634	TRUE	TRUE		rs34365382	rs71386902
cg00543474	0.206579	5.26589	0.000404395	0.00832208	0.0118778	0.1533	7.99478	5.54792e-07	3.20534e-05	6.20699	10	134260981	R	II	C10orf91	STK32C (-139537), INPP5A (-90343)	Body	opensea	Body-opensea		TRUE	TRUE
cg00561322	-0.226527	-6.41006	8.89059e-05	0.00407315	1.59727	-0.186179	-9.05438	1.06376e-07	1.13995e-05	7.90111	11	111606373	R	II	PPP2R1B	PPP2R1B (+30733), SIK2 (+133258)	Body	opensea	Body-opensea		TRUE	TRUE
cg00569091	-0.200238	-12.3487	3.00578e-07	0.000659987	7.43064	-0.163314	-12.1308	1.73396e-09	1.56825e-06	12.098	1	8424793	F	I	RERE	SLC45A1 (+46907), RERE (+452731)	5'UTR	opensea	5'UTR-opensea		NA	TRUE		rs76273552
cg00573124	-0.159273	-6.25524	0.000108016	0.00445534	1.39357	-0.150149	-9.06312	1.04993e-07	1.13036e-05	7.91452	9	139011777	R	II	C9orf69	C9orf69 (-1068)	TSS1500	shore	TSS1500-shore	chr9:139009862-139011272	NA	NA
cg00577560	-0.218492	-6.94386	4.64953e-05	0.00313504	2.27478	-0.154316	-6.33896	9.78343e-06	0.000237986	3.26176	1	15271830	R	II	KIAA1026	TMEM51 (-207198), KAZN (+346630)	Body	opensea	Body-opensea		TRUE	TRUE
cg00582562	-0.207495	-8.15168	1.21039e-05	0.00193946	3.67536	-0.159059	-6.85023	3.87721e-06	0.000121691	4.21107	17	46388465	R	II	SKAP1	SKAP1 (+119087), SNX11 (+203545)	Body	opensea	Body-opensea		NA	NA
cg00591949	-0.218229	-5.95919	0.000158114	0.00522765	0.99475	-0.152247	-8.25934	3.62633e-07	2.43193e-05	6.6434	3	191048439	F	II	UTS2D	UTS2B (-114)	TSS200	shore	TSS200-shore	chr3:191046948-191047710	NA	NA		rs10937477
cg00593243	-0.401087	-11.5005	5.75475e-07	0.000734493	6.78458	-0.301613	-15.039	7.22363e-11	6.04385e-07	15.2895	5	172196153	F	II	DUSP1	DUSP1 (+2045), NEURL1B (+127884)	Body	shore	Body-shore	chr5:172197482-172199606	NA	NA
cg00594099	-0.215408	-8.46053	8.79082e-06	0.001762	4.00645	-0.15381	-7.61304	1.04093e-06	4.8763e-05	5.56097	1	27893886	R	II	AHDC1	WASF2 (-77217), AHDC1 (+36257)	5'UTR	shore	5'UTR-shore	chr1:27894927-27895524	NA	TRUE			rs12563653
cg00611789	-0.221532	-6.27358	0.000105536	0.00441226	1.41787	-0.154379	-8.07975	4.83511e-07	2.92832e-05	6.34815	5	78985432	F	I	CMYA5	CMYA5 (-268)	TSS1500	opensea	TSS1500-opensea		NA	TRUE
cg00616135	-0.22449	-8.71397	6.80754e-06	0.00162739	4.27052	-0.168437	-9.93865	2.95986e-08	5.58908e-06	9.21038	15	63413614	F	II	LACTB	LACTB (-385)	TSS1500	shore	TSS1500-shore	chr15:63413918-63414852	NA	NA
cg00626702	-0.218856	-12.6614	2.38945e-07	0.000649478	7.65705	-0.156657	-10.6133	1.17844e-08	3.54653e-06	10.1505	4	1647016	R	I	FAM53A	NKX1-1 (-246897), FAM53A (+38972)	Body	shore	Body-shore	chr4:1645886-1646324	TRUE	TRUE
cg00636737	-0.204855	-7.17753	3.53882e-05	0.00284661	2.55964	-0.159627	-11.4277	4.10904e-09	2.24598e-06	11.2229	20	62695569	R	II	TCEA2	TCEA2 (+1072), RGS19 (+15276)	Body	shore	Body-shore	chr20:62693942-62695282	NA	NA
cg00640719	-0.203566	-5.1828	0.000454625	0.00887352	-0.110569	-0.170756	-7.96379	5.83465e-07	3.30939e-05	6.15527	16	70426268	F	II	ST3GAL2	ST3GAL2 (+8273), DDX19A (+45536)	Body	opensea	Body-opensea		TRUE	TRUE
cg00651016	0.223353	8.05184	1.34491e-05	0.00202145	3.56609	0.16976	6.64074	5.64085e-06	0.000159104	3.8264	16	552754	R	II	RAB11FIP3	CAPN15 (-25102), RAB11FIP3 (+77135)	Body	opensea	Body-opensea		NA	NA	low-CpG:492721-492769
cg00672802	-0.257369	-7.4101	2.71374e-05	0.00256674	2.83633	-0.209345	-9.4174	6.22672e-08	8.42267e-06	8.44962	1	226296871	F	II		H3F3A (+45193), ACBD3 (+77560)	IGR	shore	IGR-shore	chr1:226297287-226298586	NA	NA
cg00674628	0.26587	7.22457	3.35217e-05	0.00278255	2.61615	0.178812	8.26814	3.57595e-07	2.41212e-05	6.65776	14	102970251	F	II		RCOR1 (-88747), TECPR2 (+140951)	IGR	shelf	IGR-shelf	chr14:102973317-102976666	NA	NA		rs11963
cg00681462	0.166379	6.41239	8.86479e-05	0.00406934	1.60031	0.163102	7.93141	6.15089e-07	3.4267e-05	6.10109	14	75800724	R	I		JDP2 (-98113), FOS (+55247)	IGR	opensea	IGR-opensea		NA	TRUE
cg00691123	-0.19658	-8.61754	7.49782e-06	0.00168281	4.17083	-0.168393	-11.4922	3.78971e-09	2.16683e-06	11.3051	3	11632974	F	II	VGLL4	VGLL4 (+52424), ATG7 (+318872)	Body	opensea	Body-opensea		TRUE	TRUE
cg00702417	0.186653	5.03447	0.000561685	0.00992208	-0.331633	0.177632	7.30916	1.7413e-06	6.94829e-05	5.03273	1	6054867	R	II		NPHP4 (-2336)	IGR	shore	IGR-shore	chr1:6051595-6052955	NA	NA
cg00713400	-0.169788	-10.419	1.4038e-06	0.00093141	5.88631	-0.169471	-13.3502	4.26037e-10	9.03081e-07	13.5144	7	22233206	R	I	RAPGEF5	CDCA7L (-247504), RAPGEF5 (+163327)	Body	opensea	Body-opensea		NA	NA
cg00723994	0.193651	7.23385	3.31663e-05	0.00277411	2.62726	0.174579	11.7285	2.82647e-09	1.93918e-06	11.6027	12	115105290	F	I		TBX5 (-259043), TBX3 (+16105)	IGR	island	IGR-island	chr12:115104848-115105548	NA	NA
cg00726046	-0.236058	-7.97333	1.46213e-05	0.00208117	3.47939	-0.184523	-9.03523	1.09468e-07	1.16021e-05	7.87175	20	43161260	F	II	PKIG	PKIG (+710)	5'UTR	shore	5'UTR-shore	chr20:43160339-43160817	NA	NA
cg00757207	0.165572	4.82776	0.000758188	0.011693	-0.644953	0.151084	6.41451	8.5135e-06	0.000214883	3.40428	17	7456223	F	II	TNFSF12	TNFSF13 (-5691), TNFSF12 (+3752)	Body	shelf	Body-shelf	chr17:7452150-7452645	NA	NA			rs79086815
cg00764217	-0.219865	-6.00821	0.000148327	0.00507538	1.06164	-0.187557	-10.6445	1.13057e-08	3.48323e-06	10.1928	7	116660240	R	II	ST7	ST7 (+66859), WNT2 (+303103)	Body	opensea	Body-opensea		NA	TRUE
cg00772959	-0.202733	-6.31836	9.97363e-05	0.00430492	1.47701	-0.154466	-8.07825	4.84685e-07	2.93287e-05	6.34566	1	9532871	R	II		SLC25A33 (-66670), SPSB1 (+179932)	IGR	opensea	IGR-opensea		TRUE	TRUE
cg00776080	-0.265387	-11.4249	6.11031e-07	0.000734493	6.72458	-0.213496	-14.9374	7.99728e-11	6.04385e-07	15.1883	12	53442322	R	I	TENC1	TENC1 (-411)	5'UTR	shore	5'UTR-shore	chr12:53440579-53440840	NA	TRUE
cg00810971	-0.167703	-8.13018	1.23807e-05	0.00194927	3.65192	-0.157972	-8.0278	5.25865e-07	3.09479e-05	6.26196	2	65085764	R	II		SERTAD2 (-204717), SLC1A4 (-130771)	IGR	shore	IGR-shore	chr2:65086804-65087180	NA	TRUE
cg00834924	0.351169	11.9659	4.00939e-07	0.000681009	7.14498	0.334191	10.1089	2.33589e-08	4.98243e-06	9.45229	15	85956922	F	II	AKAP13	AKAP13 (+32962), KLHL25 (+381339)	5'UTR	opensea	5'UTR-opensea		TRUE	TRUE
cg00834988	0.263107	5.52846	0.00028114	0.00689677	0.392269	0.197815	8.29153	3.44551e-07	2.35709e-05	6.69589	7	70060153	R	II	AUTS2	WBSCR17 (-537002), AUTS2 (+995834)	Body	shore	Body-shore	chr7:70060834-70061456	NA	NA
cg00842076	-0.264561	-7.8722	1.62984e-05	0.00215166	3.36665	-0.201632	-8.56476	2.24369e-07	1.80686e-05	7.13597	14	89881835	R	II	FOXN3	FOXN3 (+203639), TTC8 (+590829)	5'UTR	shore	5'UTR-shore	chr14:89882421-89884278	NA	NA
cg00849854	-0.22863	-5.53719	0.00027781	0.00685064	0.404738	-0.194563	-9.46939	5.77396e-08	8.07654e-06	8.5269	17	17780937	F	II	TOM1L2	SREBF1 (-40636), TOM1L2 (+94774)	Body	opensea	Body-opensea		TRUE	TRUE
cg00851518	-0.240266	-8.84537	5.97615e-06	0.00155468	4.40483	-0.179162	-9.97408	2.81691e-08	5.44333e-06	9.26097	1	27676652	F	II	SYTL1	SYTL1 (+5288), MAP3K6 (+16731)	Body	island	Body-island	chr1:27675919-27678016	NA	TRUE
cg00859858	0.236543	6.69597	6.25532e-05	0.0035237	1.96488	0.266719	8.83388	1.48353e-07	1.39215e-05	7.5602	1	37944257	R	II	ZC3H12A	ZC3H12A (+4104), MEAF6 (+36107)	Body	shelf	Body-shelf	chr1:37939723-37940650	NA	TRUE
cg00863378	-0.171878	-6.02999	0.00014419	0.00502712	1.09125	-0.1594	-10.297	1.80468e-08	4.40569e-06	9.71575	16	56549757	R	II	BBS2	BBS2 (+4438), OGFOD1 (+64355)	Body	shelf	Body-shelf	chr16:56553529-56554075	NA	NA
cg00864293	-0.190336	-5.96726	0.000156457	0.00520228	1.00578	-0.158167	-10.1307	2.26686e-08	4.93032e-06	9.48293	16	81586800	R	I	CMIP	PLCG2 (-226063), CMIP (+108025)	Body	opensea	Body-opensea		NA	TRUE
cg00900977	0.176505	7.55117	2.31693e-05	0.00243094	3.00093	0.166881	9.78632	3.66741e-08	6.25268e-06	8.99125	20	19189797	F	II		SLC24A3 (-3493)	IGR	shelf	IGR-shelf	chr20:19192459-19193902	NA	NA
cg00920139	-0.195109	-5.97506	0.000154872	0.00517831	1.01644	-0.159347	-9.22067	8.30807e-08	9.86638e-06	8.15433	8	22455473	R	II	PDLIM2	C8orf58 (-1687)	3'UTR	shore	3'UTR-shore	chr8:22456091-22456508	NA	TRUE
cg00921266	-0.259602	-8.27633	1.06264e-05	0.00187091	3.81023	-0.165501	-8.35479	3.11724e-07	2.21625e-05	6.79863	7	27153663	R	I	HOXA3	HOXA2 (-11233), HOXA3 (+5551)	5'UTR	shore	5'UTR-shore	chr7:27154999-27155426	TRUE	NA
cg00924265	-0.228032	-6.90753	4.85385e-05	0.0031979	2.22988	-0.170436	-8.73215	1.73289e-07	1.52896e-05	7.4009	8	28258117	R	II		FZD3 (-93656), ZNF395 (-14134)	IGR	shore	IGR-shore	chr8:28259183-28259717	NA	NA		rs62502410
cg00934037	0.383751	7.66547	2.04162e-05	0.0023293	3.13254	0.337742	11.9246	2.22377e-09	1.75297e-06	11.8459	1	100889672	F	II	CDC14A	GPR88 (-114021), CDC14A (+71625)	Body	opensea	Body-opensea		NA	NA
cg00934322	-0.192	-5.61918	0.000248517	0.00647527	0.52137	-0.165362	-9.17027	8.95144e-08	1.02565e-05	8.07793	6	30854109	F	II	DDR1	GTF2H4 (-21852), DDR1 (+2248)	5'UTR	shore	5'UTR-shore	chr6:30852102-30852676	NA	TRUE
cg00938816	-0.260689	-8.65918	7.19081e-06	0.00166763	4.214	-0.189363	-7.73363	8.51541e-07	4.25079e-05	5.76715	17	8058149	R	II		PER1 (-2396)	IGR	shore	IGR-shore	chr17:8059556-8060237	NA	NA
cg00948520	-0.214168	-5.49226	0.000295421	0.00706562	0.340409	-0.184434	-6.52663	6.93646e-06	0.000185389	3.61434	16	4000652	F	II		CREBBP (-69925), ADCY9 (+165534)	IGR	opensea	IGR-opensea		TRUE	NA		rs73506064
cg00956759	-0.367881	-10.0712	1.902e-06	0.00101484	5.57776	-0.30408	-13.5112	3.56852e-10	8.82851e-07	13.6925	17	30023399	F	II		COPRS (+162957), RAB11FIP4 (+304757)	IGR	opensea	IGR-opensea		TRUE	TRUE
cg00965578	0.268763	9.21634	4.17144e-06	0.00137194	4.77468	0.192801	9.04845	1.07322e-07	1.14788e-05	7.89204	22	36560801	R	II	APOL3	APOL3 (-3824)	5'UTR	opensea	5'UTR-opensea		NA	NA
cg00990385	-0.243516	-9.01613	5.05721e-06	0.00145171	4.57675	-0.173599	-9.04368	1.08092e-07	1.15253e-05	7.88471	12	113587690	R	II	CCDC42B	RASAL1 (-13661), DDX54 (+35594)	1stExon	shelf	1stExon-shelf	chr12:113590806-113591304	NA	TRUE			rs80304876
cg00994250	-0.213326	-9.02906	4.99419e-06	0.00144199	4.58965	-0.164317	-8.6721	1.90044e-07	1.61996e-05	7.30626	6	151087821	F	II	PLEKHG1	MTHFD1L (-98864), PLEKHG1 (+166822)	Body	opensea	Body-opensea		NA	TRUE
cg01028364	0.328212	8.29216	1.04532e-05	0.00185916	3.82724	0.263427	8.00515	5.45537e-07	3.1709e-05	6.22426	15	55543264	R	II	RAB27A	RSL24D1 (-53999), RAB27A (+19328)	5'UTR	opensea	5'UTR-opensea		NA	TRUE
cg01035931	-0.209825	-4.49541	0.00124407	0.0156323	-1.16121	-0.171363	-8.11576	4.56263e-07	2.82229e-05	6.40769	19	47367462	F	II		ARHGAP35 (-54471), AP2S1 (-13213)	IGR	shelf	IGR-shelf	chr19:47363357-47364477	TRUE	NA
cg01037082	0.190073	6.29695	0.000102466	0.00435301	1.44877	0.161335	11.0346	6.78136e-09	2.76759e-06	10.7134	22	28008538	F	II		MN1 (+188948), CRYBA4 (+990610)	IGR	shore	IGR-shore	chr22:28010273-28010599	NA	NA		rs7285533
cg01051098	-0.272649	-8.21863	1.12843e-05	0.00190335	3.74802	-0.210392	-13.1204	5.5042e-10	1.02315e-06	13.2566	14	55604454	F	II	LGALS3	LGALS3 (+8692), DLGAP5 (+53942)	Body	opensea	Body-opensea		TRUE	NA			rs78054476
cg01054110	-0.233198	-11.9633	4.01721e-07	0.000681009	7.14305	-0.200348	-11.8381	2.47094e-09	1.82088e-06	11.7391	12	125002332	F	I	NCOR2	NCOR2 (-22534), SCARB1 (+346061)	5'UTR	island	5'UTR-island	chr12:125002006-125002433	NA	NA
cg01054140	-0.243351	-7.24804	3.26306e-05	0.00276064	2.64424	-0.156945	-8.05436	5.03742e-07	3.00608e-05	6.30608	2	240736286	R	II		HDAC4 (-413643), NDUFA10 (+228533)	IGR	shore	IGR-shore	chr2:240738027-240738233	NA	NA
cg01066936	-0.212654	-6.41005	8.89067e-05	0.00407315	1.59726	-0.163809	-7.65875	9.6441e-07	4.62623e-05	5.63936	22	41776843	F	II	TEF	TEF (-1090)	Body	shore	Body-shore	chr22:41777430-41778281	NA	NA
cg01070987	-0.209056	-5.91303	0.00016797	0.00538277	0.931448	-0.169388	-6.18939	1.29128e-05	0.000292649	2.97736	3	149687002	R	II	PFN2	PFN2 (+1894), RNF13 (+156445)	Body	shore	Body-shore	chr3:149687877-149689537	NA	NA
cg01078048	-0.204434	-5.58656	0.000259753	0.00662383	0.475085	-0.167668	-8.93913	1.26485e-07	1.26135e-05	7.72367	11	46935970	F	II	LRP4	CKAP5 (-68190), LRP4 (+4203)	Body	shelf	Body-shelf	chr11:46939358-46940118	TRUE	NA
cg01124523	-0.198228	-9.47589	3.2663e-06	0.00125885	5.02556	-0.153959	-6.99218	3.01766e-06	0.000101938	4.46829	4	26578317	F	II		CCKAR (-86233), TBC1D19 (-7221)	IGR	opensea	IGR-opensea		NA	TRUE		rs76152089
cg01132150	-0.204353	-6.8122	5.43795e-05	0.00332098	2.11119	-0.164189	-9.14215	9.33288e-08	1.05032e-05	8.03518	5	131782489	F	II	C5orf56	IRF1 (+44001), SLC22A5 (+77045)	Body	opensea	Body-opensea		NA	TRUE
cg01142302	-0.222724	-7.36375	2.85978e-05	0.00261897	2.78173	-0.178862	-9.04336	1.08144e-07	1.15253e-05	7.88422	3	9988590	F	II	PRRT3	PRRT3 (+5488), CRELD1 (+13050)	Body	island	Body-island	chr3:9987895-9989619	NA	TRUE
cg01145903	-0.201582	-5.31447	0.000377809	0.00802939	0.0830142	-0.16632	-11.4249	4.1238e-09	2.25051e-06	11.2192	5	115697588	F	II		SEMA6A (+213042), COMMD10 (+276900)	IGR	island	IGR-island	chr5:115697134-115697589	NA	TRUE
cg01161644	-0.212716	-7.48148	2.50444e-05	0.00248822	2.91992	-0.174691	-14.3667	1.43273e-10	7.32451e-07	14.6068	16	28270238	R	II		XPO6 (-47048), SBK1 (-33602)	IGR	shore	IGR-shore	chr16:28270452-28270674	NA	NA
cg01167274	0.206043	4.91415	0.00066835	0.0109255	-0.513274	0.176808	8.68844	1.85323e-07	1.59547e-05	7.33205	21	46334214	F	II	ITGB2	PTTG1IP (-40462), ITGB2 (+14574)	5'UTR	opensea	5'UTR-opensea		NA	NA	low-CpG:45158583-45158657
cg01182455	-0.255158	-9.24981	4.04064e-06	0.00135486	4.8074	-0.196029	-9.65791	4.40212e-08	6.90582e-06	8.80449	9	131313189	R	II		SPTAN1 (-1680)	IGR	shore	IGR-shore	chr9:131314228-131315496	NA	TRUE
cg01196336	-0.204342	-5.56265	0.000268334	0.00673324	0.441063	-0.169047	-8.78224	1.60502e-07	1.45401e-05	7.4795	4	1186469	R	II	LOC100130872-SPON2	SPON2 (-19808), CTBP1 (+56456)	Body	shore	Body-shore	chr4:1188185-1189162	NA	TRUE
cg01243513	-0.219306	-8.74047	6.63022e-06	0.0016108	4.29775	-0.153494	-10.1395	2.23952e-08	4.9088e-06	9.49532	12	58003151	R	II	DTX3	ARHGEF25 (-812)	3'UTR	shore	3'UTR-shore	chr12:58003880-58004249	NA	NA
cg01250845	0.226055	12.0913	3.64513e-07	0.000659987	7.23959	0.204739	9.91449	3.06174e-08	5.71303e-06	9.17579	11	82708076	F	II	RAB30	RAB30 (+74832), C11orf82 (+95307)	Body	opensea	Body-opensea		NA	NA
cg01254505	0.21513	7.91116	1.56287e-05	0.00212257	3.41022	0.16035	7.28358	1.81939e-06	7.15641e-05	4.98769	19	17516470	F	II	BST2	BST2 (-13)	TSS200	opensea	TSS200-opensea		NA	TRUE
cg01255894	0.206551	6.38185	9.20954e-05	0.00414227	1.5604	0.159718	8.15203	4.30438e-07	2.7153e-05	6.46749	10	8099218	F	II	GATA3	GATA3 (+2562)	Body	shore	Body-shore	chr10:8100384-8100768	NA	NA
cg01274122	-0.228881	-9.0369	4.9564e-06	0.0014395	4.59747	-0.166486	-7.86275	6.88227e-07	3.69786e-05	5.98575	8	8749938	F	II	MFHAS1	ERI1 (-109719), CLDN23 (+190490)	1stExon	island	1stExon-island	chr8:8748652-8751478	NA	NA		rs75762619	rs61745486
cg01275133	-0.199921	-5.79582	0.000196098	0.00579277	0.769363	-0.151949	-6.0191	1.77773e-05	0.000371753	2.64994	16	85229580	R	II		GSE1 (-417242), KIAA0513 (+132762)	IGR	opensea	IGR-opensea		NA	NA
cg01291088	-0.218277	-5.52344	0.000283078	0.00692068	0.385079	-0.192474	-7.45505	1.35809e-06	5.82722e-05	5.28791	16	67687648	R	II	RLTPR	ACD (+6998), RLTPR (+8826)	Body	island	Body-island	chr16:67686860-67687674	NA	NA
cg01291474	-0.306337	-13.1397	1.69845e-07	0.000611141	7.99189	-0.186826	-10.1522	2.20042e-08	4.85678e-06	9.51331	15	65393339	R	II	LOC390595	KBTBD13 (+24185), PDCD7 (+32835)	Body	shore	Body-shore	chr15:65394413-65395041	NA	NA
cg01294253	-0.213782	-11.3095	6.69978e-07	0.00074948	6.63229	-0.166103	-11.1684	5.70976e-09	2.61153e-06	10.8885	9	136912663	R	II	BRD3	VAV2 (-55231), BRD3 (+20476)	Body	shore	Body-shore	chr9:136913021-136913699	NA	NA
cg01296347	-0.257432	-13.7689	1.10227e-07	0.000611141	8.41247	-0.158179	-6.75315	4.60945e-06	0.00013731	4.03356	2	48276031	F	II		FOXN2 (-265818), FBXO11 (-143099)	IGR	opensea	IGR-opensea		NA	TRUE
cg01303385	0.219399	8.8305	6.06447e-06	0.00156101	4.38971	0.152233	5.2001	8.72866e-05	0.00123575	1.02448	3	111451470	R	II	PHLDB2	PHLDB2 (-126557), PLCXD2 (+57701)	5'UTR	opensea	5'UTR-opensea		NA	NA
cg01305625	-0.229811	-6.02657	0.000144832	0.0050324	1.0866	-0.162737	-9.41904	6.21188e-08	8.41367e-06	8.45207	5	131593812	F	II	PDLIM4	PDLIM4 (+448)	Body	island	Body-island	chr5:131593039-131593813	TRUE	NA
cg01328833	-0.213616	-6.71766	6.09324e-05	0.00348564	1.99231	-0.196645	-10.6082	1.18662e-08	3.55919e-06	10.1435	19	4277322	R	II	SHD	TMIGD2 (+25106), EBI3 (+47827)	TSS1500	shore	TSS1500-shore	chr19:4279042-4279809	NA	NA
cg01329005	0.219288	6.62404	6.82724e-05	0.00363853	1.87343	0.188805	8.34716	3.15506e-07	2.22802e-05	6.78625	19	17516712	R	II	BST2	BST2 (-255)	TSS1500	opensea	TSS1500-opensea		TRUE	TRUE
cg01340991	-0.24033	-7.67801	2.01366e-05	0.00232024	3.14688	-0.178886	-8.42093	2.80889e-07	2.07054e-05	6.9055	6	33397233	R	II	SYNGAP1	ZBTB9 (-25123), SYNGAP1 (+9292)	Body	shore	Body-shore	chr6:33396050-33396296	NA	NA
cg01353646	-0.194062	-5.56309	0.000268173	0.00673164	0.441693	-0.157451	-7.53143	1.19375e-06	5.34482e-05	5.42033	12	58132733	F	II	AGAP2	AGAP2 (-704)	TSS1500	island	TSS1500-island	chr12:58132478-58132734	NA	NA		rs238528
cg01368219	0.242086	10.088	1.87387e-06	0.00101265	5.59293	0.176879	6.49174	7.39161e-06	0.000194106	3.54917	3	54999791	F	II	CACNA2D3	LRTM1 (-37690), WNT5A (+524182)	Body	opensea	Body-opensea		NA	TRUE
cg01383082	-0.177858	-6.57169	7.27901e-05	0.00372807	1.80644	-0.165705	-6.80582	4.19586e-06	0.000128718	4.13002	8	11323474	F	II	FAM167A	BLK (-28036), SLC35G5 (+135077)	5'UTR	shore	5'UTR-shore	chr8:11323779-11324697	NA	NA			rs76425323
cg01389386	-0.205286	-11.3816	6.32454e-07	0.0007416	6.69006	-0.15546	-10.7525	9.80048e-09	3.30789e-06	10.3384	16	70471055	R	II	ST3GAL2	ST3GAL2 (-36514), FUK (-17269)	5'UTR	shore	5'UTR-shore	chr16:70472588-70473649	TRUE	NA
cg01393945	0.175488	3.56314	0.00541138	0.0401371	-2.68166	0.154121	7.38594	1.52727e-06	6.33002e-05	5.16737	5	10457034	F	I	ROPN1L	ROPN1L (+15398), DAP (+304350)	Body	opensea	Body-opensea		NA	TRUE
cg01401037	-0.199783	-5.43771	0.00031843	0.00735447	0.261919	-0.152203	-7.01971	2.8754e-06	9.8472e-05	4.51785	3	185839955	F	II		ETV5 (-13054), DGKG (+240071)	IGR	opensea	IGR-opensea		NA	TRUE
cg01419914	-0.19558	-7.65122	2.07392e-05	0.00234569	3.11621	-0.173759	-11.9704	2.10349e-09	1.72268e-06	11.9023	17	79374691	R	II	BAHCC1	ENSG00000171282 (+1151), ACTG1 (+105116)	Body	island	Body-island	chr17:79366806-79374742	NA	NA
cg01424562	-0.238762	-5.16091	0.000468942	0.00901714	-0.142992	-0.161005	-7.1825	2.16564e-06	8.07608e-05	4.80884	14	69256677	R	II	ZFP36L1	ZFP36L1 (+3280), RAD51B (+970152)	Body	island	Body-island	chr14:69256676-69257036	NA	NA
cg01425762	0.408205	10.706	1.09971e-06	0.000847585	6.13341	0.349464	12.2023	1.59208e-09	1.54744e-06	12.1844	16	81666633	F	II	CMIP	PLCG2 (-146230), CMIP (+187858)	Body	opensea	Body-opensea		TRUE	NA
cg01426968	-0.22783	-6.1723	0.000120044	0.00465823	1.28308	-0.178418	-8.38027	2.99446e-07	2.16201e-05	6.83986	16	15596369	F	II	C16orf45	MPV17L (+106733), KIAA0430 (+140654)	Body	opensea	Body-opensea		TRUE	TRUE
cg01431057	0.290449	6.28305	0.00010428	0.0043854	1.4304	0.221135	7.91026	6.36702e-07	3.51389e-05	6.06563	1	153362927	R	II	S100A8	S100A8 (+737)	Body	opensea	Body-opensea		NA	NA
cg01439322	-0.212773	-6.60682	6.97241e-05	0.00366134	1.85143	-0.175635	-9.80412	3.57625e-08	6.18672e-06	9.01699	19	57873748	R	II	ZNF547	ENSG00000268133 (-1186), ZNF547 (-1186), TRAPPC2P1 (-1131)	TSS1500	shore	TSS1500-shore	chr19:57874763-57875110	NA	NA			rs78969740
cg01443852	-0.22352	-7.75721	1.84638e-05	0.00223627	3.23705	-0.179595	-8.56345	2.24828e-07	1.8088e-05	7.13387	12	52938023	R	II	KRT71	KRT5 (-23552), KRT71 (+8908)	3'UTR	opensea	3'UTR-opensea		NA	NA
cg01446571	-0.27018	-6.71742	6.095e-05	0.00348607	1.99201	-0.198398	-13.0504	5.95507e-10	1.07264e-06	13.1773	17	39558499	F	II		KRT31 (-4655)	IGR	opensea	IGR-opensea		NA	NA
cg01467417	0.195972	7.10322	3.85708e-05	0.00294306	2.46981	0.167052	7.46438	1.33681e-06	5.77375e-05	5.30412	2	113874068	R	II	IL1RN	IL1RN (-1406)	TSS1500	opensea	TSS1500-opensea		NA	NA
cg01477835	-0.240697	-7.87994	1.61629e-05	0.00214956	3.37532	-0.16821	-7.25036	1.92631e-06	7.43647e-05	4.92906	4	87989696	F	II	AFF1	AFF1 (+133542), KLHL8 (+152064)	Body	opensea	Body-opensea		NA	TRUE
cg01478234	-0.207011	-4.60404	0.00105632	0.0141281	-0.990809	-0.183841	-9.10897	9.80503e-08	1.08381e-05	7.98462	12	107975299	F	II	BTBD11	PWP1 (-104210), BTBD11 (+263109)	Body	island	Body-island	chr12:107974842-107975305	NA	NA
cg01493728	-0.233805	-8.09011	1.29151e-05	0.00198345	3.60811	-0.152062	-4.87547	0.000167832	0.00205346	0.359513	12	95557840	R	II	FGD6	NR2C1 (-90361), FGD6 (+53400)	Body	opensea	Body-opensea		NA	TRUE
cg01510278	0.322908	10.9811	8.74824e-07	0.000794754	6.36419	0.258762	19.0217	2.02711e-12	2.34899e-07	18.7921	16	11456238	F	II		RMI2 (+16950), ENSG00000188897 (+161206)	IGR	opensea	IGR-opensea		NA	TRUE		rs731774
cg01512532	-0.231627	-7.14954	3.65523e-05	0.00288783	2.52588	-0.158555	-12.5825	1.01756e-09	1.34917e-06	12.6369	17	79495039	R	I	FSCN2	FSCN2 (-519)	TSS1500	island	TSS1500-island	chr17:79495005-79496291	TRUE	NA
cg01513063	-0.231713	-6.75695	5.81108e-05	0.00341016	2.04186	-0.196049	-13.1484	5.33388e-10	1.00953e-06	13.2883	17	75470567	R	II	2018-09-09	TNRC6C (-530570), SEPT9 (+193075)	Body	opensea	Body-opensea		NA	NA
cg01515543	-0.239225	-9.92818	2.16043e-06	0.00105632	5.44798	-0.207579	-10.8114	9.06951e-09	3.20415e-06	10.4174	9	92254510	R	II	LOC100129066	GADD45G (+34582)	TSS200	opensea	TSS200-opensea		NA	NA
cg01518723	-0.314481	-7.83818	1.69086e-05	0.00217383	3.32847	-0.224009	-8.10785	4.62103e-07	2.84123e-05	6.39463	17	46131583	R	II	NFE2L1	NFE2L1 (+5862), CBX1 (+46977)	Body	opensea	Body-opensea		TRUE	TRUE
cg01521274	-0.218947	-5.80096	0.000194764	0.00577704	0.776508	-0.159616	-6.34664	9.64576e-06	0.000235639	3.27628	14	71822452	F	II		SIPA1L1 (-173590), PCNX (+448330)	IGR	opensea	IGR-opensea		NA	TRUE
cg01534572	0.158522	6.71887	6.08429e-05	0.00348396	1.99385	0.152654	7.13772	2.34043e-06	8.51151e-05	4.72916	16	89024557	R	I	CBFA2T3	PABPN1L (-91531), CBFA2T3 (+19055)	Body	opensea	Body-opensea		NA	NA
cg01539484	-0.180762	-4.50428	0.00122749	0.0155057	-1.14723	-0.155953	-8.53906	2.33518e-07	1.84666e-05	7.09497	7	130040067	R	II	TSGA14	CPA1 (+19855), CEP41 (+41011)	Body	opensea	Body-opensea		NA	TRUE
cg01539849	-0.238512	-6.04765	0.000140928	0.00498793	1.1152	-0.207631	-12.0947	1.81081e-09	1.60841e-06	12.054	11	47376754	R	I	SPI1	MYBPC3 (-2501)	3'UTR	island	3'UTR-island	chr11:47376651-47377236	NA	TRUE
cg01548463	-0.186887	-4.57223	0.00110796	0.0145526	-1.04054	-0.159568	-9.1643	9.03103e-08	1.02969e-05	8.06886	7	135433715	R	II	FAM180A	FAM180A (-121)	TSS200	opensea	TSS200-opensea		NA	NA
cg01556275	-0.225008	-4.45236	0.00132802	0.0162613	-1.22917	-0.164395	-6.24782	1.15819e-05	0.000269659	3.08881	1	59245597	R	II		MYSM1 (-79833), JUN (+4188)	IGR	shore	IGR-shore	chr1:59247461-59250940	NA	NA		rs78693025	rs4647024
cg01572940	0.175152	4.53824	0.00116612	0.0150031	-1.09383	0.155007	8.09164	4.74333e-07	2.89187e-05	6.36782	2	45398381	F	II		SIX2 (-161812), SRBD1 (+440039)	IGR	shore	IGR-shore	chr2:45395869-45398186	NA	NA
cg01583485	-0.290269	-8.29167	1.04585e-05	0.00185916	3.82672	-0.175214	-8.17088	4.17627e-07	2.66438e-05	6.4985	20	3022925	F	II	GNRH2	MRPS26 (-3666), GNRH2 (-1343)	TSS1500	shelf	TSS1500-shelf	chr20:3026277-3027468	NA	NA		rs78739125	rs34587034
cg01583940	-0.253932	-8.16835	1.18939e-05	0.00192901	3.6935	-0.219356	-9.15149	9.20425e-08	1.04118e-05	8.0494	1	156218009	F	II	PAQR6	PAQR6 (-166)	TSS1500	shelf	TSS1500-shelf	chr1:156215368-156215899	NA	NA
cg01602957	-0.264465	-5.3245	0.00037256	0.00796884	0.0976523	-0.181401	-6.58721	6.21398e-06	0.000170807	3.72715	2	173952624	F	II	ZAK	CDCA7 (-266965), ENSG00000091436 (+11937)	5'UTR	opensea	5'UTR-opensea		NA	TRUE
cg01624571	-0.193652	-7.34364	2.92581e-05	0.00264881	2.75795	-0.165243	-8.94105	1.26119e-07	1.25899e-05	7.72664	15	67417697	R	II	SMAD3	SMAD3 (+59514), AAGAB (+129377)	Body	opensea	Body-opensea		TRUE	NA			rs71398295
cg01626885	0.213919	5.95031	0.000159961	0.00525437	0.982591	0.160868	8.4962	2.49656e-07	1.92011e-05	7.02642	15	45937757	F	II	SQRDL	SQRDL (+10819)	5'UTR	opensea	5'UTR-opensea		NA	TRUE
cg01631215	0.245946	6.4225	8.75381e-05	0.0040451	1.61349	0.18278	10.4254	1.51609e-08	4.02189e-06	9.89357	3	67706047	F	II	SUCLG2	SUCLG2 (-1013)	TSS1500	shore	TSS1500-shore	chr3:67704628-67705051	NA	NA		rs76721141
cg01636505	0.194626	6.9579	4.57303e-05	0.00311668	2.29211	0.173876	6.75241	4.61557e-06	0.000137421	4.0322	14	94408232	R	II	ASB2	PRIMA1 (-153405), ASB2 (+34905)	Body	shelf	Body-shelf	chr14:94405235-94406170	TRUE	NA
cg01644741	0.235217	11.4469	6.00434e-07	0.000734493	6.74209	0.205311	8.97023	1.20693e-07	1.22861e-05	7.77171	20	47896888	R	II	MIR1259	ZNFX1 (-2132)	Body	shore	Body-shore	chr20:47894197-47895199	NA	NA
cg01649611	0.320971	13.3311	1.48627e-07	0.000611141	8.12215	0.242789	6.7773	4.41481e-06	0.000133213	4.07782	2	43521066	R	II	THADA	PLEKHH2 (-343346), ZFP36L2 (-67318)	Body	opensea	Body-opensea		TRUE	TRUE
cg01653532	-0.380819	-13.0566	1.80077e-07	0.000626012	7.93468	-0.263695	-14.2209	1.66817e-10	7.47765e-07	14.4547	17	57444078	F	II	YPEL2	DHX40 (-198808), YPEL2 (+35015)	Body	opensea	Body-opensea		NA	TRUE
cg01655008	0.332914	5.18426	0.000453686	0.00886758	-0.108407	0.208859	6.76481	4.51435e-06	0.000135289	4.05495	14	93652954	R	II	C14orf109	MOAP1 (-1686), TMEM251 (+1596)	Body	shore	Body-shore	chr14:93650745-93651652	NA	NA
cg01657186	-0.228096	-6.24848	0.000108946	0.00447111	1.3846	-0.164392	-9.05475	1.06316e-07	1.13995e-05	7.90169	12	679900	F	I	NINJ2	NINJ2 (+93045), B4GALNT3 (+110370)	Body	shore	Body-shore	chr12:678959-679299	NA	TRUE
cg01668352	-0.224016	-5.72836	0.000214557	0.00603211	0.675184	-0.177707	-6.72981	4.80616e-06	0.00014166	3.99068	12	64482597	R	II	SRGAP1	XPOT (-315533), SRGAP1 (+244524)	Body	opensea	Body-opensea		TRUE	TRUE
cg01677623	-0.18216	-4.10857	0.002258	0.022734	-1.78038	-0.155302	-7.5094	1.23889e-06	5.49009e-05	5.38223	10	49674251	R	II	ARHGAP22	ARHGAP22 (+138746), MAPK8 (+159518)	Body	island	Body-island	chr10:49674243-49674776	NA	NA
cg01678309	-0.197046	-12.6407	2.42568e-07	0.000649478	7.64223	-0.155743	-12.7311	8.56833e-10	1.29214e-06	12.8105	15	68930255	R	II	CORO2B	CORO2B (+58682), ANP32A (+182979)	Body	opensea	Body-opensea		NA	TRUE
cg01699740	-0.189983	-8.55227	8.00827e-06	0.00171215	4.10281	-0.156787	-10.4385	1.48971e-08	3.9806e-06	9.91148	11	123396486	F	I	GRAMD1B	GRAMD1B (-44)	TSS200	opensea	TSS200-opensea		NA	TRUE
cg01708377	-0.228017	-4.73491	0.000869297	0.0126432	-0.78765	-0.150691	-6.77819	4.40778e-06	0.000133116	4.07946	6	1686746	R	II	GMDS	FOXC1 (+76065), GMDS (+559180)	Body	opensea	Body-opensea		TRUE	TRUE
cg01712428	0.213937	4.789	0.000802609	0.0121022	-0.704375	0.161961	6.58027	6.29256e-06	0.000172191	3.71426	7	73132139	F	II	STX1A	STX1A (+1849), WBSCR22 (+34183)	Body	shore	Body-shore	chr7:73133388-73134204	NA	NA		rs78054972
cg01733904	0.187274	5.04258	0.000555186	0.00985693	-0.319469	0.159327	8.4948	2.50201e-07	1.9227e-05	7.02419	13	110493045	R	II		IRS2 (-54130), COL4A1 (+466451)	IGR	opensea	IGR-opensea		TRUE	TRUE
cg01734062	0.187247	5.34199	0.00036359	0.00787571	0.123149	0.15855	5.987	1.889e-05	0.000389329	2.58779	17	48351821	F	II	TMEM92	XYLT2 (-71632), TMEM92 (+3054)	1stExon	shore	1stExon-shore	chr17:48350422-48350832	TRUE	TRUE
cg01747518	-0.204648	-9.89556	2.22463e-06	0.00107176	5.41812	-0.151278	-8.11873	4.54089e-07	2.81435e-05	6.41259	14	103994927	F	II	TRMT61A	TRMT61A (-594)	TSS1500	shore	TSS1500-shore	chr14:103995404-103995772	NA	NA		rs1467561
cg01775245	-0.196157	-4.9968	0.000592977	0.0102282	-0.388281	-0.150325	-8.00816	5.42877e-07	3.16287e-05	6.22928	8	6452110	R	II	MCPH1	AGPAT5 (-113768), ANGPT2 (-31180)	Body	opensea	Body-opensea		TRUE	TRUE
cg01775612	-0.227899	-7.24129	3.28843e-05	0.00276908	2.63616	-0.158357	-8.24207	3.72737e-07	2.4733e-05	6.6152	16	31484199	R	II	TGFB1I1	TGFB1I1 (+819)	Body	shore	Body-shore	chr16:31483276-31483646	NA	NA
cg01780984	-0.184956	-12.6827	2.35282e-07	0.000649478	7.67225	-0.151569	-14.098	1.89839e-10	7.66978e-07	14.3254	17	79058859	R	II	BAIAP2	BAIAP2 (+49897), AATK (+80958)	Body	opensea	Body-opensea		NA	NA
cg01800253	0.19104	3.45665	0.00644448	0.0451042	-2.86057	0.15592	7.78784	7.7851e-07	4.00173e-05	5.85921	22	22290866	R	II	PPM1F	MAPK1 (-68947), PPM1F (+16343)	Body	shore	Body-shore	chr22:22292528-22292875	NA	NA
cg01817067	-0.247334	-7.43984	2.62433e-05	0.0025356	2.87123	-0.181143	-10.5668	1.25394e-08	3.65698e-06	10.0872	12	117627223	F	II	FBXO21	TESC (-89949), FBXO21 (+1038)	Body	shore	Body-shore	chr12:117627650-117628488	NA	NA
cg01821452	-0.368786	-10.085	1.87885e-06	0.00101265	5.59022	-0.25453	-12.0229	1.97415e-09	1.66786e-06	11.9666	12	59478957	R	II		SLC16A7 (-604161), LRIG3 (-164654)	IGR	opensea	IGR-opensea		NA	TRUE			rs79168241
cg01826354	0.295348	10.8196	9.99978e-07	0.000823949	6.2294	0.239853	9.10316	9.89039e-08	1.08943e-05	7.97573	17	81006497	R	II	B3GNTL1	ZNF750 (-208043), B3GNTL1 (+3189)	Body	shelf	Body-shelf	chr17:81009245-81009999	TRUE	NA	low-CpG:78599707-78599823
cg01827999	-0.290371	-11.0984	7.94713e-07	0.000784949	6.46083	-0.247293	-12.5787	1.022e-09	1.34917e-06	12.6325	17	17791914	R	II	TOM1L2	SREBF1 (-51613), TOM1L2 (+83797)	Body	opensea	Body-opensea		NA	TRUE
cg01832549	0.202001	7.56188	2.28949e-05	0.00242195	3.01333	0.186463	9.07046	1.03849e-07	1.12431e-05	7.92574	1	19774989	R	II	CAPZB	CAPZB (+36990), PQLC2 (+136167)	Body	opensea	Body-opensea		TRUE	TRUE
cg01834979	-0.286235	-7.94438	1.50814e-05	0.00210669	3.44723	-0.202083	-9.79727	3.61104e-08	6.21448e-06	9.00709	12	58119918	F	II	AGAP2	AGAP2 (+12111), OS9 (+32014)	3'UTR	island	3'UTR-island	chr12:58119909-58121551	NA	NA			rs76723928
cg01844321	-0.243313	-8.47358	8.67457e-06	0.00175019	4.02021	-0.181642	-7.09136	2.53702e-06	9.01518e-05	4.64637	20	35490815	F	II	C20orf117	DSN1 (-88661), SOGA1 (+1274)	Body	shore	Body-shore	chr20:35491001-35492805	NA	NA		rs74173998
cg01846046	0.203902	8.48372	8.58542e-06	0.00174438	4.03089	0.171282	8.9298	1.28278e-07	1.27157e-05	7.70924	11	64034019	R	I	PLCB3	GPR137 (-17792), PLCB3 (+15000)	Body	shore	Body-shore	chr11:64034860-64035066	NA	NA
cg01856529	-0.187537	-5.89934	0.000171017	0.00543583	0.912627	-0.152279	-9.62027	4.64567e-08	7.10826e-06	8.7494	12	54653091	F	II	CBX5	SMUG1 (-70313), CBX5 (+20795)	1stExon	opensea	1stExon-opensea		TRUE	TRUE
cg01870834	0.286888	6.94991	4.61636e-05	0.00312706	2.28226	0.206813	8.64524	1.98081e-07	1.66208e-05	7.26378	8	145002835	F	II	PLEC1	EPPK1 (-50203), PLEC (+22209)	Body	shore	Body-shore	chr8:145003589-145004145	NA	NA
cg01874730	-0.21149	-5.56711	0.000266709	0.00671615	0.447421	-0.19078	-11.0891	6.32118e-09	2.6766e-06	10.785	16	57406425	R	II	CX3CL1	CX3CL1 (+55)	1stExon	opensea	1stExon-opensea		TRUE	TRUE
cg01904393	0.165826	5.20119	0.000442961	0.00875583	-0.0833899	0.151909	13.4331	3.88782e-10	8.82851e-07	13.6064	12	51815083	F	II		SLC4A8 (-3472)	IGR	shelf	IGR-shelf	chr12:51818460-51819166	TRUE	NA
cg01912455	-0.252873	-6.62409	6.82683e-05	0.00363853	1.87349	-0.213699	-14.2831	1.56304e-10	7.44338e-07	14.5198	22	24128528	R	II	SMARCB1	SMARCB1 (-633)	TSS1500	shore	TSS1500-shore	chr22:24129097-24129697	NA	NA
cg01919401	-0.19305	-7.13771	3.70564e-05	0.00290465	2.51159	-0.170617	-6.53007	6.89318e-06	0.00018453	3.62076	7	130985828	F	II	MKLN1	KLF14 (-566940), MKLN1 (-26791)	Body	opensea	Body-opensea		NA	TRUE
cg01919999	0.175914	6.75785	5.80476e-05	0.0034081	2.04299	0.152717	7.96936	5.782e-07	3.29106e-05	6.16457	5	180668568	F	II	GNB2L1	GNB2L1 (+2641), TRIM41 (+18278)	Body	shore	Body-shore	chr5:180670373-180670996	TRUE	NA		rs11540180
cg01949002	-0.234564	-12.5164	2.656e-07	0.000659513	7.55283	-0.194468	-12.6017	9.9506e-10	1.34485e-06	12.6595	1	2203589	R	II	SKI	RER1 (-119683), SKI (+43455)	Body	opensea	Body-opensea		TRUE	NA
cg01955533	0.177578	4.96222	0.000623346	0.0105157	-0.440463	0.156999	10.5018	1.36803e-08	3.79772e-06	9.99841	6	36650733	R	II	CDKN1A	RAB44 (-37407), CDKN1A (+4246)	5'UTR	shore	5'UTR-shore	chr6:36651874-36652135	NA	NA
cg01963224	0.260738	6.6427	6.67359e-05	0.00361792	1.89722	0.191826	8.3216	3.28518e-07	2.28867e-05	6.74478	14	71791671	F	II		SIPA1L1 (-204371), PCNX (+417549)	IGR	shelf	IGR-shelf	chr14:71786855-71788225	NA	NA
cg01968002	-0.20711	-6.05723	0.000139191	0.00495783	1.12818	-0.150655	-8.2139	3.89866e-07	2.54818e-05	6.56909	15	75941357	F	II	SNX33	IMP3 (-310)	5'UTR	shore	5'UTR-shore	chr15:75939504-75940831	NA	NA
cg01973676	0.370307	8.84349	5.98729e-06	0.00155468	4.40291	0.302264	11.8206	2.52439e-09	1.83591e-06	11.7174	7	101596404	R	I	CUX1	SH2B2 (-332001), CUX1 (+137113)	Body	opensea	Body-opensea		NA	TRUE
cg01986630	0.314818	10.7065	1.09931e-06	0.000847585	6.13378	0.261957	14.902	8.28725e-11	6.04385e-07	15.1528	16	53946263	F	II	FTO	FTO (+208388), IRX3 (+374412)	Body	opensea	Body-opensea		NA	TRUE
cg01987516	-0.238382	-6.92394	4.76041e-05	0.00317289	2.25018	-0.212116	-7.132	2.3638e-06	8.56872e-05	4.71896	10	101282726	R	II		GOT1 (-92376), NKX2-3 (-9964)	IGR	island	IGR-island	chr10:101282725-101282934	NA	NA
cg02000253	-0.202336	-6.66927	6.46129e-05	0.0035636	1.93102	-0.172384	-9.60093	4.77629e-08	7.20535e-06	8.72103	19	13107687	F	II	NFIX	NFIX (+1265), LYL1 (+105994)	Body	island	Body-island	chr19:13106817-13107688	NA	NA
cg02002258	-0.233306	-8.13429	1.23272e-05	0.00194882	3.65641	-0.183973	-8.85531	1.43598e-07	1.36617e-05	7.5936	2	26700976	F	II	OTOF	DRC1 (+76192), OTOF (+80590)	TSS200	opensea	TSS200-opensea		TRUE	NA		rs11895505
cg02029665	-0.1987	-5.94753	0.000160544	0.00526228	0.978785	-0.169143	-8.81663	1.52299e-07	1.4173e-05	7.53328	22	46441799	F	II	LOC100271722	PPARA (-104700), WNT7B (-68790)	TSS1500	shore	TSS1500-shore	chr22:46440393-46441019	NA	NA		rs12158719
cg02029908	-0.344737	-7.35198	2.89823e-05	0.00264211	2.76781	-0.243247	-10.6036	1.19381e-08	3.57458e-06	10.1373	5	172195602	R	II	DUSP1	DUSP1 (+2596), NEURL1B (+127333)	3'UTR	shore	3'UTR-shore	chr5:172197482-172199606	NA	NA
cg02037794	-0.226905	-6.00686	0.000148588	0.00507861	1.0598	-0.196531	-8.59812	2.13053e-07	1.74352e-05	7.18905	6	3750475	F	II	C6orf145	SLC22A23 (-293682), PXDC1 (+1785)	Body	shore	Body-shore	chr6:3750788-3752767	NA	NA			rs75160518
cg02057912	-0.185497	-4.34263	0.00157037	0.0180498	-1.40349	-0.151103	-7.70281	8.96216e-07	4.41242e-05	5.71466	14	76446433	F	II	TGFB3	TGFB3 (+1101), TTLL5 (+318812)	Body	shelf	Body-shelf	chr14:76448623-76449389	NA	TRUE
cg02068356	-0.19085	-5.61113	0.000251238	0.00651105	0.509971	-0.153543	-7.0009	2.97184e-06	0.000100868	4.48399	1	64197478	F	II		ROR1 (-42236), PGM1 (+108714)	IGR	opensea	IGR-opensea		TRUE	TRUE		rs12119920
cg02084912	-0.221323	-5.03003	0.000565283	0.00995647	-0.338305	-0.176632	-7.02316	2.85808e-06	9.80817e-05	4.52406	3	10325711	R	II	C3orf42	GHRL (+8920), ENSG00000272410 (+34655)	TSS1500	opensea	TSS1500-opensea		NA	NA
cg02104952	-0.309506	-9.74737	2.54374e-06	0.00111574	5.28131	-0.263194	-15.1788	6.28589e-11	6.04385e-07	15.4278	1	201481480	R	II		CSRP1 (-2896)	IGR	opensea	IGR-opensea		TRUE	TRUE
cg02119938	-0.191565	-5.50285	0.000291164	0.00701391	0.355601	-0.166011	-8.34186	3.18156e-07	2.238e-05	6.77767	15	78505051	F	I	ACSBG1	ACSBG1 (+21998), IDH3A (+63388)	Body	opensea	Body-opensea		TRUE	TRUE			rs41279230
cg02124724	-0.176652	-7.87404	1.6266e-05	0.00215111	3.36872	-0.189471	-11.0681	6.49439e-09	2.70705e-06	10.7575	21	46875142	F	II	COL18A1	COL18A1 (-261)	TSS1500	shore	TSS1500-shore	chr21:46876168-46876752	TRUE	TRUE
cg02142926	0.163408	5.0769	0.000528544	0.00960924	-0.268072	0.154564	5.14462	9.75192e-05	0.00134844	0.911592	6	134994674	F	II		SGK1 (-355478), ALDH8A1 (+276586)	IGR	opensea	IGR-opensea		NA	TRUE		rs9494023
cg02189760	-0.284501	-5.61255	0.000250757	0.00650417	0.511976	-0.226836	-10.1761	2.12937e-08	4.76041e-06	9.54683	19	49842655	R	II	CD37	CD37 (+3998), TEAD2 (+22097)	Body	island	Body-island	chr19:49842654-49843628	NA	NA
cg02192520	-0.319912	-7.57316	2.26098e-05	0.00241474	3.02637	-0.237703	-9.51949	5.37031e-08	7.68951e-06	8.60108	12	56114155	F	II	RDH5	RDH5 (-27)	1stExon	shelf	1stExon-shelf	chr12:56109798-56110298	NA	NA
cg02204637	-0.246288	-6.80873	5.46059e-05	0.003328	2.10685	-0.158832	-6.08744	1.56294e-05	0.000337683	2.78179	5	146888445	R	II		DPYSL3 (+1174), STK32A (+273919)	IGR	shore	IGR-shore	chr5:146888750-146889840	NA	NA
cg02211646	-0.15513	-4.26154	0.00177941	0.0195316	-1.53331	-0.15825	-8.85798	1.43016e-07	1.36324e-05	7.59776	7	114055210	F	II	FOXP2	FOXP2 (+158)	1stExon	opensea	1stExon-opensea		NA	NA	low-CpG:113842126-113842489
cg02215611	-0.225507	-8.17075	1.18639e-05	0.00192901	3.69611	-0.156715	-7.50285	1.25266e-06	5.53667e-05	5.37087	16	67918965	R	II	NRN1L	NRN1L (+257)	Body	shore	Body-shore	chr16:67918679-67918909	TRUE	TRUE
cg02218776	-0.218298	-6.64392	6.66367e-05	0.0036146	1.89878	-0.195558	-9.06633	1.04491e-07	1.12831e-05	7.91943	2	100814213	R	II		AFF3 (-92168), LONRF2 (+124982)	IGR	opensea	IGR-opensea		NA	TRUE
cg02219601	0.244507	4.96287	0.000622761	0.0105092	-0.439481	0.171804	6.28898	1.07305e-05	0.000254715	3.16705	14	35835511	R	II		NFKBIA (+38441), PSMA6 (+73948)	IGR	shelf	IGR-shelf	chr14:35838239-35838628	TRUE	TRUE
cg02239258	0.213606	6.48128	8.13728e-05	0.00392453	1.68988	0.171664	6.12087	1.46785e-05	0.000322245	2.84608	8	8241752	F	II		ENSG00000182319 (+2256), ZNF705B (+440608)	IGR	shore	IGR-shore	chr8:8243559-8243984	NA	NA		rs2976956
cg02255511	0.186405	4.39069	0.00145891	0.017252	-1.32695	0.15259	5.56667	4.23609e-05	0.000713129	1.76197	3	100328265	R	II	GPR128	GPR128 (-168)	TSS200	opensea	TSS200-opensea		NA	NA
cg02258201	-0.196203	-7.54497	2.33299e-05	0.00243935	2.99374	-0.153779	-7.73033	8.5621e-07	4.2692e-05	5.76154	9	35906148	R	II	HRCT1	HRCT1 (-41)	TSS200	opensea	TSS200-opensea		NA	NA
cg02258482	-0.251768	-6.76723	5.73961e-05	0.00339335	2.05479	-0.20478	-9.24556	8.00849e-08	9.72612e-06	8.19194	16	23434958	R	II	COG7	COG7 (+29543), SCNN1B (+121367)	Body	opensea	Body-opensea		TRUE	TRUE
cg02266731	0.235464	4.19088	0.0019856	0.0209475	-1.64709	0.176455	8.323	3.27789e-07	2.28496e-05	6.74706	12	69357333	R	II	CPM	CPSF6 (-275984), CPM (-30354)	TSS1500	opensea	TSS1500-opensea		NA	TRUE
cg02273797	0.229186	8.12221	1.2485e-05	0.00195255	3.64322	0.177667	10.2516	1.91998e-08	4.54979e-06	9.65252	1	33191153	F	II		S100PBP (-92003), SYNC (-22433)	IGR	opensea	IGR-opensea		TRUE	TRUE		rs79356946
cg02286857	-0.286417	-9.38666	3.55062e-06	0.0013061	4.94003	-0.195653	-9.88086	3.20969e-08	5.87034e-06	9.12755	2	47297177	F	II	TTC7A	CALM2 (+106563), TTC7A (+128864)	Body	opensea	Body-opensea		TRUE	TRUE		rs34372199
cg02293044	-0.241916	-7.64495	2.0883e-05	0.00235321	3.10903	-0.200306	-7.97093	5.76728e-07	3.28727e-05	6.16719	22	29703543	F	II	GAS2L1	GAS2L1 (+512)	5'UTR	island	5'UTR-island	chr22:29702245-29704723	NA	NA
cg02293775	-0.188934	-6.25435	0.000108138	0.00445832	1.39239	-0.159713	-11.2554	5.10978e-09	2.48676e-06	11.0014	10	126425471	R	II	FAM53B	FAM53B (+7148), LHPP (+275067)	5'UTR	opensea	5'UTR-opensea		NA	TRUE
cg02297838	0.223507	5.29158	0.000390098	0.00816305	0.0495293	0.16031	12.3128	1.39619e-09	1.50487e-06	12.3172	13	92002454	F	II	MIR19A	GPC5 (-48475)	TSS1500	shore	TSS1500-shore	chr13:91999541-92001441	NA	NA
cg02298472	0.185941	5.17481	0.000459796	0.00892505	-0.122397	0.160073	7.00841	2.9329e-06	9.9949e-05	4.49753	3	55513773	R	II	WNT5A	LRTM1 (-551672), WNT5A (+10200)	Body	shore	Body-shore	chr3:55515152-55515613	NA	NA
cg02308560	-0.157882	-6.35262	9.55318e-05	0.00421001	1.52208	-0.150489	-11.7249	2.83909e-09	1.93918e-06	11.5982	19	1071176	R	I	HMHA1	HMHA1 (+5254), POLR2E (+24422)	Body	island	Body-island	chr19:1070985-1071812	TRUE	NA
cg02319318	-0.223339	-7.08806	3.92575e-05	0.0029635	2.4514	-0.171021	-6.7351	4.76087e-06	0.000140699	4.0004	8	81639711	F	II	ZNF704	ZNF704 (+147305), ZBTB10 (+241809)	Body	opensea	Body-opensea		TRUE	NA
cg02322889	-0.247743	-8.93689	5.46284e-06	0.00149433	4.49734	-0.152256	-5.88589	2.28913e-05	0.000449695	2.39117	4	25101274	R	II		LGI2 (-68773), SEPSECS (+60790)	IGR	shelf	IGR-shelf	chr4:25097660-25097915	TRUE	TRUE
cg02326949	-0.221179	-6.59721	7.05487e-05	0.00367749	1.83914	-0.163689	-8.39475	2.92693e-07	2.13001e-05	6.86326	8	126581837	R	II		TRIB1 (+139274), FAM84B (+988801)	IGR	opensea	IGR-opensea		TRUE	TRUE
cg02330706	-0.206704	-9.04355	4.92457e-06	0.00143814	4.60409	-0.172942	-13.5076	3.58261e-10	8.82851e-07	13.6885	17	73629402	R	II	RECQL5	SMIM5 (-112)	Body	shore	Body-shore	chr17:73627542-73627824	NA	TRUE			rs34150562
cg02349866	0.210449	7.0665	4.02569e-05	0.00298841	2.42516	0.206729	5.56763	4.22816e-05	0.000712175	1.76388	15	90391877	F	II	AP3S2	ANPEP (-33783), AP3S2 (+45697)	Body	opensea	Body-opensea		NA	TRUE		rs10852122
cg02352281	0.22853	6.81197	5.43948e-05	0.00332098	2.1109	0.164753	6.12192	1.46496e-05	0.000321755	2.84809	3	46139305	R	I		XCR1 (-70071), CCR1 (+110582)	IGR	opensea	IGR-opensea		NA	TRUE			rs62243876
cg02358862	0.181839	7.51983	2.3993e-05	0.00245712	2.96457	0.17213	8.69106	1.84578e-07	1.59277e-05	7.33618	16	30197211	F	I	CORO1A	SLX1A (-8027), CORO1A (+2468)	Body	shore	Body-shore	chr16:30194747-30195357	NA	TRUE
cg02372856	-0.236724	-5.55376	0.000271602	0.00676581	0.428393	-0.170765	-6.51528	7.08124e-06	0.000188303	3.59316	8	49340974	R	II		EFCAB1 (+306817), UBE2V2 (+420014)	IGR	opensea	IGR-opensea		TRUE	NA
cg02394249	-0.195187	-4.52836	0.00118363	0.0151373	-1.10935	-0.151041	-7.27014	1.86188e-06	7.26332e-05	4.96399	12	93140078	F	II	PLEKHG7	PLEKHG7 (+9767), EEA1 (+183029)	Body	opensea	Body-opensea		TRUE	TRUE		rs77153281
cg02400942	-0.208354	-9.7829	2.4629e-06	0.00111046	5.31429	-0.181154	-9.55364	5.11231e-08	7.48194e-06	8.65146	15	76006125	F	II	CSPG4	CSPG4 (-936)	TSS1500	opensea	TSS1500-opensea		NA	TRUE		rs78498387
cg02417427	0.265309	6.3824	9.20326e-05	0.00414158	1.56112	0.176775	7.75608	8.20469e-07	4.14513e-05	5.80531	5	79479211	F	II	SERINC5	SERINC5 (+72687), THBS4 (+148040)	Body	opensea	Body-opensea		NA	TRUE
cg02426623	-0.252527	-8.35359	9.81005e-06	0.00181811	3.89297	-0.1783	-8.97292	1.20205e-07	1.22508e-05	7.77586	12	3259078	F	II	TSPAN9	PRMT8 (-341324), TSPAN9 (+72535)	5'UTR	opensea	5'UTR-opensea		NA	TRUE
cg02432295	-0.187599	-11.5299	5.62298e-07	0.000734493	6.80775	-0.158211	-9.8855	3.18885e-08	5.85656e-06	9.13421	10	105412689	R	II	SH3PXD2A	NEURL (+158953), SH3PXD2A (+202475)	Body	opensea	Body-opensea		NA	TRUE
cg02435083	0.462437	8.27228	1.06711e-05	0.00187091	3.80588	0.302102	9.57953	4.92535e-08	7.29848e-06	8.68958	16	8943436	F	II		CARHSP1 (+18822), PMM2 (+51762)	IGR	opensea	IGR-opensea		NA	TRUE		rs17651708
cg02441833	0.269125	11.3061	6.71823e-07	0.00074948	6.62953	0.207236	7.029	2.829e-06	9.74109e-05	4.53455	5	159743203	R	II		CCNJL (-3596)	IGR	shelf	IGR-shelf	chr5:159738781-159739913	TRUE	NA
cg02442900	-0.230113	-8.18427	1.1697e-05	0.00192901	3.71079	-0.1998	-12.0792	1.84492e-09	1.61959e-06	12.0351	2	234296642	R	II	DGKD	DGKD (+33489), USP40 (+177594)	Body	opensea	Body-opensea		TRUE	NA
cg02447879	-0.286506	-5.71235	0.000219209	0.00609638	0.65273	-0.208065	-10.4466	1.47348e-08	3.96464e-06	9.92266	17	79393682	R	II	BAHCC1	ENSG00000171282 (+20142), ACTG1 (+86125)	Body	island	Body-island	chr17:79393341-79393742	TRUE	NA
cg02451670	-0.15811	-3.51473	0.00585781	0.0423135	-2.76289	-0.150603	-5.72836	3.09633e-05	0.000563232	2.08224	1	212207806	R	II	INTS7	DTL (-1113), INTS7 (+1078)	Body	shore	Body-shore	chr1:212208837-212209364	NA	NA
cg02471028	-0.274191	-9.036	4.96072e-06	0.0014395	4.59657	-0.206002	-10.8318	8.82973e-09	3.1547e-06	10.4447	4	1203653	F	II	LOC100130872	SPON2 (-36992), CTBP1 (+39272)	TSS1500	shore	TSS1500-shore	chr4:1202956-1203200	NA	TRUE
cg02474116	-0.236192	-5.3456	0.000361769	0.00785925	0.1284	-0.155381	-5.21539	8.46649e-05	0.00120734	1.05555	19	55625184	R	I	PPP1R12C	PPP1R12C (+3743), EPS8L1 (+37915)	Body	shelf	Body-shelf	chr19:55628488-55629105	TRUE	NA
cg02481714	-0.25132	-5.7627	0.000204938	0.0059045	0.723202	-0.182238	-9.00005	1.154e-07	1.1961e-05	7.81767	22	40439396	F	II	TNRC6B	TNRC6B (-134533), GRAP2 (+142310)	TSS1500	shore	TSS1500-shore	chr22:40440852-40441810	NA	NA
cg02489552	-0.198137	-6.78862	5.59391e-05	0.00335776	2.08165	-0.169617	-8.6201	2.05926e-07	1.70292e-05	7.22395	19	15121531	F	II	CCDC105	CCDC105 (-25)	TSS200	shore	TSS200-shore	chr19:15121590-15122143	NA	NA
cg02499214	0.208196	4.16415	0.00207005	0.0215106	-1.69029	0.184314	8.02313	5.29856e-07	3.10828e-05	6.2542	12	122230490	F	II	RHOF	RHOF (+1678), TMEM120B (+79789)	Body	shore	Body-shore	chr12:122230903-122232359	NA	NA
cg02516419	-0.220205	-5.20397	0.000441223	0.00873832	-0.079279	-0.157866	-6.70544	5.02089e-06	0.000146208	3.94584	12	47771422	R	II		AMIGO2 (-297774), RPAP3 (+328422)	IGR	opensea	IGR-opensea		TRUE	TRUE
cg02532341	0.260823	10.1534	1.76889e-06	0.00100159	5.65158	0.200859	8.30598	3.3675e-07	2.32458e-05	6.71939	3	10399439	F	II	ATP2B2	SEC13 (-36577), ATP2B2 (+147829)	Body	shore	Body-shore	chr3:10400381-10400586	NA	TRUE
cg02532700	0.232447	6.86042	5.13353e-05	0.00326175	2.17137	0.21738	7.27239	1.85469e-06	7.24131e-05	4.96796	22	37257404	F	II	NCF4	NCF4 (+374)	Body	opensea	Body-opensea		NA	NA
cg02541592	-0.23487	-5.40567	0.000332835	0.00752798	0.215622	-0.190861	-8.83305	1.48541e-07	1.39223e-05	7.5589	22	45608686	R	II	C22orf9	UPK3A (-72177), NUP50 (+48964)	Body	opensea	Body-opensea		TRUE	TRUE
cg02544836	0.215627	5.30997	0.000380193	0.00805267	0.0764336	0.151191	8.92645	1.28928e-07	1.27474e-05	7.70406	16	2737220	F	II	KCTD5	KCTD5 (+4744), PRSS27 (+32996)	Body	opensea	Body-opensea		NA	NA
cg02546477	-0.170511	-4.94432	0.000639713	0.0106686	-0.467536	-0.173674	-7.16017	2.25103e-06	8.29224e-05	4.76914	12	15082052	R	II	ERP27	MGP (-43261), ERP27 (+9964)	Body	opensea	Body-opensea		NA	TRUE
cg02573566	-0.271338	-8.4427	8.95242e-06	0.0017735	3.98761	-0.200852	-9.55431	5.10733e-08	7.48194e-06	8.65246	1	153599479	R	II	S100A13	S100A1 (-1394)	5'UTR	opensea	5'UTR-opensea		NA	TRUE
cg02575483	0.277026	4.96481	0.00062101	0.0104926	-0.43654	0.175302	7.60325	1.05811e-06	4.92815e-05	5.54416	6	117826706	F	II	DCBLD1	DCBLD1 (+22886), GOPC (+96821)	Body	opensea	Body-opensea		NA	TRUE		rs9285420
cg02590088	-0.20306	-6.36164	9.4457e-05	0.00418861	1.53391	-0.168374	-7.01097	2.9198e-06	9.95934e-05	4.50212	2	47761452	R	II	KCNK12	KCNK12 (+36626), MSH2 (+131344)	Body	opensea	Body-opensea		TRUE	TRUE
cg02596089	-0.181149	-5.61622	0.000249513	0.00648883	0.517185	-0.151194	-8.88486	1.37304e-07	1.3292e-05	7.63955	19	47759400	F	II	CCDC9	BBC3 (-23377), PRR24 (-18742)	TSS1500	shore	TSS1500-shore	chr19:47759648-47761016	NA	NA
cg02598335	-0.184662	-5.26752	0.000403472	0.00831373	0.0142695	-0.157231	-7.46195	1.34233e-06	5.7853e-05	5.29989	7	86337918	R	II	GRM3	GRM3 (+64688), KIAA1324L (+351097)	5'UTR	opensea	5'UTR-opensea		NA	TRUE
cg02617388	-0.233449	-8.69392	6.94513e-06	0.00164414	4.24987	-0.200058	-14.3909	1.39721e-10	7.32451e-07	14.6319	12	48216620	R	II		HDAC7 (-3052)	IGR	shelf	IGR-shelf	chr12:48213109-48214188	NA	NA
cg02619116	-0.237817	-5.9627	0.000157392	0.00521242	0.999545	-0.204494	-12.1945	1.60693e-09	1.54744e-06	12.175	17	40819808	F	II		TUBG2 (+8485), PLEKHH3 (+9161)	IGR	shelf	IGR-shelf	chr17:40821935-40823573	TRUE	TRUE			rs2279844
cg02624690	0.202377	6.12017	0.000128341	0.00478967	1.21313	0.154783	10.3453	1.68984e-08	4.24741e-06	9.78286	17	37323484	R	II	ARL5C	ARL5C (-166)	TSS1500	shore	TSS1500-shore	chr17:37321482-37322099	NA	NA			rs34400908
cg02627966	0.285211	9.15765	4.41212e-06	0.00138477	4.71706	0.233095	12.1984	1.59947e-09	1.54744e-06	12.1797	7	54899537	R	II		EGFR (-187257), SEC61G (-71870)	IGR	shore	IGR-shore	chr7:54900736-54901261	NA	TRUE
cg02635726	0.217711	6.30556	0.000101357	0.00433318	1.46014	0.168601	5.75295	2.95307e-05	0.00054389	2.13068	3	195907058	F	II		TFRC (-97998), ZDHHC19 (+31208)	IGR	opensea	IGR-opensea		TRUE	TRUE
cg02657012	0.254716	7.61552	2.1573e-05	0.00238241	3.07521	0.161518	6.24701	1.15992e-05	0.000269913	3.08728	6	32812965	R	II	PSMB8	PSMB8 (-1141)	TSS1500	shore	TSS1500-shore	chr6:32811494-32811839	NA	NA		rs16871014
cg02673850	-0.216237	-6.17952	0.000118942	0.00464431	1.29273	-0.16078	-9.98272	2.78316e-08	5.41998e-06	9.27329	1	211828484	R	II		SLC30A1 (-76400), NEK2 (+20476)	IGR	opensea	IGR-opensea		TRUE	TRUE
cg02711479	-0.33648	-7.70487	1.95515e-05	0.00228852	3.17754	-0.206333	-8.92743	1.28738e-07	1.27358e-05	7.70557	1	36849024	F	II	STK40	EVA1B (-59269), STK40 (+2461)	5'UTR	shelf	5'UTR-shelf	chr1:36851089-36851873	NA	NA
cg02720566	0.206187	7.95316	1.49402e-05	0.00209678	3.457	0.18722	10.4031	1.5626e-08	4.09973e-06	9.86274	19	18230196	F	II	MAST3	PIK3R2 (-33430), IL12RB1 (-20437)	Body	shore	Body-shore	chr19:18228622-18229284	NA	NA
cg02722808	-0.161477	-7.2733	3.17001e-05	0.00273885	2.6744	-0.16053	-10.3792	1.61398e-08	4.16847e-06	9.82973	10	105595043	R	II	SH3PXD2A	SH3PXD2A (+20121), NEURL (+341307)	Body	opensea	Body-opensea		NA	TRUE
cg02733351	0.211417	5.56643	0.000266958	0.0067186	0.446444	0.155153	7.28718	1.8082e-06	7.12732e-05	4.99402	20	43802992	R	II	PI3	PI3 (-525)	TSS1500	opensea	TSS1500-opensea		NA	NA
cg02739870	0.257073	6.88187	5.00408e-05	0.00322786	2.19805	0.193444	8.71985	1.76591e-07	1.54572e-05	7.38155	5	1113320	F	II	SLC12A7	SLC12A7 (-1170)	TSS1500	shore	TSS1500-shore	chr5:1111396-1112388	NA	NA		rs73731172
cg02741985	-0.270613	-8.82155	6.11826e-06	0.00156519	4.38061	-0.216889	-11.5367	3.58477e-09	2.11578e-06	11.3615	17	80059408	R	II	CCDC57	FASN (-3200)	3'UTR	shore	3'UTR-shore	chr17:80058665-80058884	NA	NA
cg02756056	0.225767	8.2032	1.14676e-05	0.00191351	3.73132	0.151045	7.62058	1.02788e-06	4.83528e-05	5.57393	6	32813582	F	II	TAP1	PSMB8 (-1758)	Body	shore	Body-shore	chr6:32811494-32811839	NA	NA
cg02764093	-0.220422	-5.84698	0.000183242	0.00561232	0.840351	-0.183024	-11.1571	5.79273e-09	2.62335e-06	10.8738	12	120241760	R	II	CIT	CIT (+73335), PRKAB1 (+136202)	Body	shore	Body-shore	chr12:120241921-120242233	NA	TRUE
cg02769206	-0.213208	-7.28072	3.14325e-05	0.00272764	2.68323	-0.169128	-9.39734	6.41128e-08	8.54268e-06	8.41972	12	109210684	R	II	SSH1	CORO1C (-85312), SSH1 (+40682)	Body	opensea	Body-opensea		NA	TRUE
cg02770857	0.331401	7.42005	2.68346e-05	0.0025558	2.84802	0.243643	7.30056	1.76716e-06	7.02169e-05	5.01759	17	55533254	F	II	MSI2	MSI2 (+199359), ENSG00000166329 (+289419)	Body	opensea	Body-opensea		NA	TRUE
cg02775243	0.253749	4.65426	0.000979928	0.0135209	-0.912573	0.162324	5.36196	6.33007e-05	0.000966426	1.35199	10	102831287	F	II		TLX1 (-57970), KAZALD1 (+9689)	IGR	shelf	IGR-shelf	chr10:102825929-102827693	NA	NA
cg02779913	0.273254	5.75081	0.000208215	0.00595058	0.706596	0.203276	7.88455	6.64066e-07	3.60876e-05	6.02244	17	40088680	F	II	TTC25	CNP (-30079), ACLY (-13440)	Body	shore	Body-shore	chr17:40086751-40087098	NA	NA
cg02798280	-0.182275	-6.42735	8.70108e-05	0.00404099	1.61981	-0.153547	-12.1308	1.73399e-09	1.56825e-06	12.0979	19	39087135	R	I	MAP4K1	MAP4K1 (+21429), RYR1 (+162665)	Body	island	Body-island	chr19:39086878-39087304	TRUE	NA
cg02806715	0.198434	5.4049	0.000333189	0.0075301	0.21451	0.157043	6.9191	3.43214e-06	0.000111528	4.3362	6	32920567	R	II	HLA-DMA	HLA-DMA (+332), ENSG00000248993 (+332)	Body	opensea	Body-opensea		NA	NA
cg02812891	-0.180413	-7.95063	1.49808e-05	0.00209993	3.45418	-0.153583	-9.41478	6.25049e-08	8.43975e-06	8.44572	2	233251773	R	I	ECEL1P2	ALPPL2 (-19780), ALPP (+8529)	TSS200	island	TSS200-island	chr2:233251361-233253414	NA	TRUE
cg02819992	0.302602	7.53946	2.34735e-05	0.00244494	2.98736	0.268703	12.3174	1.38865e-09	1.50387e-06	12.3227	7	95099917	F	II		PON2 (-35407), ASB4 (-15296)	IGR	opensea	IGR-opensea		NA	TRUE
cg02849956	0.321601	14.8127	5.58989e-08	0.000611141	9.0643	0.281167	9.70144	4.13707e-08	6.7036e-06	8.86801	19	4634827	R	II		SEMA6B (-75007), C19orf10 (+35555)	IGR	shore	IGR-shore	chr19:4636207-4636567	TRUE	TRUE			rs73533782
cg02851793	0.216602	5.81991	0.000189928	0.00570071	0.802831	0.167042	9.11094	9.77643e-08	1.08202e-05	7.98761	10	70849854	F	II	SRGN	VPS26A (-33414), SRGN (+1980)	Body	opensea	Body-opensea		NA	TRUE		rs11815080
cg02874145	-0.286713	-11.2978	6.76303e-07	0.00074948	6.62286	-0.230009	-8.19227	4.0357e-07	2.60551e-05	6.53364	7	73246406	R	II	CLDN4	WBSCR28 (-29083), CLDN4 (+4332)	3'UTR	shore	3'UTR-shore	chr7:73245434-73246045	NA	TRUE
cg02892577	-0.254156	-8.73004	6.69938e-06	0.00161415	4.28704	-0.164148	-7.82548	7.31688e-07	3.84288e-05	5.92289	10	121181759	F	II	GRK5	RGS10 (+120461), GRK5 (+214658)	Body	opensea	Body-opensea		TRUE	TRUE
cg02898721	-0.245641	-6.23188	0.000111266	0.00451132	1.36254	-0.225561	-11.086	6.34654e-09	2.6766e-06	10.7809	17	38473222	F	II	RARA	RARA (+7776), GJD3 (+46845)	TSS1500	shore	TSS1500-shore	chr17:38474197-38474980	NA	TRUE		rs76423779
cg02903822	-0.176715	-5.26105	0.000407151	0.0083529	0.00477389	-0.15977	-11.4983	3.76108e-09	2.16441e-06	11.3128	8	134203379	R	I	WISP1	WISP1 (+97)	5'UTR	opensea	5'UTR-opensea		TRUE	NA
cg02914427	0.221729	8.38693	9.47913e-06	0.00180051	3.92848	0.161954	7.69305	9.10882e-07	4.46369e-05	5.69799	16	29674184	F	II	SPN	SPN (-396)	TSS200	shore	TSS200-shore	chr16:29675845-29676120	NA	NA
cg02923972	-0.184984	-6.38511	9.17213e-05	0.004134	1.56466	-0.15007	-13.7416	2.77778e-10	8.25356e-07	13.944	1	45277354	F	II	BTBD19	TCTEX1D4 (-4397)	Body	shore	Body-shore	chr1:45278765-45279644	TRUE	TRUE			rs61789948
cg02930866	0.353171	10.3407	1.50198e-06	0.000951802	5.81774	0.251901	8.13837	4.39981e-07	2.75962e-05	6.44498	3	15482580	F	II	EAF1	METTL6 (-13555), COLQ (+80678)	3'UTR	opensea	3'UTR-opensea		NA	NA
cg02930963	-0.257985	-13.6677	1.18023e-07	0.000611141	8.34626	-0.212053	-13.9391	2.24727e-10	7.87698e-07	14.1564	21	46378243	F	I	C21orf70	ADARB1 (-116250), C21orf67 (-18483)	Body	shore	Body-shore	chr21:46378278-46378645	NA	NA
cg02931464	0.209051	9.86966	2.27708e-06	0.00108141	5.39435	0.192085	8.51161	2.4372e-07	1.89483e-05	7.05111	12	121826303	F	II		ANAPC5 (-36038), RNF34 (-11619)	IGR	opensea	IGR-opensea		NA	TRUE
cg02934719	-0.24273	-6.20998	0.00011441	0.00456464	1.33339	-0.16547	-7.08013	2.58715e-06	9.13823e-05	4.62628	16	66545712	F	II	TK2	TK2 (+38603), BEAN1 (+84512)	3'UTR	opensea	3'UTR-opensea		TRUE	TRUE
cg02943188	-0.195372	-6.50368	7.9149e-05	0.00387194	1.71886	-0.152427	-7.24719	1.93685e-06	7.46223e-05	4.92346	16	882848	F	II		GNG13 (-32115), LMF1 (+138151)	IGR	opensea	IGR-opensea		TRUE	NA		rs625463
cg02951514	-0.173157	-5.61274	0.000250691	0.00650417	0.512252	-0.154674	-8.68984	1.84923e-07	1.594e-05	7.33427	8	134115347	R	II	TG	WISP1 (-87935), SLA (-42744)	Body	opensea	Body-opensea		NA	NA
cg02951847	-0.176641	-6.02382	0.000145349	0.00503888	1.08287	-0.197936	-6.92909	3.3721e-06	0.000110145	4.35431	4	41614490	F	II	LIMCH1	PHOX2B (+136497), LIMCH1 (+251686)	Body	opensea	Body-opensea		NA	TRUE
cg02961798	-0.244795	-5.52047	0.000284227	0.00693432	0.38084	-0.200034	-8.32023	3.29232e-07	2.28915e-05	6.74256	16	67687392	R	II	RLTPR	ACD (+7254), RLTPR (+8570)	Body	island	Body-island	chr16:67686860-67687674	NA	NA
cg02976723	-0.211749	-5.6786	0.000229369	0.00622906	0.605301	-0.190023	-8.45445	2.66503e-07	2.00358e-05	6.95943	6	3825927	R	I		PXDC1 (-73667), FAM50B (-23693)	IGR	opensea	IGR-opensea		TRUE	TRUE
cg02977388	-0.277196	-7.67498	2.02038e-05	0.00232039	3.14341	-0.160521	-6.46652	7.74002e-06	0.000200555	3.50194	10	90253615	R	II	RNLS	KLLN (-630421), RNLS (+89355)	Body	opensea	Body-opensea		NA	TRUE
cg02984184	-0.178597	-7.11806	3.79112e-05	0.00292346	2.4878	-0.168052	-8.98737	1.17621e-07	1.20974e-05	7.79814	11	35966322	R	II	LDLRAD3	LDLRAD3 (+694)	Body	island	Body-island	chr11:35965642-35966454	NA	NA
cg02985541	-0.197159	-6.76233	5.77356e-05	0.00340185	2.04862	-0.153899	-8.02346	5.29576e-07	3.10768e-05	6.25474	2	219472218	R	II	PLCD4	PLCD4 (-270)	TSS1500	opensea	TSS1500-opensea		TRUE	TRUE
cg02989244	0.195091	7.5533	2.31145e-05	0.00243094	3.00339	0.176792	10.5601	1.2653e-08	3.66746e-06	10.078	10	28657270	R	II		WAC (-165078), MPP7 (-88199)	IGR	opensea	IGR-opensea		NA	NA
cg02992639	-0.167424	-4.13205	0.00217648	0.0222014	-1.74227	-0.183191	-6.46484	7.76379e-06	0.00020095	3.49879	1	155098827	F	II		EFNA1 (-1109)	IGR	island	IGR-island	chr1:155098434-155100451	TRUE	NA
cg02997560	0.191928	6.18811	0.000117645	0.00462276	1.3042	0.183176	8.4368	2.7398e-07	2.03864e-05	6.93104	19	3180815	F	II		NCLN (-4783)	IGR	shore	IGR-shore	chr19:3178741-3179986	NA	NA		rs3746071
cg03003434	0.356855	9.41684	3.45155e-06	0.00129019	4.96904	0.362379	11.182	5.61106e-09	2.59335e-06	10.9062	6	159141722	R	II	SYTL3	SYTL3 (+59371), EZR (+98722)	Body	opensea	Body-opensea		TRUE	TRUE
cg03004126	0.177427	5.14738	0.000478033	0.00910898	-0.163066	0.19352	9.06146	1.05255e-07	1.13247e-05	7.91197	16	11325588	F	II		SOCS1 (+24448), CIITA (+354533)	IGR	shore	IGR-shore	chr16:11327008-11327234	NA	TRUE
cg03032512	-0.213014	-7.2273	3.34165e-05	0.00278046	2.61942	-0.190618	-9.28107	7.6007e-08	9.45356e-06	8.24547	17	77030418	F	II	C1QTNF1	ENGASE (-40609), C1QTNF1 (+10165)	TSS200	opensea	TSS200-opensea		NA	NA
cg03035162	0.303835	13.3507	1.4662e-07	0.000611141	8.13539	0.287068	9.42836	6.12828e-08	8.3572e-06	8.46594	14	22993190	F	II		DAD1 (+64985), OR4E2 (+859893)	IGR	opensea	IGR-opensea		NA	NA
cg03048488	-0.226412	-6.34949	9.59072e-05	0.0042201	1.51797	-0.16807	-9.64132	4.50775e-08	6.99889e-06	8.78023	1	15733844	R	II		EFHD2 (-2547)	IGR	shelf	IGR-shelf	chr1:15736033-15737228	TRUE	NA
cg03087897	0.197858	5.70373	0.000221755	0.00612947	0.64064	0.166146	6.45997	7.83334e-06	0.000202209	3.48965	19	14550846	R	II	PKN1	PKN1 (-226)	TSS1500	shore	TSS1500-shore	chr19:14551998-14552255	NA	NA
cg03103661	-0.202555	-12.5775	2.53998e-07	0.000650957	7.59687	-0.174691	-10.7445	9.90355e-09	3.32319e-06	10.3278	11	15865375	R	II		SOX6 (+632560), INSC (+731405)	IGR	opensea	IGR-opensea		NA	TRUE
cg03103850	0.157502	6.63111	6.7686e-05	0.00363061	1.88244	0.168987	9.86051	3.30286e-08	5.94916e-06	9.0983	1	3620919	R	II	TP73	SMIM1 (-68433), TP73 (+51835)	Body	shelf	Body-shelf	chr1:3623318-3623521	NA	NA
cg03109921	-0.23794	-8.48256	8.59556e-06	0.00174438	4.02967	-0.183572	-8.24627	3.70252e-07	2.46281e-05	6.62206	17	40820189	R	II	PLEKHH3	PLEKHH3 (+8780), TUBG2 (+8866)	Body	shore	Body-shore	chr17:40821935-40823573	TRUE	TRUE
cg03111114	-0.232359	-10.5612	1.24296e-06	0.000887746	6.00957	-0.152264	-8.00693	5.43963e-07	3.16764e-05	6.22723	5	149886185	R	II	NDST1	NDST1 (-1489)	TSS1500	opensea	TSS1500-opensea		NA	NA
cg03130276	-0.18759	-6.15673	0.00012246	0.00469157	1.26223	-0.185	-12.3066	1.40643e-09	1.50487e-06	12.3098	17	78161482	F	I	CARD14	CARD14 (+17671), SGSH (+32717)	Body	shelf	Body-shelf	chr17:78165077-78165293	TRUE	TRUE		rs35280033
cg03131724	-0.214552	-5.87627	0.000176291	0.00550927	0.88083	-0.172061	-7.21481	2.04803e-06	7.76409e-05	4.86616	11	58731433	F	II		FAM111B (-143277), GLYATL1 (+20711)	IGR	island	IGR-island	chr11:58731311-58731535	NA	NA
cg03165378	0.251028	5.79908	0.000195251	0.0057821	0.773894	0.214006	9.7229	4.01263e-08	6.59744e-06	8.89925	1	153329882	F	II	S100A9	S100A9 (-448)	TSS1500	opensea	TSS1500-opensea		NA	NA
cg03170343	-0.211149	-5.4503	0.000312955	0.00728651	0.28007	-0.172022	-8.7983	1.56616e-07	1.43428e-05	7.50463	17	77030327	F	II	C1QTNF1	ENGASE (-40700), C1QTNF1 (+10074)	TSS200	opensea	TSS200-opensea		NA	NA
cg03173502	-0.176261	-5.98477	0.000152922	0.00514416	1.0297	-0.198799	-10.0762	2.4441e-08	5.10611e-06	9.40603	6	15505345	R	II	JARID2	DTNBP1 (+157928), JARID2 (+258818)	Body	opensea	Body-opensea		TRUE	NA
cg03176917	0.190106	8.35689	9.77673e-06	0.00181744	3.89649	0.191773	8.91381	1.31417e-07	1.29054e-05	7.68447	19	15578028	R	II		RASAL3 (-2651)	IGR	shelf	IGR-shelf	chr19:15580382-15580863	NA	NA
cg03229061	-0.167555	-6.9976	4.36412e-05	0.00306119	2.34092	-0.153411	-7.58096	1.0984e-06	5.05284e-05	5.5058	6	33048483	F	II	HLA-DPB1	HLA-DPA1 (+4)	Body	island	Body-island	chr6:33048416-33048814	NA	TRUE		rs41553416	rs41555313
cg03234702	-0.2473	-7.05851	4.06343e-05	0.00299786	2.41543	-0.179588	-8.22384	3.83729e-07	2.52189e-05	6.58537	6	26225539	F	I	HIST1H3E	HIST1H3E (+156)	1stExon	island	1stExon-island	chr6:26225386-26225790	NA	NA			rs77998438
cg03249047	-0.196045	-5.61012	0.000251585	0.00651567	0.508527	-0.154725	-8.09129	4.74597e-07	2.89247e-05	6.36725	17	80872472	F	II	TBCD	ZNF750 (-74018), B3GNTL1 (+137214)	Body	shore	Body-shore	chr17:80871287-80871504	TRUE	NA		rs6502014
cg03252770	0.162145	4.57717	0.00109976	0.0144915	-1.0328	0.155685	6.62163	5.83887e-06	0.000163101	3.79101	4	154354354	F	II		KIAA0922 (-33147), MND1 (+88553)	IGR	opensea	IGR-opensea		TRUE	NA		rs59967615
cg03258665	-0.201116	-6.2124	0.000114058	0.00456064	1.33661	-0.202893	-10.6614	1.10552e-08	3.46543e-06	10.2157	1	16472461	R	II	EPHA2	EPHA2 (+10121), CLCNKB (+102189)	Body	shelf	Body-shelf	chr1:16475111-16475324	NA	TRUE
cg03263730	0.203399	4.59079	0.00107751	0.0143123	-1.01151	0.151057	6.2369	1.18194e-05	0.0002737	3.06801	1	7841722	F	II		PER3 (-3041)	IGR	shore	IGR-shore	chr1:7843460-7843693	NA	NA
cg03271893	-0.167439	-8.1724	1.18435e-05	0.00192901	3.6979	-0.175787	-10.7471	9.87061e-09	3.31854e-06	10.3312	10	102760970	R	II	LZTS2	LZTS2 (+1737), PDZD7 (+29920)	5'UTR	shore	5'UTR-shore	chr10:102756834-102759798	NA	NA
cg03281981	0.219795	6.78178	5.64006e-05	0.00336913	2.07307	0.160312	7.17121	2.20841e-06	8.18989e-05	4.78876	12	115123757	F	II		TBX3 (-2362)	IGR	shore	IGR-shore	chr12:115124729-115125152	NA	TRUE
cg03294833	-0.182206	-5.44033	0.000317279	0.00733995	0.265708	-0.16376	-8.51576	2.42148e-07	1.88869e-05	7.05775	16	67918813	R	II	NRN1L	NRN1L (+105)	1stExon	island	1stExon-island	chr16:67918679-67918909	TRUE	NA
cg03297901	0.227656	6.82592	5.34941e-05	0.00330794	2.12834	0.184567	8.6168	2.06981e-07	1.70704e-05	7.2187	17	76117767	F	I	TMC6	TMC6 (+7011), TNRC6C (+116630)	Body	opensea	Body-opensea		NA	NA
cg03310376	0.332091	13.2734	1.54698e-07	0.000611141	8.08311	0.233798	9.2222	8.2893e-08	9.86424e-06	8.15664	3	12229001	F	II	SYN2	PPARG (-163970), TIMP4 (-28150)	Body	opensea	Body-opensea		NA	TRUE		rs794999
cg03331514	-0.222709	-5.27005	0.000402041	0.00829901	0.0179845	-0.182639	-9.2425	8.04472e-08	9.72797e-06	8.18732	7	1577016	R	I	MAFK	MAFK (+6666), TMEM184A (+19050)	5'UTR	shore	5'UTR-shore	chr7:1575736-1575993	NA	TRUE
cg03339077	-0.155689	-4.48649	0.00126098	0.0157616	-1.17526	-0.150529	-11.6325	3.18243e-09	2.0245e-06	11.4824	11	47165057	R	II	C11orf49	ARFGAP2 (+33576), C11orf49 (+206728)	Body	opensea	Body-opensea		TRUE	TRUE
cg03339668	-0.213166	-7.23158	3.32528e-05	0.00277669	2.62454	-0.157906	-10.0352	2.58701e-08	5.24846e-06	9.34797	12	120241957	R	I	CIT	CIT (+73138), PRKAB1 (+136399)	Body	island	Body-island	chr12:120241921-120242233	NA	TRUE
cg03344767	0.20949	5.5005	0.000292102	0.00702442	0.352233	0.173071	6.90093	3.54411e-06	0.000114079	4.30325	1	10475318	F	II	PGD	APITD1-CORT (-14841), PGD (+16181)	Body	opensea	Body-opensea		NA	TRUE
cg03398002	-0.256015	-5.82559	0.000188503	0.00568297	0.810713	-0.200032	-10.0794	2.43329e-08	5.09502e-06	9.41056	1	15272082	F	II	KIAA1026	TMEM51 (-206946), KAZN (+346882)	Body	opensea	Body-opensea		TRUE	TRUE	low-CpG:15144666-15144670
cg03411082	0.199681	5.71331	0.000218925	0.00609291	0.654086	0.158826	9.20168	8.54454e-08	9.98391e-06	8.12558	16	433715	F	II	LOC100134368	TMEM8A (-1733)	Body	shore	Body-shore	chr16:431189-432810	NA	NA
cg03412618	-0.206299	-5.81393	0.00019144	0.00572172	0.794532	-0.176826	-8.64093	1.99402e-07	1.66717e-05	7.25696	22	46481099	F	II	LOC400931	WNT7B (-108090), PPARA (-65400)	TSS1500	shore	TSS1500-shore	chr22:46481815-46482024	TRUE	NA
cg03429643	0.177563	4.34813	0.00155719	0.017962	-1.39473	0.189853	7.37767	1.54893e-06	6.38993e-05	5.15291	2	99280963	R	II	MGAT4A	UNC50 (+55921), MGAT4A (+66626)	TSS1500	opensea	TSS1500-opensea		NA	NA
cg03432814	-0.239122	-9.09913	4.66726e-06	0.00141109	4.65928	-0.152759	-7.83144	7.24548e-07	3.8146e-05	5.93295	12	117037220	R	II		MAP1LC3B2 (+40034), C12orf49 (+138646)	IGR	opensea	IGR-opensea		TRUE	TRUE
cg03442712	-0.184817	-6.63118	6.768e-05	0.00363061	1.88254	-0.156806	-10.3684	1.63763e-08	4.19526e-06	9.81489	15	86292964	F	I		KLHL25 (+45297), AKAP13 (+369004)	IGR	opensea	IGR-opensea		NA	TRUE
cg03459656	0.188785	4.88586	0.000696443	0.0111684	-0.556271	0.161454	7.08544	2.56334e-06	9.07771e-05	4.63577	17	42467307	R	II	ITGA2B	ITGA2B (-434)	TSS1500	shelf	TSS1500-shelf	chr17:42462135-42463579	NA	NA
cg03460756	-0.244686	-6.61057	6.94052e-05	0.00365842	1.85622	-0.169389	-9.14854	9.24473e-08	1.044e-05	8.0449	17	45353128	F	II	ITGB3	EFCAB13 (-48219), ENSG00000259753 (+21865)	Body	opensea	Body-opensea		NA	TRUE
cg03466587	0.171396	10.2405	1.63874e-06	0.000972158	5.72925	0.151557	7.84597	7.07447e-07	3.75758e-05	5.95747	3	187704482	F	II		BCL6 (-240967), LPP (-226239)	IGR	opensea	IGR-opensea		TRUE	TRUE
cg03473518	0.200869	9.18016	4.31807e-06	0.00137712	4.7392	0.158235	6.7877	4.33361e-06	0.000131688	4.09687	13	20805656	R	II	GJB6	GJB6 (+878)	5'UTR	shore	5'UTR-shore	chr13:20806016-20806867	NA	TRUE
cg03486379	-0.22552	-6.63603	6.72809e-05	0.00362627	1.88872	-0.168307	-8.29377	3.43334e-07	2.35321e-05	6.69952	10	34391256	R	II		NRP1 (-766066), PARD3 (+712993)	IGR	opensea	IGR-opensea		TRUE	TRUE
cg03505148	-0.197529	-6.47353	8.21586e-05	0.00393911	1.67983	-0.179564	-12.6222	9.7166e-10	1.34041e-06	12.6836	12	58131345	F	I	AGAP2	AGAP2 (+684)	1stExon	island	1stExon-island	chr12:58130870-58132047	NA	TRUE
cg03507641	0.333091	11.9199	4.15303e-07	0.000681009	7.10998	0.28564	12.6755	9.13521e-10	1.33583e-06	12.7458	12	1598243	R	II	ERC1	FBXL14 (+105088), ERC1 (+497839)	Body	opensea	Body-opensea		NA	TRUE
cg03509898	-0.279452	-9.41327	3.46309e-06	0.00129173	4.96562	-0.218332	-9.20061	8.55813e-08	9.98499e-06	8.12395	14	104190750	R	II	ZFYVE21	ZFYVE21 (+8683), PPP1R13B (+123177)	Body	shelf	Body-shelf	chr14:104193901-104194627	TRUE	TRUE
cg03518729	0.45355	12.2741	3.17753e-07	0.000659987	7.37566	0.332207	9.68097	4.25955e-08	6.79876e-06	8.83817	1	235147744	R	II		IRF2BP2 (-402473), TOMM20 (+144507)	IGR	opensea	IGR-opensea		TRUE	TRUE
cg03519577	0.168964	4.78797	0.000803824	0.0121136	-0.705954	0.168847	7.28598	1.81191e-06	7.13748e-05	4.99192	20	4795886	F	II	RASSF2	PRNT (-74572), RASSF2 (+8405)	5'UTR	opensea	5'UTR-opensea		NA	TRUE		rs6116527
cg03520342	0.263494	5.95865	0.000158226	0.00522918	0.994007	0.20876	10.0176	2.65105e-08	5.29957e-06	9.32299	6	32920784	R	II	HLA-DMA	ENSG00000248993 (+115), HLA-DMA (+115)	1stExon	opensea	1stExon-opensea		TRUE	TRUE
cg03544474	0.276066	8.84106	6.00163e-06	0.00155468	4.40044	0.242573	7.57309	1.113e-06	5.10215e-05	5.49225	3	126206070	R	II	UROC1	ZXDC (-11308), UROC1 (+30526)	Body	opensea	Body-opensea		TRUE	NA
cg03577157	0.314082	11.3133	6.67955e-07	0.00074948	6.63532	0.271501	7.95816	5.88841e-07	3.3274e-05	6.14585	5	80716263	F	II	RNU5E	ACOT12 (-26301), SSBP2 (+330809)	Body	opensea	Body-opensea		NA	TRUE
cg03592824	-0.178387	-5.14157	0.000481999	0.00914628	-0.171706	-0.164798	-8.26956	3.5679e-07	2.4084e-05	6.66007	7	75666768	R	II	STYXL1	STYXL1 (+10553), POR (+122371)	5'UTR	opensea	5'UTR-opensea		TRUE	TRUE
cg03595161	-0.230775	-11.4591	5.94676e-07	0.000734493	6.75174	-0.168452	-10.126	2.28143e-08	4.93032e-06	9.47638	7	1127767	R	II	GPER	GPER (+1324), ZFAND2A (+72047)	5'UTR	shore	5'UTR-shore	chr7:1126578-1126910	NA	TRUE
cg03596635	0.163573	9.76087	2.5127e-06	0.00111159	5.29385	0.157627	7.0039	2.95623e-06	0.000100488	4.4894	3	127393517	F	I	ABTB1	ABTB1 (+1734), MGLL (+148184)	Body	shore	Body-shore	chr3:127391011-127392434	NA	NA		rs72967683	rs62264122
cg03611852	-0.19383	-5.4848	0.000298458	0.00710502	0.329705	-0.176006	-7.81239	7.47629e-07	3.89425e-05	5.90076	17	43205539	F	II	PLCD3	ACBD4 (-4428), PLCD3 (+4352)	Body	shelf	Body-shelf	chr17:43209347-43210746	NA	TRUE
cg03621504	0.255847	5.85861	0.000180446	0.0055705	0.856445	0.20639	7.48766	1.28522e-06	5.63014e-05	5.34453	12	116571240	F	II	MED13L	MED13L (+143903)	Body	opensea	Body-opensea		NA	TRUE
cg03628000	-0.225352	-7.79758	1.76698e-05	0.00220959	3.28272	-0.155879	-5.42965	5.53951e-05	0.000872515	1.48809	16	14596062	R	II	PARN	PARN (+128062), MKL2 (+422917)	Body	opensea	Body-opensea		NA	TRUE
cg03635766	-0.338921	-8.64825	7.27003e-06	0.00167208	4.20269	-0.251719	-9.21559	8.37063e-08	9.8982e-06	8.14664	17	38607865	F	II	IGFBP4	IGFBP4 (+8152), TNS4 (+49984)	Body	opensea	Body-opensea		TRUE	TRUE
cg03641847	-0.169299	-4.96946	0.000616847	0.0104548	-0.429513	-0.150686	-7.36561	1.5811e-06	6.48908e-05	5.13181	22	24577443	F	II	SUSD2	SUSD2 (+216)	5'UTR	opensea	5'UTR-opensea		TRUE	TRUE	high-CpG:22907380-22907458
cg03643345	-0.213445	-5.71598	0.000218143	0.00607791	0.657834	-0.157655	-6.09137	1.55144e-05	0.000335783	2.78936	16	73207335	F	II		ZFHX3 (-125061)	IGR	opensea	IGR-opensea		NA	TRUE		rs34154313
cg03650550	-0.166755	-5.42886	0.00032234	0.00740577	0.249148	-0.155336	-8.6064	2.10338e-07	1.72822e-05	7.2022	4	83675797	R	II	MIR575	TMEM150C (-192430), SCD5 (+44213)	TSS1500	opensea	TSS1500-opensea		NA	NA
cg03652336	0.291121	6.3684	9.36599e-05	0.00417113	1.54278	0.189055	7.1733	2.20041e-06	8.17331e-05	4.79249	4	141017399	F	II	MAML3	MAML3 (+57939), MGST2 (+430477)	Body	opensea	Body-opensea		NA	TRUE
cg03653573	0.323619	10.379	1.45307e-06	0.000938915	5.85133	0.274834	9.19678	8.6067e-08	1.00228e-05	8.11816	5	131762326	F	II	C5orf56	SLC22A5 (+56882), IRF1 (+64164)	Body	opensea	Body-opensea		TRUE	NA	low-CpG:131790207-131790302
cg03662545	-0.221926	-10.1206	1.82064e-06	0.00101049	5.62225	-0.167675	-9.75214	3.84941e-08	6.45004e-06	8.94172	16	85254209	F	I		GSE1 (-392613), KIAA0513 (+157391)	IGR	opensea	IGR-opensea		TRUE	TRUE
cg03665360	-0.203528	-4.95262	0.000632065	0.0106025	-0.454972	-0.157351	-8.15981	4.25101e-07	2.69426e-05	6.48029	12	54052859	F	II		ATF7 (-32668), ATP5G2 (+17250)	IGR	opensea	IGR-opensea		NA	TRUE
cg03685475	0.16642	3.66942	0.00455105	0.0357934	-2.50389	0.151028	8.9055	1.33077e-07	1.2992e-05	7.67159	22	41597321	F	II		L3MBTL2 (-3888)	IGR	shelf	IGR-shelf	chr22:41601069-41601476	NA	NA
cg03687532	-0.184748	-5.74321	0.000210339	0.00597229	0.695969	-0.15137	-12.2858	1.44152e-09	1.50487e-06	12.2849	16	54228358	R	I		IRX3 (+92317), FTO (+490483)	IGR	island	IGR-island	chr16:54228224-54228479	NA	TRUE
cg03687650	-0.168932	-7.76063	1.8395e-05	0.00223306	3.24093	-0.160331	-8.96163	1.22265e-07	1.23515e-05	7.75845	11	3144685	R	II	OSBPL5	CARS (-66018), OSBPL5 (+41899)	Body	shelf	Body-shelf	chr11:3141642-3141877	NA	NA
cg03689552	0.374491	5.84634	0.000183397	0.00561334	0.839462	0.209356	6.59905	6.08219e-06	0.000168075	3.74913	16	3292971	R	II	MEFV	ZNF200 (-7804), MEFV (+13656)	3'UTR	opensea	3'UTR-opensea		NA	NA
cg03699566	-0.325966	-8.91576	5.57696e-06	0.00150876	4.47605	-0.223736	-9.62887	4.58878e-08	7.07707e-06	8.762	11	71900652	R	II	FOLR1	FOLR1 (-606)	1stExon	opensea	1stExon-opensea		NA	NA
cg03699843	0.258707	6.04493	0.000141424	0.00499633	1.11153	0.186905	7.98156	5.66844e-07	3.25173e-05	6.18494	16	50701064	R	II	SNX20	SNX20 (+14199), NKD1 (+118823)	3'UTR	opensea	3'UTR-opensea		NA	NA
cg03700171	-0.349873	-8.413	9.22878e-06	0.00178947	3.95617	-0.229729	-9.16429	9.03114e-08	1.02969e-05	8.06885	15	78748272	R	II	IREB2	HYKK (-51634), IREB2 (+17741)	Body	opensea	Body-opensea		NA	TRUE
cg03706086	0.279104	8.53077	8.18458e-06	0.00173068	4.08031	0.19324	7.98413	5.64479e-07	3.24298e-05	6.18923	8	71381216	R	II		NCOA2 (-65176), TRAM1 (+139388)	IGR	opensea	IGR-opensea		NA	TRUE
cg03726817	0.233273	7.21387	3.39364e-05	0.00279626	2.60332	0.225343	10.721	1.0216e-08	3.3617e-06	10.2961	12	62650767	F	II		USP15 (-3371)	IGR	shelf	IGR-shelf	chr12:62653865-62654677	NA	NA
cg03729092	-0.202677	-8.1605	1.19922e-05	0.00193005	3.68497	-0.154391	-7.32054	1.70769e-06	6.8562e-05	5.05274	12	117029821	F	II		MAP1LC3B2 (+32635), C12orf49 (+146045)	IGR	opensea	IGR-opensea		NA	TRUE		rs76062147
cg03730946	-0.207474	-7.71122	1.94159e-05	0.00228415	3.18478	-0.178142	-7.60536	1.05439e-06	4.91676e-05	5.54778	19	6475456	R	II	DENND1C	DENND1C (+6363), CRB3 (+11162)	Body	island	Body-island	chr19:6475222-6475998	NA	NA
cg03731131	-0.158333	-6.81823	5.39887e-05	0.00331655	2.11873	-0.155654	-9.58156	4.91104e-08	7.28659e-06	8.69256	19	44278274	R	II	KCNN4	SMG9 (-19132), KCNN4 (+7135)	Body	island	Body-island	chr19:44278273-44278777	TRUE	TRUE
cg03736235	-0.193183	-6.3178	9.98063e-05	0.00430648	1.47628	-0.157059	-8.03883	5.16557e-07	3.05865e-05	6.28029	19	1071622	F	II	HMHA1	HMHA1 (+5700), POLR2E (+23976)	Body	island	Body-island	chr19:1070985-1071812	TRUE	NA
cg03742724	-0.28609	-10.1426	1.78578e-06	0.0010029	5.64191	-0.182253	-7.98113	5.67235e-07	3.2529e-05	6.18423	6	161838997	R	II	PARK2	AGPAT4 (-143904)	Body	opensea	Body-opensea		NA	TRUE
cg03744842	0.227632	8.08362	1.3004e-05	0.00198972	3.601	0.197986	8.65052	1.96472e-07	1.65697e-05	7.27214	7	45067319	F	II	CCM2	CCM2 (+694)	Body	opensea	Body-opensea		NA	TRUE		rs77090093
cg03745491	-0.274105	-7.79064	1.78036e-05	0.0022164	3.27489	-0.197938	-7.5536	1.15003e-06	5.21309e-05	5.45864	19	6476951	F	II	DENND1C	DENND1C (+4868), CRB3 (+12657)	Body	island	Body-island	chr19:6476682-6477127	TRUE	NA
cg03753191	0.244664	10.3292	1.51711e-06	0.000951802	5.80757	0.24359	10.2484	1.9283e-08	4.56436e-06	9.64811	13	43566902	F	II	EPSTI1	DNAJC15 (-30437), TNFSF11 (+418613)	TSS1500	shore	TSS1500-shore	chr13:43566074-43566508	NA	NA
cg03760457	-0.203147	-5.40542	0.000332952	0.00752881	0.215252	-0.158654	-10.2349	1.96445e-08	4.60182e-06	9.62915	15	70326230	R	I		TLE3 (+64285), RPLP1 (+581107)	IGR	island	IGR-island	chr15:70325979-70326423	TRUE	NA
cg03765423	-0.201214	-7.77187	1.8171e-05	0.0022271	3.25366	-0.176694	-8.46509	2.62099e-07	1.9837e-05	6.97652	3	194014481	R	II		CPN2 (+57576), HES1 (+160547)	IGR	island	IGR-island	chr3:194014480-194014983	TRUE	NA
cg03775372	-0.263186	-10.87	9.58944e-07	0.000819056	6.27167	-0.191502	-11.8753	2.36111e-09	1.78548e-06	11.7852	10	13830045	F	II	FRMD4A	PRPF18 (+201118), FRMD4A (+542838)	Body	opensea	Body-opensea		TRUE	TRUE
cg03780997	-0.227548	-7.52836	2.37656e-05	0.00245593	2.97448	-0.17036	-9.18186	8.79901e-08	1.01575e-05	8.09552	6	31110228	R	II	CCHCR1	PSORS1C2 (-3101)	3'UTR	opensea	3'UTR-opensea		NA	NA
cg03784048	0.1548	5.41913	0.000326699	0.00746202	0.235092	0.168604	6.59721	6.10249e-06	0.000168475	3.74571	16	9229746	F	II		USP7 (-172405)	IGR	opensea	IGR-opensea		NA	NA		rs8050335
cg03785076	-0.264889	-10.3856	1.44482e-06	0.000937072	5.8571	-0.186978	-11.3655	4.44394e-09	2.34426e-06	11.1433	2	241936915	R	II	SNED1	SNED1 (-1340)	TSS1500	shore	TSS1500-shore	chr2:241937716-241938468	NA	TRUE
cg03795157	-0.203045	-5.46422	0.000307015	0.00721436	0.300122	-0.162711	-7.7088	8.87352e-07	4.38438e-05	5.72486	12	133531927	R	II	ZNF605	ZNF605 (+965)	5'UTR	shore	5'UTR-shore	chr12:133532642-133532979	NA	NA
cg03814063	-0.164173	-5.31221	0.000379007	0.00804188	0.0797027	-0.173884	-9.27309	7.69041e-08	9.51564e-06	8.23345	22	50025915	R	II	C22orf34	BRD1 (+192537)	Body	island	Body-island	chr22:50025085-50026415	NA	TRUE
cg03821121	0.325488	7.60855	2.174e-05	0.00238241	3.06719	0.217764	9.76821	3.76267e-08	6.3497e-06	8.96503	11	12148288	F	II	MICAL2	MICALCL (-160159), MICAL2 (+16150)	5'UTR	opensea	5'UTR-opensea		TRUE	TRUE
cg03837313	-0.260671	-7.49285	2.47276e-05	0.002473	2.93317	-0.199699	-10.3077	1.7784e-08	4.35991e-06	9.73072	11	57195350	F	II	SLC43A3	SLC43A3 (-932)	TSS1500	shore	TSS1500-shore	chr11:57194340-57194650	TRUE	NA			rs79962772
cg03857198	0.304899	6.78985	5.58566e-05	0.00335598	2.0832	0.207034	6.81568	4.12285e-06	0.000127038	4.14803	3	152927597	F	II		ARHGEF26 (-911195), RAP2B (+47568)	IGR	opensea	IGR-opensea		NA	TRUE
cg03870261	-0.237051	-8.4119	9.23918e-06	0.00178947	3.955	-0.171364	-8.83969	1.47048e-07	1.38573e-05	7.56926	19	2428514	R	II	LMNB2	TIMM13 (-622)	3'UTR	island	3'UTR-island	chr19:2428349-2428731	NA	NA
cg03876150	-0.222343	-7.5176	2.40527e-05	0.00245722	2.96198	-0.158932	-7.13883	2.33596e-06	8.5007e-05	4.73112	2	102369368	R	II	MAP4K4	IL1R2 (-238938), MAP4K4 (+54825)	Body	opensea	Body-opensea		NA	TRUE
cg03879160	0.180508	6.94779	4.62797e-05	0.00313005	2.27964	0.191698	7.55702	1.14345e-06	5.19159e-05	5.46453	2	173508156	R	II		RAPGEF4 (-92413), PDK1 (+87377)	IGR	opensea	IGR-opensea		NA	TRUE
cg03880642	0.192929	6.43143	8.65692e-05	0.00403195	1.62513	0.176508	9.255	7.89795e-08	9.65036e-06	8.20618	10	105560568	F	II	SH3PXD2A	SH3PXD2A (+54596), NEURL (+306832)	Body	opensea	Body-opensea		NA	TRUE
cg03886558	-0.19905	-6.34143	9.68828e-05	0.004241	1.50738	-0.203693	-7.8056	7.56041e-07	3.92395e-05	5.88927	12	57869490	F	II	ARHGAP9	ARHGAP9 (+4143), GLI1 (+15569)	Body	island	Body-island	chr12:57869075-57870182	TRUE	TRUE		rs524522
cg03889013	0.207223	5.29621	0.000387577	0.00813615	0.0563115	0.204637	10.7585	9.72254e-09	3.30348e-06	10.3466	10	134143489	F	II		INPP5A (-207835), STK32C (-22045)	IGR	shore	IGR-shore	chr10:134145177-134146025	TRUE	NA			rs35628161
cg03893872	-0.174771	-4.33127	0.00159803	0.0182476	-1.42163	-0.160305	-7.47772	1.30699e-06	5.69153e-05	5.32729	1	210501634	R	II	HHAT	HHAT (-616)	TSS1500	shore	TSS1500-shore	chr1:210502133-210502793	NA	NA
cg03919488	0.276617	8.59188	7.69413e-06	0.00168993	4.14414	0.206464	7.53495	1.18668e-06	5.32546e-05	5.42643	12	63179691	F	II	PPM1H	PPM1H (+149126), MON2 (+319094)	Body	opensea	Body-opensea		TRUE	TRUE		rs78912506
cg03930313	-0.261716	-6.57378	7.26038e-05	0.00372233	1.80912	-0.163545	-6.28751	1.07597e-05	0.00025525	3.16427	17	36621405	R	I	ARHGAP23	ARHGAP23 (+36743), SRCIN1 (+140778)	Body	island	Body-island	chr17:36621138-36621406	NA	NA
cg03935116	0.173416	5.96125	0.000157689	0.00521781	0.997567	0.165385	7.01729	2.88762e-06	9.87739e-05	4.5135	12	31476565	R	II	FAM60A	FAM60A (+2741), DDX11 (+249786)	5'UTR	shore	5'UTR-shore	chr12:31476717-31479466	NA	NA
cg03936104	0.178452	4.16723	0.00206011	0.0214403	-1.6853	0.152127	8.63254	2.02003e-07	1.68078e-05	7.24367	10	77164747	F	II	C10orf41	ZNF503 (-3083)	Body	island	Body-island	chr10:77155128-77169600	NA	NA
cg03943605	-0.26659	-8.45971	8.79818e-06	0.001762	4.00558	-0.210054	-9.2899	7.50264e-08	9.40563e-06	8.25876	10	76818994	F	II	DUPD1	DUPD1 (-722)	TSS1500	opensea	TSS1500-opensea		NA	TRUE
cg03954786	-0.197205	-6.79537	5.54878e-05	0.00335061	2.09012	-0.155522	-6.73699	4.74475e-06	0.000140366	4.00388	1	156218113	R	II	PAQR6	PAQR6 (-270)	TSS1500	shelf	TSS1500-shelf	chr1:156215368-156215899	NA	NA
cg03984375	-0.197565	-6.32633	9.87406e-05	0.00428864	1.48751	-0.177981	-8.9418	1.25977e-07	1.25881e-05	7.7278	22	46484046	R	II	LOC400931	WNT7B (-111037), PPARA (-62453)	Body	shelf	Body-shelf	chr22:46481815-46482024	TRUE	TRUE
cg03993109	-0.194345	-6.75195	5.84617e-05	0.0034177	2.03557	-0.151921	-12.2449	1.51321e-09	1.54719e-06	12.2358	5	178594649	F	I	ADAMTS2	ZNF354C (+107233), ADAMTS2 (+177782)	Body	island	Body-island	chr5:178593903-178594656	TRUE	NA		rs62396136
cg04002235	-0.183911	-6.1506	0.000123425	0.0047114	1.25401	-0.167347	-7.98292	5.65587e-07	3.24827e-05	6.18721	11	128560443	R	II		FLI1 (-3447)	IGR	island	IGR-island	chr11:128560103-128560537	NA	TRUE
cg04011474	0.159256	4.31703	0.00163341	0.0185004	-1.44439	0.183629	6.81968	4.09361e-06	0.000126336	4.15533	2	28904455	R	II		PPP1CB (-70264), PLB1 (+185517)	IGR	opensea	IGR-opensea		TRUE	TRUE
cg04011829	-0.216983	-6.43286	8.64159e-05	0.00402784	1.62699	-0.156872	-6.69324	5.13214e-06	0.000148519	3.92336	20	61275033	F	II	SLCO4A1	NTSR1 (-65156), SLCO4A1 (+1236)	5'UTR	shore	5'UTR-shore	chr20:61273277-61274917	NA	NA		rs4239643
cg04020713	-0.181903	-7.89504	1.59021e-05	0.00213636	3.39221	-0.154022	-8.36377	3.07339e-07	2.19331e-05	6.81316	12	53457968	F	II	TENC1	IGFBP6 (-33261), TENC1 (+15235)	3'UTR	opensea	3'UTR-opensea		NA	NA		rs2280445
cg04021363	-0.223121	-7.414	2.70184e-05	0.00256276	2.84091	-0.161696	-7.29011	1.79913e-06	7.10728e-05	4.99918	7	55393220	F	II		LANCL2 (-39921), EGFR (+306426)	IGR	opensea	IGR-opensea		TRUE	TRUE
cg04055835	-0.188386	-6.784	5.62505e-05	0.00336488	2.07585	-0.169037	-9.46693	5.79462e-08	8.09077e-06	8.52325	1	201437101	F	II	PHLDA3	TNNI1 (-46227), PHLDA3 (+1211)	3'UTR	shore	3'UTR-shore	chr1:201437519-201438648	NA	NA		rs6696278
cg04064050	-0.198801	-5.83577	0.000185977	0.00564649	0.824836	-0.180336	-7.83365	7.21925e-07	3.80541e-05	5.93668	6	127663586	R	II	ECHDC1	ECHDC1 (+434)	5'UTR	shore	5'UTR-shore	chr6:127664192-127664755	NA	TRUE
cg04065472	0.271699	6.69343	6.27459e-05	0.00352956	1.96166	0.191222	13.1157	5.53314e-10	1.02315e-06	13.2514	2	131148175	R	II		CFC1B (-130595), PTPN18 (+34595)	IGR	shore	IGR-shore	chr2:131148591-131149416	NA	NA
cg04087571	0.282264	7.45073	2.59239e-05	0.00252414	2.88398	0.260063	12.5633	1.04055e-09	1.35268e-06	12.6144	11	116723030	F	II	SIK3	APOA1 (-14364), SIK3 (+245963)	Body	opensea	Body-opensea		NA	TRUE
cg04091816	-0.233026	-11.4685	5.90243e-07	0.000734493	6.75923	-0.161311	-12.0636	1.87966e-09	1.62143e-06	12.0162	17	48179648	F	II	PDK2	PDK2 (+7009), PPP1R9B (+48229)	Body	shelf	Body-shelf	chr17:48183257-48183478	TRUE	TRUE		rs9909693
cg04098585	0.175274	5.87656	0.000176225	0.00550818	0.881225	0.170222	11.1481	5.85961e-09	2.63857e-06	10.8621	2	204571215	F	II	CD28	CD28 (-56)	5'UTR	opensea	5'UTR-opensea		NA	NA
cg04099543	0.34761	8.7733	6.41751e-06	0.001589	4.33138	0.258219	10.0365	2.58256e-08	5.24769e-06	9.34973	11	72983405	F	II	P2RY6	P2RY6 (+158)	5'UTR	opensea	5'UTR-opensea		TRUE	TRUE
cg04112417	0.173986	5.43641	0.000319001	0.00736067	0.260045	0.20401	6.20575	1.25248e-05	0.000285925	3.00861	2	17801501	F	II	VSNL1	VSNL1 (+79074), SMC6 (+133569)	Body	opensea	Body-opensea		NA	TRUE
cg04136456	0.174307	3.47877	0.00621414	0.0440161	-2.82334	0.150439	6.6643	5.40632e-06	0.000154317	3.86996	1	11413470	F	II		PTCHD2 (-125825), UBIAD1 (+80207)	IGR	opensea	IGR-opensea		NA	NA
cg04154027	-0.217023	-6.85118	5.19039e-05	0.00327887	2.15987	-0.190375	-10.046	2.5485e-08	5.22728e-06	9.36329	5	78985588	R	I	CMYA5	CMYA5 (-112)	TSS200	opensea	TSS200-opensea		NA	TRUE	high-CpG:79021199-79021441
cg04157161	-0.205483	-6.40721	8.92229e-05	0.00407796	1.59355	-0.178715	-12.3258	1.37483e-09	1.50334e-06	12.3328	17	7906847	F	I	GUCY2D	GUCY2D (+935)	Body	island	Body-island	chr17:7905927-7907445	NA	TRUE
cg04164584	-0.216576	-7.16867	3.57523e-05	0.00285931	2.54897	-0.167627	-10.2294	1.97922e-08	4.61157e-06	9.6215	17	27235821	R	II	PHF12	DHRS13 (-5732), PHF12 (+42968)	Body	opensea	Body-opensea		TRUE	TRUE
cg04167096	0.32629	7.60602	2.1801e-05	0.00238241	3.06427	0.212352	11.2574	5.09653e-09	2.48676e-06	11.004	2	227001602	F	II		IRS1 (+662873), NYAP2 (+736238)	IGR	opensea	IGR-opensea		NA	TRUE
cg04184716	0.326441	7.24979	3.2565e-05	0.00275918	2.64634	0.279232	7.19912	2.1043e-06	7.91792e-05	4.83833	14	75084887	R	II		LTBP2 (-5853), AREL1 (+94931)	IGR	opensea	IGR-opensea		NA	TRUE
cg04185382	-0.200179	-9.57229	2.98681e-06	0.00119935	5.11714	-0.150773	-10.7183	1.02523e-08	3.3617e-06	10.2925	16	4424441	F	I	VASN	VASN (+2592), CORO7-PAM16 (+42147)	5'UTR	shelf	5'UTR-shelf	chr16:4421642-4422240	NA	TRUE
cg04202465	-0.212831	-8.21211	1.13614e-05	0.00190811	3.74096	-0.171953	-7.40527	1.47784e-06	6.19047e-05	5.20115	17	55840041	F	II		ENSG00000166329 (-17368), MRPS23 (+87376)	IGR	opensea	IGR-opensea		NA	TRUE
cg04212021	0.26715	6.70916	6.15617e-05	0.00350177	1.98157	0.218554	9.52827	5.30273e-08	7.65182e-06	8.61404	5	180231084	F	II	MGAT1	OR2Y1 (-63985), MGAT1 (+5745)	5'UTR	shore	5'UTR-shore	chr5:180229375-180230147	NA	NA
cg04216235	-0.208369	-6.71464	6.11553e-05	0.00349296	1.98849	-0.162247	-10.2483	1.92876e-08	4.56436e-06	9.64787	5	172738061	R	II		NKX2-5 (-75701), STC2 (+18445)	IGR	opensea	IGR-opensea		NA	TRUE
cg04223044	-0.220369	-4.73876	0.000864364	0.0126073	-0.781714	-0.189134	-6.71546	4.93139e-06	0.000144291	3.96429	22	45608428	F	II	C22orf9	UPK3A (-72435), NUP50 (+48706)	Body	opensea	Body-opensea		TRUE	TRUE	low-CpG:43986896-43987118	rs79484321
cg04242898	-0.202437	-7.4281	2.65923e-05	0.00254808	2.85747	-0.17451	-8.2196	3.86332e-07	2.53305e-05	6.57844	22	43043131	F	II	CYB5R3	CYB5R3 (-2616)	TSS200	shore	TSS200-shore	chr22:43045009-43045679	NA	NA		rs5996204
cg04243822	-0.248351	-7.37398	2.82683e-05	0.00260972	2.7938	-0.181353	-8.58019	2.19058e-07	1.77553e-05	7.16054	17	77030221	R	II	C1QTNF1	ENGASE (-40806), C1QTNF1 (+9968)	5'UTR	opensea	5'UTR-opensea		NA	NA
cg04249191	-0.236086	-7.46523	2.55049e-05	0.00251203	2.90095	-0.16757	-12.3368	1.35715e-09	1.49775e-06	12.3459	1	27384423	R	II		TRNP1 (+64225), SLC9A1 (+96978)	IGR	opensea	IGR-opensea		NA	TRUE
cg04263215	-0.191846	-5.02152	0.000572238	0.0100247	-0.351083	-0.163663	-9.95557	2.89066e-08	5.53064e-06	9.23456	1	161168856	R	II	NDUFS2	NDUFS2 (-249), ADAMTS4 (-10)	TSS1500	shelf	TSS1500-shelf	chr1:161171809-161172256	TRUE	NA
cg04272613	-0.466566	-11.4927	5.79065e-07	0.000734493	6.77836	-0.34768	-11.5444	3.55079e-09	2.10853e-06	11.3712	14	59721173	F	II	DAAM1	DAAM1 (-9000), DACT1 (+616276)	5'UTR	opensea	5'UTR-opensea		NA	TRUE
cg04276058	0.195424	6.43965	8.56882e-05	0.0040107	1.63583	0.168951	13.4145	3.96834e-10	8.82851e-07	13.5858	1	19254031	R	II	IFFO2	ALDH4A1 (-24756), IFFO2 (+29149)	Body	opensea	Body-opensea		TRUE	TRUE
cg04279411	0.26103	10.6296	1.17295e-06	0.000867568	6.06824	0.258189	7.96369	5.83559e-07	3.30939e-05	6.1551	1	230645569	R	II		COG2 (-132669), PGBD5 (-132178)	IGR	opensea	IGR-opensea		TRUE	TRUE
cg04320316	-0.194284	-5.26458	0.000405141	0.00832824	0.00995123	-0.151834	-9.22055	8.30962e-08	9.86638e-06	8.15414	17	41712200	F	II		ETV4 (-88400), MEOX1 (+27122)	IGR	opensea	IGR-opensea		NA	TRUE
cg04329382	-0.228618	-5.31084	0.000379731	0.00804663	0.0777055	-0.182176	-8.38513	2.97162e-07	2.15262e-05	6.84771	22	46480891	R	II	LOC400931	WNT7B (-107882), PPARA (-65608)	TSS1500	shore	TSS1500-shore	chr22:46481815-46482024	TRUE	NA
cg04334243	-0.218703	-6.17564	0.000119534	0.00465488	1.28754	-0.158601	-6.62731	5.77928e-06	0.000161878	3.80153	2	166491680	R	II	CSRNP3	GALNT3 (+159512), CSRNP3 (+165523)	Body	opensea	Body-opensea		NA	TRUE
cg04338890	-0.230026	-5.00055	0.000589781	0.0102006	-0.382636	-0.154598	-7.12764	2.38179e-06	8.61956e-05	4.71118	16	57019755	R	II		NLRC5 (-3655)	IGR	shelf	IGR-shelf	chr16:57023190-57023768	TRUE	NA
cg04343927	-0.244765	-5.54976	0.000273089	0.00678552	0.422679	-0.168724	-8.54086	2.32865e-07	1.84554e-05	7.09785	4	1167423	F	II	LOC100130872-SPON2	SPON2 (-762)	Body	shore	Body-shore	chr4:1164515-1166582	TRUE	TRUE
cg04347264	-0.195233	-6.91188	4.8289e-05	0.0031925	2.23526	-0.168189	-7.28441	1.81682e-06	7.14871e-05	4.98914	10	135051313	R	II	VENTX	VENTX (+405)	TSS200	island	TSS200-island	chr10:135048797-135052077	NA	TRUE			rs79794732
cg04357965	-0.191237	-5.65883	0.000235558	0.00632001	0.577429	-0.152239	-7.99742	5.52423e-07	3.19643e-05	6.21139	5	77945347	F	II	LHFPL2	LHFPL2 (-699)	TSS1500	shore	TSS1500-shore	chr5:77943868-77945220	NA	NA
cg04363470	-0.251429	-10.3301	1.51587e-06	0.000951802	5.8084	-0.201329	-10.8473	8.65251e-09	3.12534e-06	10.4654	11	7597814	R	II	PPFIBP2	PPFIBP2 (+62813), CYB5R2 (+97625)	Body	opensea	Body-opensea		NA	NA
cg04369651	-0.217038	-7.39945	2.74657e-05	0.00258083	2.82381	-0.195816	-11.3301	4.64743e-09	2.41136e-06	11.0978	2	1821101	F	II	MYT1L	PXDN (-72823), MYT1L (+513787)	Body	opensea	Body-opensea		NA	TRUE
cg04377609	-0.223803	-5.33824	0.000365491	0.0078984	0.117692	-0.182316	-6.70128	5.05848e-06	0.000146995	3.93819	3	9358914	R	II		SRGAP3 (-67851), THUMPD3 (-45822)	IGR	opensea	IGR-opensea		NA	TRUE
cg04379703	0.242643	7.52056	2.39735e-05	0.00245712	2.96542	0.184203	8.44649	2.69847e-07	2.01912e-05	6.94664	3	13053208	R	II	IQSEC1	IQSEC1 (-44040), NUP210 (+408601)	Body	opensea	Body-opensea		NA	TRUE
cg04387396	0.214003	8.18197	1.17253e-05	0.00192901	3.7083	0.182033	7.4538	1.36098e-06	5.83529e-05	5.28572	10	72593165	F	II	SGPL1	SGPL1 (+17439), PCBD1 (+55376)	Body	opensea	Body-opensea		NA	TRUE
cg04397137	0.236513	7.12839	3.74593e-05	0.00291501	2.50031	0.15013	7.2173	2.03928e-06	7.73851e-05	4.87056	17	76886912	R	II	TIMP2	USP36 (-49943), ENSG00000178404 (+12371)	Body	opensea	Body-opensea		NA	NA			rs59465275
cg04399632	0.196568	7.64714	2.08327e-05	0.00235109	3.11153	0.160536	6.35622	9.4769e-06	0.000232416	3.29438	16	11837547	R	II	TXNDC11	TXNDC11 (-813)	TSS1500	shore	TSS1500-shore	chr16:11836073-11837092	NA	NA			rs73519630
cg04438074	-0.255318	-8.14087	1.22422e-05	0.00194227	3.66359	-0.207345	-11.0578	6.58102e-09	2.72356e-06	10.744	10	63422539	R	II	C10orf107	ARID5B (-238520), TMEM26 (-209331)	TSS200	island	TSS200-island	chr10:63422538-63423105	TRUE	TRUE
cg04441857	0.205764	5.76347	0.000204726	0.00590033	0.724288	0.171372	7.88942	6.58787e-07	3.59185e-05	6.03063	10	14701815	R	II	FAM107B	FRMD4A (-328932), CDNF (+178256)	Body	opensea	Body-opensea		NA	TRUE
cg04452432	-0.271066	-8.87076	5.82869e-06	0.00153403	4.43057	-0.238939	-9.59068	4.84708e-08	7.24426e-06	8.70597	16	57406511	F	II	CX3CL1	CX3CL1 (+141)	1stExon	opensea	1stExon-opensea		TRUE	TRUE
cg04465154	0.245423	9.25151	4.03412e-06	0.00135486	4.80905	0.290093	10.8445	8.68383e-09	3.13154e-06	10.4617	8	9045558	F	II		TNKS (-367866), PPP1R3B (-37352)	IGR	opensea	IGR-opensea		NA	NA		rs7819129
cg04471919	-0.217241	-5.47219	0.000303669	0.00717356	0.31159	-0.166129	-8.82146	1.51183e-07	1.4094e-05	7.54083	7	21584483	F	II	DNAH11	DNAH11 (+1650), CDCA7L (+401219)	Body	shore	Body-shore	chr7:21582443-21583313	NA	TRUE
cg04484550	-0.196755	-5.79875	0.000195336	0.00578352	0.773439	-0.165812	-9.23817	8.09632e-08	9.76372e-06	8.18077	1	2980163	R	I	FLJ42875	PRDM16 (-5612), ACTRT2 (+42117)	Body	island	Body-island	chr1:2979275-2980758	NA	NA
cg04492847	-0.216069	-7.1941	3.47179e-05	0.00282053	2.57958	-0.155157	-12.1512	1.69221e-09	1.56003e-06	12.1226	16	28550525	R	I	NUPR1	NUPR1 (-196)	TSS200	opensea	TSS200-opensea		TRUE	NA
cg04497889	-0.240504	-9.76061	2.51329e-06	0.00111159	5.29361	-0.15287	-9.03769	1.09065e-07	1.15793e-05	7.87553	4	7046407	F	II	TADA2B	TADA2B (+1289), GRPEL1 (+23517)	Body	shore	Body-shore	chr4:7043808-7045732	NA	NA		rs7685153
cg04498014	-0.162644	-6.43589	8.60904e-05	0.00402191	1.63094	-0.16141	-10.7204	1.02242e-08	3.3617e-06	10.2953	17	76037250	F	II	TNRC6C	TNRC6C (+36113), TMC6 (+87528)	5'UTR	island	5'UTR-island	chr17:76037074-76037323	TRUE	NA			rs62078556
cg04523603	-0.221945	-8.02308	1.38662e-05	0.00204331	3.53441	-0.191819	-11.3196	4.70949e-09	2.43266e-06	11.0843	1	3622085	R	II	TP73	SMIM1 (-67267), TP73 (+53001)	Body	shore	Body-shore	chr1:3623318-3623521	NA	NA
cg04527918	-0.192693	-5.69516	0.000224322	0.00615632	0.628594	-0.177107	-9.63283	4.56285e-08	7.05621e-06	8.7678	2	27531170	F	II	UCN	UCN (+143)	TSS200	island	TSS200-island	chr2:27529083-27531465	TRUE	NA		rs77131692
cg04528771	0.227155	6.20332	0.000115384	0.00458261	1.32452	0.16969	7.51885	1.21931e-06	5.42454e-05	5.39858	17	27893087	R	II	ABHD15	TP53I13 (-2575), ABHD15 (+1068)	Body	island	Body-island	chr17:27893086-27896078	NA	NA
cg04567517	-0.170161	-7.22573	3.3477e-05	0.00278075	2.61754	-0.153034	-10.0017	2.71058e-08	5.35643e-06	9.30029	7	151157240	R	II		RHEB (+59770), NUB1 (+118443)	IGR	opensea	IGR-opensea		TRUE	TRUE
cg04587220	-0.238027	-7.382	2.8013e-05	0.00260522	2.80325	-0.170568	-8.61843	2.06459e-07	1.7044e-05	7.22129	19	1071208	F	I	HMHA1	HMHA1 (+5286), POLR2E (+24390)	Body	island	Body-island	chr19:1070985-1071812	TRUE	NA	high-CpG:1022208-1022237
cg04587617	-0.251	-13.9144	9.99974e-08	0.000611141	8.50664	-0.186171	-11.7988	2.59275e-09	1.85961e-06	11.6903	17	37907944	R	I		GRB7 (+12920), IKZF3 (+112497)	IGR	shelf	IGR-shelf	chr17:37910088-37911190	NA	NA
cg04600297	-0.208487	-5.8618	0.000179689	0.00556171	0.860849	-0.169905	-7.05749	2.69144e-06	9.38757e-05	4.58572	19	42750575	F	II		GSK3A (-3830)	IGR	shore	IGR-shore	chr19:42748909-42749275	TRUE	NA		rs74844647
cg04601090	-0.204995	-5.14391	0.000480398	0.00913034	-0.168226	-0.157093	-5.99382	1.86475e-05	0.00038536	2.60102	1	6579837	R	II	PLEKHG5	PLEKHG5 (-22681), NOL9 (+34758)	5'UTR	opensea	5'UTR-opensea		TRUE	TRUE			rs35805441
cg04608356	0.180913	5.88957	0.00017323	0.00546917	0.89917	0.152577	6.27398	1.10329e-05	0.000260033	3.13858	1	27668433	R	II	SYTL1	SYTL1 (-2931)	TSS200	opensea	TSS200-opensea		TRUE	TRUE
cg04609635	-0.167077	-5.16694	0.000464954	0.00897457	-0.134061	-0.152873	-8.08752	4.7749e-07	2.90349e-05	6.36101	2	24398695	F	II	C2orf84	PFN4 (-52348), ITSN2 (+184888)	Body	shore	Body-shore	chr2:24397645-24398194	NA	TRUE
cg04622795	0.183341	5.87847	0.000175781	0.00550173	0.883863	0.185529	8.46497	2.62146e-07	1.9837e-05	6.97634	2	73158609	F	II	EMX1	EMX1 (+14005), SFXN5 (+140356)	Body	opensea	Body-opensea		TRUE	TRUE			rs10196568
cg04656451	0.185483	5.29573	0.000387839	0.00813728	0.0556052	0.152512	8.80581	1.54833e-07	1.42825e-05	7.51637	20	5626258	R	II		CHGB (-265818), GPCPD1 (-34586)	IGR	opensea	IGR-opensea		NA	NA
cg04658679	-0.323674	-11.5759	5.42283e-07	0.000734493	6.84398	-0.193714	-9.44024	6.02336e-08	8.2666e-06	8.48362	12	125185923	R	II		NCOR2 (-206125), SCARB1 (+162470)	IGR	opensea	IGR-opensea		TRUE	TRUE
cg04663932	0.278057	11.3777	6.34448e-07	0.0007416	6.68691	0.195764	8.97178	1.2041e-07	1.22681e-05	7.77411	7	73508618	F	II	LIMK1	EIF4H (-79957), LIMK1 (+10348)	Body	opensea	Body-opensea		TRUE	TRUE
cg04681489	0.253886	8.20261	1.14748e-05	0.00191351	3.73067	0.174873	9.73937	3.91984e-08	6.51685e-06	8.92318	11	123325084	R	II		CLMP (-259095), GRAMD1B (-71446)	IGR	opensea	IGR-opensea		NA	NA
cg04681845	0.179392	6.15625	0.000122535	0.00469284	1.26159	0.165307	5.79616	2.71775e-05	0.000511387	2.21559	2	153283485	R	II	FMNL2	ARL6IP6 (-290943), FMNL2 (+91734)	Body	opensea	Body-opensea		NA	TRUE
cg04723449	-0.282023	-10.0202	1.98998e-06	0.00103269	5.53172	-0.208764	-8.54393	2.31755e-07	1.84109e-05	7.10275	16	23420567	R	I	COG7	COG7 (+43934), SCNN1B (+106976)	Body	opensea	Body-opensea		NA	TRUE
cg04743876	-0.296401	-5.42351	0.000324729	0.00743707	0.24142	-0.1813	-6.94882	3.25681e-06	0.000107458	4.39001	7	130013617	F	II		CPA1 (-6595), CPA5 (+28930)	IGR	opensea	IGR-opensea		TRUE	TRUE		rs1465370
cg04757345	0.27287	7.75697	1.84686e-05	0.00223627	3.23677	0.171767	6.35406	9.51469e-06	0.000233096	3.2903	4	128918835	F	II	C4orf29	LARP1B (-63588), MFSD8 (-31731)	Body	opensea	Body-opensea		NA	NA
cg04761746	0.186828	10.9041	9.32173e-07	0.000812265	6.30021	0.166962	8.49572	2.49842e-07	1.92112e-05	7.02566	4	141177756	F	II	SCOC	SCOC (-116908), MAML3 (-102418)	TSS1500	shelf	TSS1500-shelf	chr4:141173834-141174567	TRUE	NA
cg04783764	-0.248973	-5.87239	0.000177195	0.00552405	0.875479	-0.158736	-6.13124	1.4396e-05	0.000317588	2.86598	2	230845423	F	II	FBXO36	TRIP12 (-58698), SLC16A14 (+88292)	Body	opensea	Body-opensea		TRUE	TRUE		rs75516638
cg04792034	-0.256793	-9.05076	4.89035e-06	0.00143733	4.61127	-0.183087	-12.3536	1.33042e-09	1.47763e-06	12.366	12	58263161	R	I		XRCC6BP1 (-72199), CTDSP2 (-22639)	IGR	shelf	IGR-shelf	chr12:58258986-58259496	NA	TRUE
cg04798016	-0.208414	-7.93984	1.51548e-05	0.00211117	3.44219	-0.176071	-9.69705	4.16302e-08	6.71249e-06	8.86162	11	65375067	F	I	MAP3K11	KCNK7 (-11600), MAP3K11 (+6646)	Body	island	Body-island	chr11:65374699-65375308	TRUE	TRUE
cg04818845	-0.182643	-6.11742	0.000128795	0.00479787	1.20943	-0.160814	-7.87004	6.80045e-07	3.66523e-05	5.99803	1	6580167	R	II	PLEKHG5	PLEKHG5 (-23011), NOL9 (+34428)	TSS200	opensea	TSS200-opensea		NA	TRUE
cg04821942	-0.190557	-6.5454	7.51798e-05	0.00378416	1.77266	-0.170096	-9.00464	1.14607e-07	1.1925e-05	7.82474	13	99629970	R	II	DOCK9	DOCK9 (+274)	Body	opensea	Body-opensea		NA	TRUE			rs34071102
cg04822621	0.209747	7.85115	1.6673e-05	0.00216404	3.34305	0.169569	8.40637	2.87391e-07	2.10552e-05	6.88202	5	169724656	F	II	LCP2	LCP2 (+575)	1stExon	opensea	1stExon-opensea		NA	NA	low-CpG:169657224-169657871
cg04842880	-0.2148	-8.22309	1.12319e-05	0.00190127	3.75283	-0.165437	-12.7517	8.36756e-10	1.28051e-06	12.8344	1	10847541	R	I	CASZ1	CASZ1 (+9164), PEX14 (+312597)	5'UTR	opensea	5'UTR-opensea		NA	NA
cg04848682	-0.217768	-6.21056	0.000114326	0.00456464	1.33416	-0.158492	-7.45534	1.35744e-06	5.82528e-05	5.2884	14	77492060	R	II	C14orf4	IRF2BPL (+2974), VASH1 (+263528)	1stExon	island	1stExon-island	chr14:77491938-77495276	NA	NA
cg04865531	-0.190043	-4.45822	0.00131625	0.0161803	-1.2199	-0.15932	-6.10766	1.50469e-05	0.00032822	2.82069	22	51159147	R	II	SHANK3	ACR (-17477), SHANK3 (+46077)	Body	island	Body-island	chr22:51158386-51160060	NA	NA
cg04890480	-0.19734	-6.44859	8.47418e-05	0.00399014	1.64745	-0.184294	-14.1847	1.73283e-10	7.52712e-07	14.4167	1	181073734	R	II		CACNA1E (-379147), MR1 (+70595)	IGR	shore	IGR-shore	chr1:181073917-181075002	NA	NA
cg04896832	-0.26618	-9.70373	2.64702e-06	0.00113046	5.24065	-0.174374	-7.97107	5.76597e-07	3.28706e-05	6.16742	1	10745727	F	I	CASZ1	CASZ1 (+110978), PEX14 (+210783)	Body	opensea	Body-opensea		NA	TRUE		rs76421288
cg04899446	-0.278851	-16.0996	2.56566e-08	0.000580374	9.79733	-0.230378	-14.0674	1.96097e-10	7.66978e-07	14.2929	1	10739980	F	II	CASZ1	CASZ1 (+116725), PEX14 (+205036)	Body	opensea	Body-opensea		TRUE	NA
cg04902929	-0.244881	-8.29662	1.04051e-05	0.00185916	3.83202	-0.194509	-10.3769	1.61894e-08	4.17198e-06	9.8266	1	116958941	R	II	C1orf203	ATP1A1 (+42452), CD58 (+154720)	Body	shelf	Body-shelf	chr1:116961182-116961542	NA	NA
cg04911139	0.216336	7.13168	3.73165e-05	0.00291475	2.5043	0.154088	8.69202	1.84306e-07	1.59144e-05	7.3377	17	25871790	F	II	KSR1	LGALS9 (-85034), KSR1 (+72754)	5'UTR	opensea	5'UTR-opensea		NA	TRUE
cg04921315	-0.192334	-6.36152	9.44712e-05	0.00418861	1.53376	-0.170777	-7.82369	7.3385e-07	3.85016e-05	5.91986	16	4000587	R	I		CREBBP (-69860), ADCY9 (+165599)	IGR	opensea	IGR-opensea		TRUE	NA
cg04935109	0.204525	6.46491	8.30417e-05	0.00395509	1.66865	0.156675	4.69409	0.000243052	0.00273619	-0.0161592	3	187086530	R	II	RTP4	RTP4 (+410)	Body	opensea	Body-opensea		TRUE	NA
cg04955246	-0.249341	-8.03268	1.37254e-05	0.00202952	3.545	-0.218305	-13.1421	5.37176e-10	1.00953e-06	13.2812	17	64720790	F	II	PRKCA	CACNG5 (-110445), PRKCA (+421846)	Body	opensea	Body-opensea		NA	TRUE		rs79784347
cg04957377	-0.279915	-5.71941	0.000217145	0.00606622	0.662636	-0.200903	-7.83536	7.19896e-07	3.79874e-05	5.93957	14	21507259	R	II		RNASE13 (-4315), RNASE7 (-3126)	IGR	opensea	IGR-opensea		TRUE	TRUE
cg04961225	0.34991	14.8888	5.32928e-08	0.000611141	9.1097	0.313612	11.084	6.3631e-09	2.6766e-06	10.7782	12	91332479	F	II		EPYC (+66324)	IGR	opensea	IGR-opensea		NA	TRUE
cg04987734	0.241701	8.78658	6.33354e-06	0.00157906	4.34496	0.173417	8.56876	2.22981e-07	1.79935e-05	7.14233	14	103415873	R	II	CDC42BPB	AMN (+26880), CDC42BPB (+107926)	Body	opensea	Body-opensea		NA	TRUE
cg04998379	0.206534	6.22002	0.000112956	0.00453812	1.34677	0.152752	7.27551	1.84477e-06	7.21625e-05	4.97346	4	129491708	F	II		PGRMC2 (-281724), PHF17 (-239071)	IGR	opensea	IGR-opensea		NA	TRUE
cg05000446	0.275074	4.83142	0.000754133	0.0116545	-0.639356	0.175601	8.34006	3.19065e-07	2.24123e-05	6.77474	9	35042395	R	II	C9orf131	VCP (+30851), DNAJB5 (+52757)	1stExon	opensea	1stExon-opensea		NA	NA
cg05014837	-0.255727	-6.74976	5.86159e-05	0.00341963	2.03281	-0.187813	-8.20157	3.97619e-07	2.58117e-05	6.54888	2	135059316	F	II	MGAT5	MGAT5 (+181563), TMEM163 (+417254)	Body	opensea	Body-opensea		NA	TRUE		rs77454580
cg05051550	-0.200349	-5.92159	0.000166094	0.00535458	0.943209	-0.165518	-11.7445	2.77131e-09	1.92681e-06	11.6227	4	106766775	F	II	GSTCD	INTS12 (-136510), NPNT (-49823)	3'UTR	opensea	3'UTR-opensea		NA	NA
cg05052463	-0.216829	-6.4096	8.89571e-05	0.00407393	1.59667	-0.173548	-9.45214	5.92019e-08	8.17992e-06	8.5013	4	153274105	R	II	FBXW7	PET112 (-591930), FBXW7 (+183148)	Body	opensea	Body-opensea		NA	NA			rs75404427
cg05054998	-0.361383	-12.9903	1.88721e-07	0.000643195	7.88877	-0.26377	-14.9813	7.65298e-11	6.04385e-07	15.2321	21	46378625	F	I	C21orf70	ADARB1 (-115868), C21orf67 (-18865)	Body	island	Body-island	chr21:46378278-46378645	TRUE	TRUE
cg05057534	0.340443	6.96973	4.50967e-05	0.00309887	2.30667	0.199361	6.54935	6.65567e-06	0.000179657	3.65672	2	28497669	R	II	BRE	RBKS (-383704), FOSL2 (-118056)	Body	opensea	Body-opensea		NA	TRUE
cg05087067	-0.192449	-5.48597	0.000297981	0.007099	0.33138	-0.16384	-7.65102	9.76933e-07	4.66955e-05	5.62612	14	105715741	F	II	BTBD6	BTBD6 (+830)	Body	island	Body-island	chr14:105714491-105716325	NA	NA
cg05142677	-0.203194	-8.46237	8.77435e-06	0.001762	4.00838	-0.159118	-10.7079	1.03942e-08	3.36713e-06	10.2785	16	88601446	F	I	ZFPM1	ZC3H18 (-35343), ZFPM1 (+81721)	3'UTR	island	3'UTR-island	chr16:88599610-88601530	NA	NA		rs1061797
cg05146756	0.278736	6.87685	5.03407e-05	0.00323451	2.1918	0.21653	6.57932	6.30347e-06	0.000172394	3.71248	9	21558871	R	II	LOC554202	MTAP (-243671), IFNE (-76559)	Body	shore	Body-shore	chr9:21559133-21559816	NA	NA
cg05157625	-0.224413	-6.01708	0.000146628	0.00505455	1.0737	-0.156102	-9.49133	5.59342e-08	7.89793e-06	8.55942	14	93153553	F	II	RIN3	LGMN (+61471), RIN3 (+173435)	Body	island	Body-island	chr14:93153278-93154759	NA	TRUE
cg05185926	0.268752	5.75162	0.000207991	0.00594808	0.707725	0.156319	5.97678	1.92591e-05	0.000395202	2.56798	5	142602110	R	II	ARHGAP26	NR3C1 (+181144), ARHGAP26 (+452161)	3'UTR	opensea	3'UTR-opensea		NA	TRUE
cg05199874	0.18886	5.45559	0.000310683	0.00725884	0.287694	0.152002	6.61424	5.91736e-06	0.000164738	3.77731	11	9623178	R	II		SWAP70 (-62446), WEE1 (+27950)	IGR	opensea	IGR-opensea		NA	TRUE
cg05202347	-0.289325	-16.2842	2.30551e-08	0.000580374	9.89665	-0.166029	-8.26542	3.59142e-07	2.41659e-05	6.65333	15	70381525	F	II	TLE3	TLE3 (+8990), RPLP1 (+636402)	Body	opensea	Body-opensea		NA	TRUE
cg05212260	-0.215684	-6.08568	0.000134169	0.00488801	1.16665	-0.16436	-8.56377	2.24715e-07	1.80831e-05	7.13439	17	39791766	R	II		EIF1 (-53379), KRT17 (-10937)	IGR	opensea	IGR-opensea		NA	TRUE
cg05230392	-0.225961	-10.8537	9.71994e-07	0.000822455	6.25804	-0.227233	-13.3516	4.25369e-10	9.03081e-07	13.516	17	55976522	F	II	CUEDC1	MRPS23 (-49105), VEZF1 (+88991)	5'UTR	opensea	5'UTR-opensea		TRUE	TRUE
cg05234326	0.174802	3.95188	0.0028914	0.0266019	-2.03627	0.160371	7.51054	1.23651e-06	5.48212e-05	5.3842	22	50155070	R	II		BRD1 (+63382)	IGR	shelf	IGR-shelf	chr22:50157939-50158217	NA	NA
cg05234415	-0.274693	-8.48701	8.55671e-06	0.00174438	4.03435	-0.158944	-7.7104	8.84998e-07	4.37633e-05	5.72759	19	38743744	R	II	PPP1R14A	DPF1 (-28854), PPP1R14A (+3487)	Body	shelf	Body-shelf	chr19:38746638-38747379	NA	TRUE
cg05235171	-0.225475	-9.35354	3.66294e-06	0.0013141	4.90809	-0.171104	-9.07094	1.03774e-07	1.12412e-05	7.92649	11	117958104	R	II	TMPRSS4	TMPRSS4 (+10300), SCN4B (+65431)	Body	opensea	Body-opensea		NA	NA
cg05235344	-0.206892	-7.0811	3.95771e-05	0.00296967	2.44294	-0.180633	-9.38638	6.51452e-08	8.62733e-06	8.40337	6	11810356	F	II		HIVEP1 (-202215), ADTRP (-31320)	IGR	opensea	IGR-opensea		TRUE	TRUE
cg05239310	0.246047	8.3616	9.72933e-06	0.00181627	3.90152	0.196488	8.37788	3.00574e-07	2.1665e-05	6.836	14	95651984	F	II	CLMN	DICER1 (-27637), CLMN (+134259)	3'UTR	opensea	3'UTR-opensea		NA	TRUE
cg05245515	-0.277746	-6.01012	0.000147959	0.00506915	1.06424	-0.228404	-7.2278	2.00265e-06	7.64013e-05	4.88917	14	21467273	R	II	SLC39A2	SLC39A2 (-176)	TSS200	opensea	TSS200-opensea		TRUE	TRUE
cg05249479	0.194936	4.7064	0.000906802	0.0129333	-0.831707	0.167034	7.64018	9.94764e-07	4.72554e-05	5.60755	14	100542584	R	II	EVL	EVL (+10969), DEGS2 (+83916)	Body	opensea	Body-opensea		NA	TRUE
cg05280806	-0.197922	-11.4357	6.05785e-07	0.000734493	6.73321	-0.153235	-7.89742	6.50217e-07	3.56302e-05	6.04407	17	79366205	F	I		TMEM105 (-61731), ENSG00000171282 (-7335)	IGR	shore	IGR-shore	chr17:79366806-79374742	NA	TRUE
cg05291374	-0.253964	-7.31172	3.034e-05	0.00268309	2.72011	-0.191412	-9.73832	3.92567e-08	6.51892e-06	8.92166	11	111847475	F	II	DIXDC1	DLAT (-48063), DIXDC1 (+39548)	TSS1500	shore	TSS1500-shore	chr11:111847927-111848401	TRUE	NA
cg05293365	0.218285	6.12589	0.0001274	0.00477769	1.22083	0.172952	10.0169	2.65374e-08	5.29957e-06	9.32195	15	77287338	R	II	PSTPIP1	PSTPIP1 (-88)	TSS200	opensea	TSS200-opensea		NA	NA
cg05294112	0.281063	5.5692	0.000265955	0.00670501	0.450385	0.166586	9.19697	8.60429e-08	1.00228e-05	8.11844	13	112617069	F	II		SOX1 (-104844), TEX29 (+644054)	IGR	opensea	IGR-opensea		NA	NA
cg05346256	0.232011	8.32983	1.00536e-05	0.00183271	3.86759	0.194951	6.24969	1.15418e-05	0.000268922	3.09237	12	25959372	R	II		IFLTD1 (-253155), RASSF8 (-152619)	IGR	opensea	IGR-opensea		NA	TRUE
cg05349016	-0.255053	-5.75531	0.000206968	0.00593454	0.712886	-0.150886	-5.72307	3.12806e-05	0.000567727	2.07182	17	43170343	R	II	NMT1	PLCD3 (+39548), NMT1 (+41365)	Body	opensea	Body-opensea		TRUE	TRUE
cg05357695	-0.214966	-6.5575	7.40696e-05	0.00375973	1.78822	-0.170566	-9.71326	4.06803e-08	6.64876e-06	8.88522	14	23623480	R	II	SLC7A8	CEBPE (-34655), SLC7A8 (+29369)	5'UTR	opensea	5'UTR-opensea		TRUE	NA
cg05366160	0.159629	3.36358	0.0075147	0.0498629	-3.01747	0.150064	5.32318	6.8346e-05	0.00102562	1.27378	6	33039481	F	II	HLA-DPA1	HLA-DPB1 (-4222)	Body	opensea	Body-opensea		NA	NA		rs34197320	rs13196639
cg05376738	0.218735	13.341	1.4761e-07	0.000611141	8.12883	0.251068	11.7009	2.92428e-09	1.97012e-06	11.5682	1	212923780	F	II	NSL1	BATF3 (-50453), NSL1 (+41344)	Body	opensea	Body-opensea		NA	TRUE
cg05389731	-0.293803	-10.2284	1.65627e-06	0.000977267	5.71844	-0.207288	-11.7386	2.79157e-09	1.93316e-06	11.6153	16	75286915	R	II	BCAR1	BCAR1 (+12990), CTRB1 (+34017)	Body	shore	Body-shore	chr16:75284680-75285821	NA	TRUE
cg05391884	-0.247979	-6.14298	0.000124637	0.0047292	1.24378	-0.187117	-8.96183	1.2223e-07	1.23515e-05	7.75875	16	73206607	F	II		ZFHX3 (-124333)	IGR	opensea	IGR-opensea		TRUE	TRUE
cg05413628	0.222729	4.50735	0.00122181	0.0154536	-1.1424	0.190255	8.83729	1.47585e-07	1.38739e-05	7.56552	16	1521656	F	I	CLCN7	CCDC154 (-27166), CLCN7 (+3925)	Body	shelf	Body-shelf	chr16:1524520-1525534	NA	NA
cg05427639	0.174181	6.05178	0.000140176	0.00497784	1.12081	0.161313	8.29193	3.44333e-07	2.35709e-05	6.69654	7	33080496	R	II	NT5C3	NT5C3A (+21913), FKBP9 (+83479)	1stExon	opensea	1stExon-opensea		NA	NA
cg05444541	-0.194776	-7.12161	3.7755e-05	0.0029199	2.49211	-0.1604	-8.90547	1.33084e-07	1.2992e-05	7.67154	17	17804740	F	II	TOM1L2	SREBF1 (-64439), TOM1L2 (+70971)	Body	opensea	Body-opensea		TRUE	TRUE
cg05468843	0.216989	7.46935	2.53875e-05	0.00250442	2.90575	0.186666	9.02153	1.11739e-07	1.1733e-05	7.85071	11	117857990	R	II	IL10RA	IL10RA (+927)	Body	shore	Body-shore	chr11:117856638-117857298	NA	NA
cg05471169	0.210016	8.68022	7.04092e-06	0.00165048	4.23574	0.186974	7.83769	7.17143e-07	3.7879e-05	5.9435	17	80255419	R	I		CSNK1D (-23812), CD7 (+20059)	IGR	shelf	IGR-shelf	chr17:80251357-80251673	TRUE	NA
cg05484949	-0.288534	-8.25253	1.08925e-05	0.00188507	3.78461	-0.231824	-11.3609	4.46986e-09	2.35437e-06	11.1374	17	38708465	F	I		TNS4 (-50616), CCR7 (+13259)	IGR	opensea	IGR-opensea		TRUE	NA		rs34433626
cg05488681	-0.190631	-4.94135	0.000642473	0.0106901	-0.472033	-0.167937	-7.64849	9.81066e-07	4.68135e-05	5.62178	6	74289464	R	II		EEF1A1 (-58723), SLC17A5 (+74414)	IGR	opensea	IGR-opensea		TRUE	TRUE
cg05493001	-0.262967	-12.3322	3.04295e-07	0.000659987	7.41849	-0.208219	-14.8814	8.46091e-11	6.04385e-07	15.1322	19	52195559	R	II	MIR125A	SIGLEC14 (-45505), HAS1 (+31662)	TSS1500	opensea	TSS1500-opensea		NA	NA
cg05501426	-0.212144	-6.78599	5.61162e-05	0.00336244	2.07835	-0.158439	-6.34195	9.72956e-06	0.000237124	3.26741	16	1037381	R	II		SSTR5 (-91400), SOX8 (+5573)	IGR	island	IGR-island	chr16:1036820-1037448	NA	NA
cg05514299	0.20119	8.40885	9.26821e-06	0.00178947	3.95176	0.153771	8.31769	3.3056e-07	2.29278e-05	6.73843	17	74868670	R	II	MGAT5B	MGAT5B (-59)	Body	shelf	Body-shelf	chr17:74864170-74866657	TRUE	TRUE
cg05515099	0.275355	8.33527	9.99724e-06	0.00182723	3.87341	0.208436	11.0859	6.34756e-09	2.6766e-06	10.7807	3	69482656	R	II		MITF (-305930), FRMD4B (-47432)	IGR	opensea	IGR-opensea		NA	TRUE
cg05523897	-0.159482	-4.46676	0.00129929	0.0160478	-1.20641	-0.152296	-7.81829	7.40396e-07	3.87113e-05	5.91074	1	2139175	R	II	C1orf86	SKI (-20959), C1orf86 (-12962)	TSS200	shore	TSS200-shore	chr1:2136808-2137351	TRUE	NA
cg05524458	-0.238284	-12.1259	3.5511e-07	0.000659987	7.26552	-0.201545	-10.5512	1.28045e-08	3.68789e-06	10.0659	5	10566782	F	II	ANKRD33B	ROPN1L (+125146), DAP (+194602)	Body	shore	Body-shore	chr5:10562816-10565680	NA	TRUE
cg05546763	-0.26132	-10.098	1.85742e-06	0.00101049	5.6019	-0.180145	-12.0414	1.93079e-09	1.64512e-06	11.9891	14	95983383	F	II		SYNE3 (-41210), GLRX5 (-17547)	IGR	island	IGR-island	chr14:95982498-95983533	NA	NA
cg05588228	-0.239285	-6.50435	7.9084e-05	0.00387168	1.71972	-0.155109	-6.52811	6.91778e-06	0.000185004	3.61711	5	145132641	R	II		PRELID2 (+82226)	IGR	opensea	IGR-opensea		NA	TRUE
cg05595692	0.205723	4.70955	0.000902578	0.0129018	-0.826838	0.172332	6.77332	4.44631e-06	0.000133826	4.07053	2	75059313	F	II	HK2	HK2 (-1795)	TSS1500	shore	TSS1500-shore	chr2:75060879-75062664	NA	NA
cg05618807	-0.203442	-7.06167	4.04848e-05	0.00299354	2.41927	-0.158068	-9.36159	6.75462e-08	8.81435e-06	8.36631	19	14376820	F	II		CD97 (-115436), LPHN1 (-59821)	IGR	island	IGR-island	chr19:14376688-14376961	NA	NA
cg05626226	0.199366	5.84529	0.00018365	0.00561457	0.838018	0.160248	7.74178	8.40113e-07	4.21372e-05	5.78102	4	106515450	R	II	FLJ20184	GSTCD (-114525), ARHGEF38 (+41671)	Body	opensea	Body-opensea		NA	NA
cg05628702	-0.215297	-7.91108	1.56301e-05	0.00212257	3.41013	-0.215596	-9.81085	3.5424e-08	6.14809e-06	9.02672	20	35491052	F	II	C20orf117	DSN1 (-88898), SOGA1 (+1037)	Body	island	Body-island	chr20:35491001-35492805	NA	NA
cg05634040	-0.194162	-7.92868	1.53373e-05	0.00211662	3.42976	-0.154839	-8.07165	4.8987e-07	2.9527e-05	6.33474	19	1172418	R	I	SBNO2	SBNO2 (+1864), GPX4 (+68482)	5'UTR	shore	5'UTR-shore	chr19:1173240-1174343	NA	NA
cg05641535	-0.217556	-7.76994	1.82092e-05	0.00222784	3.25148	-0.159645	-7.70281	8.96231e-07	4.41242e-05	5.71464	1	3026154	F	II	PRDM16	ARHGEF16 (-344836), PRDM16 (+40379)	Body	shelf	Body-shelf	chr1:3028179-3028557	NA	NA
cg05647733	-0.280725	-11.3997	6.23385e-07	0.000736941	6.70453	-0.206637	-8.3171	3.30868e-07	2.29423e-05	6.73747	12	106474322	R	II	NUAK1	APPL2 (-844461), NUAK1 (+59489)	Body	opensea	Body-opensea		NA	TRUE
cg05654103	0.188825	9.86161	2.29367e-06	0.00108463	5.38695	0.153337	8.31201	3.33546e-07	2.30664e-05	6.7292	2	24586381	R	II		ITSN2 (-2798)	IGR	shelf	IGR-shelf	chr2:24582620-24583611	NA	NA
cg05654164	-0.244238	-7.07347	3.99307e-05	0.00298013	2.43366	-0.21409	-8.89246	1.35731e-07	1.31875e-05	7.65135	1	85725892	R	II	C1orf52	SYDE2 (-59163), BCL10 (+16881)	TSS1500	shore	TSS1500-shore	chr1:85724701-85725524	NA	NA
cg05656364	0.233252	6.39997	9.0033e-05	0.00409679	1.5841	0.197923	12.6518	9.38915e-10	1.34041e-06	12.7182	2	85804732	F	II	VAMP8	VAMP8 (+118)	5'UTR	opensea	5'UTR-opensea		TRUE	NA	low-CpG:85658173-85658249
cg05668853	-0.163895	-5.27677	0.000398269	0.00825985	0.0278441	-0.178681	-8.10375	4.65163e-07	2.85298e-05	6.38786	17	27044169	R	II	RAB34	RPL23A (-2242), RAB34 (+1117)	Body	island	Body-island	chr17:27044168-27045049	NA	NA
cg05669853	-0.207011	-8.23779	1.1061e-05	0.00189315	3.76872	-0.15717	-8.96147	1.22294e-07	1.23515e-05	7.7582	6	107435226	R	II	BEND3	C6orf203 (+85819), PDSS2 (+345541)	1stExon	shore	1stExon-shore	chr6:107435454-107437310	NA	NA
cg05675514	0.216111	8.06882	1.32093e-05	0.00200483	3.58475	0.166995	5.92233	2.13565e-05	0.000427394	2.46218	6	22026015	R	II	FLJ22536	PRL (+271715), SOX4 (+432043)	Body	opensea	Body-opensea		NA	TRUE
cg05685741	-0.22443	-5.07038	0.000533497	0.00965656	-0.277822	-0.17013	-7.47587	1.31107e-06	5.70037e-05	5.32408	22	50022270	F	II	C22orf34	BRD1 (+196182)	Body	shelf	Body-shelf	chr22:50025085-50026415	NA	NA
cg05691543	-0.22091	-6.87524	5.04374e-05	0.00323451	2.1898	-0.152731	-9.99806	2.7243e-08	5.3655e-06	9.29514	16	85254100	R	II		GSE1 (-392722), KIAA0513 (+157282)	IGR	opensea	IGR-opensea		TRUE	NA
cg05693489	0.227029	7.25578	3.23422e-05	0.00275748	2.65349	0.167113	10.2	2.06055e-08	4.68489e-06	9.58038	6	32813441	F	II	TAP1	PSMB8 (-1617)	Body	shore	Body-shore	chr6:32811494-32811839	NA	NA
cg05695876	-0.209772	-5.2497	0.000413693	0.00842677	-0.0118993	-0.177985	-8.73126	1.73526e-07	1.52945e-05	7.3995	1	201665422	R	II	NAV1	IPO9 (-132847), NAV1 (+48045)	Body	opensea	Body-opensea		TRUE	TRUE
cg05697726	0.245789	7.00355	4.33371e-05	0.00305986	2.34822	0.17151	9.14239	9.32954e-08	1.05032e-05	8.03554	6	32812933	F	II	PSMB8	PSMB8 (-1109)	TSS1500	shore	TSS1500-shore	chr6:32811494-32811839	NA	NA		rs16871014
cg05707236	-0.230651	-10.7788	1.03462e-06	0.000824752	6.19503	-0.190121	-9.64778	4.46631e-08	6.96565e-06	8.78968	2	29204695	F	II	FAM179A	WDR43 (+87186), C2orf71 (+92432)	5'UTR	opensea	5'UTR-opensea		NA	TRUE
cg05724065	-0.221322	-6.88973	4.95754e-05	0.00321953	2.2078	-0.164563	-8.84191	1.46552e-07	1.3833e-05	7.57272	7	56160528	F	II	PHKG1	PHKG1 (+116)	1stExon	opensea	1stExon-opensea		TRUE	NA
cg05733463	-0.239331	-5.26727	0.000403612	0.00831492	0.0139058	-0.175422	-7.94773	5.98933e-07	3.36855e-05	6.12841	11	13282917	F	II		ARNTL (-16428), TEAD1 (+516329)	IGR	opensea	IGR-opensea		NA	TRUE
cg05745631	-0.194781	-6.37057	9.3405e-05	0.00416479	1.54563	-0.152475	-10.7184	1.02512e-08	3.3617e-06	10.2926	6	30095178	R	I		TRIM31 (-14295), TRIM40 (-9609)	IGR	island	IGR-island	chr6:30095173-30095610	NA	NA
cg05755408	0.241664	4.84089	0.000743744	0.0115776	-0.624875	0.159668	4.74433	0.000219285	0.00252856	0.0881567	8	27157515	R	II	TRIM35	STMN4 (-41612), TRIM35 (+11321)	Body	opensea	Body-opensea		TRUE	TRUE
cg05768403	-0.189626	-5.26153	0.000406878	0.00834926	0.00547689	-0.153292	-8.88046	1.38221e-07	1.33494e-05	7.63272	6	13811256	R	II	CCDC90A	RANBP9 (-99460), MCUR1 (+3544)	Body	shelf	Body-shelf	chr6:13813943-13814946	NA	NA
cg05783384	-0.197548	-9.09477	4.68689e-06	0.00141147	4.65497	-0.164539	-10.7594	9.7115e-09	3.30348e-06	10.3477	2	218843735	R	I		RUFY4 (-90243), TNS1 (-34884)	IGR	island	IGR-island	chr2:218843460-218843742	TRUE	NA
cg05796838	-0.218885	-7.92667	1.53704e-05	0.00211696	3.42752	-0.15538	-7.62706	1.01681e-06	4.79814e-05	5.58504	19	17953157	F	I	JAK3	INSL3 (-20774), JAK3 (+5684)	Body	island	Body-island	chr19:17952196-17953474	NA	TRUE
cg05798664	0.221317	3.4747	0.00625589	0.0442133	-2.83019	0.178196	6.91335	3.46718e-06	0.0001123	4.32577	1	36825645	F	II	STK40	EVA1B (-35890), STK40 (+25840)	Body	opensea	Body-opensea		NA	TRUE
cg05804047	-0.199789	-5.11108	0.000503375	0.00936137	-0.21707	-0.150325	-5.56564	4.24464e-05	0.00071407	1.75991	4	77752568	R	II		SEPT11 (-118288), SHROOM3 (+396315)	IGR	opensea	IGR-opensea		TRUE	TRUE			rs10001244
cg05824218	-0.172564	-6.80972	5.45414e-05	0.00332524	2.10809	-0.198936	-11.4094	4.20458e-09	2.26614e-06	11.1995	17	38499096	F	II	RARA	GJD3 (+20971), RARA (+33650)	1stExon	shore	1stExon-shore	chr17:38497527-38498963	NA	NA
cg05871756	0.297579	8.81181	6.17743e-06	0.00156519	4.37069	0.201671	8.4944	2.50358e-07	1.9227e-05	7.02354	5	173216171	F	II		BOD1 (-172508), CPEB4 (-99112)	IGR	opensea	IGR-opensea		TRUE	TRUE		rs73806617
cg05874176	0.357376	12.7876	2.1812e-07	0.000649478	7.74673	0.295376	15.818	3.37575e-11	4.69412e-07	16.0441	2	172019979	F	II	TLK1	TLK1 (-2636)	5'UTR	shelf	5'UTR-shelf	chr2:172016538-172017028	NA	NA
cg05882745	-0.198717	-8.20638	1.14296e-05	0.00191181	3.73476	-0.151547	-10.5655	1.25608e-08	3.65799e-06	10.0855	11	6260271	F	II	CNGA4	FAM160A2 (-4330), CNGA4 (-51)	TSS200	shore	TSS200-shore	chr11:6261340-6261735	NA	NA
cg05884705	0.186649	5.6495	0.000238539	0.00635519	0.564265	0.157762	8.08701	4.77879e-07	2.90483e-05	6.36018	15	40600099	F	II	PLCB2	PLCB2 (+24)	1stExon	opensea	1stExon-opensea		NA	TRUE	low-CpG:38387176-38387442
cg05895403	-0.215452	-6.62632	6.80828e-05	0.00363507	1.87633	-0.182738	-11.2847	4.92273e-09	2.46762e-06	11.0393	16	31150380	R	II	PRSS36	PRSS8 (-3297)	3'UTR	shelf	3'UTR-shelf	chr16:31153556-31154474	TRUE	NA
cg05898524	-0.257878	-11.7137	4.86914e-07	0.000714213	6.95151	-0.189185	-9.55368	5.11201e-08	7.48194e-06	8.65152	1	156083276	R	II	LMNA	LMNA (-1222)	TSS1500	shore	TSS1500-shore	chr1:156084486-156085097	NA	NA
cg05914981	-0.22642	-8.73633	6.6576e-06	0.00161283	4.2935	-0.151756	-7.81974	7.38629e-07	3.86532e-05	5.91319	6	32152101	F	II	AGER	AGER (0)	TSS200	opensea	TSS200-opensea		NA	NA		rs78379335
cg05928581	-0.207037	-7.63267	2.11679e-05	0.00237141	3.09493	-0.173578	-9.23212	8.16888e-08	9.79849e-06	8.17163	11	1885097	R	II	LSP1	LSP1 (-1298)	Body	opensea	Body-opensea		TRUE	TRUE
cg05940514	-0.202412	-5.44234	0.000316404	0.00732653	0.268599	-0.153699	-6.72907	4.81254e-06	0.00014178	3.98932	17	39791696	R	II		EIF1 (-53449), KRT17 (-10867)	IGR	opensea	IGR-opensea		NA	TRUE			rs8070585
cg05949660	-0.176587	-5.1679	0.000464322	0.00896803	-0.132638	-0.165281	-10.9643	7.42854e-09	2.84669e-06	10.6207	6	109777642	F	II	MICAL1	MICAL1 (-452)	TSS1500	island	TSS1500-island	chr6:109776194-109777645	NA	NA
cg05950212	-0.18876	-7.37847	2.8125e-05	0.00260629	2.7991	-0.152476	-10.2254	1.99017e-08	4.61542e-06	9.61587	1	149860711	R	II	HIST2H2AB	HIST2H2BE (-2479), HIST2H2AB (-1245)	TSS1500	shore	TSS1500-shore	chr1:149857769-149859470	NA	NA
cg05955301	-0.247847	-8.59913	7.63809e-06	0.00168634	4.15169	-0.178278	-8.04036	5.15282e-07	3.05365e-05	6.28283	1	203444536	F	II	PRELP	PRELP (-420)	TSS1500	opensea	TSS1500-opensea		TRUE	TRUE		rs72743619
cg05964212	0.221825	8.3362	9.9876e-06	0.00182723	3.87441	0.205416	11.5158	3.67983e-09	2.12589e-06	11.3349	3	48936979	F	II	SLC25A20	SLC25A20 (-553)	TSS1500	shore	TSS1500-shore	chr3:48936041-48936457	NA	NA
cg05967487	-0.184023	-6.02731	0.000144693	0.0050324	1.08761	-0.168049	-6.92076	3.42209e-06	0.000111348	4.33921	11	65353416	R	II	EHBP1L1	EHBP1L1 (+9907), KCNK7 (+10051)	Body	shore	Body-shore	chr11:65352231-65353134	TRUE	TRUE
cg05979766	0.25625	5.54361	0.000275387	0.00681732	0.413909	0.210422	9.1696	8.96023e-08	1.02632e-05	8.07692	5	141395447	F	II		GNPDA1 (-3088)	IGR	shelf	IGR-shelf	chr5:141392360-141392587	NA	NA
cg05994850	-0.183945	-6.8441	5.23446e-05	0.00328957	2.15103	-0.150133	-10.5019	1.36783e-08	3.79772e-06	9.99856	6	30095341	F	II		TRIM31 (-14458), TRIM40 (-9446)	IGR	island	IGR-island	chr6:30095173-30095610	NA	NA
cg06009215	-0.165159	-4.35883	0.00153183	0.0177874	-1.37766	-0.17256	-9.75863	3.81416e-08	6.40577e-06	8.95113	5	113647903	R	II		KCNN2 (-48739), YTHDC2 (+798523)	IGR	opensea	IGR-opensea		NA	TRUE
cg06011086	0.236754	6.43418	8.62734e-05	0.00402448	1.62871	0.166014	6.84553	3.90975e-06	0.000122387	4.20249	8	61823275	F	II		CLVS1 (-377239), CHD7 (+231938)	IGR	shore	IGR-shore	chr8:61822358-61823028	NA	NA
cg06026545	-0.231162	-6.51384	7.81621e-05	0.00385355	1.73198	-0.169723	-8.511	2.43955e-07	1.89483e-05	7.05012	17	35656860	R	II	ACACA	C17orf78 (-76125), AATF (+350685)	Body	opensea	Body-opensea		NA	TRUE
cg06029792	-0.25987	-6.78294	5.63219e-05	0.00336648	2.07453	-0.211184	-10.1617	2.17186e-08	4.82745e-06	9.52665	15	70326224	R	II		TLE3 (+64291), RPLP1 (+581101)	IGR	island	IGR-island	chr15:70325979-70326423	TRUE	NA
cg06039988	-0.246737	-8.31735	1.01841e-05	0.00184297	3.85425	-0.185555	-10.5358	1.30702e-08	3.73147e-06	10.0449	11	65158399	F	II	FRMD8	SCYL1 (-134149), FRMD8 (+4329)	Body	shelf	Body-shelf	chr11:65153726-65154606	TRUE	TRUE
cg06047655	-0.242723	-9.39839	3.51176e-06	0.00130481	4.95131	-0.152057	-9.0047	1.14597e-07	1.1925e-05	7.82482	2	43567990	F	II	THADA	PLEKHH2 (-296422), ZFP36L2 (-114242)	Body	opensea	Body-opensea		NA	TRUE
cg06049381	0.190448	9.36995	3.60681e-06	0.00131003	4.92393	0.153918	5.78912	2.75475e-05	0.000516946	2.20177	17	53811657	R	II		TMEM100 (-2175)	IGR	opensea	IGR-opensea		NA	TRUE
cg06051311	0.268985	9.21935	4.1595e-06	0.00136931	4.77763	0.257432	10.2887	1.82518e-08	4.43719e-06	9.70422	6	30131001	F	II	TRIM15	TRIM10 (-2290), TRIM15 (+8)	5'UTR	opensea	5'UTR-opensea		NA	TRUE
cg06073139	-0.244088	-7.61692	2.15397e-05	0.00238208	3.07682	-0.180549	-9.59909	4.78892e-08	7.20535e-06	8.71833	16	58718950	R	I	SLC38A7	SLC38A7 (-323)	TSS1500	shore	TSS1500-shore	chr16:58718309-58718703	NA	NA
cg06082598	-0.215113	-6.74344	5.90646e-05	0.00343283	2.02484	-0.156611	-7.65277	9.74072e-07	4.65715e-05	5.62913	1	241912510	F	II	WDR64	OPN3 (-108847), EXO1 (-98972)	Body	opensea	Body-opensea		NA	NA		rs73124322
cg06108383	-0.194688	-7.82523	1.71475e-05	0.00218514	3.3139	-0.155112	-7.36154	1.59212e-06	6.52072e-05	5.12468	6	32120899	R	II	PPT2	PRRT1 (-1170), PPT2-EGFL8 (-1100), PPT2 (-401)	TSS1500	shore	TSS1500-shore	chr6:32121829-32122529	NA	TRUE
cg06111140	-0.193757	-7.15849	3.61753e-05	0.00287316	2.5367	-0.168378	-9.9224	3.02795e-08	5.66841e-06	9.18713	7	158575756	F	II	ESYT2	NCAPG2 (-78261), ESYT2 (+46563)	Body	opensea	Body-opensea		NA	NA
cg06118478	-0.189189	-7.88021	1.61582e-05	0.00214956	3.37563	-0.153482	-9.3384	6.98759e-08	9.00345e-06	8.33159	12	48389984	F	II	COL2A1	COL2A1 (+8285), TMEM106C (+32581)	Body	opensea	Body-opensea		NA	TRUE			rs12302988
cg06122230	0.293896	6.25144	0.000108538	0.00446388	1.38852	0.200313	7.72468	8.64263e-07	4.29826e-05	5.75193	20	47887219	R	II	ZNFX1	ZNFX1 (+7537), DDX27 (+51335)	Body	opensea	Body-opensea		NA	TRUE
cg06126421	-0.213283	-6.13511	0.000125902	0.00474743	1.23321	-0.159878	-10.0416	2.56421e-08	5.24272e-06	9.35701	6	30720080	R	II		DDR1 (-131781), IER3 (-7749)	IGR	opensea	IGR-opensea		TRUE	TRUE
cg06145669	0.294416	8.41156	9.24242e-06	0.00178947	3.95464	0.232323	8.78433	1.59992e-07	1.45321e-05	7.48276	9	102589165	R	II	NR4A3	NR4A3 (+156)	5'UTR	shore	5'UTR-shore	chr9:102590742-102591303	NA	NA
cg06155414	-0.231367	-6.43607	8.6071e-05	0.00402168	1.63117	-0.165082	-11.1886	5.56395e-09	2.57897e-06	10.9148	13	97893311	R	II	MBNL2	RAP2A (-193165), MBNL2 (+18702)	5'UTR	opensea	5'UTR-opensea		NA	TRUE
cg06173663	-0.202066	-6.48291	8.12093e-05	0.0039205	1.69198	-0.150279	-6.15548	1.37574e-05	0.000306672	2.91246	7	101579929	R	I	CUX1	SH2B2 (-348476), CUX1 (+120638)	Body	opensea	Body-opensea		NA	NA
cg06175008	0.218768	4.54061	0.00116197	0.0149718	-1.09011	0.159341	5.82918	2.55107e-05	0.000486875	2.28033	3	71116326	R	II	FOXP1	FOXP1 (+63662)	Body	shore	Body-shore	chr3:71114334-71114821	NA	NA
cg06207778	0.157402	4.64512	0.00099338	0.0136275	-0.926785	0.161164	8.12271	4.51189e-07	2.80088e-05	6.41916	1	15672633	F	I	FHAD1	EFHD2 (-63758), TMEM51 (+193605)	Body	opensea	Body-opensea		NA	NA
cg06213047	-0.242455	-11.3958	6.25362e-07	0.000736941	6.70136	-0.151374	-9.00167	1.15119e-07	1.19532e-05	7.82017	16	85229676	R	II		GSE1 (-417146), KIAA0513 (+132858)	IGR	opensea	IGR-opensea		NA	NA
cg06215984	0.177134	4.3181	0.00163073	0.0184816	-1.44268	0.154188	8.18088	4.10991e-07	2.63656e-05	6.51493	1	203258903	F	II		CHIT1 (-60104), BTG2 (-15761)	IGR	opensea	IGR-opensea		NA	NA
cg06228828	0.210185	4.95204	0.000632597	0.0106069	-0.455851	0.224235	8.2254	3.82775e-07	2.52162e-05	6.58793	13	50653048	R	II	DLEU2	DLEU1 (-3259)	Body	shelf	Body-shelf	chr13:50655281-50656408	NA	NA
cg06238004	-0.234586	-7.20411	3.43201e-05	0.00280726	2.5916	-0.170373	-8.52347	2.39256e-07	1.87459e-05	7.07007	17	42029727	R	I		PPY (-10085), PYY (+52110)	IGR	shore	IGR-shore	chr17:42030173-42030941	TRUE	TRUE
cg06242243	-0.22191	-7.0281	4.21066e-05	0.00303209	2.37828	-0.170428	-10.6624	1.10401e-08	3.4647e-06	10.2171	12	124992461	F	I	NCOR2	NCOR2 (-12663), SCARB1 (+355932)	5'UTR	opensea	5'UTR-opensea		TRUE	TRUE
cg06261066	0.384311	14.5892	6.44048e-08	0.000611141	8.92925	0.324183	11.4078	4.21313e-09	2.26723e-06	11.1975	20	2360396	R	II	TGM6	TGM6 (-1158)	TSS1500	opensea	TSS1500-opensea		NA	TRUE
cg06262280	-0.208995	-5.90591	0.000169547	0.00541358	0.921667	-0.157757	-6.66565	5.39322e-06	0.000154082	3.87245	2	173330296	R	II	ITGA6	PDK1 (-90483), ITGA6 (+37779)	Body	opensea	Body-opensea		NA	NA
cg06267617	-0.261325	-5.46296	0.000307548	0.00721908	0.298307	-0.208064	-8.83899	1.47203e-07	1.38602e-05	7.56818	1	172291727	R	II	DNM3	PIGC (+121499), DNM3 (+481106)	Body	opensea	Body-opensea		NA	TRUE
cg06276663	-0.212789	-14.2017	8.27191e-08	0.000611141	8.68942	-0.174559	-9.57201	4.97893e-08	7.34485e-06	8.67851	10	105579899	R	II	SH3PXD2A	SH3PXD2A (+35265), NEURL (+326163)	Body	opensea	Body-opensea		NA	TRUE
cg06288570	-0.200895	-7.26177	3.21213e-05	0.00274901	2.66064	-0.160824	-9.81444	3.52452e-08	6.14158e-06	9.03189	16	28550567	F	II	NUPR1	NUPR1 (-238)	TSS200	opensea	TSS200-opensea		TRUE	NA
cg06293365	-0.211425	-6.76023	5.78816e-05	0.00340496	2.04599	-0.154781	-7.63187	1.00866e-06	4.76743e-05	5.59331	7	75624427	F	II	TMEM120A	STYXL1 (+52894), POR (+80030)	TSS1500	shore	TSS1500-shore	chr7:75623357-75624164	NA	NA
cg06294319	-0.239563	-6.58383	7.17143e-05	0.00370262	1.82201	-0.170942	-7.71528	8.77854e-07	4.35091e-05	5.73591	8	127387971	F	II		FAM84B (+182667), TRIB1 (+945408)	IGR	opensea	IGR-opensea		NA	TRUE
cg06308720	-0.199168	-9.52402	3.12335e-06	0.00122891	5.07139	-0.150551	-7.88193	6.66914e-07	3.61681e-05	6.01804	10	81006066	R	II	ZMIZ1	PPIF (-101168), ZMIZ1 (+177274)	Body	shelf	Body-shelf	chr10:81002109-81003687	TRUE	NA
cg06330735	-0.207211	-5.71037	0.000219791	0.00610446	0.649957	-0.187263	-10.5966	1.20498e-08	3.58336e-06	10.1278	16	85319871	F	II		GSE1 (-326951), KIAA0513 (+223053)	IGR	shore	IGR-shore	chr16:85320574-85320775	TRUE	NA
cg06339706	-0.231881	-6.31013	0.000100776	0.00432508	1.46617	-0.161877	-5.31491	6.94748e-05	0.00103797	1.25708	19	49371285	F	II	PLEKHA4	PPP1R15A (-4364), PLEKHA4 (+604)	5'UTR	opensea	5'UTR-opensea		NA	NA
cg06345909	-0.227657	-12.9432	1.95154e-07	0.000648217	7.85593	-0.199194	-14.8857	8.42464e-11	6.04385e-07	15.1365	22	30645310	F	I		LIF (-2470)	IGR	shelf	IGR-shelf	chr22:30642437-30642671	NA	NA
cg06352352	0.278368	7.44923	2.59675e-05	0.00252414	2.88223	0.211352	7.77662	7.93064e-07	4.05496e-05	5.84019	16	67181466	R	II	C16orf70	B3GNT9 (+3651), C16orf70 (+37575)	3'UTR	shore	3'UTR-shore	chr16:67183208-67184968	NA	NA
cg06354695	-0.209829	-5.54545	0.000274697	0.00681018	0.416534	-0.175753	-9.50426	5.48975e-08	7.78563e-06	8.57856	1	212643521	F	II		ATF3 (-138491), NENF (+37292)	IGR	opensea	IGR-opensea		TRUE	TRUE		rs11802845
cg06355720	0.307224	6.55526	7.42735e-05	0.00376487	1.78534	0.19176	7.50938	1.23894e-06	5.49009e-05	5.38219	1	153333350	F	II	S100A9	S100A9 (+3020), S100A12 (+14775)	3'UTR	opensea	3'UTR-opensea		NA	NA		rs743566
cg06371211	-0.206367	-5.76583	0.000204085	0.00589206	0.72757	-0.174414	-9.05625	1.06077e-07	1.13867e-05	7.90399	10	132976149	F	II	TCERG1L	PPP2R2D (-771806)	Body	opensea	Body-opensea		NA	NA		rs7897107
cg06374185	-0.218856	-9.44187	3.37165e-06	0.00127478	4.99304	-0.161156	-10.5653	1.25639e-08	3.65799e-06	10.0852	3	45637480	F	II	LIMD1	SACM1L (-93274), LIMD1 (+1129)	1stExon	shore	1stExon-shore	chr3:45635090-45635932	NA	NA
cg06383241	0.168155	5.36122	0.000353991	0.00777088	0.151141	0.17133	8.07054	4.90751e-07	2.95466e-05	6.33289	12	116997022	R	II	MAP1LC3B2	MAP1LC3B2 (-164)	TSS200	opensea	TSS200-opensea		NA	TRUE			rs77874304
cg06389019	0.219605	5.5572	0.000270335	0.0067542	0.433289	0.163469	5.84063	2.49581e-05	0.000479248	2.30273	17	72755647	F	II	SLC9A3R1	SLC9A3R1 (+10856), NAT9 (+16823)	Body	opensea	Body-opensea		TRUE	TRUE
cg06407657	-0.206855	-5.80322	0.00019418	0.00576757	0.779655	-0.165874	-9.15409	9.16888e-08	1.03869e-05	8.05334	20	43937138	R	II	MATN4	MATN4 (+31)	TSS200	shore	TSS200-shore	chr20:43935199-43935633	NA	NA		rs2235226
cg06412669	0.225504	8.49176	8.51547e-06	0.00174438	4.03934	0.171866	8.6454	1.98032e-07	1.66207e-05	7.26403	17	78735550	R	II	RPTOR	CHMP6 (-230091), RPTOR (+216482)	Body	opensea	Body-opensea		TRUE	TRUE
cg06416764	-0.167451	-6.23352	0.000111035	0.00450809	1.36472	-0.150199	-6.70664	5.01008e-06	0.000145943	3.94805	19	52227967	R	II	HAS1	HAS1 (-746)	TSS1500	opensea	TSS1500-opensea		NA	NA
cg06427816	-0.219612	-7.32661	2.983e-05	0.00266496	2.73777	-0.162074	-7.35691	1.60475e-06	6.55311e-05	5.11657	17	1090326	F	II	ABR	BHLHA9 (-83527), ABR (-7158)	1stExon	opensea	1stExon-opensea		NA	NA			rs72816208
cg06436488	-0.213257	-4.98404	0.000603991	0.0103317	-0.407509	-0.17534	-8.2036	3.96332e-07	2.57675e-05	6.55221	16	84560887	F	II		TLDC1 (-22523), COTL1 (+90796)	IGR	opensea	IGR-opensea		NA	NA
cg06452129	-0.254685	-6.71439	6.11738e-05	0.00349296	1.98818	-0.206051	-8.75529	1.67254e-07	1.4943e-05	7.43725	16	85265566	R	II		GSE1 (-381256), KIAA0513 (+168748)	IGR	shelf	IGR-shelf	chr16:85269192-85269464	NA	TRUE			rs73257939
cg06457633	0.191101	5.85107	0.000182252	0.00559627	0.846019	0.150949	4.85797	0.00017391	0.00211035	0.323389	10	26726877	R	I	APBB1IP	APBB1IP (-255)	TSS1500	shore	TSS1500-shore	chr10:26727061-26727992	NA	TRUE
cg06466796	-0.247787	-8.69205	6.95814e-06	0.00164414	4.24794	-0.191135	-8.45635	2.65708e-07	2.00167e-05	6.96249	2	218691529	R	II	TNS1	TNP1 (-966742), TNS1 (+117322)	Body	opensea	Body-opensea		NA	TRUE
cg06471596	-0.161201	-4.88534	0.000696971	0.0111707	-0.557063	-0.181962	-8.00161	5.48674e-07	3.18375e-05	6.21838	7	101579936	R	I	CUX1	SH2B2 (-348469), CUX1 (+120645)	Body	opensea	Body-opensea		NA	NA
cg06481431	-0.241313	-7.26345	3.20594e-05	0.0027471	2.66265	-0.176253	-8.28539	3.47928e-07	2.36891e-05	6.68588	19	6745321	R	II	TRIP10	TRIP10 (+5630), SH2D3A (+22278)	Body	shore	Body-shore	chr19:6746023-6746292	TRUE	NA
cg06484274	0.273435	7.83593	1.69499e-05	0.00217638	3.32594	0.233599	9.3595	6.77525e-08	8.82801e-06	8.36319	3	142164840	F	II	XRN1	GK5 (-220391), XRN1 (+2064)	Body	shore	Body-shore	chr3:142166202-142167026	NA	NA
cg06488187	-0.241493	-8.16312	1.19594e-05	0.00192923	3.68781	-0.177393	-8.83325	1.48494e-07	1.39223e-05	7.55922	17	25735730	F	II		KSR1 (-63306), WSB1 (+114624)	IGR	opensea	IGR-opensea		TRUE	TRUE
cg06492372	-0.399465	-10.6488	1.15407e-06	0.00085909	6.08464	-0.283799	-14.6726	1.04564e-10	6.05836e-07	14.9212	2	97573176	F	II	FAM178B	SEMA4C (-37468), FAHD2B (+187400)	Body	opensea	Body-opensea		TRUE	TRUE
cg06523948	-0.242022	-5.99663	0.00015058	0.0051075	1.04586	-0.1736	-8.22644	3.82138e-07	2.52029e-05	6.58964	16	56640947	F	II		MT2A (-1164)	IGR	shore	IGR-shore	chr16:56642129-56642595	TRUE	TRUE
cg06528223	-0.190445	-6.52844	7.6767e-05	0.00381753	1.75081	-0.162462	-9.0661	1.04528e-07	1.12831e-05	7.91907	19	6477198	R	II	DENND1C	DENND1C (+4621), CRB3 (+12904)	Body	shore	Body-shore	chr19:6475222-6475998	NA	NA
cg06537110	-0.197737	-8.09947	1.2788e-05	0.00197669	3.61836	-0.15844	-10.234	1.9668e-08	4.6029e-06	9.62793	7	1250500	R	II		ZFAND2A (-50686), UNCX (-22043)	IGR	shore	IGR-shore	chr7:1250826-1251141	NA	TRUE
cg06549874	0.232276	7.91566	1.55533e-05	0.00212257	3.41525	0.150992	5.07558	0.000112003	0.00150222	0.770646	12	125225316	F	II		NCOR2 (-245518), SCARB1 (+123077)	IGR	shore	IGR-shore	chr12:125223520-125223750	TRUE	TRUE		rs921921
cg06555959	-0.239984	-5.78052	0.00020013	0.00583903	0.748059	-0.169988	-9.752	3.85016e-08	6.45004e-06	8.94152	8	61835620	R	II		CLVS1 (-364894), CHD7 (+244283)	IGR	island	IGR-island	chr8:61834699-61835871	NA	NA
cg06615154	-0.23599	-6.89119	4.94898e-05	0.00321855	2.20961	-0.176597	-8.19692	4.00581e-07	2.59274e-05	6.54126	1	153522553	F	II	S100A3	S100A4 (-4192), S100A3 (-705)	TSS1500	opensea	TSS1500-opensea		NA	NA
cg06618298	-0.236453	-6.45647	8.39154e-05	0.00397014	1.6577	-0.184801	-8.62925	2.03035e-07	1.68551e-05	7.23845	5	16913076	R	II	MYO10	FAM134B (-295909), MYO10 (+23296)	Body	opensea	Body-opensea		NA	TRUE
cg06619959	-0.192771	-6.32268	9.91949e-05	0.00429592	1.48271	-0.190568	-17.1418	9.9709e-12	3.70332e-07	17.2443	3	9956506	R	II	IL17RE	IL17RC (-2276)	Body	shore	Body-shore	chr3:9956822-9957664	NA	TRUE
cg06624951	0.331041	10.3987	1.42866e-06	0.000934476	5.8685	0.283847	10.5911	1.21396e-08	3.60081e-06	10.1203	12	133055588	R	II		MUC8 (-4862)	IGR	shore	IGR-shore	chr12:133056769-133057105	TRUE	NA
cg06633162	-0.215472	-7.92485	1.54005e-05	0.00211779	3.42549	-0.180605	-9.27706	7.64556e-08	9.48221e-06	8.23944	6	158481402	F	II	SYNJ2	SYNJ2 (+78483), SERAC1 (+107900)	Body	opensea	Body-opensea		TRUE	TRUE
cg06640279	0.168055	4.4505	0.00133177	0.016292	-1.2321	0.162772	10.1203	2.29955e-08	4.93765e-06	9.4683	1	207095153	F	II	FAIM3	FAIM3 (+190)	Body	opensea	Body-opensea		NA	NA
cg06650255	-0.194041	-10.6969	1.10816e-06	0.000849718	6.12568	-0.170826	-14.6914	1.02575e-10	6.04385e-07	14.9403	5	139078529	F	II		PSD2 (-96877), CXXC5 (+50652)	IGR	shore	IGR-shore	chr5:139076542-139077179	TRUE	NA		rs36032120
cg06658391	-0.204141	-4.91059	0.000671813	0.0109543	-0.518672	-0.150618	-7.00358	2.95787e-06	0.000100524	4.48883	2	113875233	F	II	IL1RN	IL1RN (-241)	TSS1500	opensea	TSS1500-opensea		TRUE	NA
cg06663149	-0.201876	-6.89066	4.95208e-05	0.00321855	2.20896	-0.154979	-6.27595	1.09928e-05	0.000259295	3.1423	4	41457558	F	II	LIMCH1	LIMCH1 (+94754), PHOX2B (+293429)	Body	opensea	Body-opensea		NA	TRUE
cg06677416	0.178626	6.99139	4.39611e-05	0.00306691	2.3333	0.154777	11.5443	3.55118e-09	2.10853e-06	11.3711	10	64495627	F	II		ADO (-68889), ZNF365 (+361676)	IGR	opensea	IGR-opensea		NA	TRUE		rs34349094
cg06703803	-0.262246	-8.90085	5.65901e-06	0.00152266	4.461	-0.157426	-6.57428	6.36136e-06	0.000173667	3.7031	12	110811045	F	II	ANAPC7	ANAPC7 (+30490), ATP2A2 (+91559)	3'UTR	opensea	3'UTR-opensea		NA	NA
cg06708315	-0.347395	-9.98497	2.05345e-06	0.0010391	5.49974	-0.292412	-18.6334	2.78285e-12	2.41854e-07	18.4862	17	73689641	F	II	SAP30BP	ITGB4 (-27875), RECQL5 (-26372)	Body	opensea	Body-opensea		TRUE	TRUE
cg06711259	-0.232739	-5.78159	0.000199845	0.00583463	0.749551	-0.178983	-10.0712	2.46116e-08	5.126e-06	9.39892	22	39095898	R	II	JOSD1	JOSD1 (+774)	1stExon	shore	1stExon-shore	chr22:39096373-39097754	NA	NA
cg06727067	-0.194721	-4.92369	0.000659143	0.0108397	-0.498787	-0.150803	-5.98401	1.8997e-05	0.000391095	2.58201	5	92582155	F	II		NR2F1 (-336888)	IGR	opensea	IGR-opensea		NA	TRUE
cg06745704	0.162678	5.0859	0.000521793	0.00953967	-0.254635	0.152775	8.28514	3.48066e-07	2.3693e-05	6.68547	1	27668325	F	II	SYTL1	SYTL1 (-3039)	TSS200	opensea	TSS200-opensea		TRUE	TRUE
cg06747543	0.270666	8.38319	9.51563e-06	0.00180051	3.9245	0.278821	10.3407	1.70039e-08	4.25876e-06	9.77651	19	18589894	R	II	ELL	ISYNA1 (-40783), ELL (+43043)	Body	opensea	Body-opensea		TRUE	NA
cg06775420	0.163851	5.20247	0.00044216	0.0087473	-0.0814983	0.164283	4.28826	0.000562921	0.00527457	-0.864927	16	1742245	R	I	HN1L	MAPK8IP3 (-13939), HN1L (+13988)	Body	opensea	Body-opensea		TRUE	NA
cg06784824	-0.230693	-7.6047	2.18327e-05	0.00238241	3.06276	-0.188515	-8.23322	3.78032e-07	2.50137e-05	6.60072	11	47376985	F	II	SPI1	MYBPC3 (-2732)	Body	island	Body-island	chr11:47376651-47377236	NA	TRUE		rs3197824
cg06787669	0.247601	6.4121	8.86801e-05	0.00406974	1.59993	0.185685	10.1886	2.09309e-08	4.71568e-06	9.56438	7	45018789	F	I	MYO1G	MYO1G (-92)	TSS200	opensea	TSS200-opensea		NA	NA
cg06788267	0.198375	6.07313	0.000136359	0.00491576	1.1497	0.160959	8.71633	1.77546e-07	1.5504e-05	7.37602	1	95258162	R	II		F3 (-250806), SLC44A3 (-27744)	IGR	opensea	IGR-opensea		NA	TRUE
cg06794543	-0.305711	-6.99743	4.36502e-05	0.00306119	2.3407	-0.239569	-11.6003	3.31191e-09	2.05085e-06	11.4419	15	42749748	R	II	ZFP106	ZNF106 (-18)	TSS200	opensea	TSS200-opensea		TRUE	TRUE
cg06825512	-0.240462	-8.71537	6.79805e-06	0.00162646	4.27196	-0.17557	-8.92538	1.29138e-07	1.27556e-05	7.70239	18	10453969	F	II	APCDD1	APCDD1 (-656)	TSS1500	shore	TSS1500-shore	chr18:10454082-10454296	TRUE	NA
cg06828143	0.150164	8.18725	1.16606e-05	0.00192866	3.71403	0.152183	6.65504	5.49725e-06	0.000156235	3.85285	5	10490335	R	II		ROPN1L (+48699), DAP (+271049)	IGR	opensea	IGR-opensea		NA	TRUE
cg06830450	-0.180665	-6.49449	8.00538e-05	0.00389061	1.70697	-0.159253	-9.11025	9.78637e-08	1.08241e-05	7.98657	12	58121004	F	II	LOC100130776	AGAP2 (+11025), OS9 (+33100)	Body	island	Body-island	chr12:58119909-58121551	NA	NA
cg06834507	0.33739	10.9451	9.01162e-07	0.000807411	6.33431	0.286043	12.147	1.70078e-09	1.56003e-06	12.1175	1	200876957	F	II	C1orf106	GPR25 (+34874), KIF21B (+115871)	Body	shelf	Body-shelf	chr1:200880593-200881270	NA	NA
cg06840535	-0.207359	-9.78274	2.46326e-06	0.00111046	5.31414	-0.15513	-11.6905	2.96196e-09	1.97796e-06	11.5552	16	85208125	R	II		GSE1 (-438697), KIAA0513 (+111307)	IGR	shelf	IGR-shelf	chr16:85204598-85205031	NA	NA			rs61567359
cg06853894	0.26129	7.23684	3.30525e-05	0.00277206	2.63084	0.22291	8.34408	3.17045e-07	2.23335e-05	6.78126	1	12204096	R	II	TNFRSF8	TNFRSF1B (-22964), TNFRSF8 (+80662)	3'UTR	opensea	3'UTR-opensea		TRUE	TRUE
cg06855485	-0.249349	-8.15854	1.2017e-05	0.00193315	3.68283	-0.20959	-12.9464	6.69841e-10	1.15277e-06	13.0588	4	144303008	F	II	GAB1	SMARCA5 (-131608), GAB1 (+45093)	Body	opensea	Body-opensea		NA	TRUE
cg06857921	-0.205378	-6.71512	6.11194e-05	0.00349289	1.98911	-0.190453	-8.32412	3.27209e-07	2.28187e-05	6.74888	2	217530276	F	II		IGFBP5 (+29972), IGFBP2 (+32158)	IGR	opensea	IGR-opensea		NA	TRUE
cg06882877	-0.196986	-12.4542	2.78024e-07	0.000659987	7.50771	-0.152428	-8.71994	1.76565e-07	1.54572e-05	7.3817	1	156217801	R	II	PAQR6	PAQR6 (+42)	5'UTR	shore	5'UTR-shore	chr1:156215368-156215899	NA	TRUE
cg06885782	-0.20844	-7.89429	1.59148e-05	0.00213636	3.39138	-0.151653	-9.96246	2.86299e-08	5.49321e-06	9.24439	1	41248209	F	II	KCNQ4	KCNQ4 (-1475)	TSS1500	shore	TSS1500-shore	chr1:41249090-41250161	NA	NA
cg06894612	0.208007	10.0643	1.91357e-06	0.00101532	5.57159	0.176532	7.83509	7.20208e-07	3.79981e-05	5.93912	14	69042922	F	II	RAD51L1	ZFP36L1 (+217035), RAD51B (+756397)	Body	opensea	Body-opensea		NA	TRUE
cg06902099	0.277561	8.15571	1.20528e-05	0.00193621	3.67975	0.197012	7.45646	1.35486e-06	5.81894e-05	5.29035	6	35002597	F	II	ANKS1A	TCP11 (+106827), ANKS1A (+145555)	Body	opensea	Body-opensea		NA	TRUE
cg06902698	-0.212426	-7.41623	2.69506e-05	0.00256002	2.84353	-0.185927	-13.4762	3.70827e-10	8.82851e-07	13.6539	1	151137676	R	I	SCNM1	SCNM1 (-842), LYSMD1 (+719)	TSS1500	opensea	TSS1500-opensea		NA	NA
cg06925984	-0.199572	-9.94873	2.12103e-06	0.00104872	5.46674	-0.159055	-7.86229	6.88741e-07	3.69891e-05	5.98498	17	77767242	F	I		CBX8 (+3673), CBX2 (+15311)	IGR	island	IGR-island	chr17:77763364-77767356	NA	NA
cg06933697	-0.169661	-5.82422	0.000188844	0.00568684	0.808821	-0.15592	-9.61431	4.68553e-08	7.13424e-06	8.74066	16	15238104	R	II		ENSG00000261130 (-251507), RRN3 (-49930)	IGR	opensea	IGR-opensea		NA	NA
cg06946797	0.221054	7.03158	4.19351e-05	0.00302764	2.38254	0.191718	10.6847	1.0719e-08	3.4197e-06	10.2471	16	11422409	F	II		PRM1 (-47202), RMI2 (-16879)	IGR	opensea	IGR-opensea		TRUE	TRUE
cg06972903	-0.207837	-5.98189	0.000153498	0.00515431	1.02577	-0.174775	-8.47707	2.57229e-07	1.95972e-05	6.99577	1	6580525	F	II	PLEKHG5	PLEKHG5 (-23369), NOL9 (+34070)	TSS1500	opensea	TSS1500-opensea		TRUE	TRUE		rs12043378
cg07034255	-0.218272	-4.8225	0.000764063	0.011752	-0.653009	-0.154437	-6.68142	5.24236e-06	0.000150938	3.90156	5	32297979	R	II	MTMR12	GOLPH3 (-123523), MTMR12 (+15136)	Body	opensea	Body-opensea		NA	TRUE
cg07035022	-0.232747	-6.54074	7.56125e-05	0.00379192	1.76666	-0.155636	-8.47682	2.5733e-07	1.96005e-05	6.99537	2	217204775	R	II	2018-03-04	MARCH4 (+31975), XRCC5 (+232588)	Body	opensea	Body-opensea		NA	TRUE
cg07052041	0.288155	5.91315	0.000167942	0.00538277	0.931621	0.194561	7.91819	6.28507e-07	3.47971e-05	6.07893	10	135092104	F	II		ADAM8 (-1732)	IGR	shore	IGR-shore	chr10:135089969-135090491	NA	NA
cg07080808	-0.198329	-6.13694	0.000125607	0.00474316	1.23567	-0.155796	-9.32369	7.13974e-08	9.12844e-06	8.30953	21	42514430	F	II	C21orf130	DSCAM (-295365), BACE2 (-25298)	Body	opensea	Body-opensea		TRUE	NA
cg07083818	-0.248491	-5.34902	0.000360048	0.00784044	0.133391	-0.214644	-8.13672	4.41143e-07	2.76368e-05	6.44227	19	18385672	R	II	KIAA1683	KIAA1683 (-353)	TSS1500	opensea	TSS1500-opensea		NA	TRUE
cg07084930	-0.217088	-8.68836	6.9838e-06	0.00164414	4.24414	-0.189401	-9.88531	3.18967e-08	5.85656e-06	9.13395	14	105935351	R	II	MTA1	CRIP2 (-3948)	Body	shore	Body-shore	chr14:105936264-105936558	NA	NA
cg07100542	0.292358	8.61495	7.5174e-06	0.00168281	4.16814	0.207387	6.32527	1.00339e-05	0.000242365	3.23585	1	17402079	R	II	PADI2	SDHB (-21414), PADI2 (+43851)	Body	opensea	Body-opensea		TRUE	NA	low-CpG:17274632-17274684
cg07125278	-0.164533	-3.89063	0.00318758	0.0283499	-2.13701	-0.16147	-8.50165	2.47539e-07	1.9089e-05	7.03516	16	67683757	R	II	RLTPR	RLTPR (+4935), ACD (+10889)	Body	island	Body-island	chr16:67681975-67683924	NA	NA
cg07132492	-0.213321	-5.5526	0.000272032	0.00677273	0.42674	-0.194928	-9.05735	1.05903e-07	1.13734e-05	7.90568	13	113492042	F	II	ATP11A	MCF2L (-131493), ATP11A (+147399)	Body	shore	Body-shore	chr13:113492486-113492836	NA	NA
cg07133930	0.223205	6.83013	5.32256e-05	0.00330312	2.1336	0.17909	6.74499	4.6773e-06	0.000138843	4.01857	10	70821371	R	II		SRGN (-26503), KIAA1279 (+72884)	IGR	opensea	IGR-opensea		TRUE	NA
cg07135303	-0.210959	-6.67291	6.4328e-05	0.0035598	1.93563	-0.167236	-10.0918	2.39186e-08	5.049e-06	9.4281	12	53645202	F	II	MFSD5	MFSD5 (-168)	TSS200	shore	TSS200-shore	chr12:53645719-53646071	NA	NA
cg07140459	0.255658	6.92458	4.7568e-05	0.00317199	2.25097	0.230822	8.42229	2.80291e-07	2.06789e-05	6.90768	3	142165032	R	II	XRN1	GK5 (-220583), XRN1 (+1872)	Body	shore	Body-shore	chr3:142166202-142167026	NA	NA
cg07144560	-0.25499	-7.27015	3.18146e-05	0.00274065	2.67064	-0.179995	-9.83464	3.42546e-08	6.07497e-06	9.06104	5	148865756	F	II		IL17B (-106917), CSNK1A1 (+64771)	IGR	opensea	IGR-opensea		TRUE	TRUE
cg07159023	-0.284983	-12.6009	2.49692e-07	0.000650957	7.61372	-0.21076	-10.4689	1.42985e-08	3.88332e-06	9.95333	17	39615988	F	II	KRT32	KRT38 (-18815), KRT32 (+7693)	3'UTR	opensea	3'UTR-opensea		NA	NA
cg07194993	-0.195402	-7.30955	3.04149e-05	0.00268432	2.71754	-0.153866	-10.4354	1.49584e-08	3.98778e-06	9.90729	14	67875438	R	II	PLEK2	ATP6V1D (-48472), PLEK2 (+3479)	Body	shelf	Body-shelf	chr14:67878534-67879167	NA	NA
cg07195224	0.237888	9.94925	2.12004e-06	0.00104872	5.46722	0.194395	11.6568	3.0881e-09	1.98979e-06	11.5129	1	159047034	F	II	AIM2	AIM2 (-343)	TSS1500	opensea	TSS1500-opensea		NA	NA
cg07197059	-0.215758	-5.78606	0.00019866	0.00582409	0.755774	-0.183144	-9.2024	8.53553e-08	9.9773e-06	8.12666	14	23836012	R	II	EFS	EFS (-1170)	TSS1500	shore	TSS1500-shore	chr14:23834435-23835947	NA	NA
cg07204662	-0.24749	-7.96141	1.48088e-05	0.00209014	3.46616	-0.170946	-7.89131	6.56749e-07	3.58388e-05	6.03381	11	64081430	F	I	ESRRA	PRDX5 (-4130), TRMT112 (+4126)	Body	shelf	Body-shelf	chr11:64084646-64086057	NA	NA		rs2276014
cg07212541	-0.174019	-8.52148	8.26204e-06	0.00174034	4.07057	-0.172234	-10.7562	9.75311e-09	3.3046e-06	10.3434	15	101442710	F	II	ALDH1A3	LRRK1 (-16710), ALDH1A3 (+23129)	Body	opensea	Body-opensea		TRUE	TRUE
cg07222022	-0.176757	-6.13674	0.000125639	0.00474331	1.2354	-0.154638	-8.22551	3.82711e-07	2.52162e-05	6.5881	2	60525609	F	II		BCL11A (+255024)	IGR	opensea	IGR-opensea		NA	NA
cg07227049	0.330003	6.60659	6.97438e-05	0.00366134	1.85113	0.231969	11.3208	4.70235e-09	2.43259e-06	11.0858	2	58335008	F	II	VRK2	FANCL (+133477), VRK2 (+200222)	Body	opensea	Body-opensea		NA	TRUE
cg07234097	0.274964	6.46931	8.25898e-05	0.00394881	1.67435	0.162302	5.16584	9.34675e-05	0.00130434	0.954801	1	184761873	R	II	FAM129A	EDEM3 (-37826), FAM129A (+181809)	3'UTR	opensea	3'UTR-opensea		TRUE	NA
cg07234388	-0.206742	-11.7198	4.84595e-07	0.000713822	6.95628	-0.178172	-10.7004	1.04991e-08	3.38261e-06	10.2683	1	156261841	F	II	TMEM79	C1orf85 (+3622), TMEM79 (+7771)	Body	shore	Body-shore	chr1:156261199-156261425	TRUE	NA
cg07241925	0.353221	8.72485	6.73407e-06	0.00161783	4.28171	0.215336	7.59893	1.0658e-06	4.95069e-05	5.53673	4	1294566	F	II	MAEA	UVSSA (-46538), MAEA (+10927)	Body	opensea	Body-opensea		TRUE	TRUE		rs60555464
cg07243202	0.304071	9.15437	4.42598e-06	0.00138566	4.71384	0.265683	8.53557	2.34789e-07	1.85244e-05	7.08941	8	134315520	R	II		NDRG1 (-5691), ST3GAL1 (+268663)	IGR	opensea	IGR-opensea		NA	TRUE
cg07262247	-0.184625	-5.79816	0.00019549	0.00578442	0.772614	-0.159901	-11.2661	5.04027e-09	2.48676e-06	11.0153	5	131593730	F	I	PDLIM4	PDLIM4 (+366)	Body	island	Body-island	chr5:131593039-131593813	TRUE	NA
cg07264048	-0.254137	-6.73559	5.96265e-05	0.0034405	2.01495	-0.192758	-8.58715	2.16707e-07	1.76222e-05	7.17161	6	10556326	F	II	GCNT2	GCNT6 (-77667), GCNT2 (+27737)	5'UTR	opensea	5'UTR-opensea		NA	TRUE		rs56406435	rs55775119
cg07268332	0.223382	4.20058	0.00195583	0.0207399	-1.63142	0.158606	8.48614	2.53609e-07	1.93936e-05	7.01031	11	10476494	F	II	AMPD3	AMPD3 (+4266), MTRNR2L8 (+54229)	TSS200	shelf	TSS200-shelf	chr11:10472000-10472857	TRUE	NA		rs10709823
cg07274406	0.224434	5.64369	0.000240417	0.00637673	0.556056	0.201805	9.14047	9.35624e-08	1.05238e-05	8.03262	21	46334192	F	II	ITGB2	PTTG1IP (-40440), ITGB2 (+14596)	5'UTR	opensea	5'UTR-opensea		NA	NA	low-CpG:45158583-45158657
cg07276534	-0.188836	-8.44853	8.89921e-06	0.0017735	3.99377	-0.167341	-12.0932	1.81395e-09	1.60841e-06	12.0523	3	193534580	R	I		HES1 (-319354), OPA1 (+223647)	IGR	opensea	IGR-opensea		NA	TRUE
cg07278634	0.214106	10.218	1.67136e-06	0.000978001	5.70923	0.178794	8.33091	3.23716e-07	2.26565e-05	6.75989	5	1962554	R	II		IRX4 (-75222), IRX2 (+789222)	IGR	opensea	IGR-opensea		NA	NA
cg07298299	-0.186809	-7.32351	2.99354e-05	0.00267041	2.7341	-0.156109	-8.38997	2.94906e-07	2.14207e-05	6.85553	11	45943237	R	II	GYLTL1B	PEX16 (-3857), GYLTL1B (+41)	1stExon	shore	1stExon-shore	chr11:45943513-45944852	TRUE	NA
cg07303091	0.201475	5.53517	0.000278577	0.00686179	0.401853	0.151735	9.03361	1.09734e-07	1.16167e-05	7.86926	12	42863385	R	II	PRICKLE1	PRICKLE1 (+14412), PPHLN1 (+143417)	Body	opensea	Body-opensea		NA	NA	low-CpG:41149643-41149733
cg07306755	-0.198652	-6.78813	5.59721e-05	0.00335776	2.08104	-0.163915	-8.5893	2.15985e-07	1.75882e-05	7.17503	8	95274853	R	II	GEM	GEM (-280)	TSS1500	shore	TSS1500-shore	chr8:95274410-95274655	NA	NA
cg07325001	-0.154909	-6.38344	9.1913e-05	0.00413835	1.56248	-0.153357	-11.0317	6.80677e-09	2.76854e-06	10.7096	22	46458783	F	I		PPARA (-87716), WNT7B (-85774)	IGR	shore	IGR-shore	chr22:46457095-46458028	NA	NA
cg07327435	-0.196006	-6.39061	9.10923e-05	0.00411945	1.57186	-0.155419	-8.69083	1.84644e-07	1.59277e-05	7.33582	8	40072031	R	II		C8orf4 (+61042), ZMAT4 (+683313)	IGR	opensea	IGR-opensea		NA	TRUE
cg07329251	0.251112	8.47896	8.62715e-06	0.00174698	4.02588	0.201591	7.93257	6.1392e-07	3.42306e-05	6.10304	11	10476662	R	II	AMPD3	AMPD3 (+4434), MTRNR2L8 (+54061)	TSS200	shelf	TSS200-shelf	chr11:10472000-10472857	TRUE	NA
cg07349815	-0.191633	-4.76954	0.000825953	0.0122952	-0.734292	-0.179952	-7.99631	5.53417e-07	3.20005e-05	6.20954	3	123751269	R	II		CCDC14 (-70705), KALRN (-62259)	IGR	shore	IGR-shore	chr3:123751654-123753199	NA	NA
cg07354440	-0.233832	-5.14462	0.000479912	0.00912467	-0.167168	-0.198946	-8.72686	1.74701e-07	1.53597e-05	7.39258	1	161168889	F	II	NDUFS2	NDUFS2 (-216), ADAMTS4 (-43)	TSS1500	shelf	TSS1500-shelf	chr1:161171809-161172256	TRUE	NA
cg07355507	-0.233488	-6.76325	5.76715e-05	0.00339985	2.04979	-0.15292	-7.96424	5.83036e-07	3.3075e-05	6.15602	6	16804166	F	I		STMND1 (-298323), ATXN1 (-42479)	IGR	opensea	IGR-opensea		NA	TRUE
cg07357279	-0.254687	-4.44666	0.00133958	0.0163363	-1.23818	-0.171683	-7.46952	1.32524e-06	5.7392e-05	5.31305	17	43318735	R	II	FMNL1	FMNL1 (+19579), SPATA32 (+20744)	Body	island	Body-island	chr17:43318429-43319243	NA	TRUE
cg07371337	-0.188094	-7.76998	1.82086e-05	0.00222784	3.25151	-0.152353	-9.08309	1.01909e-07	1.11022e-05	7.94507	1	22599443	R	II		ZBTB40 (-178901), WNT4 (-129984)	IGR	opensea	IGR-opensea		NA	TRUE
cg07376232	0.175084	4.2889	0.00170577	0.0190104	-1.48941	0.154365	8.42876	2.77459e-07	2.05441e-05	6.9181	11	118084920	F	II	AMICA1	SCN2B (-37532), AMICA1 (+10889)	Body	opensea	Body-opensea		NA	NA
cg07377994	0.374732	8.91575	5.57698e-06	0.00150876	4.47604	0.256297	7.84582	7.07618e-07	3.75782e-05	5.95722	17	55533142	F	II	MSI2	MSI2 (+199247), ENSG00000166329 (+289531)	Body	opensea	Body-opensea		NA	TRUE		rs12950125
cg07382129	-0.17548	-5.12733	0.000491858	0.00925205	-0.192875	-0.15089	-8.02247	5.30427e-07	3.11058e-05	6.25309	15	100249186	F	II	MEF2A	LYSMD4 (+24440), MEF2A (+143281)	Body	opensea	Body-opensea		TRUE	TRUE
cg07405083	-0.251757	-14.2521	8.00456e-08	0.000611141	8.72099	-0.185528	-9.92398	3.02129e-08	5.65897e-06	9.18939	16	119384	F	II	RHBDF1	RHBDF1 (+3245), SNRNP25 (+15555)	5'UTR	shelf	5'UTR-shelf	chr16:122017-122873	NA	NA		rs73493092
cg07443710	0.150114	6.66012	6.5336e-05	0.00358307	1.91938	0.157513	6.53578	6.82196e-06	0.000182948	3.63141	10	71206848	R	II		TSPAN15 (-4381)	IGR	opensea	IGR-opensea		NA	TRUE
cg07450210	0.193282	6.14629	0.000124108	0.00471987	1.24823	0.187547	7.30484	1.75426e-06	6.98238e-05	5.02512	13	99880947	F	II	UBAC2	UBAC2 (+27919), GPR18 (+33051)	Body	opensea	Body-opensea		TRUE	TRUE
cg07472373	0.245011	3.37284	0.00740047	0.0493831	-3.00185	0.167083	6.63834	5.6653e-06	0.000159625	3.82197	10	50595181	F	II	DRGX	C10orf128 (-198777), DRGX (+4726)	Body	opensea	Body-opensea		TRUE	TRUE
cg07474842	0.329018	6.85199	5.18537e-05	0.00327868	2.16088	0.294199	7.82274	7.34991e-07	3.85324e-05	5.91826	6	136915088	F	II	MAP3K5	MAP7 (-67478), MAP3K5 (+198568)	Body	opensea	Body-opensea		TRUE	TRUE
cg07495389	0.239444	4.86427	0.000718733	0.0113571	-0.589165	0.157548	9.05895	1.0565e-07	1.13532e-05	7.90813	2	27233872	R	II	MAPRE3	TMEM214 (-21950), MAPRE3 (+40392)	5'UTR	opensea	5'UTR-opensea		TRUE	TRUE
cg07498426	-0.216594	-5.55903	0.000269661	0.00674851	0.435901	-0.173382	-6.44726	8.01764e-06	0.000205658	3.46581	11	125952694	F	I		CDON (-19507), RPUSD4 (+128893)	IGR	opensea	IGR-opensea		NA	TRUE		rs59049910
cg07505433	-0.246252	-6.50622	7.89007e-05	0.00386624	1.72214	-0.181989	-8.29795	3.4106e-07	2.34225e-05	6.70634	19	5037219	F	II	KDM4B	KDM4B (+68087), PTPRS (+303595)	Body	island	Body-island	chr19:5036959-5037220	TRUE	TRUE		rs56386046
cg07514618	-0.189893	-5.68077	0.000228701	0.00622042	0.608356	-0.160316	-8.11165	4.59286e-07	2.82942e-05	6.40091	14	103979422	F	II		CKB (+10026), MARK3 (+127565)	IGR	opensea	IGR-opensea		TRUE	TRUE
cg07523753	-0.233319	-7.49514	2.46644e-05	0.00247152	2.93584	-0.182123	-8.22128	3.85298e-07	2.52818e-05	6.58119	1	2979582	R	II	FLJ42875	PRDM16 (-6193), ACTRT2 (+41536)	Body	island	Body-island	chr1:2979275-2980758	NA	NA
cg07525077	0.185368	5.98585	0.000152707	0.00514141	1.03117	0.167129	6.91871	3.43447e-06	0.000111584	4.3355	14	21359943	F	II	RNASE3	RNASE3 (+385)	Body	opensea	Body-opensea		NA	NA
cg07530063	0.19999	6.75089	5.85363e-05	0.00341911	2.03423	0.184298	8.94924	1.24569e-07	1.24906e-05	7.73931	14	100613692	F	I	DEGS2	DEGS2 (+12808), EVL (+82077)	Body	shore	Body-shore	chr14:100615540-100615946	NA	NA
cg07531343	-0.269139	-7.11746	3.79377e-05	0.00292346	2.48708	-0.181416	-8.83306	1.48537e-07	1.39223e-05	7.55893	2	135130472	R	II	MGAT5	MGAT5 (+252719), TMEM163 (+346098)	Body	opensea	Body-opensea		TRUE	TRUE
cg07537821	0.202746	10.6534	1.14958e-06	0.00085909	6.08859	0.160695	7.847	7.06255e-07	3.7527e-05	5.95921	11	122727440	R	II	CRTAM	CRTAM (+18232), BSX (+124988)	Body	opensea	Body-opensea		TRUE	TRUE
cg07538190	-0.196864	-7.06359	4.03941e-05	0.00299284	2.42162	-0.173128	-10.3801	1.61206e-08	4.16847e-06	9.83095	8	22458182	F	II	C8orf58	KIAA1967 (-3963)	Body	shore	Body-shore	chr8:22456091-22456508	NA	NA
cg07542476	-0.19797	-5.8281	0.000187877	0.00567493	0.814195	-0.183145	-8.12187	4.51799e-07	2.80416e-05	6.41778	19	49843160	R	II	CD37	CD37 (+4503), TEAD2 (+21592)	Body	island	Body-island	chr19:49842654-49843628	NA	TRUE
cg07546360	-0.179029	-4.59694	0.00106761	0.0142264	-1.00189	-0.159588	-7.17292	2.20185e-06	8.1769e-05	4.79182	22	46482023	F	II	LOC400931	WNT7B (-109014), PPARA (-64476)	Body	island	Body-island	chr22:46481815-46482024	NA	NA
cg07546433	-0.271948	-14.8146	5.58351e-08	0.000611141	9.06538	-0.19878	-8.9344	1.27391e-07	1.26531e-05	7.71635	8	102063914	F	II		YWHAZ (-98703), ZNF706 (+153601)	IGR	opensea	IGR-opensea		TRUE	TRUE
cg07551060	0.333816	10.4731	1.34016e-06	0.000918746	5.93333	0.231872	11.1889	5.56138e-09	2.57897e-06	10.9152	10	121075316	F	II	GRK5	GRK5 (+108215), RGS10 (+226904)	Body	opensea	Body-opensea		TRUE	TRUE
cg07554474	0.178581	7.27905	3.14924e-05	0.0027301	2.68125	0.15317	11.261	5.07357e-09	2.48676e-06	11.0086	2	119698443	R	II	MARCO	MARCO (-1299)	TSS1500	opensea	TSS1500-opensea		NA	NA
cg07557173	-0.179885	-5.99782	0.000150345	0.00510541	1.04749	-0.157986	-9.7517	3.85182e-08	6.45004e-06	8.94108	3	58103186	F	II	FLNB	DNASE1L3 (+97212), FLNB (+109059)	Body	opensea	Body-opensea		NA	TRUE
cg07573872	0.251783	10.8098	1.00822e-06	0.000823949	6.22112	0.208582	6.44053	8.11706e-06	0.00020756	3.45317	19	1126342	R	I	SBNO2	GPX4 (+22406), SBNO2 (+47940)	Body	shelf	Body-shelf	chr19:1122475-1123287	TRUE	NA			rs35025504
cg07575373	-0.223508	-6.62679	6.80437e-05	0.0036341	1.87693	-0.172699	-8.53566	2.34755e-07	1.85244e-05	7.08955	19	49842188	R	II	CD37	CD37 (+3531), TEAD2 (+22564)	Body	island	Body-island	chr19:49842018-49842323	NA	TRUE			rs1134911
cg07588216	0.187705	7.87512	1.62471e-05	0.00215111	3.36993	0.199251	8.87052	1.40321e-07	1.34641e-05	7.61726	20	25204045	R	II	ENTPD6	PYGB (-24660), ENTPD6 (+27689)	Body	opensea	Body-opensea		TRUE	TRUE
cg07596668	0.225614	6.80043	5.5152e-05	0.00334444	2.09646	0.176892	5.56625	4.2396e-05	0.000713479	1.76112	1	151509825	F	II	CGN	TUFT1 (-2956)	3'UTR	shelf	3'UTR-shelf	chr1:151512661-151513199	TRUE	NA
cg07604117	-0.265108	-7.57835	2.248e-05	0.00240678	3.03236	-0.182143	-8.11808	4.54562e-07	2.81617e-05	6.41152	6	152702365	F	II	SYNE1	SYNE1 (+256169), ESR1 (+690734)	Body	opensea	Body-opensea		NA	NA	low-CpG:152744022-152744157
cg07621385	-0.206012	-6.26143	0.000107172	0.00444675	1.40177	-0.156608	-8.62918	2.03056e-07	1.68551e-05	7.23834	3	123535716	R	II	MYLK	PTPLB (-231684), MYLK (+67433)	5'UTR	opensea	5'UTR-opensea		NA	TRUE
cg07636225	-0.170395	-5.94467	0.000161145	0.00527194	0.974874	-0.15117	-9.16825	8.97821e-08	1.02737e-05	8.07487	11	63466987	R	II	RTN3	MARK2 (-139413), RTN3 (+18032)	Body	opensea	Body-opensea		NA	TRUE
cg07651316	0.311028	6.93289	4.7102e-05	0.00315257	2.26125	0.231546	8.96887	1.2094e-07	1.23005e-05	7.76961	16	3641320	F	I	BTBD12	SLX4 (+20279), CLUAP1 (+90396)	Body	shelf	Body-shelf	chr16:3639092-3639306	NA	NA			rs73505419
cg07680533	-0.235585	-6.38307	9.19554e-05	0.00413918	1.56199	-0.198872	-8.67748	1.88474e-07	1.61234e-05	7.31476	1	151345248	F	II	SELENBP1	SELENBP1 (-39)	TSS200	opensea	TSS200-opensea		NA	TRUE		rs79368523
cg07701307	-0.218215	-4.27257	0.00174932	0.019308	-1.51559	-0.16694	-7.77083	8.00697e-07	4.07899e-05	5.83036	5	13986034	R	II		TRIO (-157777), DNAH5 (-41382)	IGR	opensea	IGR-opensea		TRUE	TRUE
cg07727170	-0.324337	-12.3804	2.93609e-07	0.000659987	7.45383	-0.277278	-12.1995	1.59726e-09	1.54744e-06	12.1811	15	70458214	F	II		TLE3 (-67699), UACA (+597718)	IGR	opensea	IGR-opensea		NA	TRUE
cg07737560	-0.207239	-9.36523	3.62286e-06	0.00131054	4.91938	-0.166107	-8.95466	1.23557e-07	1.24285e-05	7.74767	12	101470827	R	II	ANO4	SLC5A8 (+133358), ANO4 (+282242)	Body	opensea	Body-opensea		NA	TRUE
cg07739369	0.249483	8.47767	8.63853e-06	0.00174698	4.02451	0.208123	9.53382	5.26041e-08	7.6297e-06	8.62224	17	80241456	F	II		CSNK1D (-9849), CD7 (+34022)	IGR	opensea	IGR-opensea		TRUE	TRUE
cg07753644	0.200533	6.16225	0.000121598	0.00467712	1.26961	0.161733	10.3638	1.64795e-08	4.19695e-06	9.80848	19	10222175	F	II	PPAN-P2RY11	P2RY11 (-39)	Body	shore	Body-shore	chr19:10220612-10221147	NA	NA		rs12460842
cg07768107	0.201619	5.43021	0.000321743	0.00739449	0.25109	0.159402	8.75048	1.68491e-07	1.50034e-05	7.42969	4	40201943	F	II	RHOH	CHRNA9 (-135403), RHOH (+3416)	5'UTR	opensea	5'UTR-opensea		NA	TRUE			rs71608018
cg07798560	-0.195284	-6.74595	5.88861e-05	0.00342896	2.02801	-0.161027	-7.90061	6.46837e-07	3.55459e-05	6.04942	2	189734507	F	II		COL3A1 (-104539), GULP1 (+576948)	IGR	opensea	IGR-opensea		NA	TRUE
cg07803375	-0.248881	-8.80923	6.19317e-06	0.00156519	4.36806	-0.152128	-6.68186	5.23816e-06	0.000150842	3.90238	7	811206	F	I	HEATR2	SUN1 (-60932), HEATR2 (+44868)	Body	shelf	Body-shelf	chr7:813627-814392	NA	TRUE
cg07804470	0.252501	6.42605	8.71514e-05	0.00404282	1.61812	0.158228	5.09605	0.000107491	0.00145499	0.812488	13	99201496	R	II	STK24	STK24 (-27244), SLC15A1 (+203412)	Body	opensea	Body-opensea		TRUE	TRUE
cg07813495	0.195833	8.49191	8.51415e-06	0.00174438	4.0395	0.166957	9.47973	5.68814e-08	7.98626e-06	8.54223	1	37947276	F	I	ZC3H12A	ZC3H12A (+7123), MEAF6 (+33088)	Body	opensea	Body-opensea		NA	NA
cg07824483	0.282431	5.51641	0.000285809	0.00695123	0.375029	0.190182	8.65752	1.94362e-07	1.64637e-05	7.28322	17	79882042	F	II	MAFG	SIRT7 (-5972), MAFG (+3548)	TSS1500	shore	TSS1500-shore	chr17:79880449-79880872	TRUE	NA
cg07828472	-0.191638	-7.13073	3.73578e-05	0.00291501	2.50315	-0.151828	-7.72814	8.59328e-07	4.28106e-05	5.75781	10	131323986	R	II	MGMT	MGMT (+58538), EBF3 (+438119)	Body	opensea	Body-opensea		TRUE	NA
cg07834069	0.250914	4.52017	0.00119836	0.0152614	-1.12223	0.150143	6.06203	1.63948e-05	0.00035015	2.73283	17	72524918	R	II	CD300LB	CD300LB (+2687), CD300A (+62363)	Body	opensea	Body-opensea		NA	NA
cg07835482	0.185388	4.27271	0.00174895	0.0193057	-1.51537	0.19637	6.75046	4.63176e-06	0.000137833	4.0286	2	182656091	F	II		NEUROD1 (-110488), SSFA2 (-100524)	IGR	opensea	IGR-opensea		NA	TRUE
cg07843390	-0.304187	-6.63866	6.70652e-05	0.00362303	1.89208	-0.206651	-9.87334	3.24378e-08	5.89776e-06	9.11675	19	2541015	R	II	GNG7	GADD45B (+64890), GNG7 (+161692)	5'UTR	island	5'UTR-island	chr19:2540906-2541138	NA	NA
cg07854959	-0.230581	-9.72301	2.60082e-06	0.00111851	5.25864	-0.18253	-9.32504	7.1257e-08	9.12056e-06	8.31155	17	47093489	F	II	IGF2BP1	B4GALNT2 (-116840), IGF2BP1 (+18715)	Body	shore	Body-shore	chr17:47091037-47091567	TRUE	NA
cg07855465	-0.288875	-8.68743	6.9903e-06	0.00164414	4.24318	-0.176097	-10.2117	2.02789e-08	4.66411e-06	9.59669	17	79377665	F	II	BAHCC1	ENSG00000171282 (+4125), ACTG1 (+102142)	Body	island	Body-island	chr17:79377529-79377870	NA	TRUE
cg07858728	0.247669	7.69453	1.97744e-05	0.00229665	3.16575	0.231548	8.44916	2.68719e-07	2.01496e-05	6.95094	10	124319791	F	II	DMBT1	DMBT1 (-390)	TSS1500	opensea	TSS1500-opensea		NA	NA		rs3019488
cg07860918	0.202037	5.40098	0.000335001	0.00754703	0.208833	0.163493	6.72258	4.86881e-06	0.000142978	3.97739	16	90092755	R	II	GAS8	C16orf3 (+3554), GAS8 (+3747)	Body	shelf	Body-shelf	chr16:90088915-90089413	NA	NA
cg07890238	-0.211059	-7.12678	3.75295e-05	0.00291577	2.49836	-0.156788	-8.79769	1.56762e-07	1.43486e-05	7.50367	8	8182454	R	II	PRAGMIN	ENSG00000182319 (+61554), ZNF705B (+381310)	Body	opensea	Body-opensea		NA	TRUE
cg07910680	-0.190079	-7.55562	2.30548e-05	0.00242869	3.00609	-0.187579	-14.7614	9.55258e-11	6.04385e-07	15.0113	18	56296449	F	II	ALPK2	ALPK2 (-260)	TSS1500	opensea	TSS1500-opensea		NA	TRUE		rs57912909
cg07912689	0.328275	11.7791	4.62836e-07	0.000699652	7.00208	0.263233	9.1861	8.74385e-08	1.01193e-05	8.10196	20	56195458	F	II	ZBP1	ZBP1 (+71)	1stExon	opensea	1stExon-opensea		NA	NA
cg07915896	0.204629	6.67542	6.41319e-05	0.00355568	1.93882	0.153404	10.1445	2.22413e-08	4.8979e-06	9.50236	15	65129816	R	II		ENSG00000249240 (-4331), PLEKHO2 (-4272)	IGR	shore	IGR-shore	chr15:65127964-65128185	NA	NA
cg07941108	0.160599	6.53267	7.63675e-05	0.00380999	1.75627	0.150489	5.49472	4.87547e-05	0.000792261	1.61842	14	90741814	R	II		PSMC1 (+18975), NRDE2 (+56667)	IGR	opensea	IGR-opensea		TRUE	TRUE
cg07946977	0.205196	4.79386	0.000796884	0.0120493	-0.696906	0.159001	8.13875	4.39709e-07	2.75934e-05	6.44562	1	221886639	R	II	DUSP10	DUSP10 (+28879), HLX (+834940)	5'UTR	opensea	5'UTR-opensea		NA	NA
cg07956000	-0.210463	-5.57521	0.000263789	0.00667702	0.458947	-0.157117	-8.21209	3.90991e-07	2.55217e-05	6.56613	1	113305309	R	II		FAM19A3 (+42268), SLC16A1 (+193376)	IGR	opensea	IGR-opensea		NA	TRUE
cg07959068	-0.219	-6.89937	4.90111e-05	0.00320986	2.21976	-0.155662	-7.39692	1.49898e-06	6.25118e-05	5.18657	16	24057138	R	II	PRKCB	CACNG3 (-209736), PRKCB (+209793)	Body	opensea	Body-opensea		NA	TRUE
cg07959070	-0.184604	-5.03403	0.000562045	0.00992415	-0.332302	-0.163964	-8.01106	5.40331e-07	3.1527e-05	6.2341	22	50026188	F	II	C22orf34	BRD1 (+192264)	Body	island	Body-island	chr22:50025085-50026415	NA	TRUE
cg07973967	0.217819	7.91918	1.54946e-05	0.00212257	3.41917	0.168985	8.53933	2.33419e-07	1.84663e-05	7.09541	17	62009607	F	II	CD79B	CD79B (+89)	1stExon	opensea	1stExon-opensea		NA	NA
cg07984358	-0.188854	-7.20985	3.40938e-05	0.00280128	2.5985	-0.150414	-7.64656	9.8423e-07	4.69152e-05	5.61848	10	24704829	R	II	KIAA1217	KIAA1217 (+206736), ARHGAP21 (+307768)	Body	opensea	Body-opensea		NA	TRUE			rs76419503
cg07991704	-0.217219	-6.19339	0.000116855	0.00460996	1.31126	-0.192869	-8.2242	3.83507e-07	2.52189e-05	6.58597	4	72096973	R	II	SLC4A4	SLC4A4 (+43970), GC (+572785)	5'UTR	opensea	5'UTR-opensea		TRUE	TRUE			rs79013691
cg07998554	0.198625	6.89511	4.92598e-05	0.00321137	2.21447	0.169427	7.93734	6.09162e-07	3.40405e-05	6.11103	19	14785776	R	II	EMR3	EMR3 (-93)	TSS200	opensea	TSS200-opensea		NA	NA
cg08005460	-0.153093	-8.51355	8.32888e-06	0.00174319	4.06224	-0.157702	-11.8976	2.29786e-09	1.77634e-06	11.8127	17	38473382	R	II	RARA	RARA (+7936), GJD3 (+46685)	TSS1500	shore	TSS1500-shore	chr17:38474197-38474980	NA	TRUE
cg08043998	-0.19307	-6.21012	0.00011439	0.00456464	1.33357	-0.152619	-13.383	4.10877e-10	8.98335e-07	13.5508	12	121890503	F	II	KDM2B	RNF34 (+52581), KDM2B (+128386)	Body	island	Body-island	chr12:121890223-121890510	TRUE	NA
cg08049717	-0.274016	-7.0581	4.06542e-05	0.00299869	2.41492	-0.173199	-9.13594	9.41944e-08	1.05732e-05	8.02572	3	134091412	F	II	AMOTL2	RYK (-121918), AMOTL2 (+2024)	5'UTR	shore	5'UTR-shore	chr3:134092257-134093741	NA	NA			rs76962966
cg08050115	-0.210759	-6.4729	8.22227e-05	0.00394023	1.67901	-0.164277	-9.77477	3.72787e-08	6.31549e-06	8.97453	16	31341479	F	II	ITGAM	ITGAX (-24976), ITGAM (+70164)	Body	shore	Body-shore	chr16:31342452-31343140	NA	TRUE		rs79059907
cg08055663	0.207746	6.15444	0.00012282	0.00469822	1.25915	0.15704	7.20044	2.09952e-06	7.90584e-05	4.84067	16	2737356	R	I	KCTD5	KCTD5 (+4880), PRSS27 (+32860)	Body	opensea	Body-opensea		NA	NA
cg08058560	0.249685	5.0225	0.000571434	0.010019	-0.349614	0.183314	6.45586	7.89241e-06	0.000203265	3.48195	1	117544206	R	II	CD101	CD101 (-176)	TSS200	opensea	TSS200-opensea		NA	NA
cg08062273	-0.203067	-7.11895	3.78718e-05	0.00292247	2.48889	-0.181254	-7.98026	5.68041e-07	3.25645e-05	6.18277	3	45641120	F	II	LIMD1	SACM1L (-89634), LIMD1 (+4769)	Body	opensea	Body-opensea		NA	TRUE
cg08091666	-0.218258	-4.9149	0.000667618	0.0109171	-0.512129	-0.157021	-7.90237	6.44976e-07	3.54661e-05	6.05238	17	79961769	F	II	ASPSCR1	STRA13 (+19025), ASPSCR1 (+26343)	Body	island	Body-island	chr17:79961577-79961857	TRUE	NA
cg08098128	0.215948	5.56659	0.000266898	0.00671806	0.44668	0.150453	7.1195	2.41574e-06	8.70796e-05	4.69665	2	220112465	R	II	STK16	GLB1L (-2271)	Body	shore	Body-shore	chr2:220109984-220110488	NA	NA			rs1134896
cg08099136	0.175483	4.26489	0.00177022	0.0194602	-1.52793	0.150818	8.07836	4.84598e-07	2.93285e-05	6.34585	6	32811251	F	II	PSMB8	TAP2 (-4747), ENSG00000250264 (-4652), PSMB8 (+573)	Body	shore	Body-shore	chr6:32811494-32811839	NA	NA
cg08101036	-0.24088	-7.55871	2.29757e-05	0.00242696	3.00966	-0.164344	-7.57792	1.10402e-06	5.07128e-05	5.50056	7	27153655	R	I	HOXA3	HOXA2 (-11225), HOXA3 (+5559)	5'UTR	shore	5'UTR-shore	chr7:27154999-27155426	TRUE	NA
cg08102294	-0.199015	-6.93735	4.68541e-05	0.00314564	2.26676	-0.151129	-9.07416	1.03276e-07	1.12055e-05	7.93142	3	13063918	F	II	IQSEC1	IQSEC1 (-54750), NUP210 (+397891)	Body	opensea	Body-opensea		TRUE	TRUE	low-CpG:13038890-13039156
cg08114852	-0.168658	-4.09724	0.00229849	0.0229879	-1.79879	-0.150293	-6.38235	9.03168e-06	0.000224186	3.34371	11	13461802	R	II	BTBD10	BTBD10 (+23025), ARNTL (+162457)	Body	opensea	Body-opensea		TRUE	TRUE
cg08133629	-0.206998	-5.7256	0.000215352	0.00604324	0.671312	-0.189436	-8.59784	2.13147e-07	1.74388e-05	7.1886	3	134077032	R	II	AMOTL2	RYK (-107538), AMOTL2 (+16404)	Body	shelf	Body-shelf	chr3:134080390-134080596	TRUE	TRUE
cg08134678	0.273073	7.75911	1.84254e-05	0.00223338	3.23921	0.191097	10.4733	1.42145e-08	3.87568e-06	9.95934	12	57872430	F	I	ARHGAP9	ARHGAP9 (+1203), GLI1 (+18509)	Body	shelf	Body-shelf	chr12:57869075-57870182	NA	NA		rs3802989
cg08148802	-0.167177	-6.37048	9.34155e-05	0.00416479	1.54551	-0.159149	-10.3159	1.75873e-08	4.33317e-06	9.74207	11	1903333	F	II	LSP1	TNNT3 (-37459), LSP1 (+16938)	Body	island	Body-island	chr11:1903078-1903334	NA	NA
cg08170427	0.264617	8.62497	7.44201e-06	0.00168281	4.17855	0.231644	7.08109	2.58284e-06	9.12951e-05	4.62799	8	144410815	F	II	TOP1MT	TOP1MT (+6251), ZNF696 (+37256)	Body	opensea	Body-opensea		NA	NA
cg08186915	-0.166901	-6.91443	4.81435e-05	0.00318786	2.23841	-0.173644	-8.98612	1.17842e-07	1.21022e-05	7.79621	12	52938420	F	II	KRT71	KRT5 (-23949), KRT71 (+8511)	Body	opensea	Body-opensea		NA	NA
cg08202226	0.262391	11.5976	5.33121e-07	0.000734493	6.861	0.244311	9.69988	4.14625e-08	6.70687e-06	8.86574	1	153896590	F	II	GATAD2B	GATAD2B (-1139)	TSS1500	shore	TSS1500-shore	chr1:153894837-153895921	NA	NA
cg08224888	-0.249545	-6.71857	6.08648e-05	0.00348464	1.99347	-0.204289	-11.0824	6.37629e-09	2.6766e-06	10.7761	19	3969522	R	II	DAPK3	DAPK3 (+1546), NMRK2 (+36421)	Body	shore	Body-shore	chr19:3970536-3970746	TRUE	NA
cg08228672	-0.246033	-13.1968	1.6319e-07	0.000611141	8.03095	-0.153531	-10.1465	2.21799e-08	4.88935e-06	9.50519	1	228337626	F	II	GJC2	GJC2 (+73)	5'UTR	opensea	5'UTR-opensea		NA	TRUE
cg08230957	-0.267364	-6.94546	4.64073e-05	0.00313359	2.27676	-0.191951	-9.62894	4.58834e-08	7.07707e-06	8.7621	19	39087186	F	II	MAP4K1	MAP4K1 (+21378), RYR1 (+162716)	Body	island	Body-island	chr19:39086878-39087304	TRUE	NA
cg08235220	-0.247787	-6.36196	9.44183e-05	0.00418861	1.53434	-0.164561	-7.05829	2.68769e-06	9.37915e-05	4.58715	8	40835933	F	II		ZMAT4 (-80589), SFRP1 (+331083)	IGR	opensea	IGR-opensea		NA	TRUE
cg08261871	0.165864	6.81503	5.41958e-05	0.00331968	2.11473	0.152084	6.93949	3.3108e-06	0.000108734	4.37314	11	1680929	R	II	HCCA2	KRTAP5-6 (-37496), KRTAP5-5 (+29896)	Body	opensea	Body-opensea		NA	NA
cg08265181	-0.24643	-13.5243	1.30118e-07	0.000611141	8.25157	-0.181955	-10.0082	2.68609e-08	5.33568e-06	9.30957	10	118476176	F	II	HSPA12A	HSPA12A (+25909), PNLIPRP1 (+125695)	Body	opensea	Body-opensea		NA	TRUE			rs72829621
cg08271366	-0.301143	-12.8875	2.03047e-07	0.000649478	7.81704	-0.213885	-14.2909	1.55036e-10	7.44338e-07	14.528	16	82816457	F	II	CDH13	CDH13 (+155887)	Body	opensea	Body-opensea		NA	TRUE		rs16958619
cg08273740	0.171584	5.6155	0.000249757	0.00649085	0.51616	0.161567	9.44993	5.9392e-08	8.19315e-06	8.49802	11	2322935	R	II	C11orf21	TSPAN32 (-308), C11orf21 (+208)	Body	opensea	Body-opensea		NA	NA
cg08274633	0.21136	5.99255	0.000151382	0.00512022	1.0403	0.178401	7.65825	9.65216e-07	4.6281e-05	5.63851	15	38988533	R	II	C15orf53	THBS1 (-884761), RASGRP1 (-131526)	TSS1500	opensea	TSS1500-opensea		NA	NA
cg08283130	-0.278913	-8.59637	7.65933e-06	0.00168843	4.14882	-0.18599	-9.73687	3.93374e-08	6.52125e-06	8.91956	19	8591776	R	II	MYO1F	ZNF414 (-12732), MYO1F (+50685)	Body	island	Body-island	chr19:8591294-8591842	NA	NA
cg08289567	-0.186596	-5.8522	0.000181982	0.00559348	0.84757	-0.155879	-8.21487	3.89263e-07	2.54603e-05	6.57068	4	129307231	F	II		PHF17 (-423548), PGRMC2 (-97247)	IGR	opensea	IGR-opensea		NA	TRUE		rs17013235
cg08308032	-0.258864	-5.84403	0.000183957	0.00561606	0.836269	-0.177789	-10.3284	1.72918e-08	4.2968e-06	9.75937	2	75005912	R	II		HK2 (-55196), SEMA4F (+124557)	IGR	opensea	IGR-opensea		NA	TRUE
cg08314176	-0.214844	-6.58012	7.2041e-05	0.00371132	1.81725	-0.156608	-8.38515	2.97154e-07	2.15262e-05	6.84774	8	118743243	R	II		MED30 (+210291), EXT1 (+380849)	IGR	opensea	IGR-opensea		NA	TRUE
cg08321382	-0.190938	-5.87192	0.000177305	0.00552565	0.874826	-0.158978	-6.48957	7.42097e-06	0.000194565	3.5451	2	239505772	F	II		TWIST2 (-250901), ASB1 (+170307)	IGR	opensea	IGR-opensea		TRUE	TRUE
cg08321684	-0.256207	-8.84188	5.99679e-06	0.00155468	4.40127	-0.169536	-12.0805	1.8419e-09	1.61959e-06	12.0368	6	32150404	F	II	AGER	AGER (+1697), RNF5 (+4273)	Body	opensea	Body-opensea		NA	NA		rs17846799
cg08334034	-0.180025	-6.95384	4.59502e-05	0.00312112	2.2871	-0.179614	-10.8902	8.18005e-09	3.02505e-06	10.5225	15	93615039	R	II	RGMA	RGMA (+2053), CHD2 (+171981)	Body	shore	Body-shore	chr15:93615622-93617185	NA	NA
cg08337633	0.276006	8.77524	6.40516e-06	0.00158719	4.33336	0.241655	12.1607	1.67308e-09	1.55514e-06	12.1341	7	55602109	R	II	VOPP1	VOPP1 (+38109), LANCL2 (+168968)	Body	opensea	Body-opensea		TRUE	TRUE
cg08347875	-0.239777	-9.99846	2.02889e-06	0.0010391	5.512	-0.205149	-13.8095	2.58184e-10	8.2343e-07	14.0173	13	30317411	F	II		SLC7A1 (-147586), UBL3 (+107410)	IGR	opensea	IGR-opensea		NA	TRUE
cg08355301	0.195733	7.4302	2.65293e-05	0.00254485	2.85994	0.168052	11.2137	5.38825e-09	2.55595e-06	10.9474	17	62009651	F	I	CD79B	CD79B (+45)	1stExon	opensea	1stExon-opensea		NA	NA
cg08355863	-0.273202	-11.0185	8.48314e-07	0.000789795	6.39517	-0.214785	-12.2038	1.5891e-09	1.54744e-06	12.1863	6	33587496	R	II		ITPR3 (-646)	IGR	shore	IGR-shore	chr6:33588617-33589909	NA	NA
cg08361238	-0.174866	-4.60035	0.00106217	0.0141757	-0.996569	-0.169291	-9.66176	4.37798e-08	6.8992e-06	8.81012	1	117452304	F	II	PTGFRN	PTGFRN (-375)	TSS1500	island	TSS1500-island	chr1:117452203-117453452	NA	NA		rs79769816
cg08368875	-0.201034	-7.97574	1.45837e-05	0.00208032	3.48206	-0.158646	-8.75296	1.67852e-07	1.49814e-05	7.43359	10	134334241	R	II		STK32C (-212797), INPP5A (-17083)	IGR	opensea	IGR-opensea		NA	NA
cg08370178	-0.172548	-6.23755	0.000110468	0.00449523	1.37008	-0.156662	-8.73018	1.73813e-07	1.5301e-05	7.3978	5	43034043	R	II		SEPP1 (-221862), ZNF131 (-87657)	IGR	shelf	IGR-shelf	chr5:43037259-43037520	NA	NA
cg08370546	-0.198006	-8.11202	1.26198e-05	0.00196054	3.6321	-0.168187	-11.0894	6.31914e-09	2.6766e-06	10.7853	7	56160770	R	I	PHKG1	PHKG1 (-126)	TSS200	opensea	TSS200-opensea		TRUE	NA
cg08379738	-0.287669	-6.32561	9.88295e-05	0.00428864	1.48657	-0.211016	-9.03129	1.10116e-07	1.16495e-05	7.8657	19	6477033	R	I	DENND1C	DENND1C (+4786), CRB3 (+12739)	Body	island	Body-island	chr19:6476682-6477127	TRUE	NA
cg08383160	-0.239871	-7.73826	1.88498e-05	0.00226116	3.21554	-0.150626	-7.10111	2.49427e-06	8.90425e-05	4.66381	2	17981519	R	II		MSGN1 (-16244), GEN1 (+46105)	IGR	opensea	IGR-opensea		NA	NA
cg08388802	-0.259447	-6.29814	0.000102311	0.00435107	1.45035	-0.192977	-7.80992	7.50679e-07	3.90603e-05	5.89658	2	62638371	F	II		TMEM17 (+95105), B3GNT2 (+215123)	IGR	opensea	IGR-opensea		NA	TRUE
cg08401725	-0.192841	-5.61871	0.000248674	0.00647548	0.52071	-0.155378	-7.94304	6.03522e-07	3.38592e-05	6.12057	11	34296462	R	II	ABTB2	ABTB2 (+83093), NAT10 (+169313)	Body	opensea	Body-opensea		TRUE	TRUE
cg08402963	-0.220483	-6.50672	7.88519e-05	0.00386618	1.72279	-0.180583	-9.27941	7.61928e-08	9.46345e-06	8.24297	13	99135625	F	II	STK24	RNF113B (-306106), STK24 (+38627)	Body	opensea	Body-opensea		NA	NA
cg08407014	-0.269057	-7.52546	2.38428e-05	0.0024566	2.97111	-0.186027	-7.24815	1.93366e-06	7.45307e-05	4.92515	19	2541104	R	I	GNG7	GADD45B (+64979), GNG7 (+161603)	5'UTR	island	5'UTR-island	chr19:2540906-2541138	NA	NA
cg08411235	-0.237718	-7.25231	3.24713e-05	0.00275769	2.64934	-0.178557	-7.82875	7.27768e-07	3.82518e-05	5.9284	11	35297026	F	II	SLC1A2	CD44 (+136298), SLC1A2 (+143770)	Body	opensea	Body-opensea		NA	TRUE
cg08422793	0.184398	5.61589	0.000249625	0.00648906	0.516716	0.157572	11.1186	6.08562e-09	2.65429e-06	10.8236	15	70051510	F	II		RPLP1 (+306387), TLE3 (+339005)	IGR	opensea	IGR-opensea		NA	TRUE
cg08425796	0.324067	5.31101	0.000379643	0.00804663	0.0779481	0.204758	6.54025	6.76667e-06	0.000181787	3.63976	22	50981121	R	I		TYMP (-12677), SYCE3 (+20213)	IGR	shore	IGR-shore	chr22:50982570-50982994	NA	NA
cg08436738	0.250188	7.72368	1.91528e-05	0.00227098	3.19896	0.164786	7.96767	5.79794e-07	3.29597e-05	6.16175	2	235528865	F	II		SH3BP4 (-358464), ARL4C (-123168)	IGR	opensea	IGR-opensea		NA	NA
cg08449164	-0.218617	-8.6173	7.49961e-06	0.00168281	4.17059	-0.170727	-11.6848	2.98311e-09	1.98182e-06	11.548	2	54784402	F	II	SPTBN1	EML6 (-167277), SPTBN1 (+100980)	TSS1500	shore	TSS1500-shore	chr2:54785026-54785969	NA	NA
cg08453449	-0.201833	-7.32852	2.9765e-05	0.00266094	2.74004	-0.165204	-8.97953	1.19015e-07	1.21688e-05	7.78606	12	108696942	F	II	CMKLR1	CMKLR1 (+36152), WSCD2 (+171414)	5'UTR	opensea	5'UTR-opensea		NA	TRUE		rs74855654
cg08455073	-0.229702	-6.13908	0.000125262	0.00473886	1.23855	-0.190299	-7.78182	7.86292e-07	4.03339e-05	5.849	7	23286463	R	II	GPNMB	GPNMB (+147)	5'UTR	shore	5'UTR-shore	chr7:23287221-23287508	TRUE	TRUE
cg08461339	-0.195944	-6.71439	6.11733e-05	0.00349296	1.98819	-0.163395	-8.70721	1.80052e-07	1.56638e-05	7.36164	2	241459227	R	II	ANKMY1	ANKMY1 (+38153), GPC1 (+84139)	Body	shore	Body-shore	chr2:241459632-241460047	NA	TRUE
cg08461840	0.30318	11.5328	5.61001e-07	0.000734493	6.81006	0.256001	9.22028	8.31292e-08	9.86638e-06	8.15373	19	2620967	F	II	GNG7	GNG7 (+81740), GADD45B (+144842)	5'UTR	shore	5'UTR-shore	chr19:2622522-2622859	NA	NA
cg08469215	-0.156108	-7.02418	4.23004e-05	0.00303874	2.37349	-0.17376	-11.9474	2.16297e-09	1.73791e-06	11.874	1	156261351	F	I	TMEM79	C1orf85 (+4112), TMEM79 (+7281)	Body	island	Body-island	chr1:156261199-156261425	TRUE	NA
cg08476055	0.239721	6.55836	7.39918e-05	0.00375931	1.78932	0.153337	4.61087	0.000288383	0.00312604	-0.189373	6	45472799	R	II	RUNX2	SUPT3H (-127129), CLIC5 (+575333)	Body	opensea	Body-opensea		NA	TRUE			rs78039088
cg08499832	-0.171236	-4.83623	0.000748837	0.0116153	-0.631999	-0.1551	-8.98167	1.18632e-07	1.21439e-05	7.78937	3	2553187	F	II	CNTN4	CNTN4 (+272674), IL5RA (+598871)	5'UTR	opensea	5'UTR-opensea		NA	NA		rs75049476
cg08514408	-0.196426	-6.01045	0.000147897	0.00506915	1.06468	-0.158577	-8.36367	3.07386e-07	2.19331e-05	6.81301	4	71891972	F	II	DCK	SLC4A4 (-161031), DCK (+32816)	Body	opensea	Body-opensea		NA	TRUE			rs72552092
cg08545136	0.216928	9.78008	2.46923e-06	0.00111046	5.31167	0.172791	12.8712	7.29714e-10	1.20055e-06	12.9725	17	76775543	F	II	CYTH1	DNAH17 (-202067), CYTH1 (+2833)	Body	shore	Body-shore	chr17:76777510-76778390	NA	NA		rs8078530
cg08549390	-0.175402	-5.32562	0.000371979	0.00796477	0.0992843	-0.151955	-7.28296	1.82134e-06	7.15842e-05	4.98659	7	25702709	R	II		NFE2L3 (-489151), NPVF (-434604)	IGR	opensea	IGR-opensea		NA	NA
cg08578641	-0.32226	-6.80245	5.50188e-05	0.00334411	2.09898	-0.279381	-10.5627	1.26089e-08	3.65883e-06	10.0816	9	34457440	F	II	C9orf25	DNAI1 (-1393)	Body	island	Body-island	chr9:34457375-34458892	NA	NA
cg08578703	0.215826	5.61844	0.000248765	0.00647548	0.520328	0.175684	6.64822	5.56526e-06	0.000157573	3.84024	6	25042495	R	II		LRRC16A (-237161), FAM65B (-131300)	IGR	opensea	IGR-opensea		NA	NA
cg08586426	0.21959	6.93846	4.67929e-05	0.00314457	2.26812	0.169879	7.63489	1.00359e-06	4.75044e-05	5.59848	11	33915315	F	I	LMO2	LMO2 (-1479)	TSS1500	opensea	TSS1500-opensea		NA	NA
cg08608240	-0.212835	-7.61966	2.14744e-05	0.00237817	3.07998	-0.168257	-10.0565	2.51177e-08	5.18823e-06	9.37813	16	1080808	R	I		SSTR5 (-47973), SOX8 (+49000)	IGR	shore	IGR-shore	chr16:1078688-1079024	NA	NA
cg08608523	-0.237319	-4.99995	0.000590287	0.0102056	-0.383531	-0.190546	-9.35206	6.84933e-08	8.88789e-06	8.35205	8	128866525	F	II	PVT1	TMEM75 (+94066), MYC (+118195)	Body	opensea	Body-opensea		TRUE	TRUE
cg08610901	0.215483	7.78677	1.78787e-05	0.00221743	3.27051	0.163059	6.47359	7.64069e-06	0.000198632	3.51518	7	3186766	F	I		SDK1 (-154314), CARD11 (-103187)	IGR	opensea	IGR-opensea		NA	NA			rs77639791
cg08610987	-0.19491	-5.56024	0.000269216	0.00674368	0.437631	-0.173342	-8.93786	1.26727e-07	1.26218e-05	7.72171	1	157972005	F	II	KIRREL	CD1D (-177732), KIRREL (+8605)	Body	opensea	Body-opensea		NA	TRUE			rs79358698
cg08612539	0.224742	5.74114	0.000210922	0.00597927	0.693075	0.182904	11.0629	6.53857e-09	2.71569e-06	10.7506	22	37257124	R	II	NCF4	NCF4 (+94)	5'UTR	opensea	5'UTR-opensea		NA	NA
cg08616111	-0.180853	-5.0039	0.000586944	0.0101756	-0.377596	-0.158182	-10.6427	1.13325e-08	3.48328e-06	10.1904	19	13112808	F	II	NFIX	NFIX (+6386), LYL1 (+100873)	Body	island	Body-island	chr19:13112170-13112809	TRUE	TRUE
cg08619455	-0.186703	-5.16097	0.000468902	0.00901702	-0.142902	-0.169257	-11.8815	2.34342e-09	1.78548e-06	11.7928	16	31484417	F	II	TGFB1I1	SLC5A2 (-10022), TGFB1I1 (+1037)	Body	shore	Body-shore	chr16:31483276-31483646	NA	NA
cg08625564	-0.241884	-6.92025	4.78121e-05	0.00317886	2.24562	-0.227898	-11.6222	3.22323e-09	2.03728e-06	11.4695	17	1553453	R	II	RILP	SCARF1 (-4412), RILP (-82)	TSS200	shore	TSS200-shore	chr17:1551730-1553249	NA	NA
cg08639762	-0.242013	-7.12225	3.77273e-05	0.00291906	2.49288	-0.184623	-10.0252	2.62342e-08	5.29107e-06	9.33369	1	201437298	F	II	PHLDA3	TNNI1 (-46424), PHLDA3 (+1014)	3'UTR	shore	3'UTR-shore	chr1:201437519-201438648	NA	NA
cg08640619	-0.283067	-7.2466	3.26844e-05	0.00276118	2.64252	-0.185966	-6.10061	1.52474e-05	0.000331428	2.80713	1	157989520	R	II	KIRREL	CD1D (-160217), KIRREL (+26120)	Body	opensea	Body-opensea		TRUE	TRUE
cg08654960	-0.243474	-8.41718	9.18935e-06	0.00178666	3.96059	-0.185718	-7.66815	9.49429e-07	4.58155e-05	5.65544	16	85319859	R	I		GSE1 (-326963), KIAA0513 (+223041)	IGR	shore	IGR-shore	chr16:85320574-85320775	TRUE	NA
cg08655071	0.173649	14.061	9.07336e-08	0.000611141	8.60042	0.180491	10.4915	1.38697e-08	3.82362e-06	9.98439	1	209928895	R	II	TRAF3IP3	TRAF3IP3 (-2948)	TSS1500	opensea	TSS1500-opensea		NA	NA
cg08663890	0.189122	5.1835	0.000454174	0.00887204	-0.109532	0.177788	8.16165	4.23852e-07	2.68928e-05	6.48331	1	111746277	R	II		DENND2D (-2966), CHI3L2 (+2884)	IGR	shore	IGR-shore	chr1:111746337-111747303	TRUE	TRUE
cg08669096	0.322469	8.93593	5.468e-06	0.00149433	4.49637	0.238888	8.90954	1.32268e-07	1.29707e-05	7.67785	11	121229765	F	II		SORL1 (-93147), SC5D (+66603)	IGR	shelf	IGR-shelf	chr11:121233742-121233995	NA	NA
cg08669718	0.204514	7.31742	3.01434e-05	0.00267592	2.72688	0.160485	7.60348	1.05772e-06	4.92761e-05	5.54455	4	121568	R	II	ZNF718	ZNF595 (+68358), ZNF732 (+177542)	Body	shelf	Body-shelf	chr4:124332-124841	NA	NA		rs77489814
cg08710911	-0.184421	-8.04698	1.35185e-05	0.00202303	3.56075	-0.159374	-7.37799	1.54808e-06	6.38818e-05	5.15348	22	37574795	F	II		IL2RB (-28765), C1QTNF6 (+9534)	IGR	shelf	IGR-shelf	chr22:37578232-37578660	TRUE	TRUE
cg08719289	0.212687	6.79031	5.58256e-05	0.0033552	2.08377	0.162473	7.94807	5.986e-07	3.36722e-05	6.12898	1	41328378	R	II	CITED4	CITED4 (-360)	TSS1500	shore	TSS1500-shore	chr1:41326949-41328285	NA	NA
cg08750534	-0.202795	-12.6538	2.40266e-07	0.000649478	7.65162	-0.156097	-10.2262	1.9878e-08	4.61301e-06	9.61708	2	65630259	R	II	SPRED2	SPRED2 (+29052), ACTR2 (+175288)	Body	opensea	Body-opensea		NA	TRUE
cg08754294	-0.249481	-9.76533	2.50252e-06	0.00111107	5.29799	-0.216346	-9.61992	4.64798e-08	7.10867e-06	8.74889	17	55175274	F	II	AKAP1	MSI2 (-158621), AKAP1 (+12723)	5'UTR	opensea	5'UTR-opensea		TRUE	TRUE
cg08761535	-0.316038	-11.9758	3.97923e-07	0.000681009	7.15249	-0.274446	-14.6276	1.09475e-10	6.21708e-07	14.8754	16	75079000	F	II	ZNRF1	ZNRF1 (+46072), LDHD (+71665)	Body	opensea	Body-opensea		NA	TRUE			rs78911937
cg08774694	-0.290997	-13.2	1.62824e-07	0.000611141	8.03314	-0.201953	-9.01372	1.13055e-07	1.18273e-05	7.83871	16	75287019	F	II	BCAR1	BCAR1 (+12886), CTRB1 (+34121)	Body	shore	Body-shore	chr16:75284680-75285821	NA	TRUE
cg08775835	-0.18573	-5.16445	0.000466594	0.00898988	-0.137743	-0.157778	-10.1422	2.23108e-08	4.90266e-06	9.49918	16	31147044	R	I	PRSS8	PRSS8 (+39)	1stExon	opensea	1stExon-opensea		TRUE	NA	low-CpG:31054493-31054599
cg08780218	-0.402092	-15.801	3.05768e-08	0.000580374	9.63364	-0.252082	-12.5991	9.98091e-10	1.34485e-06	12.6565	5	172194729	F	II		DUSP1 (+3469), NEURL1B (+126460)	IGR	shelf	IGR-shelf	chr5:172197482-172199606	NA	NA		rs35916724
cg08818984	0.205579	5.59399	0.000257145	0.00659091	0.485648	0.169257	10.0618	2.4933e-08	5.15927e-06	9.38567	5	142814827	F	II	NR3C1	NR3C1 (-31573), YIPF5 (+735396)	1stExon	opensea	1stExon-opensea		NA	NA			rs61757431
cg08837215	0.182146	3.51654	0.00584044	0.0422192	-2.75985	0.15251	7.27264	1.85389e-06	7.23971e-05	4.9684	17	74443080	R	II	UBE2O	UBE2O (+6208), SPHK1 (+62349)	Body	opensea	Body-opensea		TRUE	TRUE
cg08841552	-0.188698	-6.40071	8.99499e-05	0.00409558	1.58506	-0.169375	-9.36898	6.68207e-08	8.76152e-06	8.37737	9	140444378	F	II	PNPLA7	MRPL41 (-1273), PNPLA7 (+608)	Body	shore	Body-shore	chr9:140445653-140446891	NA	NA			rs56715636
cg08844313	0.334764	10.3984	1.42897e-06	0.000934476	5.86829	0.226711	6.32411	1.00554e-05	0.000242783	3.23366	5	149240529	F	II	PDE6A	PDE6A (+83827), PPARGC1B (+130655)	Body	opensea	Body-opensea		NA	NA		rs10045293
cg08847775	0.286982	7.82574	1.71379e-05	0.00218473	3.31448	0.21991	11.0044	7.05193e-09	2.79851e-06	10.6736	2	43422121	F	II		HAAO (-402389), ZFP36L2 (+31627)	IGR	opensea	IGR-opensea		NA	NA
cg08854008	0.234255	7.21562	3.38684e-05	0.00279597	2.60542	0.18672	11.4952	3.77574e-09	2.16441e-06	11.3088	1	9714397	R	I	C1orf200	PIK3CD (+2594), CLSTN1 (+170187)	Body	shore	Body-shore	chr1:9711780-9713001	NA	NA
cg08864105	0.224329	5.38104	0.000344384	0.00765306	0.179929	0.180585	8.50177	2.47491e-07	1.9089e-05	7.03536	1	111743020	F	I	DENND2D	CHI3L2 (-373), DENND2D (+291)	1stExon	shelf	1stExon-shelf	chr1:111746337-111747303	NA	NA	low-CpG:111544264-111544835
cg08879365	-0.287723	-10.1426	1.78575e-06	0.0010029	5.64193	-0.196485	-9.98116	2.78923e-08	5.41998e-06	9.27106	12	106066082	R	II		APPL2 (-436221), NUAK1 (+467729)	IGR	opensea	IGR-opensea		NA	TRUE
cg08911152	0.247352	6.29512	0.000102702	0.00435774	1.44635	0.176291	11.8509	2.43269e-09	1.81478e-06	11.7549	8	134105078	R	II	TG	WISP1 (-98204), SLA (-32475)	Body	opensea	Body-opensea		NA	TRUE
cg08913523	0.43894	12.639	2.42876e-07	0.000649478	7.64098	0.355397	12.0883	1.82474e-09	1.61001e-06	12.0463	8	126649807	F	II		TRIB1 (+207244), FAM84B (+920831)	IGR	opensea	IGR-opensea		TRUE	TRUE
cg08930904	-0.241929	-6.63118	6.768e-05	0.00363061	1.88254	-0.182783	-8.04242	5.13564e-07	3.04771e-05	6.28626	17	80297325	F	I		TEX19 (-19798), SECTM1 (-5451)	IGR	opensea	IGR-opensea		TRUE	TRUE
cg08946854	-0.251861	-6.2268	0.000111987	0.00452207	1.35579	-0.173901	-7.73947	8.43345e-07	4.22505e-05	5.77708	6	88506326	F	II		SPACA1 (-251181), AKIRIN2 (-94399)	IGR	opensea	IGR-opensea		NA	TRUE
cg08957564	-0.242559	-6.2792	0.000104789	0.00439612	1.4253	-0.195118	-8.24193	3.72821e-07	2.47339e-05	6.61497	16	12071814	R	II	RUNDC2A	SNX29 (+1219), CPPED1 (+826060)	Body	shore	Body-shore	chr16:12070257-12070870	TRUE	NA
cg08966889	-0.21478	-6.744	5.90247e-05	0.00343283	2.02555	-0.177375	-7.83208	7.23789e-07	3.81176e-05	5.93403	6	52440429	F	II	TRAM2	TRAM2 (+1284), EFHC1 (+155323)	Body	shore	Body-shore	chr6:52441269-52441793	NA	TRUE
cg08981777	-0.19521	-12.1725	3.42858e-07	0.000659987	7.30034	-0.169242	-6.87486	3.71148e-06	0.000117938	4.2559	19	48497737	R	II	ELSPBP1	BSPH1 (-2310), ELSPBP1 (-171)	TSS200	opensea	TSS200-opensea		NA	NA
cg09024228	-0.192071	-6.17723	0.000119291	0.00465064	1.28966	-0.151261	-7.86729	6.83112e-07	3.67992e-05	5.99341	1	116707400	F	II		ATP1A1 (-209089), SLC22A15 (+188281)	IGR	shelf	IGR-shelf	chr1:116710157-116710546	NA	NA
cg09033638	-0.214352	-9.24958	4.04155e-06	0.00135486	4.80716	-0.171384	-7.4874	1.28577e-06	5.63014e-05	5.34409	2	128642357	R	II	AMMECR1L	POLR2D (-26626), SAP130 (+142512)	5'UTR	shore	5'UTR-shore	chr2:128642787-128644407	NA	NA
cg09037630	0.182839	6.40918	8.90041e-05	0.00407393	1.59612	0.17316	8.68482	1.86357e-07	1.59951e-05	7.32635	6	31528239	R	II		LTA (-11592), NFKBIL1 (+12881)	IGR	opensea	IGR-opensea		TRUE	TRUE
cg09062708	-0.311489	-5.7051	0.00022135	0.00612505	0.642557	-0.210904	-8.57555	2.20644e-07	1.78505e-05	7.15314	1	61649907	R	II	NFIA	NFIA (+102373), TM2D1 (+541188)	Body	opensea	Body-opensea		TRUE	TRUE
cg09076123	0.164283	4.54366	0.00115663	0.0149302	-1.08532	0.152805	6.43686	8.17169e-06	0.000208588	3.44629	1	183559527	F	II	NCF2	NCF2 (+189)	5'UTR	opensea	5'UTR-opensea		NA	NA		rs35116326
cg09078527	-0.287279	-11.3242	6.62175e-07	0.00074948	6.64403	-0.183611	-8.17041	4.17944e-07	2.66511e-05	6.49772	5	55772865	R	II		IL6ST (-482044), MAP3K1 (-338536)	IGR	shelf	IGR-shelf	chr5:55776604-55777233	NA	TRUE
cg09084279	-0.230828	-7.52881	2.37538e-05	0.00245544	2.975	-0.153679	-7.01994	2.87424e-06	9.84439e-05	4.51827	17	79495006	R	II	FSCN2	FSCN2 (-552)	TSS1500	island	TSS1500-island	chr17:79495005-79496291	TRUE	NA
cg09089913	-0.23004	-9.01899	5.04318e-06	0.00145131	4.57961	-0.184488	-16.5871	1.64449e-11	3.70332e-07	16.7534	3	119863394	R	II		GSK3B (-50881), GPR156 (+140547)	IGR	opensea	IGR-opensea		TRUE	TRUE
cg09093150	0.217032	6.84324	5.2398e-05	0.00328957	2.14997	0.154986	6.96723	3.15296e-06	0.000105059	4.42327	5	32709301	F	I		NPR3 (-2239)	IGR	shore	IGR-shore	chr5:32709910-32714450	NA	NA
cg09095777	-0.207122	-11.478	5.85802e-07	0.000734493	6.76678	-0.164985	-11.1724	5.68014e-09	2.60727e-06	10.8937	12	53465912	F	II	SPRYD3	IGFBP6 (-25317), TENC1 (+23179)	Body	opensea	Body-opensea		NA	TRUE
cg09100017	-0.177354	-6.69802	6.23981e-05	0.00352287	1.96747	-0.156342	-6.94947	3.2531e-06	0.000107377	4.39118	11	1929491	R	II		TNNT3 (-11301), LSP1 (+43096)	IGR	opensea	IGR-opensea		NA	NA
cg09110922	-0.218194	-6.18739	0.000117753	0.00462492	1.30324	-0.177133	-7.82002	7.38299e-07	3.86508e-05	5.91365	20	19866746	F	II		RIN2 (-419)	IGR	opensea	IGR-opensea		NA	NA	low-CpG:19814697-19815211
cg09126279	0.236416	7.94052	1.51438e-05	0.00211117	3.44294	0.165187	5.14333	9.77727e-05	0.00135146	0.908948	4	40675171	F	II		RBM47 (-158396), NSUN7 (-76743)	IGR	opensea	IGR-opensea		TRUE	TRUE
cg09133511	0.342759	8.87567	5.80062e-06	0.00153403	4.43555	0.207024	7.91456	6.32246e-07	3.49707e-05	6.07284	2	113384907	F	II		SLC20A1 (-18527), CHCHD5 (+42889)	IGR	opensea	IGR-opensea		TRUE	TRUE
cg09147068	-0.191562	-5.53063	0.00028031	0.00688521	0.395365	-0.172493	-7.98263	5.65853e-07	3.24858e-05	6.18673	16	10922178	R	II		CIITA (-48877), TVP23A (-9536)	IGR	opensea	IGR-opensea		TRUE	TRUE
cg09148852	-0.278086	-8.40804	9.27589e-06	0.00178947	3.9509	-0.230774	-9.94511	2.93322e-08	5.56245e-06	9.21962	12	122235169	F	II	LOC338799	RHOF (-3001)	Body	island	Body-island	chr12:122235106-122235310	NA	NA
cg09152089	-0.21245	-5.88265	0.000174815	0.00548334	0.889633	-0.182149	-8.35251	3.1285e-07	2.21929e-05	6.79493	1	24469564	R	II	IL22RA1	IL22RA1 (+47)	1stExon	opensea	1stExon-opensea		TRUE	TRUE
cg09178384	-0.21455	-10.0752	1.8952e-06	0.00101484	5.5814	-0.164329	-11.7322	2.81367e-09	1.93918e-06	11.6073	4	170193375	R	II	SH3RF1	SH3RF1 (-1119)	TSS1500	shore	TSS1500-shore	chr4:170191357-170192844	NA	NA
cg09183671	-0.188145	-6.27986	0.000104701	0.00439427	1.42618	-0.165201	-8.54644	2.30852e-07	1.83727e-05	7.10675	10	112630780	F	II	LOC282997	PDCD4 (-785)	TSS200	shore	TSS200-shore	chr10:112631414-112632476	NA	NA
cg09198200	-0.168463	-5.06224	0.000539756	0.00971564	-0.290013	-0.155919	-7.07556	2.60787e-06	9.19178e-05	4.61809	2	208123481	R	II		CREB1 (-271135), KLF7 (-92812)	IGR	opensea	IGR-opensea		TRUE	TRUE
cg09206294	-0.203623	-6.67899	6.3855e-05	0.00355319	1.94335	-0.155382	-7.76814	8.0426e-07	4.09115e-05	5.8258	15	42072687	R	II	MAPKBP1	PLA2G4B (-57286), MAPKBP1 (+5965)	Body	opensea	Body-opensea		NA	TRUE
cg09214412	-0.176668	-5.9401	0.000162112	0.00528445	0.968609	-0.156014	-10.7534	9.788e-09	3.30789e-06	10.3397	15	93614970	R	II	RGMA	RGMA (+2122), CHD2 (+171912)	Body	shore	Body-shore	chr15:93615622-93617185	NA	NA
cg09219364	-0.191993	-5.196	0.000446217	0.00878952	-0.0910484	-0.175478	-9.31104	7.27341e-08	9.23677e-06	8.29054	20	19866743	F	II		RIN2 (-422)	IGR	opensea	IGR-opensea		NA	NA	low-CpG:19814697-19815211
cg09221159	0.240165	7.12518	3.75991e-05	0.00291725	2.49643	0.243932	7.63566	1.0023e-06	4.74651e-05	5.5998	10	90031426	R	II		KLLN (-408232), RNLS (+311544)	IGR	opensea	IGR-opensea		NA	TRUE
cg09226986	-0.18124	-5.4775	0.000301464	0.00714671	0.319219	-0.158338	-8.91753	1.30678e-07	1.28618e-05	7.69024	6	160852328	F	II	SLC22A3	SLC22A3 (+83028), LPA (+235079)	Body	opensea	Body-opensea		NA	TRUE
cg09231843	0.160204	4.62997	0.00101611	0.013796	-0.950362	0.153331	5.94384	2.05007e-05	0.000414117	2.50404	15	43532097	R	II	TGM5	EPB42 (-18616), TGM5 (+26958)	Body	opensea	Body-opensea		NA	NA		rs72721564
cg09233429	-0.198038	-7.31404	3.02598e-05	0.00267874	2.72286	-0.158655	-9.83362	3.43037e-08	6.07497e-06	9.05957	15	40583241	F	I	PLCB2	PLCB2 (+16882), PAK6 (+51620)	Body	island	Body-island	chr15:40583093-40583526	NA	TRUE		rs34256638
cg09248694	0.251799	4.78947	0.000802057	0.0120984	-0.703657	0.172031	6.28686	1.07728e-05	0.000255506	3.16302	11	5301844	R	II		HBB (-53417), HBD (-45966), HBG1 (-30722), OR51B4 (+21382), HBE1 (+224990)	IGR	opensea	IGR-opensea		TRUE	TRUE
cg09315367	-0.297863	-6.24213	0.000109827	0.00448566	1.37617	-0.235743	-9.5126	5.42404e-08	7.72781e-06	8.59089	19	10736006	R	II	SLC44A2	SLC44A2 (+72)	TSS200	island	TSS200-island	chr19:10735999-10736396	NA	TRUE
cg09318283	0.245738	7.2828	3.13578e-05	0.00272459	2.68571	0.207416	9.22158	8.29693e-08	9.86424e-06	8.1557	8	82146728	F	II		PAG1 (-122425), FABP5 (-45870)	IGR	opensea	IGR-opensea		NA	TRUE
cg09326440	0.164484	6.33409	9.77817e-05	0.0042645	1.49772	0.167349	10.6507	1.1214e-08	3.47504e-06	10.2011	6	30458161	F	II	HLA-E	HLA-E (+917)	Body	island	Body-island	chr6:30457369-30458175	NA	NA		rs41560815
cg09328012	-0.222448	-6.19862	0.000116078	0.00459339	1.31824	-0.220501	-8.67587	1.88942e-07	1.61423e-05	7.31222	22	46481677	R	II	LOC400931	WNT7B (-108668), PPARA (-64822)	TSS200	shore	TSS200-shore	chr22:46481815-46482024	TRUE	NA
cg09338297	0.168077	12.1425	3.50688e-07	0.000659987	7.27795	0.151675	10.2051	2.04608e-08	4.67753e-06	9.58758	11	45717384	F	II		SLC35C1 (-108573), CHST1 (-30212)	IGR	opensea	IGR-opensea		NA	NA
cg09343667	0.24648	7.65597	2.06309e-05	0.0023438	3.12166	0.233245	6.59949	6.0773e-06	0.000167985	3.74996	2	206572056	R	II	NRP2	NRP2 (+24832), INO80D (+378850)	Body	opensea	Body-opensea		TRUE	TRUE
cg09370982	-0.226247	-8.72003	6.76654e-06	0.00162203	4.27675	-0.15992	-8.9025	1.33682e-07	1.30358e-05	7.66694	16	2547559	R	II	TBC1D24	ATP6V0C (-16312), ENSG00000260272 (+1526)	Body	shore	Body-shore	chr16:2546264-2547039	TRUE	NA
cg09386073	-0.214994	-4.47703	0.00127921	0.0159015	-1.19019	-0.177843	-5.06414	0.000114609	0.00152862	0.747245	17	73007747	R	II	ICT1	ICT1 (-1022)	TSS1500	shore	TSS1500-shore	chr17:73008562-73009170	NA	NA
cg09427944	0.280447	11.4874	5.8147e-07	0.000734493	6.77421	0.232407	10.4605	1.44617e-08	3.91541e-06	9.94175	16	30579519	R	II		ENSG00000260869 (-9919), ZNF688 (+4536)	IGR	shore	IGR-shore	chr16:30581227-30581534	TRUE	NA
cg09468264	-0.286653	-7.20195	3.44054e-05	0.00281094	2.58901	-0.199748	-7.98742	5.61467e-07	3.23262e-05	6.19472	1	59340913	R	II		FGGY (-421740), JUN (-91128)	IGR	opensea	IGR-opensea		NA	TRUE
cg09470638	-0.214243	-8.04614	1.35307e-05	0.00202311	3.55982	-0.168986	-10.7346	1.00342e-08	3.3308e-06	10.3144	19	15121509	F	II	CCDC105	CCDC105 (-47)	TSS200	shore	TSS200-shore	chr19:15121590-15122143	NA	NA
cg09481121	-0.210929	-7.00417	4.33055e-05	0.00305924	2.34898	-0.172323	-7.42314	1.43363e-06	6.06374e-05	5.23234	5	78985425	R	II	CMYA5	CMYA5 (-275)	TSS1500	opensea	TSS1500-opensea		NA	TRUE
cg09482050	-0.182279	-6.93344	4.70713e-05	0.00315257	2.26193	-0.152968	-14.0027	2.10003e-10	7.66978e-07	14.2243	16	67686832	F	I	RLTPR	ACD (+7814), RLTPR (+8010)	Body	shore	Body-shore	chr16:67686860-67687674	NA	NA	high-CpG:66244314-66244409
cg09490371	-0.248845	-5.07789	0.000527796	0.00960347	-0.266593	-0.207409	-10.0685	2.47021e-08	5.12982e-06	9.39517	2	233253024	R	II	ECEL1P2	ALPPL2 (-18529), ALPP (+9780)	TSS1500	island	TSS1500-island	chr2:233251361-233253414	NA	NA
cg09510180	0.177915	6.89544	4.92401e-05	0.00321137	2.21489	0.153205	6.10477	1.51287e-05	0.000329508	2.81514	1	10895978	F	I		TARDBP (-176721), CASZ1 (-39273)	IGR	island	IGR-island	chr1:10895895-10896117	TRUE	TRUE
cg09516200	0.24549	7.61054	2.16921e-05	0.00238241	3.06948	0.181077	9.7548	3.83491e-08	6.43101e-06	8.94558	17	78735324	F	II	RPTOR	CHMP6 (-230317), RPTOR (+216256)	Body	opensea	Body-opensea		TRUE	TRUE
cg09522018	0.162054	4.38673	0.00146777	0.0173235	-1.33324	0.188096	5.66035	3.53121e-05	0.000622185	1.94791	6	139644871	R	II		TXLNB (-31595), CITED2 (+50886)	IGR	opensea	IGR-opensea		NA	NA
cg09527670	-0.208807	-10.5281	1.27861e-06	0.000896146	5.98095	-0.152441	-8.80049	1.56094e-07	1.43298e-05	7.50805	19	5059110	F	II	KDM4B	KDM4B (+89978), PTPRS (+281704)	Body	shore	Body-shore	chr19:5060984-5061242	TRUE	TRUE		rs34131317
cg09550909	0.237838	6.08714	0.000133917	0.00488329	1.16862	0.152165	6.76682	4.49819e-06	0.000134969	4.05863	3	36949957	R	II	TRANK1	DCLK3 (-168605), TRANK1 (+36591)	Body	opensea	Body-opensea		TRUE	NA	low-CpG:36924951-36925067
cg09551145	0.233091	9.52464	3.12153e-06	0.00122891	5.07199	0.191039	9.23535	8.12999e-08	9.76706e-06	8.17652	1	11790591	R	II		AGTRAP (-5621), DRAXIN (+38805)	IGR	opensea	IGR-opensea		NA	TRUE			rs12142522
cg09556515	-0.197002	-6.22748	0.00011189	0.0045202	1.35669	-0.158515	-11.6718	3.03104e-09	1.98182e-06	11.5318	16	85470485	R	I		GSE1 (-176337), KIAA0513 (+373667)	IGR	opensea	IGR-opensea		TRUE	TRUE
cg09556631	-0.161937	-4.20184	0.00195202	0.0207164	-1.6294	-0.173606	-7.01937	2.87711e-06	9.85015e-05	4.51724	4	186659155	F	II	SORBS2	PDLIM3 (-202493), SORBS2 (+218651)	5'UTR	opensea	5'UTR-opensea		NA	TRUE		rs62334818
cg09564509	-0.230462	-11.4957	5.77682e-07	0.000734493	6.78075	-0.208231	-11.0817	6.38142e-09	2.6766e-06	10.7753	2	242210639	R	II	HDLBP	HDLBP (+1662), ANO7 (+82715)	5'UTR	shore	5'UTR-shore	chr2:242211289-242212308	NA	NA
cg09577651	0.243549	4.59439	0.00107171	0.0142601	-1.00588	0.194409	10.757	9.74179e-09	3.30399e-06	10.3446	20	1600705	F	II	SIRPB1	SIRPB1 (-50)	TSS200	opensea	TSS200-opensea		NA	NA
cg09584521	0.178787	7.40346	2.73416e-05	0.00257533	2.82853	0.157364	6.37461	9.16128e-06	0.000226675	3.3291	1	117112727	R	II	CD58	CD58 (+934)	Body	shore	Body-shore	chr1:117112960-117113883	NA	NA
cg09611620	0.162049	6.41684	8.81575e-05	0.00405681	1.60612	0.182427	6.57685	6.33177e-06	0.000173046	3.70788	3	71545533	F	II	FOXP1	FOXP1 (-365545), EIF4E3 (+228993)	5'UTR	opensea	5'UTR-opensea		NA	TRUE
cg09632136	-0.200457	-5.60298	0.000254028	0.0065488	0.498413	-0.151878	-5.54497	4.41922e-05	0.000734814	1.71874	11	114165661	R	II	NNMT	RBM7 (-105091), NNMT (+37108)	TSS1500	opensea	TSS1500-opensea		NA	NA
cg09632273	-0.182373	-6.82038	5.38501e-05	0.00331448	2.12141	-0.151782	-9.59941	4.78674e-08	7.20535e-06	8.71879	6	31696229	F	I	DDAH2	DDAH2 (+1340), C6orf25 (+5068)	Body	island	Body-island	chr6:31695894-31698245	NA	NA
cg09638208	0.19595	5.88986	0.000173164	0.00546905	0.899568	0.159653	7.77503	7.95157e-07	4.06327e-05	5.83749	16	29757318	R	II	C16orf54	C16orf54 (+9)	1stExon	opensea	1stExon-opensea		NA	NA
cg09662852	0.28311	6.39834	9.02161e-05	0.004101	1.58197	0.218496	6.48031	7.54755e-06	0.000196878	3.52776	16	11707685	R	II		SNN (-54585), LITAF (-26266)	IGR	opensea	IGR-opensea		NA	TRUE
cg09680007	-0.229281	-6.02026	0.000146022	0.00504957	1.07803	-0.170397	-7.60009	1.06373e-06	4.94309e-05	5.53873	1	153521909	F	II	S100A3	S100A4 (-3548), S100A3 (-61)	TSS200	opensea	TSS200-opensea		NA	NA		rs79270468
cg09692695	-0.185059	-5.15571	0.000472418	0.00905887	-0.150714	-0.171881	-7.65943	9.63322e-07	4.62328e-05	5.64052	2	74668286	F	II	RTKN	RTKN (+740)	Body	island	Body-island	chr2:74667593-74669403	NA	NA
cg09721047	0.256493	6.77429	5.69107e-05	0.00337902	2.06366	0.173462	10.2637	1.88842e-08	4.51499e-06	9.66945	2	68962012	F	II	ARHGAP25	ARHGAP25 (+45)	5'UTR	opensea	5'UTR-opensea		NA	NA
cg09722555	-0.211447	-7.66788	2.03621e-05	0.00232771	3.1353	-0.160583	-8.83157	1.48874e-07	1.39423e-05	7.5566	9	34662282	F	II	CCL27	CCL27 (+407)	Body	shelf	Body-shelf	chr9:34664930-34665687	NA	NA
cg09730302	-0.256189	-7.98565	1.44302e-05	0.0020674	3.49304	-0.176317	-7.76708	8.05677e-07	4.09536e-05	5.82399	10	128595047	F	II	DOCK1	NPS (-752566), DOCK1 (+1069)	Body	island	Body-island	chr10:128593609-128595048	NA	NA		rs73382533	rs12359147
cg09735908	0.2363	6.02519	0.000145091	0.0050353	1.08473	0.164118	6.18416	1.30396e-05	0.000294695	2.96735	16	88770558	F	II	RNF166	CTU2 (-2313), RNF166 (+2271)	Body	shore	Body-shore	chr16:88772237-88773195	NA	NA		rs877578
cg09737078	-0.213246	-5.85425	0.00018149	0.00558572	0.850406	-0.199932	-11.1334	5.97142e-09	2.64443e-06	10.8429	16	4366839	R	II		GLIS2 (+2077), PAM16 (+34534)	IGR	island	IGR-island	chr16:4366358-4366982	NA	NA
cg09743950	-0.216005	-8.88955	5.72211e-06	0.00153083	4.44958	-0.166716	-8.10429	4.64761e-07	2.85203e-05	6.38875	16	31341875	R	II	ITGAM	ITGAX (-24580), ITGAM (+70560)	Body	shore	Body-shore	chr16:31342452-31343140	NA	TRUE
cg09749364	-0.221651	-8.83327	6.0479e-06	0.00156004	4.39253	-0.172731	-7.28821	1.80501e-06	7.11998e-05	4.99584	15	40384779	R	II	BMF	SRP14 (-53390), BMF (+16296)	Body	opensea	Body-opensea		TRUE	TRUE		rs80056127
cg09756419	-0.181457	-5.8418	0.0001845	0.00562121	0.833186	-0.150331	-9.20017	8.56373e-08	9.98676e-06	8.12328	16	67918680	R	II	NRN1L	NRN1L (-28)	TSS200	island	TSS200-island	chr16:67918679-67918909	TRUE	NA
cg09758273	-0.242162	-9.29984	3.85343e-06	0.00133028	4.85609	-0.171809	-10.9928	7.1582e-09	2.82706e-06	10.6584	4	1237995	F	I	CTBP1	SPON2 (-71334), CTBP1 (+4930)	Body	shelf	Body-shelf	chr4:1241412-1244111	NA	NA
cg09760574	-0.266714	-5.70959	0.000220019	0.00610697	0.648867	-0.190828	-7.18629	2.1515e-06	8.038e-05	4.81557	20	34605662	R	II	C20orf152	EPB41L1 (-137010), SCAND1 (-58268)	Body	opensea	Body-opensea		TRUE	TRUE
cg09772333	-0.169739	-5.63824	0.000242194	0.00639295	0.548348	-0.154649	-8.92805	1.28618e-07	1.27313e-05	7.70653	19	42437309	R	I		RABAC1 (+26233), ARHGEF1 (+48794)	IGR	island	IGR-island	chr19:42437218-42437432	NA	NA
cg09797390	-0.223719	-8.87066	5.82925e-06	0.00153403	4.43047	-0.184114	-10.1426	2.22999e-08	4.90266e-06	9.49968	1	112263095	F	II		DDX20 (-34832), RAP1A (+100690)	IGR	opensea	IGR-opensea		NA	TRUE
cg09831875	-0.233592	-6.70816	6.16366e-05	0.00350287	1.9803	-0.191296	-10.701	1.04903e-08	3.38261e-06	10.2691	12	124907162	R	I	NCOR2	NCOR2 (+72636), ZNF664 (+449492)	Body	opensea	Body-opensea		NA	TRUE
cg09859596	-0.307386	-12.2281	3.28856e-07	0.000659987	7.34166	-0.285215	-12.9412	6.73809e-10	1.15389e-06	13.0529	1	21868624	R	II	ALPL	ALPL (+32759), RAP1GAP (+109724)	5'UTR	opensea	5'UTR-opensea		TRUE	TRUE
cg09879794	-0.20802	-7.11975	3.78369e-05	0.00292247	2.48985	-0.1732	-8.91	1.32176e-07	1.29653e-05	7.67856	7	128432231	F	II	CCDC136	CCDC136 (+132)	1stExon	shore	1stExon-shore	chr7:128430707-128432003	NA	NA
cg09894383	0.255755	8.99478	5.16318e-06	0.00146523	4.55541	0.223768	8.44656	2.69815e-07	2.01912e-05	6.94676	16	82067445	R	II	HSD17B2	HSD17B2 (-1392)	TSS1500	opensea	TSS1500-opensea		NA	TRUE
cg09924669	0.192466	5.96671	0.000156569	0.00520501	1.00503	0.160148	7.23842	1.96633e-06	7.5407e-05	4.90795	16	1593214	F	II	IFT140	TMEM204 (+9640), IFT140 (+68897)	Body	shore	Body-shore	chr16:1591813-1592107	NA	NA
cg09935388	-0.160006	-5.26005	0.000407722	0.00835835	0.00330854	-0.169032	-7.31005	1.73864e-06	6.94247e-05	5.0343	1	92947588	F	II	GFI1	GLMN (-183055), GFI1 (+1923)	Body	island	Body-island	chr1:92945907-92952609	NA	TRUE
cg09939549	-0.202073	-5.25273	0.000411936	0.00840989	-0.00744793	-0.169858	-8.73118	1.73548e-07	1.52945e-05	7.39937	17	79950061	R	II	ASPSCR1	ASPSCR1 (+14635), STRA13 (+30733)	Body	shelf	Body-shelf	chr17:79952141-79952494	TRUE	TRUE
cg09940311	-0.239798	-6.98657	4.4211e-05	0.00307693	2.32738	-0.167164	-6.94514	3.27799e-06	0.000108014	4.38336	1	183901666	R	II		APOBEC4 (-279218), COLGALT2 (+105197)	IGR	opensea	IGR-opensea		NA	TRUE
cg09946623	0.208759	8.01004	1.406e-05	0.00205046	3.52001	0.163447	6.02044	1.77323e-05	0.000370989	2.65254	16	29673933	R	II	SPN	SPN (-647)	TSS1500	shore	TSS1500-shore	chr16:29675845-29676120	NA	NA
cg09947611	-0.20126	-6.58602	7.15218e-05	0.00370037	1.82482	-0.151164	-7.23669	1.97221e-06	7.55577e-05	4.90489	11	1542360	F	II	HCCA2	MOB2 (-34384), DUSP8 (+50790)	Body	opensea	Body-opensea		NA	NA
cg09958560	-0.225232	-7.82381	1.71739e-05	0.0021861	3.3123	-0.15278	-6.77332	4.44627e-06	0.000133826	4.07054	10	114571695	F	II	VTI1A	TCF7L2 (-138314), VTI1A (+364679)	Body	opensea	Body-opensea		TRUE	TRUE
cg10007534	-0.22178	-6.52182	7.73957e-05	0.00383433	1.74228	-0.177207	-9.58179	4.90943e-08	7.28659e-06	8.6929	21	46378354	R	I	C21orf70	ADARB1 (-116139), C21orf67 (-18594)	Body	island	Body-island	chr21:46378278-46378645	NA	NA
cg10017626	-0.410378	-13.3486	1.46837e-07	0.000611141	8.13395	-0.29475	-11.1211	6.06648e-09	2.65429e-06	10.8268	2	65085243	R	II		SERTAD2 (-204196), SLC1A4 (-131292)	IGR	shore	IGR-shore	chr2:65086804-65087180	NA	TRUE
cg10043090	-0.16466	-7.62428	2.1365e-05	0.0023761	3.08529	-0.168509	-9.02551	1.11074e-07	1.16869e-05	7.85682	11	1536810	F	II	HCCA2	MOB2 (-28834), DUSP8 (+56340)	Body	island	Body-island	chr11:1536729-1536953	NA	NA
cg10046892	-0.222061	-5.66408	0.000233899	0.00629457	0.58483	-0.191217	-8.72837	1.74298e-07	1.5332e-05	7.39495	1	156217942	F	II	PAQR6	PAQR6 (-99)	TSS200	shelf	TSS200-shelf	chr1:156215368-156215899	NA	NA
cg10096215	0.255679	8.33543	9.99556e-06	0.00182723	3.87359	0.216866	7.67891	9.32555e-07	4.52272e-05	5.67385	16	68034002	F	II	DPEP2	DPEP2 (+487)	TSS1500	opensea	TSS1500-opensea		NA	TRUE
cg10127554	-0.213807	-8.89412	5.69649e-06	0.00152883	4.4542	-0.196843	-11.1083	6.16719e-09	2.67152e-06	10.8101	7	705435	R	I	PRKAR1B	PDGFA (-146404), PRKAR1B (+47409)	Body	opensea	Body-opensea		NA	TRUE			rs34226467
cg10134425	-0.243556	-6.10829	0.000130317	0.00482662	1.19714	-0.158877	-7.057	2.69377e-06	9.39361e-05	4.58483	4	153934955	F	II		TRIM2 (-190663), ARFIP1 (+233866)	IGR	opensea	IGR-opensea		NA	TRUE
cg10167235	0.191176	6.79916	5.52364e-05	0.00334628	2.09486	0.198798	8.53421	2.35287e-07	1.85244e-05	7.08723	14	100807646	F	II	WARS	SLC25A47 (+17972), WARS (+35496)	Body	opensea	Body-opensea		TRUE	TRUE
cg10191240	0.198774	9.03335	4.97345e-06	0.00144079	4.59393	0.195353	9.78194	3.69022e-08	6.2716e-06	8.98491	8	134230101	R	II	WISP1	WISP1 (+26819), NDRG1 (+79728)	Body	opensea	Body-opensea		TRUE	TRUE
cg10201923	0.225019	6.52706	7.68974e-05	0.00382107	1.74904	0.169902	8.15006	4.31802e-07	2.72283e-05	6.46424	1	17308303	R	II	MFAP2	MFAP2 (-973)	TSS1500	shore	TSS1500-shore	chr1:17306551-17307363	NA	NA
cg10221596	-0.313819	-9.65064	2.77889e-06	0.00115832	5.19095	-0.217264	-20.4978	6.40251e-13	1.11287e-07	19.8953	2	202222273	R	II	ALS2CR12	ALS2CR12 (-172)	TSS200	opensea	TSS200-opensea		TRUE	NA
cg10227830	-0.284746	-8.37624	9.58381e-06	0.00180051	3.91712	-0.180871	-10.037	2.58063e-08	5.24769e-06	9.35049	4	144332828	F	II	GAB1	SMARCA5 (-101788), GAB1 (+74913)	Body	opensea	Body-opensea		NA	TRUE
cg10230314	-0.213089	-7.07317	3.99449e-05	0.00298013	2.43328	-0.172832	-6.10685	1.50699e-05	0.000328606	2.81913	22	30552801	R	II	HORMAD2	HORMAD2 (+76638), LIF (+90039)	Body	opensea	Body-opensea		NA	TRUE
cg10239022	-0.193845	-5.76676	0.000203831	0.00589206	0.728873	-0.152443	-8.34709	3.15539e-07	2.22802e-05	6.78614	12	131533104	R	II	GPR133	SFSWAP (-662578), GPR133 (+94652)	Body	shelf	Body-shelf	chr12:131529297-131529887	NA	NA
cg10244666	-0.202875	-6.80998	5.45242e-05	0.00332524	2.10842	-0.163484	-8.01876	5.33621e-07	3.123e-05	6.24693	11	32421808	F	I	WT1	WT1 (+35368), RCN1 (+309358)	Body	opensea	Body-opensea		NA	NA		rs5030259
cg10249734	-0.226271	-8.09039	1.29113e-05	0.00198345	3.60841	-0.184017	-7.67057	9.45602e-07	4.57006e-05	5.65958	17	80292079	R	II	SECTM1	SECTM1 (-205)	TSS200	island	TSS200-island	chr17:80291020-80292394	NA	NA
cg10251446	-0.291473	-10.7709	1.04151e-06	0.000824752	6.18833	-0.1921	-12.5559	1.04947e-09	1.35268e-06	12.6057	3	187624824	F	II		LPP (-305897), BCL6 (-161309)	IGR	opensea	IGR-opensea		NA	TRUE
cg10257110	-0.259571	-6.23502	0.000110823	0.00450336	1.36672	-0.197345	-7.94272	6.03837e-07	3.38592e-05	6.12004	16	56640568	R	II		MT2A (-1543)	IGR	shore	IGR-shore	chr16:56642129-56642595	TRUE	NA
cg10266490	-0.181132	-6.0197	0.000146129	0.00505003	1.07727	-0.176519	-14.0109	2.08185e-10	7.66978e-07	14.233	1	55013709	R	II	ACOT11	ACOT11 (-192)	TSS200	opensea	TSS200-opensea		NA	NA
cg10273135	-0.171704	-5.8248	0.000188699	0.00568543	0.809625	-0.165832	-7.23346	1.9832e-06	7.58469e-05	4.89918	5	78986111	F	II	CMYA5	CMYA5 (+411)	Body	opensea	Body-opensea		NA	TRUE
cg10274208	0.155701	5.52533	0.000282348	0.00691139	0.387782	0.163129	6.61136	5.94821e-06	0.000165314	3.77198	13	41351044	F	II		SLC25A15 (-12589), MRPS31 (-5735)	IGR	opensea	IGR-opensea		NA	NA
cg10285525	-0.178852	-6.61923	6.86742e-05	0.0036491	1.86729	-0.191496	-12.1692	1.65619e-09	1.55013e-06	12.1444	20	62167942	R	II	PTK6	PTK6 (+753)	Body	shore	Body-shore	chr20:62168432-62168684	NA	NA
cg10298741	-0.20458	-9.51533	3.14863e-06	0.0012356	5.06314	-0.15527	-16.9088	1.22811e-11	3.70332e-07	17.0401	16	73019173	R	II	ZFHX3	PMFBP1 (-813019), ZFHX3 (+63101)	5'UTR	opensea	5'UTR-opensea		NA	TRUE
cg10316525	-0.248207	-7.50586	2.43702e-05	0.00246349	2.94833	-0.186889	-10.4782	1.41206e-08	3.86657e-06	9.9661	15	40572137	F	I		PLCB2 (+27986), PAK6 (+40516)	IGR	island	IGR-island	chr15:40572078-40572758	NA	TRUE
cg10329345	-0.241976	-7.56296	2.28675e-05	0.00242103	3.01457	-0.153615	-7.76708	8.05668e-07	4.09536e-05	5.824	1	45083079	F	I	RNF220	TMEM53 (+57148), RNF220 (+212213)	Body	island	Body-island	chr1:45082739-45083285	TRUE	TRUE
cg10352237	-0.231339	-6.62854	6.78984e-05	0.00363304	1.87917	-0.152873	-6.2143	1.2327e-05	0.000282579	3.02492	22	46481248	F	II	LOC400931	WNT7B (-108239), PPARA (-65251)	TSS1500	shore	TSS1500-shore	chr22:46481815-46482024	TRUE	NA
cg10362335	0.189689	4.99003	0.000598791	0.0102796	-0.398476	0.153848	8.10835	4.6173e-07	2.83994e-05	6.39546	19	6670109	F	II	TNFSF14	TNFSF14 (+490)	5'UTR	opensea	5'UTR-opensea		NA	NA		rs74944674
cg10364249	-0.168895	-6.29702	0.000102456	0.00435301	1.44887	-0.150386	-14.3039	1.52952e-10	7.44338e-07	14.5415	1	27901698	F	II	AHDC1	WASF2 (-85029), AHDC1 (+28445)	5'UTR	island	5'UTR-island	chr1:27901660-27902688	NA	TRUE			rs77875155
cg10371155	0.226826	7.90679	1.57023e-05	0.00212495	3.40534	0.206063	8.88686	1.36887e-07	1.32591e-05	7.64266	17	37561101	R	II	MED1	FBXL20 (-3185)	3'UTR	shelf	3'UTR-shelf	chr17:37557366-37558982	TRUE	NA
cg10377510	0.276245	10.1517	1.7714e-06	0.00100159	5.65013	0.219458	7.17865	2.18014e-06	8.1145e-05	4.80199	1	9224003	R	II		H6PD (-70831), GPR157 (-34774)	IGR	opensea	IGR-opensea		TRUE	TRUE
cg10402698	-0.287723	-10.2368	1.64407e-06	0.000973654	5.72596	-0.215687	-10.3412	1.69937e-08	4.25876e-06	9.77712	15	67000045	R	II	SMAD6	SMAD3 (-358138), SMAD6 (+5479)	TSS1500	shelf	TSS1500-shelf	chr15:66993543-66996571	TRUE	NA
cg10414881	0.161051	5.6352	0.000243192	0.00640593	0.544045	0.190396	9.99769	2.7257e-08	5.3655e-06	9.29461	14	22993036	R	II		DAD1 (+65139), OR4E2 (+859739)	IGR	opensea	IGR-opensea		NA	NA
cg10421194	-0.269881	-7.70457	1.95579e-05	0.00228852	3.1772	-0.213532	-10.7516	9.81143e-09	3.30789e-06	10.3373	2	43133914	R	II		HAAO (-114182), ZFP36L2 (+319834)	IGR	opensea	IGR-opensea		TRUE	TRUE
cg10438391	0.229153	10.9904	8.68176e-07	0.000794232	6.37187	0.187883	9.82383	3.47806e-08	6.10499e-06	9.04546	8	144631915	R	I		GSDMD (-3462)	IGR	island	IGR-island	chr8:144631767-144631971	NA	NA
cg10453019	-0.157692	-6.23112	0.000111374	0.00451208	1.36153	-0.158016	-7.29618	1.78048e-06	7.05365e-05	5.00988	3	16216215	F	II	GALNTL2	GALNT15 (+59)	5'UTR	opensea	5'UTR-opensea		TRUE	TRUE
cg10458446	0.202067	5.29525	0.000388099	0.00813928	0.0549041	0.150054	7.78232	7.85639e-07	4.03063e-05	5.84985	2	238500325	F	II	RAB17	RAB17 (-589)	TSS1500	opensea	TSS1500-opensea		TRUE	NA
cg10466548	0.247651	13.9806	9.5692e-08	0.000611141	8.54912	0.229225	9.444	5.99055e-08	8.24109e-06	8.48921	16	10965217	F	II		TVP23A (-52575), CIITA (-5838)	IGR	opensea	IGR-opensea		TRUE	TRUE
cg10493436	-0.217503	-5.31861	0.000375634	0.00800413	0.0890533	-0.153088	-7.66572	9.53275e-07	4.59055e-05	5.65129	1	161168957	R	II	NDUFS2	NDUFS2 (-148), ADAMTS4 (-111)	TSS200	shelf	TSS200-shelf	chr1:161171809-161172256	TRUE	NA
cg10495164	-0.216159	-5.69014	0.000225838	0.00617811	0.621543	-0.175021	-7.56891	1.12082e-06	5.12547e-05	5.48505	11	64631357	F	II	EHD1	CDC42BPG (-19316), EHD1 (+14834)	Body	opensea	Body-opensea		NA	TRUE
cg10500653	-0.205148	-7.92558	1.53885e-05	0.00211696	3.42631	-0.189493	-7.99286	5.56528e-07	3.21216e-05	6.20379	1	39407651	R	II	RHBDL2	AKIRIN1 (-49244), RHBDL2 (-15142)	TSS200	opensea	TSS200-opensea		TRUE	TRUE
cg10506618	-0.260153	-8.14417	1.21998e-05	0.00194143	3.66718	-0.166359	-5.34857	6.49976e-05	0.000986572	1.32501	3	42246902	R	II	TRAK1	CCK (+60797), TRAK1 (+114340)	Body	shelf	Body-shelf	chr3:42243930-42244371	NA	TRUE
cg10513323	0.401002	11.557	5.50418e-07	0.000734493	6.8291	0.29387	8.4141	2.8392e-07	2.08625e-05	6.89448	5	133839271	R	II		PHF15 (-22527), UBE2B (+132401)	IGR	opensea	IGR-opensea		TRUE	TRUE			rs34989027
cg10522125	0.293852	13.4175	1.40016e-07	0.000611141	8.18027	0.268829	10.3914	1.58744e-08	4.13488e-06	9.84665	16	30483996	F	II	ITGAL	ITGAL (+17)	5'UTR	shore	5'UTR-shore	chr16:30485382-30485721	NA	NA	low-CpG:30391460-30391637	rs77318464
cg10536276	-0.154793	-7.65318	2.06943e-05	0.00234484	3.11847	-0.178406	-11.7034	2.91535e-09	1.96792e-06	11.5713	2	113956344	R	II	PSD4	PSD4 (+24796), PAX8 (+80183)	Body	island	Body-island	chr2:113956343-113957042	NA	NA
cg10547908	-0.235286	-5.33723	0.000366006	0.00790424	0.116219	-0.196954	-10.3149	1.76126e-08	4.33317e-06	9.74061	15	93168068	R	II	FAM174B	FAM174B (+31120), ST8SIA2 (+231010)	Body	opensea	Body-opensea		NA	TRUE
cg10559416	0.221358	4.87123	0.000711468	0.0112957	-0.578557	0.171616	5.90954	2.18827e-05	0.000435343	2.43728	2	158300485	F	II	CYTIP	CYTIP (+169)	1stExon	opensea	1stExon-opensea		NA	NA		rs35211388
cg10574365	-0.15898	-5.39673	0.000336981	0.00757151	0.202667	-0.170828	-11.6805	2.99888e-09	1.98182e-06	11.5427	1	32054836	F	II		HCRTR1 (-28465), TINAGL1 (+12700)	IGR	island	IGR-island	chr1:32054341-32054843	NA	NA
cg10592478	-0.280617	-7.20785	3.41724e-05	0.00280443	2.5961	-0.184823	-8.51368	2.42937e-07	1.8923e-05	7.05441	12	53612641	F	I	RARG	ITGB7 (-11550), RARG (+13395)	Body	shore	Body-shore	chr12:53613716-53615103	NA	NA		rs34609548
cg10612997	0.19475	7.99051	1.43555e-05	0.00206591	3.49842	0.15179	7.52059	1.21574e-06	5.41421e-05	5.40159	2	11673928	R	II	GREB1	GREB1 (-314)	TSS1500	opensea	TSS1500-opensea		NA	NA
cg10616795	-0.172846	-6.24545	0.000109366	0.00447803	1.38057	-0.157512	-13.2437	4.79506e-10	9.66495e-07	13.3955	5	76464212	R	I		ZBED3 (-81064), PDE8B (-42494)	IGR	opensea	IGR-opensea		TRUE	TRUE
cg10622644	-0.256722	-6.60943	6.9502e-05	0.00365906	1.85477	-0.222653	-8.74561	1.69753e-07	1.50772e-05	7.42204	1	12538455	F	II	VPS13D	DHRS3 (+139282), TNFRSF1B (+311395)	Body	opensea	Body-opensea		TRUE	TRUE
cg10624729	-0.381575	-13.8104	1.07195e-07	0.000611141	8.43946	-0.27128	-23.6073	7.13846e-14	2.48158e-08	21.9495	1	78298207	F	II	FAM73A	NEXN (-56106), FAM73A (+52898)	Body	opensea	Body-opensea		NA	TRUE
cg10635061	-0.208957	-8.88045	5.77344e-06	0.00153388	4.44038	-0.156032	-9.15825	9.11238e-08	1.03621e-05	8.05967	2	106055006	F	II	FHL2	NCK2 (-306348), FHL2 (-39325)	1stExon	opensea	1stExon-opensea		NA	TRUE
cg10636246	0.202314	8.018	1.39412e-05	0.00204492	3.52881	0.157652	8.65322	1.95656e-07	1.65411e-05	7.27641	1	159046973	F	II	AIM2	AIM2 (-282)	TSS1500	opensea	TSS1500-opensea		NA	NA		rs3834102
cg10648179	-0.218902	-10.1776	1.7316e-06	0.000991704	5.67324	-0.158171	-6.43791	8.15601e-06	0.000208293	3.44826	2	73986783	F	II		TPRKB (-22270), DUSP11 (+20501)	IGR	opensea	IGR-opensea		NA	TRUE		rs79559725
cg10650729	-0.189673	-5.83697	0.000185683	0.00564197	0.826496	-0.172605	-10.8092	9.09601e-09	3.21025e-06	10.4144	22	21978797	F	II		YDJC (+5556), UBE2L3 (+75061)	IGR	shelf	IGR-shelf	chr22:21982786-21984484	NA	NA
cg10694507	-0.182455	-5.24529	0.00041627	0.00845319	-0.0183945	-0.16768	-8.55685	2.27143e-07	1.8211e-05	7.12336	3	134076315	R	II	AMOTL2	RYK (-106821), AMOTL2 (+17121)	3'UTR	opensea	3'UTR-opensea		TRUE	NA
cg10702041	-0.20149	-8.14001	1.22533e-05	0.00194227	3.66265	-0.15325	-7.77162	7.99655e-07	4.07492e-05	5.83169	7	150778818	R	I	FASTK	FASTK (-887)	TSS1500	island	TSS1500-island	chr7:150777607-150780879	NA	NA
cg10717869	-0.264625	-10.3573	1.48062e-06	0.000946169	5.83227	-0.210757	-12.054	1.90167e-09	1.62829e-06	12.0045	1	205780912	R	II	SLC41A1	RAB7L1 (-36338), SLC41A1 (+1392)	5'UTR	shore	5'UTR-shore	chr1:205781870-205783010	NA	NA
cg10725937	0.259028	6.65977	6.53636e-05	0.00358362	1.91894	0.202325	7.39301	1.50899e-06	6.27634e-05	5.17974	6	41130978	R	II	TREM2	TREM2 (-64)	TSS200	opensea	TSS200-opensea		NA	NA
cg10768321	-0.208454	-6.46678	8.28494e-05	0.00395297	1.67107	-0.171951	-10.8288	8.86473e-09	3.15747e-06	10.4407	19	49842035	R	II	CD37	CD37 (+3378), TEAD2 (+22717)	Body	island	Body-island	chr19:49842018-49842323	NA	TRUE
cg10773266	0.251567	8.85988	5.89139e-06	0.00154453	4.41955	0.214986	9.17082	8.94404e-08	1.02544e-05	8.07877	10	43895225	F	II	HNRNPF	HNRNPF (-2946)	5'UTR	shelf	5'UTR-shelf	chr10:43891546-43892917	NA	NA
cg10783294	-0.219453	-7.73652	1.88856e-05	0.00226296	3.21357	-0.162453	-12.4854	1.13952e-09	1.38027e-06	12.5226	12	679668	F	I	NINJ2	NINJ2 (+93277), B4GALNT3 (+110138)	Body	shore	Body-shore	chr12:678959-679299	NA	TRUE
cg10796749	0.267681	11.7789	4.62899e-07	0.000699652	7.00194	0.19233	10.6723	1.0896e-08	3.45024e-06	10.2304	1	10056837	F	I	RBP7	RBP7 (-437)	TSS1500	shore	TSS1500-shore	chr1:10057121-10058108	TRUE	NA
cg10811426	-0.270909	-7.34234	2.93011e-05	0.00264918	2.75641	-0.215034	-9.16521	9.01883e-08	1.02912e-05	8.07024	1	234667461	R	II		TARBP1 (-52612), IRF2BP2 (+77810)	IGR	opensea	IGR-opensea		NA	TRUE
cg10820551	-0.262482	-6.03202	0.000143811	0.00502147	1.094	-0.200824	-10.3522	1.67407e-08	4.22633e-06	9.79243	22	45608345	R	II	C22orf9	UPK3A (-72518), NUP50 (+48623)	Body	opensea	Body-opensea		TRUE	TRUE	low-CpG:43986896-43987118
cg10825530	0.230008	10.8821	9.4937e-07	0.0008149	6.28179	0.186879	7.14082	2.32787e-06	8.48273e-05	4.73468	11	16023708	R	II	SOX6	SOX6 (+474227), INSC (+889738)	Body	opensea	Body-opensea		TRUE	TRUE
cg10827768	-0.21647	-7.33852	2.94288e-05	0.00264943	2.75188	-0.19938	-10.3401	1.70179e-08	4.25919e-06	9.77567	2	28387339	R	II	BRE	RBKS (-273374), FOSL2 (-228386)	Body	opensea	Body-opensea		NA	TRUE			rs75356393
cg10851739	0.206341	7.91467	1.55698e-05	0.00212257	3.41414	0.150972	6.69181	5.14534e-06	0.000148761	3.92072	12	131996019	F	II		SFSWAP (-199663), GPR133 (+557567)	IGR	opensea	IGR-opensea		NA	NA
cg10862567	-0.198577	-5.7336	0.000213058	0.00600895	0.682527	-0.164743	-7.64345	9.89352e-07	4.70691e-05	5.61315	17	80745169	R	II	TBCD	TBCD (+35229), ZNF750 (+53285)	Body	opensea	Body-opensea		TRUE	NA
cg10863207	0.164655	5.091	0.000518003	0.00950631	-0.247016	0.20503	8.50432	2.4651e-07	1.90622e-05	7.03943	17	33412186	R	II	RFFL	RFFL (+4152), LIG3 (+104673)	5'UTR	shelf	5'UTR-shelf	chr17:33416129-33416578	NA	NA
cg10869531	-0.266884	-9.40354	3.49483e-06	0.00130078	4.95627	-0.169943	-8.99547	1.16197e-07	1.20077e-05	7.81062	4	2808489	F	II	SH3BP2	TNIP2 (-50386), SH3BP2 (-11423)	5'UTR	opensea	5'UTR-opensea		NA	TRUE
cg10902549	0.215904	13.7903	1.08651e-07	0.000611141	8.42641	0.160526	10.0417	2.56368e-08	5.24272e-06	9.35723	10	135202522	F	II	PAOX	ENSG00000254536 (-1816)	Body	shore	Body-shore	chr10:135203101-135203316	NA	NA		rs61749480
cg10917602	-0.2002	-5.95196	0.000159615	0.00524957	0.984857	-0.186594	-9.13872	9.38053e-08	1.05398e-05	8.02996	16	30996630	R	II	HSD3B7	HSD3B7 (+98)	5'UTR	opensea	5'UTR-opensea		NA	NA
cg10926554	0.228499	8.30013	1.03673e-05	0.00185916	3.83579	0.169587	11.6675	3.04725e-09	1.98182e-06	11.5264	6	111888540	R	II	TRAF3IP2	REV3L (-83625), TRAF3IP2 (+38909)	Body	opensea	Body-opensea		NA	NA			rs34659678
cg10930101	-0.186889	-7.72503	1.91244e-05	0.00227083	3.2005	-0.152273	-11.3016	4.8182e-09	2.44073e-06	11.0611	17	62085466	F	II	ICAM2	SCN4A (-35188), ICAM2 (+12528)	TSS1500	opensea	TSS1500-opensea		NA	TRUE
cg10932874	0.17574	5.64556	0.000239812	0.00636931	0.558694	0.150413	5.72333	3.12648e-05	0.000567499	2.07234	12	58135981	F	II	AGAP2	AGAP2 (-3952), TSPAN31 (-2683)	TSS200	shelf	TSS200-shelf	chr12:58130870-58132047	NA	NA
cg10943921	-0.221914	-9.31985	3.7812e-06	0.00132374	4.8755	-0.157925	-9.3397	6.97433e-08	8.99303e-06	8.33354	3	129279429	F	II	PLXND1	H1FOO (+17372), PLXND1 (+46232)	Body	opensea	Body-opensea		TRUE	TRUE	low-CpG:130762056-130762136		rs1872115
cg10944833	0.189405	5.66966	0.000232146	0.00626647	0.592704	0.162776	7.8587	6.92816e-07	3.71277e-05	5.97893	6	17702460	R	II	NUP153	NUP153 (+4158), FAM8A1 (+101874)	Body	shelf	Body-shelf	chr6:17706292-17707339	NA	NA
cg10950111	-0.223989	-6.60056	7.02598e-05	0.00367308	1.84343	-0.19245	-9.95551	2.89089e-08	5.53064e-06	9.23448	1	228337379	R	I	GJC2	GJC2 (-174)	TSS200	opensea	TSS200-opensea		NA	NA
cg10968944	0.154705	4.88622	0.000696082	0.0111652	-0.555729	0.177058	9.02147	1.11749e-07	1.1733e-05	7.85061	6	25056629	F	II		LRRC16A (-223027), FAM65B (-145434)	IGR	opensea	IGR-opensea		NA	TRUE
cg10976772	-0.206751	-6.38973	9.1193e-05	0.00412143	1.5707	-0.200132	-9.55275	5.11886e-08	7.48395e-06	8.65015	1	6390595	F	II	ACOT7	GPR153 (-69560), ACOT7 (+55278)	Body	opensea	Body-opensea		TRUE	TRUE
cg10982443	-0.24185	-9.74532	2.54848e-06	0.00111574	5.27941	-0.163714	-8.77626	1.61975e-07	1.46217e-05	7.47013	14	20903611	F	I	KLHL33	TEP1 (-22031), OSGEP (+19653)	5'UTR	island	5'UTR-island	chr14:20903395-20903720	NA	TRUE
cg10989214	-0.229566	-9.05153	4.88668e-06	0.00143733	4.61204	-0.1882	-10.8347	8.79673e-09	3.14614e-06	10.4485	3	75704824	R	I		FRG2C (-8657)	IGR	island	IGR-island	chr3:75704572-75705061	NA	TRUE
cg11012153	-0.208021	-4.71895	0.000890077	0.0128135	-0.812291	-0.168406	-8.16669	4.20439e-07	2.67642e-05	6.49161	20	62313737	F	I	RTEL1	TNFRSF6B (-14284), RTEL1-TNFRSF6B (+22981)	Body	shelf	Body-shelf	chr20:62317505-62317775	TRUE	TRUE		rs13043488
cg11018338	-0.24396	-7.53326	2.36362e-05	0.00244984	2.98017	-0.174632	-10.0018	2.71025e-08	5.35643e-06	9.30042	10	74646572	R	II	CCDC109A	OIT3 (-6767), MCU (+194683)	3'UTR	opensea	3'UTR-opensea		NA	TRUE
cg11031567	-0.290352	-10.0154	1.9986e-06	0.0010339	5.52732	-0.2236	-14.1393	1.81749e-10	7.66978e-07	14.369	17	79378207	F	II	BAHCC1	ENSG00000171282 (+4667), ACTG1 (+101600)	Body	shore	Body-shore	chr17:79377529-79377870	NA	NA		rs67316991
cg11034978	0.194182	7.83573	1.69535e-05	0.00217638	3.32572	0.178683	9.97189	2.82553e-08	5.44971e-06	9.25785	11	64837010	F	II		NAALADL1 (-10989), CDCA5 (+14613)	IGR	opensea	IGR-opensea		NA	NA		rs76589447
cg11060666	-0.243778	-5.68345	0.000227878	0.00620677	0.61213	-0.158696	-9.34043	6.96692e-08	8.98681e-06	8.33462	5	148851518	F	II		IL17B (-92679), CSNK1A1 (+79009)	IGR	opensea	IGR-opensea		NA	TRUE		rs79903469
cg11088489	-0.285897	-12.5182	2.65253e-07	0.000659513	7.55412	-0.198626	-7.63924	9.9632e-07	4.72905e-05	5.60594	17	75305722	F	II	2018-09-09	TNRC6C (-695415), SEPT9 (+28230)	5'UTR	opensea	5'UTR-opensea		TRUE	TRUE		rs56208620
cg11094248	0.419505	15.4962	3.66884e-08	0.000580374	9.46271	0.333529	13.6701	3.00109e-10	8.41357e-07	13.8664	17	38494580	F	II	RARA	GJD3 (+25487), RARA (+29134)	Body	shelf	Body-shelf	chr17:38497527-38498963	NA	NA
cg11095743	0.21309	9.78129	2.4665e-06	0.00111046	5.3128	0.193458	10.1227	2.29203e-08	4.93032e-06	9.47165	10	49815243	F	II		ARHGAP22 (-2246)	IGR	shore	IGR-shore	chr10:49812852-49813352	TRUE	TRUE			rs78348372
cg11119760	-0.273624	-8.42927	9.07624e-06	0.00177736	3.9734	-0.184506	-8.11337	4.58018e-07	2.82718e-05	6.40375	12	1327264	R	II	ERC1	ERC1 (+226860), FBXL14 (+376067)	Body	opensea	Body-opensea		NA	TRUE
cg11135108	-0.225783	-14.0932	8.88284e-08	0.000611141	8.62086	-0.156732	-10.6512	1.12054e-08	3.47504e-06	10.2019	1	154929791	R	I	PBXIP1	PBXIP1 (-1211)	TSS1500	opensea	TSS1500-opensea		NA	NA
cg11146034	0.211463	11.429	6.09025e-07	0.000734493	6.72787	0.189632	7.47428	1.3146e-06	5.71024e-05	5.32132	12	96590670	F	II	ELK3	ELK3 (+2510), CDK17 (+203668)	5'UTR	shore	5'UTR-shore	chr12:96588665-96589145	NA	NA
cg11177693	-0.164114	-6.88307	4.99697e-05	0.00322639	2.19953	-0.151197	-8.59589	2.13791e-07	1.74627e-05	7.1855	2	27604063	F	II	ZNF513	ZNF513 (-471)	TSS1500	island	TSS1500-island	chr2:27603350-27604064	NA	NA
cg11180921	-0.191344	-4.92036	0.000662344	0.0108678	-0.503847	-0.168199	-8.26136	3.61467e-07	2.42668e-05	6.6467	11	57090226	R	I	TNKS1BP1	TNKS1BP1 (-555)	5'UTR	shore	5'UTR-shore	chr11:57091614-57092831	NA	TRUE
cg11184109	0.206253	4.2961	0.00168694	0.0188893	-1.47788	0.180265	7.64945	9.79492e-07	4.67856e-05	5.62343	3	53164962	F	II	RFT1	RFT1 (-484)	TSS1500	shore	TSS1500-shore	chr3:53164206-53164698	NA	NA
cg11185291	-0.16283	-4.69678	0.00091984	0.0130358	-0.846595	-0.165088	-10.1176	2.30821e-08	4.94544e-06	9.46447	9	139744617	F	II	PHPT1	MAMDC4 (-2202)	Body	island	Body-island	chr9:139738276-139744618	NA	NA		rs2811738
cg11185549	0.216314	5.37153	0.000348961	0.00771523	0.166114	0.158949	9.79061	3.64525e-08	6.23938e-06	8.99745	12	116996871	R	II	MAP1LC3B2	MAP1LC3B2 (-315)	TSS1500	opensea	TSS1500-opensea		NA	TRUE
cg11196788	-0.32395	-13.5203	1.30472e-07	0.000611141	8.24893	-0.240075	-12.2319	1.5368e-09	1.54744e-06	12.2201	11	71737549	R	II	NUMA1	LRTOMT (-53833), IL18BP (+27440)	Body	opensea	Body-opensea		NA	TRUE			rs57363052
cg11199014	-0.197719	-7.08714	3.92998e-05	0.00296548	2.45027	-0.152568	-5.58055	4.12307e-05	0.000698909	1.78959	19	39798563	R	II	LRFN1	LRFN1 (+7413), IFNL1 (+11598)	Body	island	Body-island	chr19:39797786-39799250	NA	TRUE
cg11201447	0.197	7.55238	2.31382e-05	0.00243094	3.00233	0.19533	9.62267	4.62973e-08	7.10359e-06	8.75292	8	128808063	F	II	MIR1204	MYC (+59733), TMEM75 (+152528)	TSS200	shore	TSS200-shore	chr8:128806081-128806899	NA	NA
cg11205312	-0.195509	-7.16442	3.59281e-05	0.00286426	2.54385	-0.171928	-8.99213	1.16782e-07	1.20455e-05	7.80547	1	151137619	R	II	SCNM1	SCNM1 (-899), LYSMD1 (+776)	TSS1500	opensea	TSS1500-opensea		NA	NA
cg11215644	-0.213626	-7.21259	3.39864e-05	0.00279626	2.60179	-0.150094	-9.1193	9.65541e-08	1.07551e-05	8.00037	6	12296435	R	II	EDN1	PHACTR1 (-422107), EDN1 (+5839)	3'UTR	opensea	3'UTR-opensea		TRUE	NA
cg11219400	0.271308	7.86294	1.6462e-05	0.00215783	3.35628	0.193951	7.6013	1.06159e-06	4.93894e-05	5.5408	3	36949966	F	II	TRANK1	DCLK3 (-168614), TRANK1 (+36582)	Body	opensea	Body-opensea		TRUE	NA	low-CpG:36924951-36925067
cg11229273	0.185121	5.79239	0.000196995	0.00580515	0.764585	0.191189	5.98308	1.90307e-05	0.000391672	2.58019	3	57015101	R	II	ARHGEF3	ARHGEF3 (+98235), CCDC66 (+423900)	Body	opensea	Body-opensea		TRUE	TRUE
cg11235015	-0.186277	-5.41212	0.000329883	0.00749436	0.224945	-0.156383	-9.93639	2.96924e-08	5.59465e-06	9.20715	6	148762393	F	II	SASH1	UST (-306071)	Body	opensea	Body-opensea		TRUE	TRUE
cg11237852	-0.248474	-7.71908	1.92494e-05	0.00227347	3.19373	-0.171568	-8.27028	3.56379e-07	2.40703e-05	6.66125	8	20316262	F	II		LZTS1 (-154788)	IGR	opensea	IGR-opensea		NA	TRUE
cg11274940	-0.220981	-5.65415	0.000237048	0.00633796	0.57083	-0.165887	-8.42373	2.79658e-07	2.0649e-05	6.91	2	242499542	F	II	BOK	BOK (+1406), THAP4 (+77322)	Body	shore	Body-shore	chr2:242498013-242499274	NA	NA
cg11311289	-0.247722	-7.04599	4.12336e-05	0.00300697	2.40015	-0.189546	-12.0031	2.02201e-09	1.68971e-06	11.9423	2	29204142	F	II	FAM179A	WDR43 (+86633), C2orf71 (+92985)	TSS200	opensea	TSS200-opensea		NA	NA
cg11381282	0.292538	8.26154	1.07909e-05	0.00188129	3.79432	0.199546	7.59281	1.07679e-06	4.98146e-05	5.5262	13	20763366	R	I	GJB2	GJB2 (+553)	Body	shelf	Body-shelf	chr13:20766208-20767779	NA	NA
cg11386011	-0.193251	-9.18078	4.3155e-06	0.00137712	4.73981	-0.172959	-9.17909	8.83517e-08	1.01837e-05	8.09132	6	32121156	F	II	PPT2	PRRT1 (-1427), PPT2-EGFL8 (-843), PPT2 (-144)	TSS200	shore	TSS200-shore	chr6:32121829-32122529	NA	TRUE
cg11394600	0.20667	5.35496	0.000357087	0.00780751	0.14203	0.178088	7.48719	1.28624e-06	5.6315e-05	5.34372	7	111721233	F	II	DOCK4	IMMP2L (-518886), DOCK4 (+125217)	Body	opensea	Body-opensea		NA	TRUE
cg11415156	-0.183783	-6.38914	9.12599e-05	0.00412282	1.56994	-0.170727	-8.85105	1.4453e-07	1.37041e-05	7.58697	2	20779199	R	II		HS1BP3 (+71650), RHOB (+132364)	IGR	opensea	IGR-opensea		TRUE	TRUE			rs60144473
cg11430077	0.173179	4.52171	0.00119556	0.0152381	-1.1198	0.166038	7.2076	2.0737e-06	7.83698e-05	4.85338	10	8099018	R	II	GATA3	GATA3 (+2362)	Body	shore	Body-shore	chr10:8100384-8100768	NA	NA
cg11438310	-0.207336	-6.74119	5.92248e-05	0.00343333	2.02201	-0.150669	-8.83095	1.49016e-07	1.39501e-05	7.55563	5	78985434	F	II	CMYA5	CMYA5 (-266)	TSS1500	opensea	TSS1500-opensea		NA	TRUE
cg11511175	-0.227765	-7.05625	4.07419e-05	0.00299943	2.41267	-0.18381	-8.31849	3.30143e-07	2.29126e-05	6.73972	12	58119979	R	II	AGAP2	AGAP2 (+12050), OS9 (+32075)	3'UTR	island	3'UTR-island	chr12:58119909-58121551	NA	NA
cg11532431	-0.205168	-5.20288	0.000441902	0.00874476	-0.0808876	-0.161607	-7.26212	1.88774e-06	7.32498e-05	4.94983	7	27169674	F	I	HOXA4	HOXA4 (+744)	Body	island	Body-island	chr7:27169572-27170638	TRUE	NA
cg11535638	-0.321221	-13.1731	1.65915e-07	0.000611141	8.01477	-0.221756	-10.2284	1.98195e-08	4.61174e-06	9.62009	10	123931797	R	II	TACC2	PLEKHA1 (-202415), TACC2 (+183088)	Body	opensea	Body-opensea		NA	TRUE
cg11538810	-0.219944	-7.06681	4.02427e-05	0.00298841	2.42553	-0.17251	-11.3736	4.39911e-09	2.32721e-06	11.1536	22	46481727	F	I	LOC400931	WNT7B (-108718), PPARA (-64772)	TSS200	shore	TSS200-shore	chr22:46481815-46482024	TRUE	NA			rs77409217
cg11541601	0.230635	5.81461	0.000191267	0.00572022	0.795477	0.166251	9.83639	3.41701e-08	6.06367e-06	9.06356	8	22437870	F	II	PDLIM2	ENSG00000248235 (-8917), PDLIM2 (+1616)	TSS200	shore	TSS200-shore	chr8:22436295-22437076	NA	NA	low-CpG:22493626-22493940		rs1482336
cg11553755	-0.271012	-12.7291	2.27516e-07	0.000649478	7.70527	-0.186149	-11.3515	4.52332e-09	2.37174e-06	11.1253	6	43458554	F	II	TJAP1	TJAP1 (+13293), YIPF3 (+26174)	5'UTR	opensea	5'UTR-opensea		NA	TRUE
cg11578064	-0.242906	-7.08415	3.94367e-05	0.00296827	2.44665	-0.226628	-16.6653	1.53114e-11	3.70332e-07	16.8236	12	112074044	F	II		ATXN2 (-36564), BRAP (+49746)	IGR	opensea	IGR-opensea		TRUE	TRUE
cg11586448	0.214673	8.04756	1.35103e-05	0.00202268	3.56138	0.16641	5.79241	2.73738e-05	0.000514383	2.20824	12	123383399	F	II		VPS37B (-2408)	IGR	shelf	IGR-shelf	chr12:123380333-123380894	TRUE	NA			rs74522617
cg11594821	0.184727	6.97853	4.46316e-05	0.00308521	2.31749	0.155196	11.0837	6.36567e-09	2.6766e-06	10.7778	6	30458601	R	II	HLA-E	PRR3 (-66062), HLA-E (+1357)	Body	shore	Body-shore	chr6:30457369-30458175	NA	NA			rs77275906
cg11594833	0.204601	10.6618	1.14148e-06	0.00085909	6.09573	0.167408	9.03989	1.08706e-07	1.15531e-05	7.87891	12	54444985	R	II	HOXC4	HOXC4 (-2676)	5'UTR	shore	5'UTR-shore	chr12:54445876-54446113	TRUE	NA
cg11598403	-0.258781	-5.83516	0.000186128	0.00564711	0.823989	-0.200388	-7.3437	1.64137e-06	6.65731e-05	5.0934	18	74799500	F	II	MBP	MBP (+45225), ZNF236 (+263384)	Body	island	Body-island	chr18:74799144-74800038	NA	NA	high-CpG:72928388-72928596	rs7242091
cg11599981	-0.230995	-6.03321	0.00014359	0.00502031	1.09561	-0.184854	-8.87512	1.39345e-07	1.34093e-05	7.62442	19	6475902	R	II	DENND1C	DENND1C (+5917), CRB3 (+11608)	Body	island	Body-island	chr19:6475222-6475998	TRUE	TRUE
cg11625933	-0.213992	-9.79335	2.43966e-06	0.00110864	5.32397	-0.15453	-8.21356	3.90076e-07	2.54895e-05	6.56854	3	81811322	R	II	GBE1	GBE1 (-10)	TSS1500	shore	TSS1500-shore	chr3:81810315-81810953	NA	NA
cg11635053	-0.297337	-8.21418	1.13369e-05	0.00190811	3.7432	-0.229299	-12.5736	1.02813e-09	1.34917e-06	12.6265	3	184055217	R	II	FAM131A	FAM131A (-23)	5'UTR	shore	5'UTR-shore	chr3:184056419-184056671	NA	TRUE
cg11648522	-0.247526	-6.3404	9.70084e-05	0.00424302	1.50603	-0.189843	-8.12671	4.48298e-07	2.78999e-05	6.42576	1	15272238	F	II	KIAA1026	TMEM51 (-206790), KAZN (+347038)	TSS200	opensea	TSS200-opensea		TRUE	TRUE
cg11650460	-0.247353	-9.66572	2.74072e-06	0.00115308	5.20509	-0.174744	-8.46457	2.62311e-07	1.98451e-05	6.9757	12	120538792	R	II	RAB35	RAB35 (+15851), CCDC64 (+111119)	Body	shore	Body-shore	chr12:120536640-120536951	TRUE	TRUE
cg11651446	-0.205211	-6.90419	4.87313e-05	0.0031993	2.22574	-0.158316	-10.944	7.62662e-09	2.89757e-06	10.5939	1	24446746	F	II	IL22RA1	MYOM3 (-8081), IL22RA1 (+22865)	3'UTR	opensea	3'UTR-opensea		TRUE	NA
cg11653466	-0.230252	-6.62278	6.83771e-05	0.0036408	1.87182	-0.184608	-10.3043	1.78686e-08	4.3714e-06	9.72588	8	38386235	R	II	C8orf86	TACC1 (-258487), FGFR1 (-60872)	TSS200	opensea	TSS200-opensea		NA	TRUE
cg11668844	-0.180708	-5.49305	0.000295099	0.00706181	0.34155	-0.190243	-6.79932	4.24475e-06	0.000129939	4.11813	13	113655622	F	II	MCF2L	F7 (-104499), MCF2L (+32087)	Body	shore	Body-shore	chr13:113656116-113656379	TRUE	TRUE		rs3742239
cg11699334	-0.323354	-10.4508	1.36594e-06	0.000922035	5.91402	-0.196444	-11.7093	2.89424e-09	1.95747e-06	11.5787	12	109195889	F	II	SSH1	CORO1C (-70517), SSH1 (+55477)	Body	opensea	Body-opensea		TRUE	TRUE		rs78525619
cg11708690	-0.206017	-7.81605	1.7319e-05	0.00219173	3.30356	-0.152531	-7.23854	1.96592e-06	7.5407e-05	4.90817	2	239330202	F	II		ASB1 (-5263), TRAF3IP1 (+101120)	IGR	opensea	IGR-opensea		NA	NA
cg11712187	-0.256444	-7.314	3.02611e-05	0.00267874	2.72282	-0.162479	-5.7998	2.69883e-05	0.000508707	2.22274	1	10368286	F	II	KIF1B	PGD (-90851), KIF1B (+97423)	3'UTR	opensea	3'UTR-opensea		NA	NA
cg11721464	0.238898	6.18664	0.000117865	0.00462564	1.30225	0.16919	8.86468	1.41569e-07	1.35545e-05	7.60818	19	42703763	F	II	DEDD2	POU2F2 (-67184), DEDD2 (+20512)	Body	island	Body-island	chr19:42703604-42703976	TRUE	NA			rs17852469
cg11738486	-0.241397	-6.94699	4.63232e-05	0.00313177	2.27866	-0.183495	-10.2876	1.82779e-08	4.43719e-06	9.70276	19	6744898	F	I	TRIP10	TRIP10 (+5207), SH2D3A (+22701)	Body	shore	Body-shore	chr19:6746023-6746292	TRUE	NA		rs62125119	rs62125118
cg11744304	-0.188194	-7.49664	2.46229e-05	0.00246964	2.93759	-0.154389	-11.0903	6.31154e-09	2.6766e-06	10.7865	7	100875822	R	I	CLDN15	PLOD3 (-14868), CLDN15 (+6279)	Body	island	Body-island	chr7:100875555-100876212	TRUE	NA
cg11751101	-0.181717	-5.97758	0.000154362	0.00517122	1.01989	-0.151667	-9.01573	1.12715e-07	1.18094e-05	7.8418	12	7244660	R	II	C1R	C1R (+471)	Body	opensea	Body-opensea		NA	NA
cg11757040	-0.185977	-7.24126	3.28851e-05	0.00276908	2.63614	-0.174716	-14.0862	1.92237e-10	7.66978e-07	14.3128	14	73209188	F	I	DPF3	DPF3 (+151621), RGS6 (+810032)	Body	opensea	Body-opensea		NA	TRUE		rs73302114
cg11759172	-0.222136	-4.87078	0.000711938	0.0113001	-0.579247	-0.205769	-11.762	2.71249e-09	1.90296e-06	11.6445	7	51381867	R	II	COBL	GRB10 (-581817), COBL (+2629)	Body	shore	Body-shore	chr7:51383311-51384938	NA	NA
cg11781335	0.208328	5.50219	0.000291428	0.00701727	0.354652	0.177774	11.5979	3.32182e-09	2.05085e-06	11.4389	10	30818581	R	I		MAP3K8 (+95715), LYZL2 (+100110)	IGR	opensea	IGR-opensea		NA	NA
cg11785183	-0.22927	-12.2263	3.29304e-07	0.000659987	7.3403	-0.165891	-14.0165	2.06957e-10	7.66978e-07	14.239	6	31847931	F	II	EHMT2	SLC44A4 (-1153)	Body	opensea	Body-opensea		NA	NA
cg11787176	-0.208968	-5.40516	0.000333073	0.00752928	0.214874	-0.159224	-10.1677	2.15414e-08	4.7942e-06	9.53502	14	96643191	R	II		BDKRB2 (-27944), C14orf132 (+137530)	IGR	opensea	IGR-opensea		TRUE	TRUE
cg11800379	-0.207209	-9.82279	2.37549e-06	0.00109233	5.35118	-0.154518	-8.19499	4.01823e-07	2.59836e-05	6.53809	1	10715885	R	I	CASZ1	CASZ1 (+140820), PEX14 (+180941)	Body	shore	Body-shore	chr1:10713838-10714203	NA	NA
cg11802899	0.233916	6.30065	0.000101988	0.00434544	1.45366	0.184108	9.10338	9.88715e-08	1.08942e-05	7.97607	14	52867870	R	II		PTGER2 (+86757), TXNDC16 (+151354)	IGR	opensea	IGR-opensea		NA	TRUE
cg11823253	-0.173011	-5.86844	0.000178121	0.00554351	0.870022	-0.162997	-9.05814	1.05779e-07	1.13635e-05	7.90688	1	213154553	F	I	VASH2	RPS6KC1 (-70044), VASH2 (+30576)	Body	opensea	Body-opensea		NA	TRUE
cg11823624	-0.177331	-5.10448	0.000508134	0.00941555	-0.226907	-0.163218	-9.24246	8.04519e-08	9.72797e-06	8.18726	7	150778724	F	II	FASTK	FASTK (-793)	TSS1500	island	TSS1500-island	chr7:150777607-150780879	NA	NA
cg11825603	-0.183145	-6.86031	5.13421e-05	0.00326175	2.17123	-0.176366	-9.00144	1.15159e-07	1.19538e-05	7.81981	1	23449368	R	II	LUZP1	LUZP1 (+54933), KDM1A (+103382)	5'UTR	opensea	5'UTR-opensea		NA	TRUE
cg11826008	0.210053	7.02634	4.21937e-05	0.00303548	2.37613	0.184327	8.94779	1.24843e-07	1.25069e-05	7.73706	20	34249284	R	II	CPNE1	CPNE1 (-7685), RBM12 (+3554)	5'UTR	shelf	5'UTR-shelf	chr20:34252556-34252927	NA	NA
cg11839415	-0.235854	-7.45362	2.58396e-05	0.00252243	2.88737	-0.172721	-8.95058	1.2432e-07	1.24763e-05	7.74137	1	43814764	R	I	MPL	CDC20 (-9920), MPL (+11286)	Body	island	Body-island	chr1:43814305-43815277	NA	NA
cg11845417	-0.200738	-5.58627	0.000259853	0.00662383	0.474679	-0.160319	-7.96016	5.86921e-07	3.32135e-05	6.14921	11	111789613	R	II	C11orf52	DIXDC1 (-18314), CRYAB (-5040)	1stExon	opensea	1stExon-opensea		NA	NA
cg11847636	-0.161311	-6.58749	7.13936e-05	0.00369714	1.82669	-0.154926	-10.984	7.24016e-09	2.83758e-06	10.6468	19	50015523	F	II	FCGRT	FCGRT (-13)	TSS200	shore	TSS200-shore	chr19:50016531-50016851	TRUE	NA
cg11850468	0.214887	5.60559	0.000253134	0.00653784	0.502103	0.183238	11.1451	5.88229e-09	2.63857e-06	10.8582	5	180231185	F	II	MGAT1	OR2Y1 (-64086), MGAT1 (+5644)	TSS1500	shore	TSS1500-shore	chr5:180229375-180230147	NA	NA
cg11857238	-0.237958	-5.76921	0.000203168	0.00588079	0.732285	-0.160336	-7.89955	6.47952e-07	3.55661e-05	6.04765	6	30122593	R	II	TRIM10	TRIM10 (+6118), TRIM40 (+17806)	Body	opensea	Body-opensea		TRUE	NA
cg11859594	0.207379	5.80653	0.000193329	0.00575558	0.78425	0.183256	7.75404	8.2324e-07	4.15426e-05	5.80185	17	76755745	R	II	CYTH1	DNAH17 (-182269), CYTH1 (+22631)	Body	opensea	Body-opensea		NA	TRUE
cg11859982	-0.236469	-6.56004	7.38388e-05	0.00375907	1.79148	-0.189432	-8.73603	1.72262e-07	1.52335e-05	7.407	7	127907529	F	II		LEP (+26192), RBM28 (+76433)	IGR	shelf	IGR-shelf	chr7:127910860-127911287	TRUE	TRUE
cg11869193	0.187755	5.37151	0.00034897	0.00771523	0.166088	0.164043	7.38188	1.53785e-06	6.35563e-05	5.16029	17	2839187	F	I	RAP1GAP2	OR1D5 (+127714), RAP1GAP2 (+139455)	Body	opensea	Body-opensea		NA	NA		rs2034101
cg11888747	0.169404	5.51326	0.000287046	0.00697033	0.370509	0.154572	7.33326	1.67095e-06	6.74892e-05	5.07507	3	9821816	F	II	TADA3	CAMK1 (-10155), TADA3 (+12615)	3'UTR	opensea	3'UTR-opensea		NA	NA
cg11914795	-0.237716	-7.01756	4.26304e-05	0.0030438	2.36538	-0.196055	-9.82825	3.45647e-08	6.08708e-06	9.05182	10	63422555	R	I	C10orf107	ARID5B (-238504), TMEM26 (-209347)	TSS200	island	TSS200-island	chr10:63422538-63423105	TRUE	TRUE
cg11934419	-0.302018	-13.4577	1.36197e-07	0.000611141	8.20718	-0.223434	-13.7866	2.64607e-10	8.25356e-07	13.9927	6	112575850	R	II	LAMA4	LAMA4 (+67)	TSS200	shore	TSS200-shore	chr6:112575091-112575483	NA	NA	low-CpG:112682038-112682667
cg11934832	0.165612	6.72876	6.012e-05	0.00345737	2.00634	0.17101	7.94972	5.96991e-07	3.36143e-05	6.13174	18	45683841	R	II		SMAD2 (-226329), ZBTB7C (+8096)	IGR	shelf	IGR-shelf	chr18:45687797-45688512	NA	NA
cg12001120	-0.222431	-8.01969	1.39163e-05	0.00204366	3.53067	-0.179219	-9.06494	1.04708e-07	1.12869e-05	7.9173	2	219751342	R	II	WNT10A	CDK5R2 (-73035), WNT10A (+6257)	Body	shelf	Body-shelf	chr2:219748276-219748805	TRUE	NA
cg12002139	0.194794	4.48663	0.00126072	0.0157605	-1.17504	0.193968	5.56074	4.28533e-05	0.000718755	1.75016	6	158478872	F	II	SYNJ2	SYNJ2 (+75953), SERAC1 (+110430)	Body	opensea	Body-opensea		TRUE	TRUE		rs2765231
cg12011343	0.191114	5.07168	0.000532505	0.00964739	-0.275876	0.151644	6.45674	7.87973e-06	0.000203044	3.4836	6	20320423	R	I		MBOAT1 (-107793), E2F3 (-81975)	IGR	opensea	IGR-opensea		NA	NA
cg12024104	-0.255456	-11.2829	6.8448e-07	0.00074948	6.61081	-0.231491	-10.754	9.781e-09	3.30789e-06	10.3405	12	6662581	R	II	IFFO1	IFFO1 (+2658), GAPDH (+19488)	Body	shore	Body-shore	chr12:6664425-6665336	TRUE	NA
cg12032650	0.192007	8.08987	1.29183e-05	0.00198345	3.60785	0.178497	9.01992	1.1201e-07	1.17462e-05	7.84823	7	73864404	F	II		GTF2IRD1 (-3896)	IGR	shelf	IGR-shelf	chr7:73867787-73868061	NA	NA
cg12053891	-0.239402	-9.10352	4.64756e-06	0.00140859	4.66363	-0.182239	-8.51278	2.43277e-07	1.89335e-05	7.05298	11	62168512	F	II		SCGB1A1 (-17995), ASRGL1 (+63592)	IGR	opensea	IGR-opensea		TRUE	TRUE
cg12058544	-0.205405	-6.03443	0.000143363	0.00501734	1.09727	-0.159664	-5.58124	4.11754e-05	0.000698073	1.79096	1	29598283	R	II	PTPRU	PTPRU (+35255)	Body	opensea	Body-opensea		TRUE	TRUE
cg12067024	0.208035	4.39737	0.00144409	0.0171502	-1.31633	0.180163	6.90351	3.52799e-06	0.000113729	4.30793	1	153387689	F	II	S100A7A	S100A7A (-1311)	TSS1500	opensea	TSS1500-opensea		NA	NA
cg12073436	0.306474	9.58807	2.9436e-06	0.00119265	5.13206	0.239672	9.30677	7.31906e-08	9.26908e-06	8.28413	1	206958014	R	I		IL19 (-14201), IL10 (-12175)	IGR	opensea	IGR-opensea		NA	NA
cg12077433	-0.242245	-8.71272	6.816e-06	0.00162739	4.26924	-0.173458	-9.73386	3.9506e-08	6.53984e-06	8.91518	3	159600838	F	II	SCHIP1	IL12A (-105699), SCHIP1 (+43188)	Body	opensea	Body-opensea		NA	TRUE			rs73168586
cg12080831	0.301321	8.24779	1.09464e-05	0.00188507	3.77951	0.230648	7.1357	2.34869e-06	8.53263e-05	4.72554	2	121697428	R	II	GLI2	GLI2 (+147443), TFCP2L1 (+345355)	Body	opensea	Body-opensea		TRUE	TRUE
cg12098949	-0.193551	-6.98619	4.42309e-05	0.00307694	2.32691	-0.181745	-10.0217	2.63614e-08	5.29107e-06	9.32875	17	75367442	F	II	2018-09-09	TNRC6C (-633695), SEPT9 (+89950)	5'UTR	shore	5'UTR-shore	chr17:75368688-75370506	NA	NA
cg12107072	-0.286331	-14.5179	6.74069e-08	0.000611141	8.8857	-0.195836	-12.6313	9.61532e-10	1.34041e-06	12.6941	6	36826690	F	II	PPIL1	CPNE5 (-18912), PPIL1 (+16110)	Body	opensea	Body-opensea		NA	TRUE
cg12116027	-0.25902	-5.61043	0.000251477	0.00651431	0.508979	-0.200096	-8.66891	1.90979e-07	1.62539e-05	7.30122	12	58130410	F	II	AGAP2	AGAP2 (+1619), OS9 (+42506)	Body	shore	Body-shore	chr12:58130870-58132047	NA	TRUE		rs34482618
cg12123019	0.21065	10.5293	1.27722e-06	0.000896146	5.98205	0.196744	10.77	9.57704e-09	3.29962e-06	10.3619	19	18197853	F	II	IL12RB1	MAST3 (-10750), ARRDC2 (+78876)	TSS200	opensea	TSS200-opensea		NA	NA
cg12124094	0.195243	6.76278	5.77039e-05	0.00340098	2.0492	0.154997	9.62756	4.5974e-08	7.0843e-06	8.76008	17	64433744	F	II	PRKCA	CACNG5 (-397491), PRKCA (+134800)	Body	opensea	Body-opensea		NA	TRUE
cg12136950	-0.223647	-6.01204	0.00014759	0.00506783	1.06685	-0.182095	-9.66272	4.37197e-08	6.89682e-06	8.81152	1	226849798	R	II	ITPKB	ITPKB (+77066), C1orf95 (+113297)	Body	opensea	Body-opensea		NA	TRUE
cg12137450	-0.185786	-7.63446	2.11262e-05	0.00236986	3.09698	-0.161749	-10.079	2.43466e-08	5.09502e-06	9.40998	8	22458046	F	I	C8orf58	KIAA1967 (-4099), C8orf58 (+886)	Body	shore	Body-shore	chr8:22456091-22456508	NA	NA
cg12141340	-0.240153	-7.3745	2.82516e-05	0.00260972	2.79442	-0.194224	-10.8415	8.71895e-09	3.13936e-06	10.4576	1	19890415	F	I		CAPZB (-78436), MINOS1-NBL1 (-33058)	IGR	opensea	IGR-opensea		TRUE	TRUE
cg12157364	-0.21141	-5.94011	0.000162111	0.00528445	0.968617	-0.153284	-7.32303	1.70045e-06	6.83631e-05	5.0571	11	121612857	R	II		SORL1 (+289945), BLID (+374066)	IGR	opensea	IGR-opensea		NA	TRUE
cg12158889	-0.189525	-9.11425	4.59981e-06	0.00140515	4.67425	-0.162492	-9.27476	7.67147e-08	9.50079e-06	8.23598	2	84663044	R	II	SUCLG1	SUCLG1 (+23560)	Body	opensea	Body-opensea		NA	TRUE
cg12171761	0.208984	8.93898	5.4517e-06	0.00149433	4.49944	0.19572	6.82549	4.05152e-06	0.000125374	4.16594	8	61910949	R	II		CLVS1 (-289565), CHD7 (+319612)	IGR	opensea	IGR-opensea		NA	TRUE
cg12177546	0.189237	6.24865	0.000108922	0.00447111	1.38482	0.154479	9.67057	4.32324e-08	6.87017e-06	8.82299	7	113723786	F	II		FOXP2 (-331266), PPP1R3A (-164666)	IGR	shore	IGR-shore	chr7:113724924-113727795	NA	NA
cg12177677	0.207542	4.90221	0.000680054	0.0110246	-0.531404	0.150178	5.85593	2.42384e-05	0.00046844	2.33267	2	158300475	F	II	CYTIP	CYTIP (+179)	1stExon	opensea	1stExon-opensea		NA	NA		rs35211388
cg12182124	0.244866	6.95213	4.60428e-05	0.00312499	2.28499	0.183913	9.99205	2.74718e-08	5.38755e-06	9.28659	18	21451563	F	II	LAMA3	CABYR (-267379), LAMA3 (+182156)	TSS1500	opensea	TSS1500-opensea		NA	NA
cg12186771	0.215079	3.86814	0.00330416	0.0290259	-2.1741	0.156939	5.29055	7.2912e-05	0.00107652	1.20785	8	17206725	F	II	MTMR7	CNOT7 (-102338), MTMR7 (+64111)	Body	opensea	Body-opensea		NA	TRUE		rs17587547
cg12189255	-0.200854	-8.00448	1.41434e-05	0.00205505	3.51387	-0.158502	-8.35415	3.12041e-07	2.21625e-05	6.79758	11	44134238	F	II	EXT2	EXT2 (+16491), ALX4 (+197478)	Body	opensea	Body-opensea		NA	TRUE
cg12193277	-0.233839	-6.6289	6.78684e-05	0.00363304	1.87963	-0.162686	-8.799	1.56449e-07	1.43409e-05	7.50572	22	39547181	R	II	CBX7	CBX7 (+1474), APOBEC3H (+53901)	Body	shore	Body-shore	chr22:39548102-39548432	NA	TRUE
cg12196406	-0.186108	-5.79219	0.000197046	0.00580538	0.764312	-0.170615	-10.0152	2.66002e-08	5.30074e-06	9.31954	19	35629576	R	II	FXYD1	FXYD7 (-4578), LGI4 (-3472), FXYD1 (-1350)	TSS200	shelf	TSS200-shelf	chr19:35632356-35632572	TRUE	NA
cg12198841	-0.228527	-8.5999	7.63213e-06	0.00168634	4.1525	-0.190532	-9.45277	5.91478e-08	8.17992e-06	8.50224	5	115941397	R	II		SEMA6A (-30767)	IGR	opensea	IGR-opensea		NA	TRUE
cg12205429	-0.259214	-9.9817	2.05946e-06	0.0010391	5.49676	-0.151523	-6.0152	1.79086e-05	0.000373981	2.6424	7	2328896	F	II	SNX8	SNX8 (+25203), NUDT1 (+47039)	Body	opensea	Body-opensea		NA	NA
cg12212103	-0.249839	-11.3194	6.64706e-07	0.00074948	6.64021	-0.191772	-10.9254	7.81382e-09	2.94616e-06	10.5692	17	48231729	F	II		PPP1R9B (-3852)	IGR	shelf	IGR-shelf	chr17:48226223-48228625	NA	TRUE
cg12216518	-0.235168	-6.39563	9.05223e-05	0.00410712	1.57843	-0.186106	-10.247	1.93206e-08	4.56906e-06	9.64612	15	66999709	F	II	SMAD6	SMAD3 (-358474), SMAD6 (+5143)	TSS1500	shelf	TSS1500-shelf	chr15:66993543-66996571	TRUE	NA
cg12224508	0.237552	6.73656	5.95567e-05	0.0034405	2.01618	0.172258	10.9489	7.57858e-09	2.88563e-06	10.6003	2	28589782	F	II		RBKS (-475817), FOSL2 (-25943)	IGR	opensea	IGR-opensea		NA	TRUE
cg12229151	-0.198199	-7.45733	2.57322e-05	0.00251994	2.89171	-0.156171	-13.5299	3.49619e-10	8.82851e-07	13.7131	11	6340283	F	I	PRKCDBP	PRKCDBP (+1594), CCKBR (+59317)	3'UTR	shore	3'UTR-shore	chr11:6340445-6341909	NA	NA
cg12229555	0.207312	5.71686	0.000217887	0.0060739	0.659063	0.174145	9.26597	7.77135e-08	9.56316e-06	8.22273	17	80260329	R	I		CSNK1D (-28722), CD7 (+15149)	IGR	opensea	IGR-opensea		NA	NA		rs9902108
cg12234455	-0.179286	-7.52447	2.3869e-05	0.0024566	2.96996	-0.158808	-8.98243	1.18497e-07	1.21382e-05	7.79053	19	49220235	F	II	MAMSTR	MAMSTR (+2743), FUT2 (+21003)	TSS200	shelf	TSS200-shelf	chr19:49223054-49223312	TRUE	NA
cg12244647	-0.150567	-5.99599	0.000150704	0.00510913	1.04499	-0.163933	-8.36581	3.0635e-07	2.19143e-05	6.81647	22	50737978	R	II	PLXNB2	MAPK11 (-29156), PLXNB2 (+8078)	5'UTR	island	5'UTR-island	chr22:50737809-50738961	TRUE	TRUE
cg12251779	-0.258392	-6.41917	8.7902e-05	0.00405245	1.60915	-0.204892	-11.1228	6.05356e-09	2.65429e-06	10.829	22	45608440	F	II	C22orf9	UPK3A (-72423), NUP50 (+48718)	Body	opensea	Body-opensea		TRUE	TRUE	low-CpG:43986896-43987118		rs79484321
cg12253175	-0.206068	-5.67564	0.000230285	0.00624297	0.601129	-0.163565	-8.17497	4.14898e-07	2.65378e-05	6.50523	12	58132093	F	I	AGAP2	AGAP2 (-64)	TSS200	shore	TSS200-shore	chr12:58132478-58132734	NA	NA
cg12253437	0.241393	8.11715	1.25517e-05	0.00195581	3.6377	0.19594	11.9675	2.11101e-09	1.72268e-06	11.8987	6	32813448	F	II	TAP1	PSMB8 (-1624)	Body	shore	Body-shore	chr6:32811494-32811839	NA	NA
cg12273284	0.191738	7.58811	2.22378e-05	0.00239605	3.04363	0.160061	9.14394	9.30813e-08	1.04991e-05	8.0379	10	12490844	F	I	CAMK1D	CAMK1D (+99363), CCDC3 (+552853)	Body	opensea	Body-opensea		TRUE	NA
cg12286415	0.178174	5.3837	0.000343119	0.00763638	0.183779	0.157256	8.54978	2.29654e-07	1.83151e-05	7.11209	13	30948122	F	II	LOC100188949	KATNAL1 (-66501), HMGB1 (+243612)	TSS200	opensea	TSS200-opensea		NA	NA
cg12303685	-0.192698	-11.0133	8.51965e-07	0.000789795	6.39084	-0.168388	-10.2313	1.97393e-08	4.6085e-06	9.62423	1	156218094	R	II	PAQR6	PAQR6 (-251)	TSS1500	shelf	TSS1500-shelf	chr1:156215368-156215899	NA	NA			rs79698750
cg12304937	0.154451	5.14653	0.000478614	0.00910898	-0.164336	0.177182	8.31807	3.30359e-07	2.29185e-05	6.73905	7	680013	R	II	PRKAR1B	PDGFA (-120982), PRKAR1B (+72831)	Body	shelf	Body-shelf	chr7:675569-676095	NA	NA
cg12328660	-0.235249	-5.27892	0.000397072	0.00824448	0.0309948	-0.162484	-8.58275	2.1819e-07	1.77138e-05	7.16461	3	119896128	F	II	GPR156	GSK3B (-83615), GPR156 (+107813)	Body	opensea	Body-opensea		TRUE	TRUE
cg12366518	-0.228122	-8.19968	1.15099e-05	0.00191723	3.7275	-0.156849	-10.1861	2.10037e-08	4.72903e-06	9.56083	12	590469	F	II	B4GALNT3	B4GALNT3 (+20939), NINJ2 (+182476)	Body	opensea	Body-opensea		TRUE	TRUE			rs11063201
cg12371569	0.256863	6.20999	0.000114408	0.00456464	1.3334	0.183134	9.61408	4.68707e-08	7.13424e-06	8.74032	12	13278271	R	II		EMP1 (-71379), GSG1 (-21692)	IGR	opensea	IGR-opensea		TRUE	TRUE
cg12374682	-0.212338	-8.35559	9.78981e-06	0.00181799	3.89511	-0.160335	-9.25809	7.86202e-08	9.62025e-06	8.21085	11	64703430	R	II	GPHA2	GPHA2 (-70)	TSS200	opensea	TSS200-opensea		NA	TRUE
cg12391783	0.192277	7.89763	1.58579e-05	0.00213341	3.39511	0.154553	7.65681	9.67534e-07	4.63482e-05	5.63604	16	27269148	F	II	NSMCE1	NSMCE1 (+10967), KDM8 (+53852)	5'UTR	opensea	5'UTR-opensea		NA	NA			rs78334888
cg12414070	-0.2019	-6.19162	0.000117119	0.00461559	1.3089	-0.163582	-10.2152	2.01795e-08	4.65501e-06	9.60171	12	117627133	R	II	FBXO21	TESC (-89859), FBXO21 (+1128)	Body	shore	Body-shore	chr12:117627650-117628488	NA	NA
cg12423493	0.192156	8.75787	6.51653e-06	0.00160097	4.31559	0.16686	8.22954	3.80255e-07	2.51222e-05	6.59471	11	64007813	R	II	FKBP2	FKBP2 (-1407)	TSS1500	shore	TSS1500-shore	chr11:64008283-64009487	NA	NA
cg12441694	0.188221	8.52615	8.22301e-06	0.0017367	4.07546	0.183024	6.42864	8.29582e-06	0.00021071	3.43084	13	106572969	R	II		DAOA (+454377), EFNB2 (+614493)	IGR	opensea	IGR-opensea		NA	TRUE
cg12445424	-0.195316	-4.7225	0.000885419	0.0127846	-0.806818	-0.158548	-8.65096	1.96341e-07	1.65645e-05	7.27283	1	26605141	F	II	CCDC21	SH3BGRL3 (-526)	3'UTR	shore	3'UTR-shore	chr1:26606362-26606913	TRUE	NA
cg12449049	0.201148	7.78012	1.80085e-05	0.00222399	3.26299	0.168562	8.31902	3.29863e-07	2.29126e-05	6.74059	6	25088999	F	II	CMAH	LRRC16A (-190657), FAM65B (-177804)	Body	opensea	Body-opensea		NA	TRUE		rs76187830
cg12464638	-0.171558	-12.33	3.04785e-07	0.000659987	7.41689	-0.154529	-7.26494	1.87861e-06	7.30588e-05	4.9548	11	844400	R	II	TSPAN4	POLR2L (-1855), TSPAN4 (-46)	TSS200	shore	TSS200-shore	chr11:842293-843396	NA	NA
cg12480053	0.201906	4.60375	0.00105677	0.0141313	-0.991256	0.155237	7.26027	1.89374e-06	7.34252e-05	4.94657	13	105792346	F	II		DAOA (-326246)	IGR	opensea	IGR-opensea		NA	NA
cg12492087	-0.347394	-9.67176	2.72558e-06	0.00114901	5.21075	-0.268159	-12.0707	1.86368e-09	1.62143e-06	12.0249	15	42749885	F	II	ZFP106	ZNF106 (-155)	TSS200	opensea	TSS200-opensea		TRUE	TRUE
cg12492900	0.199729	6.76767	5.73653e-05	0.00339335	2.05535	0.174082	9.03994	1.08698e-07	1.15531e-05	7.87898	12	132551078	F	I	EP400	DDX51 (+77802), EP400 (+116570)	Body	opensea	Body-opensea		NA	NA
cg12499211	0.295362	7.54491	2.33314e-05	0.00243935	2.99367	0.203113	8.43122	2.76387e-07	2.04865e-05	6.92207	1	156786643	F	II	NTRK1	SH2D2A (-3)	Body	shelf	Body-shelf	chr1:156783523-156784037	NA	NA
cg12513352	0.174643	3.69438	0.00437053	0.0348714	-2.46228	0.153303	8.84064	1.46834e-07	1.38483e-05	7.57075	10	11204958	F	II	CUGBP2	CELF2 (+145065), USP6NL (+369316)	Body	shelf	Body-shelf	chr10:11207178-11207980	NA	NA
cg12526693	-0.203349	-7.85735	1.65618e-05	0.00215783	3.35	-0.157582	-9.09582	9.99915e-08	1.09724e-05	7.96453	1	2145258	R	I		C1orf86 (-19045), SKI (-14876)	IGR	shore	IGR-shore	chr1:2144199-2144497	NA	TRUE
cg12534147	0.289834	11.9398	4.09024e-07	0.000681009	7.12513	0.230279	8.92283	1.29636e-07	1.27919e-05	7.69845	5	54040362	F	II		SNX18 (+226769), ESM1 (+241129)	IGR	opensea	IGR-opensea		TRUE	TRUE
cg12558347	-0.203898	-6.91788	4.7947e-05	0.00317971	2.24268	-0.18554	-9.70952	4.08974e-08	6.67168e-06	8.87978	5	131724271	F	II	SLC22A5	SLC22A5 (+18827), IRF1 (+102219)	Body	opensea	Body-opensea		NA	TRUE
cg12559925	-0.177482	-4.75569	0.000843005	0.0124256	-0.755612	-0.151591	-8.24801	3.6923e-07	2.45895e-05	6.6249	2	235863365	F	II	SH3BP4	ARL4C (-457668), SH3BP4 (-23964)	5'UTR	shore	5'UTR-shore	chr2:235860117-235861716	NA	NA
cg12569835	-0.162771	-6.71024	6.14816e-05	0.00350033	1.98293	-0.15508	-6.87672	3.69929e-06	0.000117647	4.25927	2	239925460	F	II		TWIST2 (+168787), HDAC4 (+397183)	IGR	opensea	IGR-opensea		NA	NA
cg12577372	-0.210222	-10.433	1.38705e-06	0.000925504	5.89847	-0.15612	-9.45139	5.92667e-08	8.18235e-06	8.50018	1	155292208	R	I	RUSC1	RUSC1 (+1490), ASH1L (+240115)	Body	shore	Body-shore	chr1:155292469-155295433	NA	NA
cg12580943	-0.25831	-8.9596	5.34308e-06	0.00147788	4.52016	-0.157985	-7.50825	1.2413e-06	5.49708e-05	5.38023	1	2203648	F	II	SKI	RER1 (-119624), SKI (+43514)	Body	opensea	Body-opensea		TRUE	NA
cg12586150	0.263546	8.44019	8.97546e-06	0.0017735	3.98495	0.155671	7.10287	2.48665e-06	8.88759e-05	4.66695	6	2840792	F	II	SERPINB1	SERPINB1 (+1448), WRNIP1 (+75144)	Body	shore	Body-shore	chr6:2841810-2842273	NA	TRUE
cg12592179	0.189371	6.12589	0.000127401	0.00477769	1.22082	0.207785	8.78248	1.60442e-07	1.45401e-05	7.47988	3	133920644	F	II	RYK	SLCO2A1 (-171724), RYK (+48850)	Body	opensea	Body-opensea		NA	TRUE
cg12593223	0.221408	8.0193	1.39221e-05	0.00204366	3.53024	0.207787	8.27166	3.55601e-07	2.40271e-05	6.6635	17	80255510	F	II		CSNK1D (-23903), CD7 (+19968)	IGR	shelf	IGR-shelf	chr17:80251357-80251673	TRUE	TRUE
cg12593541	0.335853	9.44148	3.37286e-06	0.00127478	4.99267	0.257983	9.70668	4.10633e-08	6.68098e-06	8.87564	1	181110845	F	II		CACNA1E (-342036), MR1 (+107706)	IGR	opensea	IGR-opensea		TRUE	TRUE
cg12598837	-0.235503	-7.88061	1.61512e-05	0.00214956	3.37607	-0.164042	-7.46834	1.32788e-06	5.74654e-05	5.311	11	113845788	R	II	HTR3A	HTR3A (-9)	TSS200	opensea	TSS200-opensea		TRUE	TRUE		rs78797932
cg12603560	-0.250481	-8.10982	1.26491e-05	0.00196054	3.62969	-0.162328	-7.09886	2.50406e-06	8.9282e-05	4.65979	11	57090070	F	II	TNKS1BP1	TNKS1BP1 (-399)	5'UTR	shore	5'UTR-shore	chr11:57091614-57092831	NA	TRUE
cg12613632	-0.260013	-7.01181	4.29188e-05	0.00304595	2.35834	-0.192889	-9.59744	4.80032e-08	7.20535e-06	8.71589	1	95385935	R	II	CNN3	CNN3 (+6899), SLC44A3 (+100029)	Body	opensea	Body-opensea		NA	TRUE
cg12630938	0.25988	9.29613	3.86699e-06	0.00133099	4.85248	0.193935	10.9647	7.42435e-09	2.84669e-06	10.6212	10	120282778	F	II		RAB11FIP2 (-476664), PRLHR (+72382)	IGR	opensea	IGR-opensea		NA	TRUE			rs75768356
cg12632411	-0.25668	-7.60341	2.18639e-05	0.00238341	3.06128	-0.190178	-9.49484	5.56507e-08	7.87068e-06	8.56462	20	17595355	F	I	RRBP1	DSTN (+44847), RRBP1 (+67573)	Body	island	Body-island	chr20:17595271-17595483	NA	NA
cg12634306	-0.188276	-6.44719	8.48893e-05	0.00399303	1.64563	-0.166395	-13.2736	4.63808e-10	9.5406e-07	13.429	1	40098811	R	I	HEYL	PABPC4 (-56738), HEYL (+6806)	Body	opensea	Body-opensea		TRUE	TRUE
cg12636499	-0.234172	-7.4124	2.70671e-05	0.00256345	2.83904	-0.185863	-11.831	2.49235e-09	1.8275e-06	11.7303	10	105408599	F	II	SH3PXD2A	NEURL (+154863), SH3PXD2A (+206565)	Body	opensea	Body-opensea		NA	TRUE
cg12655375	-0.187777	-5.35186	0.000358628	0.00782328	0.137524	-0.154663	-6.76933	4.47805e-06	0.00013449	4.06323	6	35286360	R	I	DEF6	PPARD (-24031), DEF6 (+20731)	Body	opensea	Body-opensea		NA	TRUE
cg12655416	0.246402	6.28648	0.000103829	0.00437843	1.43494	0.179202	9.89628	3.14092e-08	5.79965e-06	9.14969	17	38077870	R	II	ORMDL3	GSDMB (-2967)	3'UTR	opensea	3'UTR-opensea		NA	NA
cg12656085	0.328213	11.1947	7.34919e-07	0.000764921	6.53944	0.246667	9.81374	3.52801e-08	6.14267e-06	9.03088	2	85173360	F	II		KCMF1 (-24856), TMSB10 (+40611)	IGR	opensea	IGR-opensea		TRUE	TRUE
cg12656272	0.221958	6.42384	8.73916e-05	0.00404505	1.61524	0.150817	8.57664	2.2027e-07	1.78369e-05	7.15488	3	100328186	R	II	GPR128	GPR128 (-247)	TSS1500	opensea	TSS1500-opensea		NA	NA
cg12657297	-0.263683	-7.54239	2.33969e-05	0.00244251	2.99076	-0.181456	-9.85698	3.31934e-08	5.96648e-06	9.09321	1	234667363	R	II		TARBP1 (-52514), IRF2BP2 (+77908)	IGR	opensea	IGR-opensea		NA	TRUE
cg12658012	-0.228262	-7.40454	2.73082e-05	0.00257533	2.8298	-0.152621	-7.70927	8.86659e-07	4.38206e-05	5.72566	1	183578811	R	II		NCF2 (-19095), ARPC5 (+26081)	IGR	opensea	IGR-opensea		NA	TRUE
cg12669543	-0.209878	-5.73788	0.000211842	0.00599461	0.688516	-0.152655	-6.23657	1.18265e-05	0.000273771	3.06739	3	9225565	F	II	SRGAP3	RAD18 (-220379), SRGAP3 (+65498)	Body	opensea	Body-opensea		NA	TRUE
cg12686055	-0.261365	-5.16724	0.000464752	0.00897251	-0.133606	-0.174894	-8.373	3.02899e-07	2.17603e-05	6.82809	12	45628262	F	II	ANO6	ARID2 (-495186), ANO6 (+18394)	Body	opensea	Body-opensea		NA	TRUE
cg12695465	-0.238383	-6.28827	0.000103594	0.0043705	1.43731	-0.185362	-10.5209	1.33342e-08	3.76148e-06	10.0245	6	10556147	F	II	GCNT2	GCNT6 (-77846), GCNT2 (+27558)	5'UTR	opensea	5'UTR-opensea		NA	TRUE		rs56342502	rs55736740
cg12695612	0.227414	6.88621	4.97836e-05	0.00322282	2.20343	0.176558	7.35095	1.62118e-06	6.60394e-05	5.10611	1	17308092	R	II	MFAP2	MFAP2 (-762)	TSS1500	shore	TSS1500-shore	chr1:17306551-17307363	NA	NA
cg12699865	-0.169099	-6.14123	0.000124917	0.00473475	1.24143	-0.152474	-9.88046	3.21148e-08	5.87034e-06	9.12698	20	32583031	F	II	RALY	RALY (+1503), EIF2S2 (+117107)	5'UTR	shore	5'UTR-shore	chr20:32580799-32582502	NA	NA
cg12710800	-0.169024	-5.64816	0.000238972	0.00635899	0.562368	-0.159941	-6.81454	4.13122e-06	0.000127251	4.14595	10	74008773	F	II		ASCC1 (-32740), DDIT4 (-24905)	IGR	opensea	IGR-opensea		NA	TRUE
cg12748890	-0.225051	-7.18175	3.5216e-05	0.00284088	2.56473	-0.182453	-8.5789	2.195e-07	1.77828e-05	7.15847	1	27676205	F	I	SYTL1	SYTL1 (+4841), MAP3K6 (+17178)	Body	island	Body-island	chr1:27675919-27678016	NA	TRUE
cg12754982	0.165507	5.79393	0.000196592	0.00580104	0.766729	0.162757	5.08916	0.00010899	0.00147055	0.798394	6	160409942	F	II	IGF2R	SLC22A1 (-132879), IGF2R (+19811)	Body	opensea	Body-opensea		NA	TRUE
cg12768523	-0.206728	-4.86761	0.000715239	0.0113302	-0.584077	-0.174489	-7.9546	5.92266e-07	3.34186e-05	6.1399	4	169737224	F	II	PALLD	CBR4 (+194185), PALLD (+318969)	Body	opensea	Body-opensea		NA	TRUE
cg12785993	-0.207512	-5.67627	0.000230091	0.00623979	0.602014	-0.154538	-5.72826	3.09694e-05	0.000563303	2.08204	2	30401636	F	II		ALK (-257204), LBH (-52761)	IGR	opensea	IGR-opensea		TRUE	TRUE
cg12787836	-0.197519	-7.00198	4.34171e-05	0.00306069	2.34629	-0.157733	-10.0696	2.46667e-08	5.126e-06	9.39664	21	37536685	F	II	DOPEY2	DOPEY2 (-148)	TSS200	opensea	TSS200-opensea		NA	NA		rs35979666
cg12802570	-0.202739	-5.54554	0.000274662	0.00681018	0.416668	-0.158884	-6.81209	4.14928e-06	0.00012766	4.14147	10	44069360	R	II	ZNF239	ZNF485 (-32495), ZNF239 (-5453)	5'UTR	island	5'UTR-island	chr10:44069359-44070179	NA	TRUE			rs12259547
cg12804755	-0.304457	-12.1967	3.36679e-07	0.000659987	7.31836	-0.243642	-10.1699	2.14747e-08	4.78856e-06	9.53819	11	15796715	R	II		INSC (+662745), SOX6 (+701220)	IGR	opensea	IGR-opensea		NA	TRUE
cg12805374	0.25375	6.19679	0.000116349	0.00459906	1.3158	0.20861	9.00059	1.15306e-07	1.1961e-05	7.81851	17	43306622	F	II	FMNL1	FMNL1 (+7466), SPATA32 (+32857)	Body	opensea	Body-opensea		TRUE	TRUE	low-CpG:40662391-40662609	rs12453698
cg12817389	-0.258155	-7.93162	1.52891e-05	0.00211662	3.43303	-0.216997	-12.2134	1.57107e-09	1.54744e-06	12.1978	8	62602522	R	II	ASPH	ASPH (+24596), CLVS1 (+402008)	Body	opensea	Body-opensea		NA	TRUE
cg12819393	-0.214456	-4.8153	0.000772174	0.0118267	-0.664031	-0.186407	-8.18159	4.10526e-07	2.63503e-05	6.5161	9	127240449	F	II		GPR144 (+27026), NR5A1 (+29260)	IGR	island	IGR-island	chr9:127240131-127240456	NA	NA
cg12830671	-0.198729	-6.90447	4.87154e-05	0.0031993	2.22608	-0.160834	-11.9361	2.1929e-09	1.75248e-06	11.8601	10	73335297	R	II	CDH23	C10orf105 (+144281), SLC29A3 (+256282)	Body	opensea	Body-opensea		NA	TRUE
cg12866859	-0.206502	-7.60556	2.18121e-05	0.00238241	3.06374	-0.169606	-14.2251	1.66091e-10	7.47765e-07	14.4591	17	43224332	F	II	HEXIM1	HEXIM1 (-352)	TSS1500	shore	TSS1500-shore	chr17:43224933-43227616	NA	NA
cg12871285	-0.242792	-6.81308	5.43225e-05	0.00332098	2.11229	-0.161441	-7.64326	9.89657e-07	4.70771e-05	5.61283	17	76713379	F	II	CYTH1	DNAH17 (-139903), CYTH1 (+64997)	Body	opensea	Body-opensea		NA	TRUE
cg12893030	-0.199098	-7.09271	3.90455e-05	0.00295657	2.45705	-0.167235	-10.1967	2.07006e-08	4.70036e-06	9.57568	10	73769174	F	II	CHST3	CHST3 (+45051), SPOCK2 (+79357)	3'UTR	shore	3'UTR-shore	chr10:73767156-73768379	TRUE	TRUE
cg12895631	0.158375	6.0848	0.000134321	0.004889	1.16546	0.168139	11.6302	3.19136e-09	2.0245e-06	11.4795	11	93254589	R	II	C11orf75	SLC36A4 (-323460), SMCO4 (+22085)	5'UTR	opensea	5'UTR-opensea		NA	TRUE
cg12900649	-0.215745	-6.55059	7.47014e-05	0.00377347	1.77934	-0.158788	-8.2903	3.45224e-07	2.35793e-05	6.69389	17	74494213	R	II	RHBDF2	RHBDF2 (+3276), AANAT (+44780)	5'UTR	shelf	5'UTR-shelf	chr17:74496992-74497632	TRUE	NA
cg12922492	0.182119	5.67057	0.000231864	0.00626364	0.593978	0.170869	6.12315	1.4616e-05	0.000321156	2.85045	7	41731552	F	II	INHBA	INHBA (+11154)	Body	opensea	Body-opensea		NA	TRUE
cg12929160	0.15043	4.73802	0.00086531	0.0126144	-0.782856	0.175265	8.65089	1.96362e-07	1.65645e-05	7.27272	13	77030645	F	II		KCTD12 (+429880), LMO7 (+695848)	IGR	opensea	IGR-opensea		NA	TRUE
cg12945194	-0.225556	-11.1908	7.37246e-07	0.000765052	6.53626	-0.176356	-10.2024	2.05371e-08	4.67753e-06	9.58377	11	64703312	F	I	GPHA2	GPHA2 (+48)	1stExon	opensea	1stExon-opensea		NA	TRUE
cg12954234	-0.208661	-4.03708	0.00252663	0.024412	-1.89679	-0.154842	-6.7986	4.25016e-06	0.000130049	4.11682	4	89628141	R	II	HERC3	NAP1L5 (-8755), FAM13A (+350182)	3'UTR	opensea	3'UTR-opensea		NA	TRUE
cg12997538	-0.184599	-6.02029	0.000146016	0.00504957	1.07807	-0.180345	-10.9993	7.09827e-09	2.81369e-06	10.667	3	2553085	F	II	CNTN4	CNTN4 (+272572), IL5RA (+598973)	5'UTR	opensea	5'UTR-opensea		NA	NA		rs75460542
cg13001097	-0.251718	-4.99699	0.000592813	0.0102273	-0.387994	-0.177439	-8.04848	5.08557e-07	3.02571e-05	6.29631	6	144652488	F	II	UTRN	UTRN (+39523)	Body	opensea	Body-opensea		NA	TRUE
cg13001289	-0.216817	-7.35012	2.90435e-05	0.00264376	2.76562	-0.173361	-8.0316	5.22641e-07	3.07999e-05	6.26827	17	1415550	R	II	INPP5K	MYO1C (-19444), INPP5K (+4632)	Body	shelf	Body-shelf	chr17:1419442-1420434	TRUE	NA
cg13026795	0.217924	5.75856	0.000206072	0.00592295	0.717426	0.151676	7.64676	9.83887e-07	4.69117e-05	5.61884	3	16379963	R	II	RFTN1	OXNAD1 (+73257), RFTN1 (+175250)	Body	opensea	Body-opensea		NA	TRUE
cg13045134	-0.19708	-5.56531	0.000267365	0.00672396	0.444852	-0.178434	-6.43508	8.19849e-06	0.00020895	3.44294	8	103741780	F	I		KLF10 (-73650), AZIN1 (+135185)	IGR	opensea	IGR-opensea		TRUE	TRUE
cg13046608	-0.250267	-7.8044	1.75393e-05	0.00220269	3.29043	-0.194316	-7.47304	1.31737e-06	5.71597e-05	5.31917	11	57195382	F	II	SLC43A3	SLC43A3 (-964)	TSS1500	shore	TSS1500-shore	chr11:57194340-57194650	TRUE	NA
cg13056369	-0.207887	-4.79782	0.000792263	0.0120134	-0.690836	-0.177369	-8.10845	4.61663e-07	2.83994e-05	6.39561	8	1906312	R	II	ARHGEF10	MYOM2 (-86843), ARHGEF10 (+134170)	3'UTR	opensea	3'UTR-opensea		TRUE	TRUE
cg13066703	0.217422	4.34134	0.00157349	0.0180713	-1.40555	0.16211	7.41123	1.46294e-06	6.14884e-05	5.21155	1	211526705	R	I	TRAF5	TRAF5 (+26526), RD3 (+139554)	Body	opensea	Body-opensea		NA	NA
cg13075295	0.187267	9.02551	5.0114e-06	0.00144456	4.58611	0.176505	16.1952	2.36329e-11	4.56423e-07	16.3963	15	42262356	R	II	EHD4	SPTBN5 (-76081), EHD4 (+2420)	Body	shore	Body-shore	chr15:42264156-42264861	NA	NA
cg13078671	-0.264432	-9.90904	2.19784e-06	0.001065	5.43048	-0.161688	-7.23981	1.96165e-06	7.5294e-05	4.9104	12	6662193	F	II	IFFO1	IFFO1 (+3046), GAPDH (+19100)	Body	shelf	Body-shelf	chr12:6664425-6665336	TRUE	NA			rs7135333
cg13081009	-0.296438	-10.7252	1.08217e-06	0.000839734	6.14965	-0.219939	-15.764	3.55458e-11	4.75268e-07	15.993	1	8430745	F	II	RERE	SLC45A1 (+52859), RERE (+446779)	5'UTR	opensea	5'UTR-opensea		NA	TRUE		rs72864290
cg13086983	-0.170434	-5.02418	0.000570055	0.0100041	-0.347089	-0.196931	-9.92495	3.01716e-08	5.65429e-06	9.19078	1	21664810	R	II	ECE1	NBPF3 (-101821), ECE1 (-47828)	Body	opensea	Body-opensea		NA	TRUE
cg13104938	-0.20674	-7.85725	1.65635e-05	0.00215783	3.34989	-0.166789	-8.81552	1.52557e-07	1.41911e-05	7.53155	11	843956	R	II	TSPAN4	POLR2L (-1411), TSPAN4 (-490)	TSS1500	shore	TSS1500-shore	chr11:842293-843396	NA	NA
cg13126206	0.185817	9.04545	4.91551e-06	0.00143814	4.60599	0.189942	8.95279	1.23905e-07	1.2454e-05	7.74479	8	22930189	F	I		TNFRSF10B (-3497)	IGR	shelf	IGR-shelf	chr8:22925655-22926912	NA	NA		rs57522435
cg13138089	-0.195205	-4.88275	0.000699608	0.0111963	-0.561005	-0.154091	-6.29638	1.05844e-05	0.000252004	3.1811	2	233251770	R	I	ECEL1P2	ALPPL2 (-19783), ALPP (+8526)	TSS200	island	TSS200-island	chr2:233251361-233253414	NA	TRUE
cg13145289	-0.217619	-8.31972	1.01591e-05	0.0018394	3.85679	-0.170084	-13.5107	3.57062e-10	8.82851e-07	13.6919	2	242210216	R	II	HDLBP	HDLBP (+2085), ANO7 (+82292)	5'UTR	shore	5'UTR-shore	chr2:242211289-242212308	NA	NA
cg13149147	0.263341	7.74074	1.87987e-05	0.00225845	3.21836	0.153478	7.40966	1.46685e-06	6.1593e-05	5.20881	2	105757726	R	II		GPR45 (-100474), MRPS9 (+103285)	IGR	shelf	IGR-shelf	chr2:105760109-105761018	NA	NA
cg13170728	-0.279004	-7.33199	2.96481e-05	0.00265661	2.74415	-0.195138	-10.4414	1.48386e-08	3.97361e-06	9.9155	15	91503707	R	II	RCCD1	RCCD1 (+5607), PRC1 (+34018)	Body	shelf	Body-shelf	chr15:91499952-91500818	NA	NA
cg13189207	-0.278184	-6.23502	0.000110824	0.00450336	1.36671	-0.221251	-9.23635	8.11806e-08	9.76609e-06	8.17802	1	45083124	F	II	RNF220	TMEM53 (+57103), RNF220 (+212258)	Body	island	Body-island	chr1:45082739-45083285	TRUE	TRUE
cg13197283	-0.181394	-6.71699	6.09816e-05	0.00348681	1.99147	-0.150421	-9.24388	8.02843e-08	9.72797e-06	8.1894	7	152433782	R	I		XRCC2 (-60532), ACTR3B (-23052)	IGR	opensea	IGR-opensea		NA	NA
cg13206220	-0.212957	-5.83566	0.000186004	0.00564661	0.824685	-0.17673	-7.42278	1.43452e-06	6.06605e-05	5.23169	15	93606698	R	II	RGMA	RGMA (+10394), CHD2 (+163640)	Body	shelf	Body-shelf	chr15:93609145-93609741	TRUE	TRUE			rs11631745
cg13206932	-0.215266	-7.42612	2.66516e-05	0.00254896	2.85515	-0.184962	-11.9248	2.22315e-09	1.75297e-06	11.8462	1	86047911	F	II	CYR61	CYR61 (+1467), ZNHIT6 (+126190)	Body	shore	Body-shore	chr1:86046362-86047240	NA	NA
cg13210534	-0.183962	-10.2163	1.67391e-06	0.000978001	5.70768	-0.153714	-10.0009	2.71338e-08	5.35643e-06	9.29924	11	111784328	R	II	HSPB2	CRYAB (+245), HSPB2-C11orf52 (+868)	Body	opensea	Body-opensea		NA	NA
cg13213755	-0.247212	-8.80109	6.24326e-06	0.00156519	4.35976	-0.168453	-7.58522	1.09057e-06	5.02744e-05	5.51315	15	73926454	F	II	NPTN	NPTN (-700)	TSS1500	shore	TSS1500-shore	chr15:73925033-73925925	NA	TRUE
cg13225830	-0.209724	-7.59734	2.20114e-05	0.00238848	3.05428	-0.156511	-7.31385	1.72738e-06	6.90783e-05	5.04097	1	9527173	F	I		SLC25A33 (-72368), SPSB1 (+174234)	IGR	opensea	IGR-opensea		NA	TRUE
cg13248581	-0.307262	-7.40492	2.72965e-05	0.00257509	2.83025	-0.182894	-8.18173	4.10437e-07	2.63503e-05	6.51632	22	17680545	R	II	CECR1	CECR5 (-40378), CECR1 (+22334)	TSS200	opensea	TSS200-opensea		TRUE	NA
cg13263591	-0.23082	-6.41985	8.78276e-05	0.00405148	1.61004	-0.151138	-5.81758	2.60841e-05	0.000495559	2.25759	8	102142199	R	II		YWHAZ (-176988), ZNF706 (+75316)	IGR	shelf	IGR-shelf	chr8:102138593-102139108	NA	NA
cg13278478	-0.237571	-5.89459	0.00017209	0.0054556	0.906083	-0.194695	-11.2021	5.46878e-09	2.57146e-06	10.9323	7	56160911	F	II	PHKG1	PHKG1 (-267)	TSS1500	opensea	TSS1500-opensea		TRUE	NA
cg13292202	-0.19197	-8.38469	9.50091e-06	0.00180051	3.9261	-0.171219	-10.5822	1.22846e-08	3.62834e-06	10.1082	5	112771367	R	II	TSSK1B	TSSK1B (-639)	TSS1500	opensea	TSS1500-opensea		NA	NA
cg13298538	-0.267328	-10.6727	1.13101e-06	0.00085909	6.10505	-0.206499	-8.75256	1.67955e-07	1.49827e-05	7.43296	12	1759721	F	II		ADIPOR2 (-40472), WNT5B (+21358)	IGR	opensea	IGR-opensea		NA	TRUE
cg13300689	0.189514	10.3041	1.55054e-06	0.000951802	5.78544	0.166391	8.87106	1.40205e-07	1.34584e-05	7.61811	12	9826503	R	II	CLEC2D	CLEC2D (+4194), CLECL1 (+59392)	Body	opensea	Body-opensea		TRUE	TRUE
cg13313598	-0.252506	-7.67859	2.01237e-05	0.0023202	3.14755	-0.171063	-8.27486	3.53793e-07	2.39422e-05	6.66873	6	136672985	R	II	MAP7	BCLAF1 (-61996), MAP7 (+174625)	Body	opensea	Body-opensea		NA	TRUE
cg13320202	-0.209319	-6.53431	7.6214e-05	0.00380575	1.75837	-0.163035	-8.99877	1.15622e-07	1.19697e-05	7.8157	3	63899097	F	II	ATXN7	ATXN7 (+48864), PSMD6 (+110139)	Body	shore	Body-shore	chr3:63897392-63898299	NA	NA
cg13341982	-0.268495	-10.2431	1.63507e-06	0.000972158	5.73154	-0.200329	-10.6969	1.05468e-08	3.39171e-06	10.2636	17	38708603	R	I		TNS4 (-50754), CCR7 (+13121)	IGR	opensea	IGR-opensea		TRUE	NA
cg13344855	-0.20087	-8.03314	1.37187e-05	0.00202952	3.5455	-0.162376	-11.7612	2.71511e-09	1.90296e-06	11.6435	19	11300651	R	II	KANK2	SPC24 (-34167), KANK2 (+7592)	Body	shelf	Body-shelf	chr19:11303697-11304609	TRUE	TRUE			rs57681847
cg13347910	-0.195841	-7.53876	2.34919e-05	0.00244494	2.98654	-0.177942	-10.0041	2.70127e-08	5.34657e-06	9.30381	6	10555853	R	II	GCNT2	GCNT6 (-78140), GCNT2 (+27264)	TSS200	opensea	TSS200-opensea		NA	TRUE		rs55908477	rs56132180
cg13354250	-0.211776	-9.01063	5.08427e-06	0.00145711	4.57126	-0.151968	-6.77879	4.40307e-06	0.000133031	4.08056	6	169558175	R	II		THBS2 (+95964), SMOC2 (+716344)	IGR	opensea	IGR-opensea		NA	TRUE
cg13375571	-0.268331	-11.1253	7.77465e-07	0.000776649	6.48289	-0.197812	-8.97961	1.19001e-07	1.21688e-05	7.78618	7	906726	R	II	UNC84A	GET4 (-9463), SUN1 (+34588)	Body	shore	Body-shore	chr7:905608-905886	TRUE	TRUE
cg13379757	-0.269642	-7.51484	2.41271e-05	0.00245722	2.95877	-0.16758	-7.23307	1.98454e-06	7.58878e-05	4.89849	10	22717154	R	II		SPAG6 (+82755), PIP4K2A (+286330)	IGR	opensea	IGR-opensea		TRUE	TRUE
cg13393721	-0.229449	-6.58954	7.12143e-05	0.00369503	1.82932	-0.171464	-8.26441	3.59721e-07	2.4188e-05	6.65167	1	43815035	R	II	MPL	CDC20 (-9649), MPL (+11557)	Body	island	Body-island	chr1:43814305-43815277	NA	TRUE			rs41269541
cg13407335	-0.182183	-6.63884	6.70506e-05	0.00362303	1.8923	-0.150142	-10.0696	2.46644e-08	5.126e-06	9.39673	17	7832852	R	I	KCNAB3	CNTROB (-2621), KCNAB3 (-99)	TSS200	island	TSS200-island	chr17:7832532-7833164	TRUE	NA			rs34284903
cg13409439	-0.250064	-7.24801	3.26317e-05	0.00276064	2.6442	-0.178505	-7.15711	2.263e-06	8.32222e-05	4.76369	9	135040296	R	II	NTNG2	NTNG2 (+2962), SETX (+190076)	5'UTR	shore	5'UTR-shore	chr9:135036713-135038933	NA	NA
cg13410764	0.188592	6.44934	8.46619e-05	0.00398934	1.64844	0.175058	7.73633	8.47742e-07	4.2367e-05	5.77174	9	90407888	R	II		SPATA31E1 (-89853), CTSL (+67454)	IGR	opensea	IGR-opensea		TRUE	TRUE
cg13412754	-0.195344	-3.79069	0.00374117	0.031451	-2.3022	-0.172079	-9.6068	4.73626e-08	7.17426e-06	8.72964	9	128307578	F	II	MAPKAP1	MAPKAP1 (+161935), GAPVD1 (+283467)	Body	opensea	Body-opensea		NA	TRUE
cg13412834	0.219583	7.51236	2.41939e-05	0.00246101	2.95589	0.192026	9.99093	2.75146e-08	5.38876e-06	9.285	9	132652770	R	II	FNBP1	USP20 (+55021), FNBP1 (+152671)	3'UTR	shore	3'UTR-shore	chr9:132652350-132652715	NA	TRUE
cg13415831	0.230551	5.5054	0.000290148	0.00700386	0.359259	0.175137	8.68104	1.87444e-07	1.60696e-05	7.32039	9	92137791	R	II		SEMA4D (-104043), GADD45G (-82137)	IGR	opensea	IGR-opensea		NA	TRUE
cg13419087	-0.263517	-5.95588	0.000158799	0.00523797	0.990224	-0.224686	-11.8142	2.54413e-09	1.84529e-06	11.7095	12	124907105	R	II	NCOR2	NCOR2 (+72693), ZNF664 (+449435)	Body	opensea	Body-opensea		NA	TRUE			rs61751356
cg13420075	-0.221707	-9.32115	3.77659e-06	0.00132374	4.87675	-0.187157	-10.2266	1.98687e-08	4.61301e-06	9.61756	15	74471974	R	II	STRA6	ISLR (+5962), STRA6 (+23225)	3'UTR	opensea	3'UTR-opensea		TRUE	TRUE
cg13424923	0.235653	9.83988	2.33907e-06	0.00108854	5.36695	0.219763	14.7169	9.99426e-11	6.04385e-07	14.9663	2	65258738	F	II		CEP68 (-24768), SLC1A4 (+42203)	IGR	opensea	IGR-opensea		NA	TRUE
cg13430755	0.309519	9.28126	3.92185e-06	0.00133913	4.83803	0.234549	7.2308	1.99232e-06	7.6068e-05	4.89447	9	110310795	R	II		KLF4 (-58868)	IGR	opensea	IGR-opensea		TRUE	TRUE
cg13432945	-0.234908	-5.5968	0.000256167	0.00657847	0.489633	-0.162739	-6.54554	6.70194e-06	0.000180509	3.64961	1	59193388	R	II		MYSM1 (-27624), JUN (+56397)	IGR	opensea	IGR-opensea		TRUE	TRUE
cg13443768	-0.299203	-7.3731	2.82966e-05	0.00261113	2.79276	-0.198125	-9.75684	3.82384e-08	6.41554e-06	8.94854	11	65084386	R	II	CDC42EP2	CDC42EP2 (-305)	5'UTR	shore	5'UTR-shore	chr11:65081937-65083333	TRUE	TRUE
cg13444413	-0.262374	-5.92842	0.000164612	0.00532969	0.952589	-0.188253	-9.23712	8.10887e-08	9.7642e-06	8.17919	12	58131011	R	II	AGAP2	AGAP2 (+1018), OS9 (+43107)	1stExon	island	1stExon-island	chr12:58130870-58132047	NA	TRUE
cg13470462	-0.207991	-9.1256	4.54992e-06	0.00140099	4.68546	-0.158427	-8.89423	1.35368e-07	1.31596e-05	7.6541	3	112965787	R	II	BOC	BOC (+35458), SPICE1 (+268216)	5'UTR	opensea	5'UTR-opensea		NA	TRUE
cg13476072	-0.177486	-6.7534	5.83596e-05	0.00341546	2.03739	-0.153398	-6.6835	5.22272e-06	0.000150497	3.90541	1	149908313	F	II	MTMR11	MTMR11 (+478)	Body	opensea	Body-opensea		NA	NA
cg13485320	0.272593	16.1206	2.53452e-08	0.000580374	9.80869	0.22095	9.91286	3.06874e-08	5.71422e-06	9.17346	11	2920128	R	II	SLC22A18AS	SLC22A18 (-3522)	Body	shelf	Body-shelf	chr11:2923301-2923817	TRUE	TRUE
cg13493526	-0.207068	-6.32751	9.85942e-05	0.00428596	1.48906	-0.158931	-6.43532	8.19489e-06	0.000208905	3.44339	14	77492788	F	II	C14orf4	IRF2BPL (+2246), VASH1 (+264256)	1stExon	island	1stExon-island	chr14:77491938-77495276	NA	NA
cg13494887	-0.241054	-10.6053	1.19737e-06	0.000876311	6.04739	-0.196814	-12.6746	9.14541e-10	1.33583e-06	12.7447	12	105605477	R	II	APPL2	APPL2 (+24384), KIAA1033 (+103985)	Body	opensea	Body-opensea		NA	TRUE
cg13506158	-0.220735	-5.26797	0.000403214	0.00831138	0.0149365	-0.154165	-5.53419	4.51328e-05	0.000747031	1.69723	3	191048377	F	II	UTS2D	UTS2B (-52)	TSS200	shore	TSS200-shore	chr3:191046948-191047710	NA	NA
cg13525397	0.175984	3.99874	0.00268438	0.0254128	-1.95945	0.160737	6.79644	4.26658e-06	0.000130358	4.11287	6	31025933	F	II	HCG22	MUC22 (+47682), C6orf15 (+54403)	Body	opensea	Body-opensea		TRUE	TRUE		rs62401701
cg13536080	0.195776	4.29176	0.00169825	0.0189616	-1.48482	0.193952	6.05965	1.64683e-05	0.000351196	2.72825	11	85659096	R	II		SYTL2 (-221585), PICALM (+120875)	IGR	opensea	IGR-opensea		NA	TRUE
cg13537416	-0.325165	-7.7977	1.76674e-05	0.00220959	3.28287	-0.194134	-6.30305	1.04546e-05	0.000249877	3.19374	9	124506555	R	II	DAB2IP	DAB2IP (+177156), TTLL11 (+349330)	Body	opensea	Body-opensea		NA	TRUE
cg13558774	0.208695	6.05736	0.000139168	0.00495783	1.12836	0.153517	6.62847	5.76714e-06	0.000161669	3.80369	4	1196025	F	II	LOC100130872	SPON2 (-29364), CTBP1 (+46900)	Body	opensea	Body-opensea		NA	NA
cg13568106	-0.228374	-6.96383	4.54116e-05	0.00311048	2.29941	-0.186937	-13.1859	5.11431e-10	9.98828e-07	13.3306	17	26835115	F	I		FOXN1 (-15844), SLC13A2 (+34804)	IGR	opensea	IGR-opensea		TRUE	TRUE
cg13572782	-0.223684	-8.44001	8.97706e-06	0.0017735	3.98477	-0.202736	-9.34159	6.95508e-08	8.9782e-06	8.33637	18	74799495	F	II	MBP	MBP (+45230), ZNF236 (+263379)	Body	island	Body-island	chr18:74799144-74800038	TRUE	NA	high-CpG:72928388-72928596	rs7242091
cg13579607	0.173786	9.55491	3.03521e-06	0.00121313	5.10069	0.159885	10.5306	1.31616e-08	3.7442e-06	10.0378	1	203289788	F	II		BTG2 (+15124), FMOD (+30829)	IGR	opensea	IGR-opensea		NA	NA
cg13581362	-0.175751	-5.08782	0.000520362	0.00952736	-0.251765	-0.16729	-9.86401	3.28664e-08	5.93532e-06	9.10334	14	105287326	R	II	MGC23270	CEP170B (-44324), ZBTB42 (+20076)	TSS1500	opensea	TSS1500-opensea		TRUE	NA
cg13581779	-0.234284	-6.7036	6.19778e-05	0.00351031	1.97453	-0.181201	-8.82433	1.50523e-07	1.40438e-05	7.54531	3	171561201	F	II	TMEM212	TMEM212 (+62)	1stExon	opensea	1stExon-opensea		NA	NA
cg13590876	-0.225524	-5.14475	0.000479826	0.00912396	-0.166981	-0.170185	-13.9981	2.11051e-10	7.66978e-07	14.2193	14	105154689	F	II	INF2	INF2 (-1285)	TSS1500	shore	TSS1500-shore	chr14:105155520-105156573	NA	NA
cg13613439	-0.291567	-11.1666	7.51829e-07	0.000769828	6.51659	-0.198454	-16.005	2.82608e-11	4.59471e-07	16.2198	9	131683312	R	II	PHYHD1	PHYHD1 (-375)	1stExon	opensea	1stExon-opensea		NA	TRUE
cg13639901	0.240196	6.80067	5.51364e-05	0.00334444	2.09675	0.151561	7.25245	1.9194e-06	7.41442e-05	4.93275	7	155556590	F	II	RBM33	SHH (+48377), RBM33 (+119217)	Body	opensea	Body-opensea		NA	TRUE
cg13644528	-0.210794	-6.96305	4.54535e-05	0.00311048	2.29844	-0.150235	-11.5211	3.65522e-09	2.12589e-06	11.3418	9	36163544	R	II	GLIPR2	CCIN (-5845), GLIPR2 (+26802)	3'UTR	shelf	3'UTR-shelf	chr9:36166198-36166829	TRUE	TRUE
cg13647528	-0.172803	-6.28955	0.000103427	0.00436905	1.43899	-0.152389	-8.05183	5.0581e-07	3.01246e-05	6.30187	11	123396505	F	II	GRAMD1B	GRAMD1B (-25)	TSS200	opensea	TSS200-opensea		NA	TRUE
cg13647973	-0.197055	-7.54035	2.34502e-05	0.00244494	2.98839	-0.161174	-11.0044	7.05181e-09	2.79851e-06	10.6736	19	56061337	F	I		ENSG00000231274 (-4428)	IGR	island	IGR-island	chr19:56061261-56061516	TRUE	NA		rs7251438
cg13661827	0.242125	5.91391	0.000167776	0.00538052	0.932658	0.194416	8.94113	1.26104e-07	1.25899e-05	7.72676	9	111885602	F	II		TMEM245 (-3377)	IGR	shelf	IGR-shelf	chr9:111881482-111882278	NA	NA
cg13680337	-0.220418	-8.69826	6.91507e-06	0.0016409	4.25435	-0.173122	-9.441	6.01675e-08	8.26079e-06	8.48474	10	71626580	F	II	COL13A1	H2AFY2 (-185972), COL13A1 (+64892)	Body	opensea	Body-opensea		TRUE	TRUE
cg13696706	0.188392	6.10104	0.000131538	0.00484402	1.18738	0.173762	8.71741	1.77253e-07	1.5489e-05	7.37771	9	124396830	R	II	DAB2IP	DAB2IP (+67431), TTLL11 (+459055)	Body	opensea	Body-opensea		NA	TRUE
cg13702846	0.25466	5.50262	0.000291255	0.00701472	0.355273	0.229193	9.6687	4.33481e-08	6.87155e-06	8.82025	3	42888883	F	II	CCBP2	CYP8B1 (+28750), ACKR2 (+37915)	5'UTR	opensea	5'UTR-opensea		NA	NA	low-CpG:42863845-42863903
cg13720639	-0.352729	-13.1647	1.66891e-07	0.000611141	8.00904	-0.256298	-13.0223	6.14668e-10	1.08079e-06	13.1454	14	72061746	F	II	SIPA1L1	RGS6 (-337410), SIPA1L1 (+65704)	Body	opensea	Body-opensea		NA	TRUE			rs79202440
cg13721644	-0.252348	-11.9868	3.94585e-07	0.000681009	7.16086	-0.203942	-9.78749	3.66136e-08	6.25268e-06	8.99294	3	47446543	R	II	PTPN23	PTPN23 (+24033), SCAP (+71060)	Body	opensea	Body-opensea		TRUE	TRUE
cg13757845	0.175145	6.01635	0.000146767	0.00505527	1.07271	0.162226	7.72978	8.56991e-07	4.27211e-05	5.7606	9	139926740	F	II	C9orf139	ABCA2 (-4098), FUT7 (+722)	5'UTR	shore	5'UTR-shore	chr9:139925243-139925996	NA	NA
cg13761321	-0.228811	-5.14439	0.000480069	0.00912709	-0.167511	-0.182329	-8.19	4.05043e-07	2.61154e-05	6.5299	9	97768771	F	II	C9orf3	C9orf3 (+246705), FANCC (+311213)	Body	shore	Body-shore	chr9:97766649-97767955	NA	NA
cg13780718	0.233291	7.19725	3.45923e-05	0.00281549	2.58336	0.201538	7.60046	1.06308e-06	4.94267e-05	5.53936	20	44513768	R	II	ZSWIM1	SPATA25 (+2506), ZSWIM1 (+3902)	3'UTR	opensea	3'UTR-opensea		TRUE	NA
cg13781678	-0.228339	-6.89797	4.90925e-05	0.00321009	2.21803	-0.163846	-6.37324	9.18434e-06	0.000227087	3.32653	1	3103106	R	II	PRDM16	ARHGEF16 (-267884), PRDM16 (+117331)	Body	island	Body-island	chr1:3102540-3103352	TRUE	NA
cg13788625	-0.185878	-6.50666	7.88585e-05	0.00386618	1.7227	-0.158197	-9.98671	2.76773e-08	5.40823e-06	9.27897	9	140340778	R	I		ENTPD8 (-4877)	IGR	shelf	IGR-shelf	chr9:140343603-140343955	NA	NA
cg13805951	-0.223127	-9.09239	4.69767e-06	0.00141147	4.65261	-0.187098	-10.4107	1.54657e-08	4.0796e-06	9.87327	14	105948819	F	I		CRIP1 (-3835)	IGR	shelf	IGR-shelf	chr14:105952603-105954296	NA	NA
cg13806292	-0.261814	-7.58596	2.22908e-05	0.00239801	3.04116	-0.184367	-8.97975	1.18975e-07	1.21688e-05	7.7864	6	152702463	R	II	SYNE1	SYNE1 (+256071), ESR1 (+690832)	Body	opensea	Body-opensea		NA	NA	low-CpG:152744022-152744157
cg13823144	-0.229785	-10.9148	9.23953e-07	0.000812265	6.30914	-0.191472	-15.3426	5.3487e-11	6.04385e-07	15.5881	11	66475721	F	I	SPTBN2	RBM4B (-30502), SPTBN2 (+20709)	Body	opensea	Body-opensea		NA	NA
cg13828610	-0.205872	-4.65294	0.000981859	0.0135318	-0.914625	-0.204859	-8.38404	2.9767e-07	2.1545e-05	6.84596	6	3825986	F	II		PXDC1 (-73726), FAM50B (-23634)	IGR	opensea	IGR-opensea		TRUE	TRUE
cg13832201	-0.231114	-7.51574	2.41027e-05	0.00245722	2.95982	-0.215011	-10.7724	9.54703e-09	3.29581e-06	10.3651	17	19282521	F	II	MAPK7	MAPK7 (+1487), MFAP4 (+7982)	Body	island	Body-island	chr17:19281000-19282541	NA	NA
cg13852822	-0.186891	-7.77078	1.81927e-05	0.00222784	3.25242	-0.162706	-6.81509	4.12721e-06	0.000127149	4.14695	9	123657221	R	II		PHF19 (-17615), TRAF1 (+33826)	IGR	shore	IGR-shore	chr9:123656750-123656972	NA	NA
cg13857119	-0.210855	-6.78172	5.64049e-05	0.00336913	2.07299	-0.184147	-7.3686	1.57307e-06	6.46248e-05	5.13704	1	6580308	F	II	PLEKHG5	PLEKHG5 (-23152), NOL9 (+34287)	TSS1500	opensea	TSS1500-opensea		TRUE	TRUE
cg13861904	0.193007	11.9205	4.15112e-07	0.000681009	7.11044	0.15119	10.8771	8.32136e-09	3.05469e-06	10.5051	9	139428006	F	I	NOTCH1	SEC16A (-55865), NOTCH1 (+12308)	Body	shore	Body-shore	chr9:139428318-139428527	TRUE	NA
cg13865934	-0.180378	-6.29524	0.000102686	0.00435757	1.44652	-0.155651	-9.16905	8.96765e-08	1.02683e-05	8.07607	1	2262474	R	II	MORN1	RER1 (-60798), SKI (+102340)	Body	shelf	Body-shelf	chr1:2266007-2266432	TRUE	TRUE
cg13879455	-0.277541	-7.85326	1.66351e-05	0.00216165	3.34541	-0.203768	-7.61049	1.04537e-06	4.88712e-05	5.55661	12	58133008	F	II	AGAP2	AGAP2 (-979)	TSS1500	shore	TSS1500-shore	chr12:58130870-58132047	NA	NA
cg13895322	-0.232015	-10.3926	1.43615e-06	0.000934476	5.8632	-0.205991	-11.028	6.84002e-09	2.76854e-06	10.7047	12	6877740	R	II	PTMS	LAG3 (-3946)	Body	shore	Body-shore	chr12:6875481-6876923	NA	NA
cg13900763	0.200105	6.10536	0.00013081	0.004832	1.19319	0.158928	8.13318	4.4366e-07	2.77242e-05	6.43643	9	137160473	R	I		RXRA (-57953), WDR5 (+159263)	IGR	opensea	IGR-opensea		NA	TRUE
cg13901675	-0.190638	-4.91035	0.000672052	0.0109556	-0.519043	-0.162753	-12.5825	1.01757e-09	1.34917e-06	12.6369	9	109460023	R	I		ZNF462 (-165355)	IGR	opensea	IGR-opensea		NA	TRUE
cg13904874	-0.222902	-8.37814	9.56511e-06	0.00180051	3.91914	-0.175373	-8.96454	1.21732e-07	1.23305e-05	7.76293	9	89411000	F	II		ZCCHC6 (-441673), GAS1 (+151104)	IGR	opensea	IGR-opensea		NA	TRUE
cg13907255	-0.266497	-7.0163	4.2693e-05	0.0030438	2.36385	-0.168379	-8.06037	4.9888e-07	2.98705e-05	6.31603	5	142895549	R	II		NR3C1 (-112295), YIPF5 (+654674)	IGR	opensea	IGR-opensea		NA	TRUE
cg13912274	0.173461	7.33318	2.96079e-05	0.00265482	2.74556	0.154203	6.89878	3.55761e-06	0.000114376	4.29935	7	157095237	F	II		DNAJB6 (-34423), UBE3C (+163630)	IGR	shore	IGR-shore	chr7:157092597-157093535	TRUE	NA
cg13920090	-0.261827	-7.6569	2.06097e-05	0.00234292	3.12273	-0.204578	-8.92062	1.3007e-07	1.28184e-05	7.69502	1	27872303	F	II	AHDC1	WASF2 (-55634), AHDC1 (+57840)	3'UTR	shelf	3'UTR-shelf	chr1:27874417-27874638	TRUE	TRUE		rs80143757
cg13921921	0.296333	10.4635	1.35123e-06	0.00092036	5.925	0.185578	5.82584	2.56743e-05	0.000489271	2.27379	1	155931763	F	II	ARHGEF2	ARHGEF2 (+16555), RXFP4 (+20283)	Body	opensea	Body-opensea		TRUE	TRUE
cg13928306	-0.236565	-7.95813	1.4861e-05	0.00209242	3.46251	-0.194935	-8.4679	2.60948e-07	1.97808e-05	6.98104	16	3162397	R	II	ZNF205	ZNF205 (-164)	TSS200	opensea	TSS200-opensea		NA	NA
cg13932501	0.194014	5.06888	0.000534646	0.00966769	-0.28007	0.165265	6.00467	1.82687e-05	0.000379472	2.62203	9	94060853	F	II	AUH	AUH (+63342), SYK (+496784)	Body	opensea	Body-opensea		NA	TRUE
cg13937905	-0.197212	-4.95872	0.000626513	0.0105486	-0.445755	-0.158323	-8.61508	2.07531e-07	1.7096e-05	7.21598	12	53612551	R	I	RARG	ITGB7 (-11460), RARG (+13485)	Body	shore	Body-shore	chr12:53613716-53615103	NA	NA
cg13938098	-0.209638	-8.31281	1.0232e-05	0.00184971	3.84939	-0.174998	-9.15725	9.12595e-08	1.03676e-05	8.05815	6	112575966	R	II	LAMA4	LAMA4 (-49)	TSS200	shore	TSS200-shore	chr6:112575091-112575483	NA	NA	low-CpG:112682038-112682667
cg13938187	-0.196285	-8.40197	9.33381e-06	0.00179409	3.94446	-0.155171	-8.8251	1.50348e-07	1.4035e-05	7.5465	15	64980038	R	II	OAZ2	OAZ2 (+15442), ZNF609 (+188547)	3'UTR	opensea	3'UTR-opensea		NA	NA
cg13945880	-0.176132	-9.17743	4.32933e-06	0.00137712	4.73652	-0.156892	-7.61553	1.03659e-06	4.86175e-05	5.56526	5	171008055	F	II		C5orf50 (-204821), FGF18 (+161395)	IGR	opensea	IGR-opensea		NA	TRUE
cg13952483	-0.264336	-5.84487	0.000183754	0.00561477	0.837429	-0.199263	-8.2997	3.40116e-07	2.33854e-05	6.70918	1	223101782	R	II	DISP1	DISP1 (+16)	1stExon	opensea	1stExon-opensea		NA	NA			rs75842876
cg14003866	-0.198296	-7.91183	1.56175e-05	0.00212257	3.41097	-0.151126	-8.54196	2.32465e-07	1.84462e-05	7.09961	9	127105724	F	II	NEK6	PSMB7 (+71994), NEK6 (+85482)	Body	opensea	Body-opensea		TRUE	TRUE
cg14014879	-0.175419	-6.65249	6.59451e-05	0.00360297	1.90968	-0.152892	-13.864	2.43501e-10	7.92093e-07	14.076	1	94561088	R	II	ABCA4	GCLM (-186122), ABCA4 (+25600)	Body	opensea	Body-opensea		NA	TRUE
cg14023009	0.180852	4.71861	0.000890525	0.0128152	-0.812816	0.15194	7.29785	1.77539e-06	7.0399e-05	5.01282	8	1870798	F	I	ARHGEF10	MYOM2 (-122357), ARHGEF10 (+98656)	Body	opensea	Body-opensea		NA	NA
cg14029117	-0.237592	-7.72616	1.91008e-05	0.00227083	3.20179	-0.154033	-9.59262	4.83365e-08	7.23664e-06	8.70881	19	41246769	R	II	C19orf54	SNRPA (-9995), ITPKC (+23761)	3'UTR	opensea	3'UTR-opensea		NA	NA
cg14036402	0.237891	7.24762	3.26463e-05	0.00276064	2.64374	0.21838	9.26404	7.79351e-08	9.57466e-06	8.21981	1	15743671	R	II	EFHD2	CTRC (-21264), EFHD2 (+7280)	Body	opensea	Body-opensea		TRUE	TRUE
cg14042121	-0.228806	-8.62173	7.46629e-06	0.00168281	4.17518	-0.195206	-12.1983	1.5996e-09	1.54744e-06	12.1796	17	74705685	R	II	MXRA7	ST6GALNAC1 (-65765), MXRA7 (+1352)	Body	shore	Body-shore	chr17:74706465-74707067	NA	TRUE
cg14068788	-0.201025	-6.04329	0.000141725	0.00500137	1.1093	-0.154198	-8.13286	4.43893e-07	2.77242e-05	6.4359	9	133838188	F	II		LAMC3 (-46281), FIBCD1 (-23951)	IGR	opensea	IGR-opensea		TRUE	TRUE
cg14082893	0.181326	5.85424	0.000181492	0.00558572	0.850394	0.175093	8.82764	1.49767e-07	1.39958e-05	7.55047	15	75400931	F	II		GOLGA6C (-150009), PPCDC (+85035)	IGR	opensea	IGR-opensea		TRUE	TRUE
cg14106046	0.345047	10.0251	1.98138e-06	0.00103268	5.53613	0.253534	8.90468	1.33243e-07	1.30039e-05	7.67032	17	81006485	R	II	B3GNTL1	ZNF750 (-208031), B3GNTL1 (+3201)	Body	shelf	Body-shelf	chr17:81009245-81009999	TRUE	NA	low-CpG:78599707-78599823
cg14106719	0.200325	4.21354	0.00191684	0.0204887	-1.61053	0.164601	6.40153	8.71893e-06	0.000218657	3.37984	9	80524371	R	II	GNAQ	GNA14 (-261148), GNAQ (+122003)	Body	opensea	Body-opensea		NA	NA			rs72417359
cg14122403	-0.168403	-3.87709	0.00325725	0.0287694	-2.15934	-0.171039	-7.45662	1.3545e-06	5.81894e-05	5.29063	5	121499498	R	II		SNCAIP (-148266), ZNF474 (+34290)	IGR	opensea	IGR-opensea		TRUE	TRUE
cg14129735	0.260401	7.00968	4.30265e-05	0.0030482	2.35573	0.169482	10.8046	9.15023e-09	3.22035e-06	10.4084	6	30737007	R	II		DDR1 (-114854), IER3 (-24676)	IGR	opensea	IGR-opensea		TRUE	TRUE
cg14133064	0.202079	4.53858	0.00116552	0.0150003	-1.0933	0.161054	6.2598	1.1327e-05	0.000265377	3.11162	9	5530115	F	II	PDCD1LG2	KIAA1432 (-99004), PDCD1LG2 (+19545)	Body	opensea	Body-opensea		NA	TRUE
cg14134256	-0.228475	-4.77881	0.000814738	0.0122027	-0.720026	-0.192165	-9.31205	7.26267e-08	9.23129e-06	8.29205	11	94502879	F	II	AMOTL1	AMOTL1 (+1342), CWC15 (+203897)	Body	shore	Body-shore	chr11:94501366-94502696	NA	NA		rs77252364
cg14136168	0.30078	7.08017	3.962e-05	0.00297027	2.44181	0.225441	9.35426	6.82735e-08	8.87594e-06	8.35535	9	139129886	F	II	QSOX2	LHX3 (-34882), QSOX2 (+7801)	Body	shore	Body-shore	chr9:139128416-139128652	NA	NA
cg14145667	0.229325	9.26085	3.9985e-06	0.00135084	4.81816	0.197732	7.73478	8.49914e-07	4.24632e-05	5.76912	19	909533	R	II	C19orf22	MED16 (-16315), R3HDM4 (+3698)	Body	shelf	Body-shelf	chr19:911689-911996	TRUE	NA
cg14149304	-0.205828	-7.60696	2.17781e-05	0.00238241	3.06537	-0.177948	-10.8826	8.26201e-09	3.03933e-06	10.5124	1	26145407	F	II	FAM54B	SEPN1 (+18740), AUNIP (+40496)	TSS1500	shore	TSS1500-shore	chr1:26146122-26147349	NA	NA
cg14153069	-0.258184	-11.4964	5.77376e-07	0.000734493	6.78128	-0.161924	-13.4185	3.95092e-10	8.82851e-07	13.5902	9	131683257	F	II	PHYHD1	PHYHD1 (-430)	1stExon	opensea	1stExon-opensea		NA	TRUE
cg14165772	-0.231152	-7.1885	3.49428e-05	0.00282825	2.57285	-0.157561	-6.45855	7.85366e-06	0.000202636	3.48699	1	2847632	R	II		MMEL1 (-283203), ACTRT2 (-90414)	IGR	shore	IGR-shore	chr1:2847056-2847288	NA	NA
cg14177084	-0.15465	-4.84506	0.000739211	0.0115427	-0.618493	-0.154484	-7.84368	7.10121e-07	3.7617e-05	5.9536	7	75269642	F	II	HIP1	POM121C (-154094), HIP1 (+98623)	Body	shore	Body-shore	chr7:75268004-75268871	NA	NA
cg14181528	-0.221329	-7.97516	1.45927e-05	0.00208032	3.48142	-0.183239	-9.01086	1.13543e-07	1.18581e-05	7.8343	1	19393870	F	II		IFFO2 (-110690), UBR4 (+142900)	IGR	opensea	IGR-opensea		TRUE	TRUE
cg14185547	-0.21621	-6.9976	4.36412e-05	0.00306119	2.34092	-0.150703	-8.68371	1.86676e-07	1.60117e-05	7.32459	8	145497339	F	II	BOP1	SCXA (+6790), BOP1 (+17743)	Body	shore	Body-shore	chr8:145498785-145499042	NA	TRUE
cg14190534	-0.187537	-5.27359	0.000400049	0.00827509	0.0231799	-0.159953	-11.1225	6.05553e-09	2.65429e-06	10.8286	14	90848416	R	II		NRDE2 (-49935), CALM1 (-14911)	IGR	shore	IGR-shore	chr14:90848994-90850381	NA	NA			rs72042481
cg14204586	0.208784	7.802	1.75852e-05	0.00220615	3.28771	0.156915	7.85392	6.98276e-07	3.72875e-05	5.97087	1	155931858	F	I	ARHGEF2	ARHGEF2 (+16460), RXFP4 (+20378)	Body	opensea	Body-opensea		TRUE	TRUE
cg14213424	0.311398	8.48342	8.58802e-06	0.00174438	4.03057	0.22526	7.06206	2.67007e-06	9.34273e-05	4.5939	17	18380159	R	II	LGALS9C	LGALS9C (+71)	1stExon	opensea	1stExon-opensea		TRUE	NA			rs1682220
cg14227558	0.28031	5.90079	0.000170694	0.005431	0.91461	0.217461	6.5374	6.8018e-06	0.000182576	3.63445	2	213983851	F	II	IKZF2	ERBB4 (-580286), IKZF2 (+31207)	Body	opensea	Body-opensea		NA	TRUE
cg14228830	0.229952	5.9127	0.000168043	0.00538323	0.930997	0.171637	6.89867	3.55833e-06	0.000114389	4.29914	3	139257229	F	II	RBP1	RBP2 (-61871), RBP1 (+1442)	Body	shore	Body-shore	chr3:139257712-139257949	NA	TRUE
cg14244636	0.15969	6.85653	5.15737e-05	0.00326874	2.16653	0.154186	5.80126	2.69131e-05	0.000507674	2.22559	10	100055918	F	II		LOXL4 (-27911), PYROXD2 (+119023)	IGR	opensea	IGR-opensea		NA	TRUE
cg14282004	-0.269545	-6.9095	4.84253e-05	0.0031968	2.23232	-0.226684	-10.0877	2.40557e-08	5.06095e-06	9.42226	19	46270700	R	II	SIX5	SIX5 (+1784), ENSG00000237452 (+34191)	Body	island	Body-island	chr19:46270699-46275167	NA	NA
cg14285050	0.174437	7.8526	1.66469e-05	0.00216177	3.34467	0.154206	10.4717	1.42453e-08	3.87796e-06	9.95713	1	40778294	R	I	COL9A2	COL9A2 (+4672), ZMPSTE24 (+54515)	Body	shelf	Body-shelf	chr1:40781004-40781445	NA	NA	low-CpG:40550792-40550931
cg14289461	-0.291482	-13.2009	1.62723e-07	0.000611141	8.03375	-0.227841	-12.3187	1.38649e-09	1.50387e-06	12.3243	6	112575929	R	II	LAMA4	LAMA4 (-12)	TSS200	shore	TSS200-shore	chr6:112575091-112575483	NA	NA	low-CpG:112682038-112682667
cg14293323	-0.191735	-7.24767	3.26442e-05	0.00276064	2.6438	-0.152598	-8.80058	1.56071e-07	1.43298e-05	7.5082	11	353567	F	II		IFITM3 (-32517), B4GALNT4 (-16237)	IGR	shelf	IGR-shelf	chr11:355947-356447	TRUE	NA			rs73398586
cg14309008	-0.205438	-7.61185	2.16606e-05	0.00238241	3.07099	-0.18431	-8.33775	3.20233e-07	2.24761e-05	6.77099	8	49340641	R	II		EFCAB1 (+307150), UBE2V2 (+419681)	IGR	opensea	IGR-opensea		TRUE	NA
cg14327393	-0.24274	-10.5572	1.24728e-06	0.000887746	6.00606	-0.186914	-10.448	1.47065e-08	3.96012e-06	9.92462	9	75141633	F	II	TMC1	TMC1 (+4916), ALDH1A1 (+426338)	5'UTR	opensea	5'UTR-opensea		NA	TRUE
cg14333539	-0.222673	-8.43593	9.01457e-06	0.0017735	3.98045	-0.168186	-6.77578	4.42679e-06	0.000133412	4.07504	2	242499512	R	II	BOK	BOK (+1376), THAP4 (+77352)	Body	shore	Body-shore	chr2:242498013-242499274	NA	NA
cg14333542	-0.241854	-8.44344	8.94561e-06	0.0017735	3.9884	-0.206068	-9.99796	2.72466e-08	5.3655e-06	9.295	10	75647561	R	II		PLAU (-23354), CAMK2G (-13218)	IGR	opensea	IGR-opensea		TRUE	TRUE
cg14382215	-0.241007	-7.44991	2.59477e-05	0.00252414	2.88303	-0.203635	-9.92997	2.99604e-08	5.63516e-06	9.19796	1	161169007	F	II	NDUFS2	ADAMTS4 (-161), NDUFS2 (-98)	TSS200	shelf	TSS200-shelf	chr1:161171809-161172256	TRUE	NA
cg14384093	-0.39133	-11.9664	4.00772e-07	0.000681009	7.1454	-0.282909	-12.3978	1.26292e-09	1.45148e-06	12.4187	9	111878565	R	II	C9orf5	CTNNAL1 (-102756), TMEM245 (+3660)	Body	shelf	Body-shelf	chr9:111881482-111882278	NA	NA
cg14385738	0.401561	12.1345	3.52812e-07	0.000659987	7.27196	0.302265	9.68122	4.258e-08	6.79876e-06	8.83854	1	114414340	R	II	PTPN22	PTPN22 (+41)	5'UTR	opensea	5'UTR-opensea		NA	TRUE
cg14389122	-0.244441	-7.92226	1.54434e-05	0.00212033	3.4226	-0.195774	-9.62271	4.62946e-08	7.10359e-06	8.75297	15	74945851	R	II	EDC3	CLK3 (+38516), EDC3 (+42533)	Body	opensea	Body-opensea		NA	TRUE
cg14416623	0.236833	11.4529	5.97593e-07	0.000734493	6.74684	0.193138	6.50541	7.20968e-06	0.000190741	3.57472	2	133561787	R	II	NCKAP5	LYPD1 (-134009), NCKAP5 (+764244)	Body	opensea	Body-opensea		NA	TRUE
cg14427527	-0.281836	-6.85757	5.15099e-05	0.00326764	2.16782	-0.192705	-10.6746	1.08639e-08	3.44902e-06	10.2334	5	176793960	R	II	RGS14	SLC34A1 (-17485), RGS14 (+9122)	Body	island	Body-island	chr5:176793959-176794841	NA	TRUE
cg14430943	0.230512	5.79378	0.00019663	0.00580118	0.766528	0.152723	5.84709	2.46513e-05	0.000474747	2.31538	7	155556652	F	II	RBM33	SHH (+48315), RBM33 (+119279)	Body	opensea	Body-opensea		NA	TRUE
cg14439774	-0.222033	-7.22228	3.361e-05	0.00278637	2.6134	-0.18186	-10.7655	9.63321e-09	3.30348e-06	10.356	17	1988012	R	II	SMG6	SRR (-218986), HIC1 (+28408)	Body	opensea	Body-opensea		TRUE	TRUE
cg14462124	0.220424	6.17421	0.000119752	0.00465582	1.28563	0.164873	6.38742	8.94791e-06	0.000222669	3.35326	2	197031748	R	II	STK17B	DNAH7 (-98212), STK17B (+4551)	5'UTR	shelf	5'UTR-shelf	chr2:197035589-197036383	NA	TRUE
cg14468280	-0.274191	-13.9583	9.71202e-08	0.000611141	8.53483	-0.179988	-8.80346	1.55387e-07	1.43073e-05	7.5127	20	47862976	R	II	ZNFX1	DDX27 (+27092), ZNFX1 (+31780)	3'UTR	opensea	3'UTR-opensea		TRUE	TRUE
cg14485643	-0.190499	-8.37697	9.5767e-06	0.00180051	3.91788	-0.166781	-9.2259	8.24414e-08	9.83511e-06	8.16224	9	134484581	R	II	RAPGEF1	UCK1 (-77994), RAPGEF1 (+100648)	Body	opensea	Body-opensea		NA	TRUE
cg14502319	0.195283	8.16811	1.18969e-05	0.00192901	3.69324	0.155161	5.3909	5.97875e-05	0.000924196	1.41023	12	125167409	R	II		NCOR2 (-187611), SCARB1 (+180984)	IGR	opensea	IGR-opensea		NA	TRUE			rs75510902
cg14511393	-0.221412	-6.78811	5.59732e-05	0.00335776	2.08102	-0.158256	-9.26349	7.79981e-08	9.57784e-06	8.21898	9	99249199	F	II	HABP4	HABP4 (+36712), CDC14B (+132913)	Body	opensea	Body-opensea		TRUE	TRUE			rs71499954
cg14518185	-0.194772	-5.41753	0.000327424	0.00747024	0.232772	-0.151101	-6.79201	4.30046e-06	0.000131056	4.10475	14	68648563	F	II	RAD51L1	RAD51B (+362038), ZFP36L1 (+611394)	Body	opensea	Body-opensea		NA	TRUE
cg14550153	-0.215858	-7.07651	3.97895e-05	0.00297596	2.43735	-0.158776	-10.1477	2.21419e-08	4.88407e-06	9.50694	9	134258834	F	II		PRRC2B (-46643), PPAPDC3 (+93753)	IGR	opensea	IGR-opensea		TRUE	TRUE
cg14552508	0.183633	7.0018	4.34265e-05	0.00306069	2.34607	0.160112	9.18238	8.79218e-08	1.01575e-05	8.09632	2	8628173	R	II		ID2 (-190802)	IGR	opensea	IGR-opensea		NA	TRUE
cg14557185	-0.185367	-6.88329	4.99567e-05	0.00322639	2.1998	-0.150684	-9.39849	6.40058e-08	8.53496e-06	8.42143	3	149374763	R	I	WWTR1	WWTR1 (+46297), TM4SF4 (+183002)	Body	island	Body-island	chr3:149374709-149376300	NA	NA
cg14601444	-0.210178	-10.4936	1.31681e-06	0.000908272	5.95114	-0.181306	-10.6275	1.15645e-08	3.51417e-06	10.1697	2	74607536	F	II	DCTN1	DCTN1 (-54)	TSS200	opensea	TSS200-opensea		TRUE	TRUE
cg14602234	-0.172076	-5.61776	0.000248993	0.00647991	0.519368	-0.154188	-8.67608	1.88882e-07	1.61411e-05	7.31255	9	137884872	R	II		OLFM1 (-82494), FCN1 (-75063)	IGR	opensea	IGR-opensea		NA	NA
cg14606321	-0.266993	-6.35487	9.52618e-05	0.00420471	1.52504	-0.19581	-8.82636	1.50059e-07	1.40129e-05	7.54848	9	131397851	R	II	WDR34	WDR34 (+21215), SPTAN1 (+82982)	Body	opensea	Body-opensea		NA	TRUE
cg14606858	0.295745	11.2808	6.85588e-07	0.00074948	6.60918	0.260565	11.5464	3.54167e-09	2.10853e-06	11.3738	7	98871769	F	II	MYH16	KPNA7 (-66640), ARPC1A (-51764)	Body	opensea	Body-opensea		TRUE	TRUE
cg14647944	-0.233055	-8.67285	7.093e-06	0.00165641	4.22813	-0.187473	-13.3396	4.31073e-10	9.08219e-07	13.5026	9	73095740	F	I		KLF9 (-66200), TRPM3 (+640774)	IGR	opensea	IGR-opensea		NA	TRUE
cg14686297	0.176861	6.149	0.000123678	0.00471378	1.25187	0.152987	7.16397	2.23628e-06	8.25734e-05	4.77589	22	46650375	F	II		PKDREJ (+8844), PPARA (+103876)	IGR	shelf	IGR-shelf	chr22:46645764-46646957	NA	NA
cg14694038	-0.231858	-5.65948	0.000235352	0.00631728	0.578347	-0.189447	-9.81144	3.53944e-08	6.14611e-06	9.02757	19	5037103	F	II	KDM4B	KDM4B (+67971), PTPRS (+303711)	Body	island	Body-island	chr19:5036959-5037220	TRUE	TRUE
cg14704980	0.163048	5.51072	0.000288043	0.00697896	0.366882	0.159887	11.1078	6.17094e-09	2.67152e-06	10.8094	7	41607500	R	II		INHBA (+135206)	IGR	opensea	IGR-opensea		NA	TRUE
cg14718363	0.231563	6.685	6.33906e-05	0.00354803	1.95098	0.163642	10.0196	2.64384e-08	5.29789e-06	9.32577	2	43358521	F	II		HAAO (-338789), ZFP36L2 (+95227)	IGR	opensea	IGR-opensea		NA	NA			rs76402145
cg14719333	0.16464	6.35285	9.55043e-05	0.00421001	1.52238	0.165467	8.72031	1.76467e-07	1.54563e-05	7.38227	17	33867795	R	II		SLFN12L (-52919), SLFN14 (+17322)	IGR	opensea	IGR-opensea		NA	TRUE
cg14776738	-0.216121	-6.4774	8.17652e-05	0.00393418	1.68485	-0.180366	-9.25837	7.85876e-08	9.61964e-06	8.21127	19	6476756	R	II	DENND1C	DENND1C (+5063), CRB3 (+12462)	Body	island	Body-island	chr19:6476682-6477127	TRUE	NA
cg14780255	0.176568	6.79399	5.558e-05	0.00335143	2.08838	0.151161	8.69163	1.84414e-07	1.59198e-05	7.33709	1	201720358	F	II	NAV1	IPO9 (-77911), NAV1 (+102981)	Body	opensea	Body-opensea		NA	TRUE
cg14798641	-0.185843	-9.95556	2.10811e-06	0.00104872	5.47297	-0.154453	-11.5628	3.47007e-09	2.0943e-06	11.3945	3	49314920	R	II	USP4	USP4 (+62584), KLHDC8B (+105876)	3'UTR	shore	3'UTR-shore	chr3:49314437-49314815	TRUE	TRUE
cg14798653	-0.198704	-6.05246	0.000140053	0.00497671	1.12173	-0.156632	-10.5007	1.36996e-08	3.79772e-06	9.99697	19	6475497	F	I	DENND1C	DENND1C (+6322), CRB3 (+11203)	Body	island	Body-island	chr19:6475222-6475998	NA	NA
cg14812474	-0.213479	-5.52087	0.000284073	0.00693154	0.381407	-0.15595	-7.01449	2.90183e-06	9.91622e-05	4.50846	4	7632386	F	II	SORCS2	PSAPL1 (-195686), AFAP1 (+309267)	Body	opensea	Body-opensea		TRUE	TRUE
cg14836555	0.181204	5.47744	0.00030149	0.00714685	0.319127	0.183316	9.25241	7.92814e-08	9.66128e-06	8.20227	14	24743391	F	II		RABGGTA (-2586)	IGR	shelf	IGR-shelf	chr14:24740564-24740942	NA	NA
cg14845962	-0.24304	-6.08457	0.00013436	0.00488927	1.16516	-0.154655	-6.76136	4.54232e-06	0.000135874	4.04861	12	58120237	R	I	AGAP2	AGAP2 (+11792), OS9 (+32333)	3'UTR	island	3'UTR-island	chr12:58119909-58121551	NA	NA
cg14858784	-0.209931	-5.33456	0.000367374	0.00791816	0.112317	-0.193488	-9.60229	4.76698e-08	7.20196e-06	8.72302	12	123579358	R	II	PITPNM2	ABCB9 (-113162), PITPNM2 (+15617)	5'UTR	opensea	5'UTR-opensea		TRUE	TRUE
cg14864148	-0.215349	-6.07099	0.000136737	0.00491935	1.14681	-0.153589	-5.65545	3.56485e-05	0.000626579	1.93822	11	73053649	R	II	ARHGEF17	RELT (-33660), ARHGEF17 (+34315)	Body	island	Body-island	chr11:73053648-73054302	NA	NA
cg14870156	-0.175438	-8.17756	1.17796e-05	0.00192901	3.70351	-0.163673	-6.61405	5.91942e-06	0.000164769	3.77696	6	33048540	R	II	HLA-DPB1	HLA-DPA1 (-53)	Body	island	Body-island	chr6:33048416-33048814	NA	TRUE		rs41545716	rs41561114
cg14913777	0.280335	7.6328	2.11649e-05	0.00237141	3.09508	0.221817	8.60782	2.09878e-07	1.72525e-05	7.20445	10	43947405	F	II	ZNF487	ZNF487 (+14831), ZNF239 (+116502)	Body	shelf	Body-shelf	chr10:43950884-43951437	NA	NA			rs34408407
cg14926965	-0.18923	-10.8299	9.91406e-07	0.000823949	6.23809	-0.150895	-14.9397	7.97895e-11	6.04385e-07	15.1906	14	23318992	R	I		LRP10 (-21830), MMP14 (+13226)	IGR	shelf	IGR-shelf	chr14:23315027-23315265	NA	TRUE
cg14928510	0.266706	9.04368	4.92396e-06	0.00143814	4.60422	0.178812	6.3582	9.44231e-06	0.000231846	3.29813	19	55449439	F	II	NLRP7	NLRP2 (-27181), NCR1 (+31931)	Body	shore	Body-shore	chr19:55450822-55451128	NA	NA			rs77072552
cg14939821	0.293568	12.7101	2.30671e-07	0.000649478	7.69172	0.203539	6.82743	4.03755e-06	0.000125096	4.16948	10	128947230	F	II	DOCK1	NPS (-400383), DOCK1 (+353252)	Body	opensea	Body-opensea		TRUE	TRUE
cg14989202	0.228738	4.16636	0.00206292	0.0214597	-1.68671	0.178178	5.86011	2.40457e-05	0.000465689	2.34083	1	9714843	R	II	C1orf200	PIK3CD (+3040), CLSTN1 (+169741)	TSS200	shore	TSS200-shore	chr1:9711780-9713001	NA	NA
cg14990644	-0.228134	-7.91747	1.5523e-05	0.00212257	3.41727	-0.160668	-7.73676	8.47135e-07	4.23625e-05	5.77248	5	112771691	F	II	TSSK1B	TSSK1B (-963)	TSS1500	opensea	TSS1500-opensea		NA	NA
cg15015109	0.346845	7.03555	4.17407e-05	0.0030187	2.38739	0.201596	7.11441	2.43722e-06	8.75723e-05	4.68756	17	65136480	R	II	HELZ	CACNG1 (+95774), HELZ (+104819)	Body	opensea	Body-opensea		NA	TRUE
cg15030789	0.308926	8.6089	7.56333e-06	0.00168435	4.16185	0.207854	8.64938	1.96819e-07	1.65802e-05	7.27034	1	27438378	F	II	SLC9A1	SLC9A1 (+43023), TRNP1 (+118180)	Body	opensea	Body-opensea		TRUE	TRUE
cg15032960	0.22262	8.81844	6.13709e-06	0.00156519	4.37744	0.164833	6.47765	7.58423e-06	0.000197538	3.52279	20	56888536	R	II	RAB22A	PPP4R1L (-4041), RAB22A (+3784)	Body	shelf	Body-shelf	chr20:56884738-56885222	NA	NA
cg15036894	-0.221258	-5.28789	0.000392117	0.00818662	0.0441298	-0.168705	-7.84858	7.04418e-07	3.74779e-05	5.96188	5	16539535	R	II	FAM134B	ZNF622 (-73634), FAM134B (+77632)	Body	opensea	Body-opensea		TRUE	TRUE
cg15043384	-0.189848	-6.50422	7.90964e-05	0.00387168	1.71955	-0.161107	-13.7606	2.72143e-10	8.25356e-07	13.9645	3	149374761	R	I	WWTR1	WWTR1 (+46299), TM4SF4 (+183000)	Body	island	Body-island	chr3:149374709-149376300	NA	NA
cg15066489	-0.220089	-6.41467	8.83965e-05	0.00406209	1.60328	-0.170582	-9.14713	9.26411e-08	1.04563e-05	8.04275	3	121613396	R	II	SLC15A2	SLC15A2 (+460)	1stExon	opensea	1stExon-opensea		NA	TRUE
cg15073784	-0.181918	-7.33837	2.94337e-05	0.00264943	2.75171	-0.158781	-9.41568	6.24236e-08	8.43726e-06	8.44706	2	105406666	F	I		POU3F3 (-65303)	IGR	opensea	IGR-opensea		NA	TRUE		rs72830470
cg15074524	0.201825	11.5342	5.60366e-07	0.000734493	6.81119	0.187336	10.2697	1.87306e-08	4.5018e-06	9.67778	2	8685621	F	II		ID2 (-133354)	IGR	opensea	IGR-opensea		TRUE	NA			rs10929534
cg15093997	-0.207693	-6.61235	6.92543e-05	0.00365796	1.8585	-0.167579	-10.0466	2.54656e-08	5.22728e-06	9.36407	10	73769828	R	II	CHST3	CHST3 (+45705), SPOCK2 (+78703)	3'UTR	shore	3'UTR-shore	chr10:73767156-73768379	TRUE	TRUE
cg15094211	-0.175353	-5.63457	0.000243398	0.0064081	0.543156	-0.159413	-8.83206	1.48764e-07	1.39395e-05	7.55736	7	1251032	R	II		ZFAND2A (-51218), UNCX (-21511)	IGR	island	IGR-island	chr7:1250826-1251141	NA	NA			rs62435100
cg15095913	-0.222383	-5.31927	0.000375289	0.00800183	0.0900166	-0.17244	-7.54507	1.16664e-06	5.26374e-05	5.44391	7	1576976	F	II	MAFK	MAFK (+6626), TMEM184A (+19090)	5'UTR	shore	5'UTR-shore	chr7:1575736-1575993	NA	TRUE
cg15132165	-0.256661	-8.85278	5.93272e-06	0.00154836	4.41234	-0.181051	-8.73256	1.7318e-07	1.52896e-05	7.40155	17	773137	R	II	NXN	GLOD4 (-87556), NXN (+109873)	Body	opensea	Body-opensea		TRUE	TRUE
cg15149645	-0.255824	-5.59143	0.000258041	0.00660217	0.482007	-0.174751	-7.10451	2.47958e-06	8.86659e-05	4.66987	16	28550619	F	II	NUPR1	NUPR1 (-290)	TSS200	opensea	TSS200-opensea		NA	NA		rs35706896
cg15155209	-0.207363	-6.02273	0.000145556	0.00504439	1.08138	-0.165568	-6.71914	4.89895e-06	0.000143608	3.97106	3	14502277	F	II	SLC6A6	C3orf20 (-214329), SLC6A6 (+58201)	Body	opensea	Body-opensea		TRUE	TRUE		rs73031810	rs76301390
cg15164702	-0.169289	-5.75356	0.000207453	0.00594134	0.710436	-0.152331	-11.4177	4.16095e-09	2.2592e-06	11.2101	10	31891625	R	I		ZEB1 (+283524), ARHGAP12 (+326110)	IGR	shore	IGR-shore	chr10:31892189-31892752	NA	NA
cg15190451	-0.311283	-11.2491	7.03313e-07	0.000750074	6.58357	-0.209186	-9.64538	4.48165e-08	6.9677e-06	8.78617	17	73090195	R	I	SLC16A5	SLC16A5 (+5162), NT5C (+37695)	Body	opensea	Body-opensea		NA	TRUE
cg15194531	-0.209005	-7.03884	4.15801e-05	0.00301453	2.39142	-0.159743	-8.81502	1.52674e-07	1.41911e-05	7.53077	17	43318900	F	I	FMNL1	FMNL1 (+19744), SPATA32 (+20579)	Body	island	Body-island	chr17:43318429-43319243	TRUE	NA		rs4792898
cg15197065	-0.190117	-11.1525	7.60472e-07	0.000769828	6.5051	-0.152195	-11.8972	2.29907e-09	1.77634e-06	11.8122	5	78985562	R	I	CMYA5	CMYA5 (-138)	TSS200	opensea	TSS200-opensea		NA	TRUE	high-CpG:79021199-79021441
cg15226102	-0.198662	-5.65318	0.000237361	0.00634413	0.569449	-0.182544	-7.44966	1.37057e-06	5.86771e-05	5.27852	11	69469719	F	II		CCND1 (+13864), ORAOV1 (+20396)	IGR	shore	IGR-shore	chr11:69468810-69469152	TRUE	NA		rs3212915
cg15238200	-0.193926	-8.61699	7.50197e-06	0.00168281	4.17026	-0.178127	-10.3229	1.74206e-08	4.31503e-06	9.75179	17	73893634	R	II	TRIM65	TRIM65 (-550)	TSS1500	shore	TSS1500-shore	chr17:73892496-73893448	NA	NA
cg15240033	0.163585	6.53234	7.63984e-05	0.00381098	1.75585	0.158897	10.2337	1.96766e-08	4.6029e-06	9.62748	6	3623985	R	I		SLC22A23 (-167192), PXDC1 (+128275)	IGR	opensea	IGR-opensea		NA	NA
cg15258980	0.256376	6.69496	6.26301e-05	0.00352589	1.96359	0.239021	14.8308	8.9041e-11	6.04385e-07	15.0814	2	68961597	F	II	ARHGAP25	ARHGAP25 (-370)	TSS1500	opensea	TSS1500-opensea		NA	NA
cg15280363	-0.186566	-10.2836	1.57836e-06	0.000957642	5.76739	-0.161323	-10.4763	1.41564e-08	3.86892e-06	9.96351	12	12245710	R	II	BCL2L14	BCL2L14 (+21837), LRP6 (+174036)	Body	opensea	Body-opensea		TRUE	TRUE
cg15286094	-0.177201	-4.88997	0.000692289	0.0111305	-0.550023	-0.171788	-8.1958	4.01301e-07	2.59643e-05	6.53942	7	116660213	F	II	ST7	ST7 (+66832), WNT2 (+303130)	Body	opensea	Body-opensea		NA	TRUE
cg15323253	-0.210928	-6.79458	5.55408e-05	0.00335143	2.08912	-0.171343	-9.15402	9.16982e-08	1.03869e-05	8.05323	6	3766662	R	II		FAM50B (-82958), PXDC1 (-14402)	IGR	opensea	IGR-opensea		TRUE	TRUE
cg15331705	0.36607	13.6983	1.15602e-07	0.000611141	8.36635	0.274314	11.0154	6.95201e-09	2.77789e-06	10.6882	8	129180010	R	II		TMEM75 (-219419)	IGR	opensea	IGR-opensea		NA	TRUE
cg15342087	-0.211425	-5.20765	0.000438934	0.00871291	-0.0738403	-0.161582	-7.77299	7.97835e-07	4.07043e-05	5.83403	6	30720209	R	II		DDR1 (-131652), IER3 (-7878)	IGR	opensea	IGR-opensea		TRUE	TRUE
cg15352683	0.209671	7.92904	1.53314e-05	0.00211662	3.43016	0.153872	5.99034	1.87707e-05	0.000387239	2.59427	18	74691367	F	II	MBP	MBP (+153358), ZNF236 (+155251)	3'UTR	island	3'UTR-island	chr18:74691262-74691466	NA	NA
cg15371617	0.185599	7.31689	3.01619e-05	0.00267665	2.72624	0.159001	6.72379	4.85831e-06	0.000142802	3.97961	5	156536137	F	II	HAVCR2	HAVCR2 (+588)	5'UTR	opensea	5'UTR-opensea		NA	NA	low-CpG:156468590-156468779
cg15384400	0.181286	4.81776	0.00076939	0.0118024	-0.660261	0.154815	6.32617	1.00172e-05	0.000242024	3.23756	4	36257279	F	II		DTHD1 (-28365), ARAP2 (-11148)	IGR	opensea	IGR-opensea		NA	NA
cg15391590	0.199219	5.30145	0.000384745	0.00810415	0.0639829	0.161763	6.1823	1.30849e-05	0.000295527	2.9638	6	52913427	F	II	ICK	GSTA4 (-53251), ICK (+13173)	5'UTR	opensea	5'UTR-opensea		NA	TRUE		rs11459571
cg15408855	-0.262281	-5.77545	0.000201484	0.00585744	0.740995	-0.209715	-8.90118	1.3395e-07	1.3056e-05	7.66489	12	106736581	R	II	TCP11L2	CKAP4 (-94815), POLR3B (-14855)	Body	opensea	Body-opensea		NA	TRUE
cg15431165	-0.228883	-6.01593	0.000146846	0.00505583	1.07214	-0.188721	-9.45221	5.91959e-08	8.17992e-06	8.5014	19	36490314	F	II		SDHAF1 (+4224), SYNE4 (+9381)	IGR	shelf	IGR-shelf	chr19:36485937-36486852	TRUE	NA
cg15463966	0.162864	6.34384	9.65906e-05	0.00423487	1.51055	0.153845	6.99403	3.00788e-06	0.000101693	4.47162	3	148446998	F	II	AGTR1	CPB1 (-61891), AGTR1 (+31340)	5'UTR	opensea	5'UTR-opensea		NA	NA		rs12695900
cg15465279	-0.201363	-7.36886	2.84328e-05	0.00261418	2.78776	-0.150062	-10.5781	1.2351e-08	3.63072e-06	10.1027	14	104668845	R	I		C14orf144 (-41696), KIF26A (+63785)	IGR	opensea	IGR-opensea		NA	NA
cg15475323	-0.266091	-7.04359	4.13498e-05	0.00301067	2.39721	-0.189077	-7.26339	1.8836e-06	7.31873e-05	4.95208	19	49220102	R	II	MAMSTR	MAMSTR (+2876), FUT2 (+20870)	1stExon	shelf	1stExon-shelf	chr19:49223054-49223312	TRUE	NA
cg15477363	0.227181	6.09518	0.000132535	0.0048615	1.17948	0.177132	13.829	2.52821e-10	8.1379e-07	14.0384	2	68961987	R	II	ARHGAP25	ARHGAP25 (+20)	5'UTR	opensea	5'UTR-opensea		NA	NA
cg15484406	-0.197773	-6.77463	5.68872e-05	0.00337889	2.06409	-0.162674	-9.87886	3.21873e-08	5.87632e-06	9.12468	14	94461913	R	II		OTUB2 (-30762), ASB2 (-18776)	IGR	opensea	IGR-opensea		TRUE	TRUE
cg15503081	0.204636	7.53607	2.35623e-05	0.00244583	2.98343	0.159101	5.77922	2.80758e-05	0.000524006	2.18234	19	12992867	F	II	DNASE2	DNASE2 (-585)	TSS1500	shore	TSS1500-shore	chr19:12991690-12992508	NA	NA		rs1210384
cg15553418	0.211132	4.67522	0.000949805	0.013285	-0.880022	0.232549	11.9687	2.10802e-09	1.72268e-06	11.9001	1	16696547	R	II	C1orf144	RSG1 (-132890), SPATA21 (+67372)	Body	shelf	Body-shelf	chr1:16693621-16694270	NA	NA
cg15554023	-0.305249	-12.5218	2.64554e-07	0.000659513	7.55672	-0.25383	-11.6673	3.04805e-09	1.98182e-06	11.5262	1	144008937	F	II		PPIAL4G (-241056), NBPF8 (-137875)	IGR	opensea	IGR-opensea		NA	TRUE
cg15567340	-0.151277	-6.82289	5.36886e-05	0.00330922	2.12455	-0.156485	-6.18908	1.29203e-05	0.000292724	2.97677	20	61975937	F	II	CHRNA4	CHRNA4 (+16802), COL20A1 (+51399)	3'UTR	shore	3'UTR-shore	chr20:61973861-61974297	NA	NA
cg15575375	-0.210391	-4.66125	0.000969764	0.0134397	-0.901703	-0.189573	-9.48962	5.60728e-08	7.90267e-06	8.55688	1	61649973	F	I	NFIA	NFIA (+102439), TM2D1 (+541122)	Body	opensea	Body-opensea		TRUE	TRUE			rs61770507
cg15601264	0.342805	15.9552	2.79175e-08	0.000580374	9.71864	0.328262	11.4869	3.81525e-09	2.17785e-06	11.2982	17	54864697	F	II		C17orf67 (+46560), NOG (+193637)	IGR	opensea	IGR-opensea		NA	TRUE
cg15605124	-0.205693	-4.68744	0.000932696	0.0131435	-0.861068	-0.155215	-6.98324	3.06542e-06	0.000103021	4.45217	1	3230250	F	II	PRDM16	ARHGEF16 (-140740), PRDM16 (+244475)	Body	opensea	Body-opensea		NA	TRUE
cg15612257	-0.323375	-10.567	1.2369e-06	0.000887746	6.01452	-0.230227	-9.82001	3.49691e-08	6.11196e-06	9.03993	2	65085598	R	II		SERTAD2 (-204551), SLC1A4 (-130937)	IGR	shore	IGR-shore	chr2:65086804-65087180	NA	TRUE
cg15615645	-0.192987	-7.54794	2.32528e-05	0.00243479	2.99719	-0.165033	-8.2248	3.8314e-07	2.52189e-05	6.58695	10	104543040	R	II	C10orf26	WBP1L (+39313), CYP17A1 (+54250)	Body	opensea	Body-opensea		NA	TRUE
cg15620905	-0.240868	-8.88678	5.73765e-06	0.00153297	4.44679	-0.160632	-6.60842	5.97996e-06	0.000165911	3.76652	1	44024150	R	II	PTPRF	KDM4A (-91679), PTPRF (+27603)	Body	opensea	Body-opensea		TRUE	TRUE
cg15624624	-0.180995	-6.1798	0.000118899	0.0046437	1.29311	-0.150232	-9.00381	1.14749e-07	1.19314e-05	7.82347	10	114819357	F	II	TCF7L2	HABP2 (-493428), TCF7L2 (+109348)	Body	opensea	Body-opensea		NA	TRUE		rs17130178
cg15645660	-0.225048	-9.88628	2.24327e-06	0.00107366	5.40961	-0.16262	-8.31234	3.33372e-07	2.30664e-05	6.72973	1	55247356	F	I	TTC22	PARS2 (-17169), DHCR24 (+105535)	Body	island	Body-island	chr1:55246742-55247519	NA	TRUE
cg15646741	0.173579	6.88911	4.96123e-05	0.00322043	2.20703	0.182451	11.8017	2.58338e-09	1.85937e-06	11.694	1	208021736	R	II		CD34 (+63011), CD46 (+96334)	IGR	opensea	IGR-opensea		TRUE	NA		rs35867852
cg15678744	-0.178742	-6.94069	4.66695e-05	0.00314037	2.27088	-0.173628	-13.9037	2.33385e-10	7.87698e-07	14.1186	5	171808200	F	II	SH3PXD2B	UBTD2 (-97125), SH3PXD2B (+73327)	Body	opensea	Body-opensea		NA	TRUE
cg15681853	0.425232	9.46233	3.30784e-06	0.00126783	5.01262	0.29361	9.42648	6.145e-08	8.3625e-06	8.46315	15	91388648	F	II		FURIN (-23174), BLM (+128090)	IGR	opensea	IGR-opensea		TRUE	TRUE			rs56079360
cg15691199	0.214558	5.40945	0.000331101	0.00750929	0.221086	0.18347	10.1957	2.07276e-08	4.70077e-06	9.57435	14	23589419	R	II	CEBPE	CEBPE (-594)	TSS1500	opensea	TSS1500-opensea		NA	NA
cg15695155	-0.265928	-9.14982	4.44535e-06	0.00138846	4.70935	-0.198071	-11.9718	2.09994e-09	1.72268e-06	11.904	12	121973871	F	II	KDM2B	KDM2B (+45018), RNF34 (+135949)	Body	shore	Body-shore	chr12:121975028-121976140	NA	TRUE
cg15696968	-0.222166	-6.6469	6.63952e-05	0.00361153	1.90257	-0.152016	-8.43206	2.76025e-07	2.0464e-05	6.92342	6	30656070	R	II	KIAA1949	PPP1R18 (-398)	TSS1500	shore	TSS1500-shore	chr6:30654392-30654934	NA	NA
cg15731920	-0.238729	-7.19104	3.48408e-05	0.0028246	2.5759	-0.210373	-16.683	1.5067e-11	3.70332e-07	16.8394	17	37036919	R	II	LASP1	LASP1 (+10807), PLXDC1 (+270983)	Body	opensea	Body-opensea		TRUE	TRUE
cg15735736	0.175893	6.55516	7.4283e-05	0.00376487	1.78521	0.185474	11.4705	3.89448e-09	2.20498e-06	11.2774	19	41854950	R	II	TGFB1	TGFB1 (+4866), HNRNPUL1 (+84714)	Body	shelf	Body-shelf	chr19:41857247-41857586	NA	NA
cg15780398	0.175072	4.77896	0.000814567	0.012202	-0.719807	0.151921	10.3448	1.69103e-08	4.24741e-06	9.78214	2	97439827	F	I	CNNM4	CNNM3 (-42160), CNNM4 (+13188)	Body	opensea	Body-opensea		NA	TRUE			rs74891813
cg15800907	0.201612	6.1895	0.000117436	0.00461852	1.30606	0.156612	5.58923	4.054e-05	0.000690264	1.80685	19	52328110	R	II	FPR3	FPR3 (+29694), ZNF577 (+63094)	3'UTR	opensea	3'UTR-opensea		NA	NA
cg15803221	-0.183162	-4.69036	0.000928652	0.0131045	-0.856536	-0.152637	-7.69793	9.03516e-07	4.43698e-05	5.70633	17	38473166	F	I	RARA	RARA (+7720), GJD3 (+46901)	TSS1500	island	TSS1500-island	chr17:38472958-38473201	NA	TRUE		rs80014609
cg15812586	0.179707	9.44777	3.3531e-06	0.00127478	4.99869	0.166618	8.16722	4.20081e-07	2.67512e-05	6.49248	7	139953117	R	II		JHDM1D (-76282), SLC37A3 (+145232)	IGR	opensea	IGR-opensea		TRUE	TRUE
cg15825304	0.19841	5.2765	0.000398426	0.00825985	0.0274341	0.153624	10.6546	1.11553e-08	3.47504e-06	10.2065	2	241505201	F	II		RNPEPL1 (-2903)	IGR	shore	IGR-shore	chr2:241505922-241506133	NA	NA		rs35749310
cg15844191	0.294204	10.0887	1.87278e-06	0.00101265	5.59352	0.237815	13.037	6.04562e-10	1.07778e-06	13.1621	20	58631001	R	II	C20orf197	CDH26 (+97519)	1stExon	opensea	1stExon-opensea		NA	NA	low-CpG:58064360-58064420
cg15847272	-0.204098	-5.36554	0.000351874	0.00774691	0.157417	-0.150842	-7.66779	9.49993e-07	4.58363e-05	5.65483	6	31913250	F	II	C2	CFB (-236)	3'UTR	opensea	3'UTR-opensea		TRUE	NA
cg15852446	-0.20242	-5.84502	0.000183716	0.00561471	0.837644	-0.159567	-9.1404	9.35723e-08	1.05238e-05	8.03251	15	40583422	R	II	PLCB2	PLCB2 (+16701), PAK6 (+51801)	Body	island	Body-island	chr15:40583093-40583526	NA	TRUE
cg15871086	-0.282961	-12.2532	3.22734e-07	0.000659987	7.36026	-0.249307	-15.3289	5.42088e-11	6.04385e-07	15.5748	18	56526595	F	II		ZNF532 (-3237)	IGR	shelf	IGR-shelf	chr18:56530395-56531288	NA	TRUE
cg15881238	-0.221841	-5.04972	0.000549524	0.00980666	-0.308757	-0.17082	-7.51767	1.22175e-06	5.43331e-05	5.39653	4	87770744	R	II	SLC10A6	SLC10A6 (-328)	TSS1500	opensea	TSS1500-opensea		NA	NA
cg15888569	-0.217646	-6.66828	6.46907e-05	0.00356414	1.92976	-0.159442	-9.42247	6.18099e-08	8.3902e-06	8.45717	4	15033042	F	II	CPEB2	C1QTNF7 (-308518), CPEB2 (+28744)	Body	opensea	Body-opensea		NA	TRUE
cg15893295	0.245078	6.76046	5.78657e-05	0.0034049	2.04627	0.186182	10.7375	9.99617e-09	3.3308e-06	10.3183	6	14277043	R	II		JARID2 (-969484), CD83 (+159171)	IGR	opensea	IGR-opensea		NA	TRUE
cg15893360	0.172415	5.39588	0.000337376	0.00757474	0.201442	0.150817	6.52985	6.89588e-06	0.000184565	3.62036	12	120700361	R	II	PXN	RPLP0 (-61459), PXN (+3202)	Body	shelf	Body-shelf	chr12:120702976-120703541	NA	TRUE
cg15901783	-0.171395	-5.03674	0.00055986	0.00990266	-0.328231	-0.152026	-7.36848	1.57339e-06	6.46302e-05	5.13683	13	77461426	R	II	KCTD12	KCTD12 (-901)	TSS1500	shore	TSS1500-shore	chr13:77459322-77461099	NA	NA
cg15905329	-0.18014	-7.03022	4.20023e-05	0.00303124	2.38087	-0.156248	-7.61031	1.0457e-06	4.88734e-05	5.55628	7	134575811	F	II	CALD1	AGBL3 (-95448), CALD1 (+111410)	TSS1500	opensea	TSS1500-opensea		NA	TRUE
cg15910686	-0.219167	-6.40326	8.96644e-05	0.00408954	1.58839	-0.18032	-12.1185	1.75973e-09	1.58015e-06	12.083	17	78161479	F	I	CARD14	CARD14 (+17668), SGSH (+32720)	Body	shelf	Body-shelf	chr17:78165077-78165293	TRUE	TRUE		rs35280033
cg15922246	-0.20347	-6.2288	0.000111702	0.0045174	1.35845	-0.177339	-8.94805	1.24795e-07	1.25059e-05	7.73746	7	150778803	R	II	FASTK	FASTK (-872)	TSS1500	island	TSS1500-island	chr7:150777607-150780879	NA	NA
cg15926420	-0.238861	-6.49684	7.9821e-05	0.0038848	1.71002	-0.225055	-9.35879	6.78227e-08	8.83265e-06	8.36213	1	160159672	R	II	CASQ1	CASQ1 (-674)	TSS1500	opensea	TSS1500-opensea		NA	NA
cg15944367	-0.27048	-9.67584	2.71542e-06	0.00114901	5.21457	-0.193399	-11.1	6.23333e-09	2.6766e-06	10.7992	17	36897829	R	II	PCGF2	PCGF2 (+8241), CISD3 (+11341)	5'UTR	opensea	5'UTR-opensea		NA	NA
cg15975676	0.201182	5.46565	0.000306412	0.00720458	0.30218	0.165521	6.49743	7.31531e-06	0.000192656	3.55981	1	217701798	R	II	GPATCH2	ESRRG (-805003), GPATCH2 (+102626)	Body	opensea	Body-opensea		NA	TRUE
cg15986251	-0.2373	-6.46739	8.27867e-05	0.00395272	1.67186	-0.170551	-7.71731	8.74898e-07	4.34121e-05	5.73937	2	65519810	F	II		ACTR2 (+64839), SPRED2 (+139501)	IGR	opensea	IGR-opensea		NA	NA		rs10180774
cg16026647	-0.161572	-4.99028	0.00059858	0.0102779	-0.398108	-0.156643	-5.80833	2.65507e-05	0.000502365	2.23946	17	15689920	F	II	MEIS3P1	ADORA2B (-158311), TBC1D26 (+54329)	TSS1500	island	TSS1500-island	chr17:15689697-15690227	TRUE	NA		rs533073
cg16045823	-0.223945	-6.56561	7.33352e-05	0.0037469	1.79864	-0.181373	-12.2342	1.53275e-09	1.54744e-06	12.2228	7	73295154	F	II		ELN (-146965), WBSCR28 (+19665)	IGR	opensea	IGR-opensea		TRUE	TRUE			rs71556751
cg16047471	-0.28974	-10.0804	1.88646e-06	0.0010136	5.58611	-0.214154	-11.3048	4.79909e-09	2.43908e-06	11.0651	12	26274563	R	II	BHLHE41	BHLHE41 (+3497), RASSF8 (+162572)	3'UTR	shore	3'UTR-shore	chr12:26275049-26275878	NA	NA
cg16047567	0.197999	7.88716	1.60375e-05	0.00214433	3.38341	0.154276	6.58459	6.24353e-06	0.000171321	3.72228	1	12664243	R	II	DHRS3	DHRS3 (+13494), TNFRSF1B (+437183)	Body	opensea	Body-opensea		TRUE	NA
cg16092390	-0.222741	-6.204	0.000115284	0.00458231	1.32542	-0.188473	-9.71162	4.07755e-08	6.65805e-06	8.88283	22	36720207	R	II	MYH9	MYH9 (+63856), APOL1 (+71083)	Body	shore	Body-shore	chr22:36718450-36718760	NA	TRUE
cg16099687	0.339955	7.62992	2.12322e-05	0.0023738	3.09177	0.251856	10.5314	1.31475e-08	3.74328e-06	10.0389	12	96839959	R	II		NEDD1 (-461285), CDK17 (-45621)	IGR	opensea	IGR-opensea		TRUE	TRUE
cg16109862	0.206886	12.1268	3.54867e-07	0.000659987	7.2662	0.163926	5.55167	4.36179e-05	0.000727702	1.7321	14	94413832	R	I	ASB2	PRIMA1 (-159005), ASB2 (+29305)	Body	opensea	Body-opensea		NA	NA
cg16113254	-0.211592	-8.62011	7.47843e-06	0.00168281	4.17351	-0.175595	-8.62837	2.03311e-07	1.68723e-05	7.23705	14	75777372	F	II		JDP2 (-121465), FOS (+31895)	IGR	opensea	IGR-opensea		TRUE	TRUE
cg16113793	0.271871	12.728	2.27705e-07	0.000649478	7.70446	0.22431	11.6034	3.29915e-09	2.04865e-06	11.4458	18	21451607	F	II	LAMA3	CABYR (-267335), LAMA3 (+182200)	TSS1500	opensea	TSS1500-opensea		NA	NA
cg16116203	-0.223018	-5.02984	0.000565436	0.00995673	-0.338588	-0.176377	-8.42143	2.80668e-07	2.06935e-05	6.9063	12	6876922	F	II	PTMS	LAG3 (-4764)	Body	island	Body-island	chr12:6875481-6876923	NA	NA
cg16139316	0.434031	8.82561	6.09376e-06	0.00156455	4.38474	0.297621	10.5567	1.27101e-08	3.67556e-06	10.0734	1	153330758	F	II	S100A9	S100A9 (+428)	5'UTR	opensea	5'UTR-opensea		NA	NA
cg16144864	-0.222215	-7.56266	2.2875e-05	0.00242103	3.01423	-0.163649	-7.293	1.79022e-06	7.08013e-05	5.00428	1	177244231	R	II	FAM5B	FAM5B (+103598), SEC16B (+694819)	Body	opensea	Body-opensea		NA	TRUE			rs79756902
cg16168406	-0.223658	-10.8142	1.00445e-06	0.000823949	6.2249	-0.162184	-8.71251	1.78591e-07	1.55717e-05	7.37	11	72414453	R	II	ARAP1	PDE2A (-28956), ARAP1 (+48995)	Body	opensea	Body-opensea		TRUE	TRUE
cg16187635	-0.285894	-11.809	4.52262e-07	0.000695673	7.02511	-0.166805	-8.13606	4.41611e-07	2.76467e-05	6.44119	3	72347919	F	II		PROK2 (-513707), RYBP (+148150)	IGR	opensea	IGR-opensea		NA	TRUE
cg16209517	-0.249239	-7.47676	2.51773e-05	0.00249299	2.91441	-0.166837	-9.60974	4.7163e-08	7.15504e-06	8.73396	14	77577612	F	II	KIAA1737	IRF2BPL (-82578), ZDHHC22 (+30522)	Body	opensea	Body-opensea		NA	TRUE
cg16215084	-0.211182	-5.97869	0.00015414	0.00516925	1.0214	-0.162721	-9.15526	9.15298e-08	1.0378e-05	8.05512	6	30853948	R	II	DDR1	GTF2H4 (-22013), DDR1 (+2087)	5'UTR	shore	5'UTR-shore	chr6:30852102-30852676	NA	TRUE
cg16223079	0.255768	4.95722	0.000627868	0.0105633	-0.448012	0.18418	7.99835	5.51592e-07	3.19428e-05	6.21293	15	75339541	F	II	PPCDC	GOLGA6C (-211399), PPCDC (+23645)	Body	opensea	Body-opensea		TRUE	TRUE		rs78664321
cg16262559	-0.150764	-7.02089	4.24638e-05	0.00304215	2.36947	-0.159467	-7.38919	1.51883e-06	6.30444e-05	5.17307	4	1535729	F	II		NKX1-1 (-135610), FAM53A (+150259)	IGR	shore	IGR-shore	chr4:1534542-1534987	NA	NA
cg16265553	-0.237194	-6.18709	0.000117798	0.00462512	1.30284	-0.164033	-7.21341	2.05299e-06	7.77695e-05	4.86368	1	226911669	R	II	ITPKB	ITPKB (+15195), C1orf95 (+175168)	Body	opensea	Body-opensea		TRUE	TRUE
cg16277944	-0.193713	-5.68998	0.000225888	0.00617811	0.621313	-0.152284	-7.57038	1.11807e-06	5.11692e-05	5.48757	5	169068404	F	II	DOCK2	FOXI1 (-464497), DOCK2 (+4153)	Body	shelf	Body-shelf	chr5:169064270-169064702	NA	NA
cg16292132	-0.219686	-9.6309	2.82973e-06	0.00116641	5.17241	-0.164884	-10.6144	1.17677e-08	3.54653e-06	10.152	6	138893111	R	II	NHSL1	ECT2L (-223952), HEBP2 (+167755)	1stExon	opensea	1stExon-opensea		NA	NA
cg16292885	-0.188818	-4.98865	0.000599991	0.0102951	-0.400568	-0.164719	-11.377	4.37994e-09	2.3215e-06	11.158	5	1552753	F	II		LPCAT1 (-28661), MRPL36 (+247256)	IGR	shore	IGR-shore	chr5:1553035-1553269	NA	NA			rs58263553
cg16296829	0.227458	13.8467	1.04623e-07	0.000611141	8.46295	0.252463	12.6143	9.80609e-10	1.34152e-06	12.6743	1	154832535	R	II	KCNN3	ADAR (-251853), KCNN3 (+10221)	TSS200	opensea	TSS200-opensea		NA	NA
cg16302816	0.202452	4.91212	0.00067032	0.0109442	-0.516348	0.154428	7.0996	2.50086e-06	8.92339e-05	4.6611	11	16834800	F	II	PLEKHA7	C11orf58 (+74852), PLEKHA7 (+201159)	Body	opensea	Body-opensea		NA	TRUE
cg16306670	-0.258393	-7.80876	1.74566e-05	0.00219874	3.29534	-0.165655	-6.23066	1.19572e-05	0.000275975	3.05613	10	6645837	F	II		PRKCQ (-23574), SFMBT2 (+805466)	IGR	opensea	IGR-opensea		NA	TRUE		rs35767012
cg16312609	-0.339966	-9.11193	4.61009e-06	0.00140553	4.67195	-0.253915	-15.999	2.84234e-11	4.59471e-07	16.2141	14	65801447	F	II		MAX (-232259), FUT8 (-75863)	IGR	opensea	IGR-opensea		NA	TRUE
cg16317038	-0.18442	-8.12843	1.24034e-05	0.00194927	3.65002	-0.157535	-7.96466	5.82635e-07	3.30577e-05	6.15673	1	38495051	R	II		UTP11L (+16637), POU3F1 (+17399)	IGR	opensea	IGR-opensea		TRUE	TRUE
cg16320159	-0.265517	-8.80065	6.24594e-06	0.00156519	4.35932	-0.186859	-10.67	1.09298e-08	3.45416e-06	10.2273	10	111765673	R	II	ADD3	ADD3 (-2047)	TSS200	shore	TSS200-shore	chr10:111767087-111768355	NA	NA
cg16324121	0.20464	6.87242	5.06066e-05	0.00323902	2.1863	0.16997	10.0884	2.40306e-08	5.05988e-06	9.42333	3	9954273	R	II	IL17RE	IL17RC (-4509)	Body	shelf	Body-shelf	chr3:9956822-9957664	NA	NA
cg16324314	-0.246194	-7.12377	3.76607e-05	0.00291824	2.49472	-0.173664	-8.84855	1.4508e-07	1.37275e-05	7.58307	14	77480847	F	II		IRF2BPL (+14187), VASH1 (+252315)	IGR	opensea	IGR-opensea		NA	TRUE
cg16328896	-0.192538	-8.95285	5.37836e-06	0.00148154	4.51338	-0.162514	-11.1988	5.49189e-09	2.57146e-06	10.928	3	8775320	F	II	CAV3	CAV3 (-166)	TSS200	opensea	TSS200-opensea		TRUE	NA
cg16329896	0.292792	8.21018	1.13843e-05	0.00190941	3.73887	0.195557	8.26629	3.58648e-07	2.41438e-05	6.65474	7	47515060	F	II	TNS3	TNS3 (+64139)	5'UTR	opensea	5'UTR-opensea		NA	TRUE
cg16337430	0.227	5.00796	0.000583519	0.0101416	-0.371482	0.152083	6.90035	3.54773e-06	0.000114153	4.3022	12	124876433	F	II	NCOR2	NCOR2 (+103365), ZNF664 (+418763)	Body	shelf	Body-shelf	chr12:124873241-124874008	NA	NA			rs61932025
cg16393928	-0.186185	-9.47811	3.25955e-06	0.00125764	5.02768	-0.150636	-8.22519	3.82903e-07	2.52189e-05	6.58758	1	3135836	R	II	PRDM16	ARHGEF16 (-235154), PRDM16 (+150061)	Body	opensea	Body-opensea		TRUE	TRUE
cg16426034	-0.297341	-7.96443	1.47611e-05	0.00208851	3.46951	-0.217392	-9.48792	5.62103e-08	7.91441e-06	8.55438	11	15729604	F	II		INSC (+595634), SOX6 (+768331)	IGR	opensea	IGR-opensea		NA	TRUE			rs78849585
cg16438182	-0.280853	-14.1474	8.57183e-08	0.000611141	8.65517	-0.190063	-10.751	9.82005e-09	3.30789e-06	10.3364	17	78916567	R	I	RPTOR	CHMP6 (-49074), RPTOR (+397499)	Body	shore	Body-shore	chr17:78915562-78915882	TRUE	TRUE
cg16440978	0.254952	8.13994	1.22541e-05	0.00194227	3.66257	0.178369	7.8722	6.77641e-07	3.65568e-05	6.00166	14	91696240	F	II		GPR68 (+24029), C14orf159 (+115526)	IGR	shelf	IGR-shelf	chr14:91700081-91701238	TRUE	NA			rs76468112
cg16444629	-0.182567	-4.64344	0.000995868	0.0136519	-0.929393	-0.160356	-7.6228	1.02406e-06	4.82124e-05	5.57774	11	100701852	F	II	FLJ32810	TMEM133 (-160959), ARHGAP42 (+143445)	Body	opensea	Body-opensea		NA	TRUE
cg16466652	-0.195586	-8.97803	5.24796e-06	0.00146716	4.53865	-0.184885	-11.5241	3.64161e-09	2.12589e-06	11.3455	19	6271960	R	II	MLLT1	MLLT1 (+7999), ACSBG2 (+136275)	Body	island	Body-island	chr19:6271959-6272176	NA	TRUE
cg16481280	-0.274098	-6.44549	8.50688e-05	0.00399742	1.64342	-0.188569	-6.65016	5.54584e-06	0.000157177	3.84383	6	32120955	F	II	PPT2	PRRT1 (-1226), PPT2-EGFL8 (-1044), PPT2 (-345)	TSS1500	shore	TSS1500-shore	chr6:32121829-32122529	NA	TRUE
cg16492341	-0.207155	-6.47677	8.18294e-05	0.00393509	1.68403	-0.177763	-11.4968	3.76803e-09	2.16441e-06	11.3109	10	26856105	F	I	APBB1IP	PDSS1 (-130483), APBB1IP (+128973)	Body	island	Body-island	chr10:26855906-26856198	NA	NA	high-CpG:26896108-26896269
cg16497661	-0.205859	-8.04205	1.35895e-05	0.00202371	3.55532	-0.154794	-9.61047	4.71138e-08	7.15215e-06	8.73503	14	103986332	F	I	CKB	CKB (+3116), MARK3 (+134475)	Body	shore	Body-shore	chr14:103987063-103989796	NA	NA		rs1803284
cg16501323	-0.162408	-5.35228	0.000358418	0.00782147	0.138137	-0.181583	-9.63967	4.51841e-08	7.00606e-06	8.77781	21	45705618	R	II	AIRE	AIRE (-145)	TSS200	island	TSS200-island	chr21:45705428-45706044	TRUE	NA
cg16519668	-0.232601	-6.94897	4.6215e-05	0.00312871	2.2811	-0.212941	-11.6284	3.19839e-09	2.02527e-06	11.4773	16	75279566	R	II	BCAR1	BCAR1 (+20339), CTRB1 (+26668)	Body	opensea	Body-opensea		NA	TRUE
cg16523490	-0.216291	-5.65152	0.00023789	0.00634899	0.567118	-0.160906	-7.93775	6.08751e-07	3.40347e-05	6.11172	1	42115829	R	II	HIVEP3	EDN2 (-165487), HIVEP3 (+268340)	5'UTR	opensea	5'UTR-opensea		NA	TRUE
cg16530881	-0.251363	-8.13948	1.22601e-05	0.00194227	3.66207	-0.195449	-9.18624	8.7421e-08	1.01193e-05	8.10217	17	38708399	R	II		TNS4 (-50550), CCR7 (+13325)	IGR	opensea	IGR-opensea		TRUE	NA
cg16534399	0.385046	10.9141	9.2455e-07	0.000812265	6.30849	0.361303	12.7265	8.61353e-10	1.29214e-06	12.8052	16	82226584	R	II		CDH13 (-433986), MPHOSPH6 (-22753)	IGR	opensea	IGR-opensea		NA	TRUE
cg16555504	0.231197	5.7038	0.000221735	0.00612947	0.640734	0.169381	6.61786	5.87876e-06	0.0001639	3.78403	1	247712239	R	II	C1orf150	OR2G2 (-39423), OR2C3 (-15098)	TSS1500	opensea	TSS1500-opensea		NA	NA
cg16562342	-0.223034	-6.49229	8.02718e-05	0.00389576	1.70413	-0.17501	-9.85435	3.33163e-08	5.97622e-06	9.08943	1	109783503	R	II		CELSR2 (-9138), SARS (+26963)	IGR	opensea	IGR-opensea		TRUE	TRUE
cg16565696	0.301737	9.7659	2.50122e-06	0.00111107	5.29853	0.242576	9.31992	7.17929e-08	9.16271e-06	8.30388	20	44834899	R	II	CDH22	CDH22 (+45435), CD40 (+87988)	Body	shelf	Body-shelf	chr20:44838887-44839204	TRUE	NA
cg16567056	0.177699	7.21718	3.38075e-05	0.00279227	2.60729	0.160529	9.11882	9.66228e-08	1.07555e-05	7.99964	15	40599985	F	II	PLCB2	PLCB2 (+138)	1stExon	opensea	1stExon-opensea		NA	NA	low-CpG:38387176-38387442
cg16577356	0.227314	6.95635	4.5814e-05	0.00311668	2.2902	0.175239	7.26232	1.8871e-06	7.32493e-05	4.95018	6	53600006	R	II		KLHL31 (-69500), LRRC1 (-59772)	IGR	opensea	IGR-opensea		NA	TRUE
cg16579908	-0.253116	-12.0942	3.63696e-07	0.000659987	7.24182	-0.192452	-9.58389	4.89461e-08	7.27546e-06	8.69599	14	77403711	F	II		IRF2BPL (+91323), VASH1 (+175179)	IGR	opensea	IGR-opensea		TRUE	TRUE
cg16581738	-0.221504	-6.58916	7.12477e-05	0.00369564	1.82883	-0.190405	-9.60115	4.77481e-08	7.20535e-06	8.72135	7	705693	F	I	PRKAR1B	PDGFA (-146662), PRKAR1B (+47151)	Body	opensea	Body-opensea		NA	TRUE		rs79850570
cg16594502	0.206802	5.8493	0.00018268	0.00560263	0.843566	0.181151	11.8917	2.31453e-09	1.78137e-06	11.8054	15	40339900	R	II		SRP14 (-8511), BMF (+61175)	IGR	opensea	IGR-opensea		TRUE	TRUE
cg16604035	-0.280429	-9.07606	4.77223e-06	0.00141916	4.63641	-0.223263	-10.597	1.20438e-08	3.58336e-06	10.1283	1	27863299	R	II	AHDC1	WASF2 (-46630), AHDC1 (+66844)	3'UTR	opensea	3'UTR-opensea		TRUE	TRUE
cg16644967	0.170707	6.40473	8.94989e-05	0.00408467	1.59032	0.156763	9.25252	7.92679e-08	9.66128e-06	8.20244	16	86962747	F	II		FOXL1 (+350632), FBXO31 (+454616)	IGR	shelf	IGR-shelf	chr16:86965271-86965496	TRUE	NA
cg16659284	-0.204071	-5.19632	0.000446017	0.00878662	-0.0905799	-0.169688	-13.4601	3.77412e-10	8.82851e-07	13.6362	16	12189952	F	I	SNX29	SNX29 (+119357), CPPED1 (+707922)	Body	opensea	Body-opensea		NA	TRUE
cg16659773	-0.242267	-6.23269	0.000111152	0.0045099	1.36362	-0.18793	-8.76846	1.63919e-07	1.47321e-05	7.4579	6	4352453	F	II		CDYL (-424216), ECI2 (-216622)	IGR	opensea	IGR-opensea		TRUE	TRUE			rs6930591
cg16668176	-0.181994	-9.37124	3.60243e-06	0.00131003	4.92518	-0.182853	-7.38359	1.5334e-06	6.34448e-05	5.16326	19	5308893	R	II	PTPRS	PTPRS (+31921), KDM4B (+339761)	5'UTR	opensea	5'UTR-opensea		TRUE	TRUE
cg16680159	-0.194813	-6.83763	5.27503e-05	0.003292	2.14297	-0.168196	-8.4298	2.77005e-07	2.05236e-05	6.91978	1	210436103	R	II		HHAT (-66147), SYT14 (+324565)	IGR	opensea	IGR-opensea		NA	TRUE
cg16689434	-0.173564	-5.48859	0.000296911	0.00708337	0.335145	-0.165359	-10.0072	2.68969e-08	5.33568e-06	9.3082	16	90089547	R	II	GAS8	GAS8 (+539)	Body	shore	Body-shore	chr16:90088915-90089413	NA	NA
cg16696923	0.195458	5.55362	0.000271656	0.00676581	0.428186	0.167695	8.13538	4.42094e-07	2.76665e-05	6.44006	8	95229872	F	II	CDH17	CDH17 (-9057), GEM (+44701)	TSS1500	opensea	TSS1500-opensea		NA	TRUE		rs80224194	rs75023546
cg16707506	0.195179	7.47198	2.53125e-05	0.00249949	2.90883	0.1576	11.0245	6.8708e-09	2.76854e-06	10.7001	7	45067057	F	II	CCM2	CCM2 (+432)	Body	opensea	Body-opensea		NA	TRUE		rs5883922
cg16711011	-0.164491	-4.36055	0.0015278	0.0177584	-1.37492	-0.157698	-9.03358	1.09739e-07	1.16167e-05	7.86921	2	568198	F	I		FAM150B (-279902), TMEM18 (+109241)	IGR	opensea	IGR-opensea		NA	NA
cg16716449	-0.161771	-4.79528	0.000795229	0.0120355	-0.694736	-0.166601	-8.2502	3.67947e-07	2.45323e-05	6.62847	16	6976709	F	II	A2BP1	RBFOX1 (-406042)	5'UTR	opensea	5'UTR-opensea		NA	TRUE			rs56177167
cg16728539	0.22737	8.18109	1.17361e-05	0.00192901	3.70734	0.157431	7.60589	1.05345e-06	4.91302e-05	5.5487	12	2451169	F	II	CACNA1C	FKBP4 (-452950), CACNA1C (+288440)	Body	opensea	Body-opensea		NA	TRUE
cg16775752	-0.200543	-6.90828	4.84955e-05	0.0031979	2.2308	-0.160429	-10.576	1.23867e-08	3.63072e-06	10.0997	10	49674530	F	I	ARHGAP22	ARHGAP22 (+138467), MAPK8 (+159797)	Body	island	Body-island	chr10:49674243-49674776	NA	NA		rs4082089
cg16782524	0.215174	6.03049	0.000144097	0.00502472	1.09192	0.162216	8.29946	3.40247e-07	2.33894e-05	6.70879	8	141584720	F	II	EIF2C2	AGO2 (+60998), CHRAC1 (+63323)	Body	opensea	Body-opensea		NA	TRUE
cg16787352	-0.199043	-5.38636	0.000341857	0.00762048	0.187636	-0.192049	-8.53526	2.34903e-07	1.85244e-05	7.08891	14	102975405	F	II	ANKRD9	RCOR1 (-83593), TECPR2 (+146105)	5'UTR	island	5'UTR-island	chr14:102973317-102976666	NA	NA
cg16789995	-0.206238	-8.47166	8.69159e-06	0.00175058	4.01818	-0.156578	-12.4953	1.12642e-09	1.3699e-06	12.5343	12	13152456	R	II	HEBP1	HEBP1 (+751)	Body	shore	Body-shore	chr12:13152819-13153084	NA	NA
cg16822035	0.199125	4.70675	0.000906333	0.0129314	-0.831168	0.165984	8.10389	4.6506e-07	2.85285e-05	6.38808	13	113633379	R	II	MCF2L	F7 (-126742), MCF2L (+9844)	Body	shore	Body-shore	chr13:113633843-113634065	NA	NA
cg16822666	-0.379779	-11.2452	7.05551e-07	0.000750074	6.58038	-0.296508	-12.1755	1.64383e-09	1.55013e-06	12.152	17	35656660	R	II	ACACA	C17orf78 (-76325), AATF (+350485)	5'UTR	opensea	5'UTR-opensea		NA	TRUE
cg16837557	-0.176753	-4.80667	0.000782017	0.0119119	-0.677251	-0.160901	-6.15134	1.38644e-05	0.000308504	2.90452	11	126322576	R	II	KIRREL3	ST3GAL4 (+46899), KIRREL3 (+548079)	Body	opensea	Body-opensea		NA	TRUE
cg16851482	-0.208176	-6.61066	6.93974e-05	0.00365842	1.85634	-0.158916	-9.46235	5.83321e-08	8.11324e-06	8.51645	4	6955953	R	I	TBC1D14	TADA2B (-89165), TBC1D14 (+44381)	Body	opensea	Body-opensea		TRUE	TRUE
cg16854876	-0.219354	-8.39122	9.43741e-06	0.00180051	3.93304	-0.18987	-10.1832	2.10863e-08	4.73841e-06	9.55683	4	40752947	F	II	NSUN7	NSUN7 (+1033), APBB2 (+463602)	Body	shore	Body-shore	chr4:40751842-40752493	NA	TRUE
cg16866941	-0.2429	-8.38374	9.51021e-06	0.00180051	3.92509	-0.210035	-11.4367	4.06274e-09	2.23723e-06	11.2344	22	38601325	R	II	MAFF	MAFF (+3436), TMEM184B (+67715)	5'UTR	shelf	5'UTR-shelf	chr22:38597785-38598988	NA	NA
cg16872071	0.252212	6.17355	0.000119854	0.0046569	1.28474	0.201946	9.68776	4.2185e-08	6.76117e-06	8.84807	9	135997155	F	II	RALGDS	RALGDS (-592)	Body	shore	Body-shore	chr9:135995969-135996954	NA	NA
cg16890093	0.215478	6.51171	7.83674e-05	0.00385718	1.72924	0.186536	7.14636	2.30559e-06	8.42624e-05	4.74456	6	32813084	R	II	PSMB8	PSMB8 (-1260)	TSS1500	shore	TSS1500-shore	chr6:32811494-32811839	NA	NA
cg16893634	-0.303245	-16.5925	1.93328e-08	0.000580374	10.0595	-0.214275	-13.312	4.44457e-10	9.30776e-07	13.4718	3	184316492	R	II		VPS8 (-213439), EPHB3 (+36920)	IGR	shelf	IGR-shelf	chr3:184319376-184319822	NA	NA
cg16944597	-0.257604	-10.5119	1.29634e-06	0.000899505	5.96701	-0.219514	-12.3194	1.38529e-09	1.50387e-06	12.3251	3	184055379	F	II	FAM131A	FAM131A (+139)	1stExon	shore	1stExon-shore	chr3:184056419-184056671	NA	TRUE	low-CpG:185538073-185538087	rs76241512
cg16976870	0.256152	8.41936	9.16887e-06	0.00178367	3.9629	0.199405	10.6908	1.06319e-08	3.41277e-06	10.2554	8	144631524	R	II		GSDMD (-3853)	IGR	shore	IGR-shore	chr8:144631767-144631971	NA	NA
cg16990174	-0.191275	-4.99369	0.000595639	0.0102528	-0.392961	-0.161474	-7.46731	1.3302e-06	5.75154e-05	5.30921	3	72496875	F	II	RYBP	RYBP (-806)	TSS1500	shore	TSS1500-shore	chr3:72495853-72496852	NA	NA		rs2118593
cg17017514	-0.288734	-9.27921	3.92944e-06	0.00133913	4.83604	-0.216043	-8.51451	2.42621e-07	1.89111e-05	7.05575	1	156679733	R	II		CRABP2 (-4340)	IGR	shelf	IGR-shelf	chr1:156674858-156676654	TRUE	TRUE
cg17033287	-0.170323	-6.46566	8.29643e-05	0.00395311	1.66962	-0.156325	-8.94064	1.26196e-07	1.25919e-05	7.72601	1	3056542	R	II	PRDM16	ARHGEF16 (-314448), PRDM16 (+70767)	Body	island	Body-island	chr1:3056541-3056772	NA	NA
cg17050756	0.182902	8.98227	5.22637e-06	0.00146658	4.54289	0.170899	8.80499	1.55027e-07	1.42838e-05	7.51509	6	21771976	F	II	FLJ22536	SOX4 (+178004), PRL (+525754)	Body	opensea	Body-opensea		NA	TRUE		rs4710984
cg17051543	0.253032	6.21204	0.00011411	0.00456119	1.33613	0.154817	10.4941	1.38219e-08	3.81954e-06	9.9879	10	135092241	F	II		ADAM8 (-1869)	IGR	shore	IGR-shore	chr10:135089969-135090491	NA	NA		rs5789160	rs2275718
cg17071957	-0.249799	-7.81376	1.73621e-05	0.0021932	3.30098	-0.174421	-8.39553	2.92337e-07	2.1292e-05	6.86451	9	124029926	R	II	GSN	RAB14 (-65779), GSN (-32145)	TSS1500	opensea	TSS1500-opensea		NA	NA
cg17101285	-0.301768	-11.0327	8.38502e-07	0.000789795	6.40688	-0.222816	-13.9149	2.3059e-10	7.87698e-07	14.1306	12	49725480	R	II	TROAP	C1QL4 (+5491), TROAP (+8418)	3'UTR	shore	3'UTR-shore	chr12:49726591-49727114	NA	TRUE
cg17110920	-0.257734	-10.5878	1.21518e-06	0.000883765	6.03245	-0.178974	-11.0048	7.04774e-09	2.79851e-06	10.6742	1	27893925	F	II	AHDC1	WASF2 (-77256), AHDC1 (+36218)	5'UTR	shore	5'UTR-shore	chr1:27894927-27895524	NA	TRUE
cg17113856	-0.225366	-7.08452	3.94199e-05	0.00296827	2.44709	-0.180653	-11.4818	3.83929e-09	2.18715e-06	11.2919	6	32120895	R	II	PPT2	PRRT1 (-1166), PPT2-EGFL8 (-1104), PPT2 (-405)	TSS1500	shore	TSS1500-shore	chr6:32121829-32122529	NA	TRUE
cg17117981	0.237986	10.8426	9.81011e-07	0.000823753	6.24872	0.178252	12.8103	7.82338e-10	1.24171e-06	12.9023	8	144410972	R	I	TOP1MT	TOP1MT (+6094), ZNF696 (+37413)	Body	opensea	Body-opensea		NA	NA
cg17126555	-0.243225	-6.74125	5.92204e-05	0.00343333	2.02209	-0.225522	-10.5701	1.2485e-08	3.6503e-06	10.0917	19	10445516	R	II	RAVER1	RAVER1 (-1200)	TSS1500	island	TSS1500-island	chr19:10443688-10446022	NA	NA
cg17133446	-0.235839	-7.91745	1.55234e-05	0.00212257	3.41724	-0.16562	-10.3354	1.71279e-08	4.27633e-06	9.76909	22	26961427	R	II	TPST2	TFIP11 (-52956), TPST2 (+24700)	5'UTR	opensea	5'UTR-opensea		NA	NA
cg17165848	0.187424	3.87609	0.00326245	0.0287989	-2.16098	0.166087	8.55887	2.26431e-07	1.81757e-05	7.12658	2	175462452	F	II	WIPF1	GPR155 (-110644), WIPF1 (+36855)	5'UTR	opensea	5'UTR-opensea		NA	NA	low-CpG:175170674-175170781
cg17174764	-0.259599	-10.911	9.26877e-07	0.000812265	6.30596	-0.20055	-13.3615	4.20758e-10	9.03081e-07	13.5269	11	62457345	F	II	LRRN4CL	LRRN4CL (+26)	TSS200	shore	TSS200-shore	chr11:62455073-62455868	TRUE	NA
cg17199181	-0.19493	-4.36339	0.00152117	0.0177091	-1.3704	-0.152263	-7.11728	2.42508e-06	8.72895e-05	4.69269	18	74799250	F	II	MBP	MBP (+45475), ZNF236 (+263134)	Body	island	Body-island	chr18:74799144-74800038	TRUE	NA
cg17204652	-0.18925	-6.85134	5.18939e-05	0.00327883	2.16007	-0.163018	-6.36012	9.40905e-06	0.000231274	3.30175	2	233252706	F	II	ECEL1P2	ALPPL2 (-18847), ALPP (+9462)	TSS1500	island	TSS1500-island	chr2:233251361-233253414	NA	NA
cg17206393	0.306249	7.76263	1.83549e-05	0.00223306	3.24319	0.200629	8.71393	1.78202e-07	1.55495e-05	7.37224	20	33681223	F	II	TRPC4AP	TRPC4AP (-549)	TSS1500	shore	TSS1500-shore	chr20:33680055-33680334	NA	NA	low-CpG:33144875-33144898	rs1885115
cg17209471	-0.269929	-8.52235	8.25477e-06	0.00174024	4.07148	-0.2065	-8.03652	5.18495e-07	3.06542e-05	6.27645	22	18558411	F	II		PEX26 (-2278)	IGR	shelf	IGR-shelf	chr22:18560558-18561410	NA	NA
cg17222682	-0.261993	-6.41739	8.80973e-05	0.00405639	1.60683	-0.181475	-9.66333	4.36814e-08	6.89682e-06	8.81242	1	82147424	F	II		LPHN2 (-118658)	IGR	opensea	IGR-opensea		NA	TRUE
cg17223809	-0.160149	-7.67761	2.01455e-05	0.00232027	3.14642	-0.158693	-9.08064	1.02282e-07	1.11289e-05	7.94133	1	86620676	R	II	COL24A1	ZNHIT6 (-446575), COL24A1 (+1770)	Body	shore	Body-shore	chr1:86621278-86622871	TRUE	NA
cg17239103	-0.168301	-5.42172	0.000325532	0.0074476	0.238838	-0.155197	-9.98633	2.76918e-08	5.40823e-06	9.27844	1	159870074	R	II	CCDC19	CCDC19 (-121)	TSS200	island	TSS200-island	chr1:159869901-159870143	TRUE	TRUE
cg17243643	-0.212669	-7.28878	3.11444e-05	0.00271282	2.69283	-0.161247	-9.6479	4.46552e-08	6.96565e-06	8.78986	12	56114269	F	II	RDH5	RDH5 (+87)	1stExon	shelf	1stExon-shelf	chr12:56109798-56110298	NA	NA
cg17244340	0.201322	5.0161	0.000576716	0.0100691	-0.359228	0.177265	10.0917	2.39208e-08	5.049e-06	9.42801	6	36973448	F	II	FGD2	FGD2 (+25)	5'UTR	opensea	5'UTR-opensea		NA	NA	low-CpG:37081387-37081469
cg17245726	0.193052	10.1204	1.82105e-06	0.00101049	5.62202	0.201577	8.99945	1.15504e-07	1.19682e-05	7.81675	1	180541206	F	II		ACBD6 (-69117), XPR1 (-59934)	IGR	opensea	IGR-opensea		NA	TRUE
cg17251713	-0.266222	-9.36038	3.63946e-06	0.00131245	4.91469	-0.170399	-8.66172	1.93107e-07	1.63894e-05	7.28986	18	61443038	F	II	SERPINB7	SERPINB7 (+394)	5'UTR	opensea	5'UTR-opensea		NA	NA
cg17254383	-0.196699	-6.42387	8.73887e-05	0.00404505	1.61528	-0.168105	-8.5021	2.47365e-07	1.9089e-05	7.03588	17	53363128	R	II	HLF	HLF (+20755), MMD (+136225)	Body	opensea	Body-opensea		NA	TRUE
cg17266581	-0.242116	-7.25076	3.25291e-05	0.00275769	2.64749	-0.192378	-9.36745	6.69705e-08	8.77215e-06	8.37508	18	74799572	R	I	MBP	MBP (+45153), ZNF236 (+263456)	Body	island	Body-island	chr18:74799144-74800038	TRUE	NA	high-CpG:72928388-72928596
cg17272549	0.197862	5.23296	0.000423553	0.0085318	-0.0365345	0.197871	7.28156	1.82572e-06	7.16907e-05	4.98412	2	54984950	F	II	EML6	EML6 (+33271), RTN4 (+292730)	Body	opensea	Body-opensea		NA	TRUE
cg17272620	0.329383	9.06535	4.82184e-06	0.00142826	4.62578	0.291452	7.4895	1.28121e-06	5.62109e-05	5.34774	19	4540333	F	II	LRG1	LRG1 (+153)	TSS1500	shelf	TSS1500-shelf	chr19:4543407-4544578	TRUE	NA
cg17279125	-0.183452	-6.42394	8.73805e-05	0.00404505	1.61538	-0.155585	-9.91374	3.06494e-08	5.71303e-06	9.17473	17	8736209	F	I	PIK3R6	MFSD6L (-33542), PIK3R6 (+34785)	Body	opensea	Body-opensea		TRUE	NA
cg17304678	-0.257322	-6.67899	6.3855e-05	0.00355319	1.94335	-0.150148	-6.71889	4.90119e-06	0.000143661	3.97059	5	98125015	F	II	RGMB	RGMB (+20016), CHD1 (+137225)	Body	opensea	Body-opensea		NA	TRUE			rs77657157
cg17306740	0.251888	5.74213	0.000210642	0.00597435	0.694463	0.196784	6.66472	5.40227e-06	0.000154244	3.87073	20	56195434	R	II	ZBP1	ZBP1 (+95)	1stExon	opensea	1stExon-opensea		NA	NA
cg17308012	-0.200728	-6.48816	8.06829e-05	0.00390717	1.69878	-0.170144	-8.17951	4.11894e-07	2.63938e-05	6.51268	10	81896880	F	II	PLAC9	PLAC9 (+4403), ANXA11 (+68448)	Body	opensea	Body-opensea		NA	TRUE
cg17308606	0.223637	8.75712	6.52139e-06	0.00160103	4.31482	0.170091	8.96284	1.22043e-07	1.23379e-05	7.76031	9	130706144	R	II	FAM102A	DPM2 (-5381), NAIF1 (+123456)	Body	shore	Body-shore	chr9:130706912-130707273	NA	TRUE
cg17318719	0.238694	5.07018	0.000533655	0.00965733	-0.278132	0.153813	10.1254	2.28344e-08	4.93032e-06	9.47548	11	117959349	F	II	TMPRSS4	TMPRSS4 (+11545), SCN4B (+64186)	Body	opensea	Body-opensea		NA	NA	low-CpG:117464558-117464576	rs2276435
cg17328839	-0.22496	-6.56096	7.37558e-05	0.00375878	1.79266	-0.166342	-7.37432	1.5578e-06	6.41262e-05	5.14705	1	64127751	R	II		ROR1 (-111963), PGM1 (+38987)	IGR	opensea	IGR-opensea		TRUE	TRUE
cg17330252	-0.220986	-7.45936	2.56737e-05	0.00251836	2.89408	-0.160024	-10.2199	2.00508e-08	4.6438e-06	9.60825	12	69809627	F	II		FRS2 (-54502), YEATS4 (+56144)	IGR	opensea	IGR-opensea		TRUE	TRUE
cg17333767	-0.26961	-6.4386	8.58e-05	0.00401441	1.63447	-0.173057	-7.38555	1.52827e-06	6.33002e-05	5.1667	22	17680561	R	II	CECR1	CECR5 (-40394), CECR1 (+22318)	TSS200	opensea	TSS200-opensea		TRUE	NA
cg17342132	-0.288871	-7.52913	2.37453e-05	0.00245544	2.97537	-0.171634	-6.74753	4.65605e-06	0.000138425	4.02324	5	142780254	F	II	NR3C1	NR3C1 (+3000), ARHGAP26 (+630305)	Body	shore	Body-shore	chr5:142782071-142785071	NA	NA		rs61759025	rs79138720
cg17342469	-0.232575	-6.07371	0.000136257	0.0049147	1.15048	-0.198931	-9.62142	4.63804e-08	7.10597e-06	8.75108	22	46473074	R	I		WNT7B (-100065), PPARA (-73425)	IGR	opensea	IGR-opensea		NA	NA
cg17342588	0.249289	9.13529	4.50777e-06	0.00139265	4.69502	0.214082	8.05719	5.01445e-07	2.99579e-05	6.31077	7	27737875	R	II		TAX1BP1 (-41933), HIBADH (-35261)	IGR	opensea	IGR-opensea		NA	NA
cg17344932	-0.24141	-8.87288	5.81658e-06	0.00153403	4.43271	-0.164743	-8.77069	1.6336e-07	1.47164e-05	7.4614	17	38183730	R	I	MED24	CSF3 (+12033), MED24 (+26928)	Body	opensea	Body-opensea		NA	NA
cg17345450	-0.156965	-3.88036	0.00324026	0.0286703	-2.15394	-0.18438	-7.09539	2.51927e-06	8.96863e-05	4.65357	6	166259938	R	II		PDE10A (-184381), SDIM1 (+49787)	IGR	opensea	IGR-opensea		NA	TRUE
cg17369991	0.192118	6.14475	0.000124354	0.00472502	1.24616	0.15974	6.44088	8.11175e-06	0.000207439	3.45384	17	643676	R	I	FAM57A	FAM57A (+8024), GEMIN4 (+11825)	Body	opensea	Body-opensea		NA	NA
cg17378966	-0.303857	-9.17052	4.35807e-06	0.00137935	4.72973	-0.204995	-9.91165	3.07393e-08	5.71674e-06	9.17173	5	172196746	R	II	DUSP1	DUSP1 (+1452), NEURL1B (+128477)	Body	shore	Body-shore	chr5:172197482-172199606	NA	NA
cg17379666	-0.272661	-7.92838	1.53423e-05	0.00211662	3.42943	-0.222575	-7.96996	5.77632e-07	3.29106e-05	6.16558	17	71304784	F	II	CDC42EP4	CPSF4L (-46765), CDC42EP4 (+3530)	5'UTR	shelf	5'UTR-shelf	chr17:71306975-71308682	NA	NA
cg17387577	-0.164218	-7.05971	4.05775e-05	0.00299642	2.41689	-0.165944	-9.32895	7.08493e-08	9.09774e-06	8.31743	12	124864657	F	II	NCOR2	NCOR2 (+115141), ZNF664 (+406987)	Body	opensea	Body-opensea		TRUE	NA
cg17388996	0.208334	7.48606	2.49162e-05	0.00248046	2.92526	0.161105	6.35434	9.50976e-06	0.000233029	3.29084	6	108145374	R	II	SCML4	SCML4 (+142)	1stExon	opensea	1stExon-opensea		NA	NA
cg17395184	-0.249799	-10.8641	9.63637e-07	0.000819056	6.26674	-0.199217	-13.881	2.39119e-10	7.91678e-07	14.0942	15	42750462	R	II	ZFP106	ZNF106 (-732)	TSS1500	opensea	TSS1500-opensea		NA	NA
cg17418085	0.239517	7.48669	2.48987e-05	0.00248039	2.926	0.151177	7.0547	2.7046e-06	9.42401e-05	4.58071	1	31229122	R	II	LAPTM5	MATN1 (-32688), LAPTM5 (+1545)	Body	opensea	Body-opensea		NA	TRUE
cg17431888	-0.226902	-5.79896	0.000195282	0.00578254	0.773726	-0.179316	-9.40815	6.31115e-08	8.47422e-06	8.43584	1	183203863	F	II	LAMC2	LAMC2 (+48440), NMNAT2 (+183874)	Body	opensea	Body-opensea		TRUE	TRUE
cg17445490	-0.362036	-11.2768	6.87806e-07	0.000749547	6.60594	-0.281994	-11.7824	2.6453e-09	1.87842e-06	11.6699	1	21642517	F	II	ECE1	NBPF3 (-124114), ECE1 (-25535)	Body	opensea	Body-opensea		NA	TRUE
cg17468459	-0.246584	-7.22627	3.34562e-05	0.00278075	2.61818	-0.173235	-6.1946	1.2788e-05	0.000290558	2.98731	1	92208474	R	II	TGFBR3	TGFBR3 (+143313), CDC7 (+241809)	Body	opensea	Body-opensea		NA	TRUE
cg17484237	0.162755	5.27896	0.000397054	0.00824448	0.0310407	0.15154	7.15523	2.2704e-06	8.3384e-05	4.76034	5	156536107	R	II	HAVCR2	HAVCR2 (+618)	5'UTR	opensea	5'UTR-opensea		NA	NA	low-CpG:156468590-156468779
cg17496869	0.222317	12.4008	2.89197e-07	0.000659987	7.46879	0.174769	6.78838	4.3284e-06	0.000131587	4.09811	2	237884853	R	II		COPS8 (-109102), ACKR3 (+406569)	IGR	opensea	IGR-opensea		NA	TRUE			rs78903991
cg17496887	0.245462	5.26276	0.000406177	0.00833979	0.00727961	0.177782	6.4466	8.02728e-06	0.000205855	3.46457	1	153387707	F	II	S100A7A	S100A7A (-1293)	TSS1500	opensea	TSS1500-opensea		NA	NA
cg17499251	-0.209602	-6.31397	0.000100289	0.00431535	1.47123	-0.175967	-9.22229	8.28828e-08	9.86424e-06	8.15677	19	372044	F	II	THEG	MIER2 (-27251), THEG (+3969)	Body	shelf	Body-shelf	chr19:375830-376094	NA	NA
cg17514485	-0.250314	-6.92756	4.74e-05	0.00316517	2.25466	-0.175466	-7.0223	2.86237e-06	9.82e-05	4.52251	17	17824756	F	II	TOM1L2	SREBF1 (-84455), TOM1L2 (+50955)	Body	opensea	Body-opensea		TRUE	TRUE			rs56153053
cg17543112	-0.205396	-5.71039	0.000219785	0.00610446	0.649983	-0.150754	-6.81383	4.13645e-06	0.00012739	4.14465	5	131594335	F	II	PDLIM4	PDLIM4 (+971)	Body	shore	Body-shore	chr5:131593039-131593813	TRUE	TRUE
cg17550566	-0.165951	-7.70332	1.95846e-05	0.00228852	3.17578	-0.19345	-11.6688	3.04231e-09	1.98182e-06	11.5281	7	2681436	R	II	TTYH3	AMZ1 (-37720), TTYH3 (+9851)	Body	opensea	Body-opensea		TRUE	NA
cg17564529	-0.175914	-4.73886	0.000864234	0.0126073	-0.781558	-0.163613	-10.4733	1.42146e-08	3.87568e-06	9.95933	7	75934484	F	II		HSPB1 (+2623), YWHAG (+53864)	IGR	shore	IGR-shore	chr7:75931704-75932978	NA	NA
cg17574785	0.156349	4.36645	0.00151404	0.0176586	-1.36552	0.162591	5.7	3.27046e-05	0.000587271	2.02631	13	20933879	R	II		GJB6 (-127345), CRYL1 (+166117)	IGR	opensea	IGR-opensea		TRUE	TRUE			rs77208553
cg17601785	-0.210308	-5.43761	0.000318475	0.00735447	0.261772	-0.163563	-6.41899	8.44385e-06	0.000213513	3.4127	5	71475111	F	II	MAP1B	MAP1B (+72050), MRPS27 (+140977)	Body	opensea	Body-opensea		TRUE	TRUE
cg17603988	-0.229772	-8.70257	6.88541e-06	0.00163722	4.25878	-0.205959	-10.1245	2.28619e-08	4.93032e-06	9.47425	7	56160766	R	II	PHKG1	PHKG1 (-122)	TSS200	opensea	TSS200-opensea		TRUE	NA
cg17654970	0.164144	3.74455	0.00402996	0.0330266	-2.3788	0.169048	7.19033	2.13652e-06	7.99925e-05	4.82273	2	163027484	F	II	FAP	GCG (-18571), FAP (+72561)	3'UTR	opensea	3'UTR-opensea		NA	TRUE
cg17665699	-0.183268	-5.49132	0.000295802	0.0070723	0.33906	-0.16145	-10.8936	8.14474e-09	3.01855e-06	10.5269	17	19771612	F	II	ULK2	ULK2 (-382)	TSS1500	island	TSS1500-island	chr17:19771609-19771814	NA	NA
cg17706173	-0.241525	-9.39474	3.52381e-06	0.00130545	4.9478	-0.200823	-10.5555	1.27299e-08	3.67556e-06	10.0718	16	1582581	F	II	IFT140	TMEM204 (-993)	Body	shore	Body-shore	chr16:1583809-1584641	NA	NA
cg17711521	0.333064	9.55274	3.0413e-06	0.00121385	5.09864	0.280116	10.7066	1.04131e-08	3.36713e-06	10.2766	6	225824	R	II		DUSP22 (-66273)	IGR	opensea	IGR-opensea		NA	NA
cg17775079	-0.254146	-8.12802	1.24088e-05	0.00194927	3.64957	-0.181582	-9.64092	4.51031e-08	6.99973e-06	8.77965	10	65224441	R	II	JMJD1C	JMJD1C (+1200), NRBF2 (+331391)	Body	shore	Body-shore	chr10:65224870-65225887	NA	NA
cg17776833	0.16207	5.15341	0.000473963	0.00906885	-0.154128	0.154411	8.98402	1.18213e-07	1.21189e-05	7.79299	17	784465	R	II	NXN	GLOD4 (-98884), NXN (+98545)	Body	opensea	Body-opensea		NA	TRUE
cg17809595	-0.272672	-7.26284	3.2082e-05	0.00274812	2.66191	-0.225717	-11.2208	5.33957e-09	2.54626e-06	10.9566	15	40395913	R	II	BMF	SRP14 (-64524), BMF (+5162)	Body	opensea	Body-opensea		TRUE	TRUE
cg17814814	-0.201884	-5.79326	0.000196766	0.00580267	0.765805	-0.16481	-9.11457	9.7236e-08	1.0789e-05	7.99316	1	222060676	R	II		DUSP10 (-145158), HHIPL2 (+660769)	IGR	opensea	IGR-opensea		TRUE	TRUE
cg17825194	-0.194181	-5.73414	0.000212906	0.00600727	0.683274	-0.213444	-9.64309	4.49638e-08	6.98747e-06	8.78282	12	124864681	F	II	NCOR2	NCOR2 (+115117), ZNF664 (+407011)	Body	opensea	Body-opensea		TRUE	NA
cg17826679	-0.278029	-7.29918	3.07769e-05	0.00269784	2.7052	-0.222717	-11.0314	6.80983e-09	2.76854e-06	10.7092	19	10736038	R	II	SLC44A2	SLC44A2 (+104)	TSS200	island	TSS200-island	chr19:10735999-10736396	NA	TRUE
cg17828456	0.194146	7.04609	4.12287e-05	0.00300697	2.40027	0.153801	7.63837	9.97764e-07	4.73332e-05	5.60446	17	48056033	R	II		DLX4 (+9495), DLX3 (+16555)	IGR	opensea	IGR-opensea		NA	TRUE
cg17864646	-0.2268	-6.44129	8.55138e-05	0.00400696	1.63796	-0.180982	-8.46562	2.61879e-07	1.98326e-05	6.97739	17	80297148	R	II		TEX19 (-19975), SECTM1 (-5274)	IGR	opensea	IGR-opensea		TRUE	TRUE
cg17903548	-0.175366	-7.43676	2.63343e-05	0.00253804	2.86762	-0.164142	-9.22181	8.29414e-08	9.86424e-06	8.15605	8	142401534	R	II		PTP4A3 (-559)	IGR	island	IGR-island	chr8:142401533-142402494	NA	NA
cg17920246	-0.204942	-5.90628	0.000169465	0.00541182	0.922171	-0.170366	-7.50032	1.25802e-06	5.55483e-05	5.36649	10	14116424	F	II	FRMD4A	FRMD4A (+256459), PRPF18 (+487497)	Body	opensea	Body-opensea		TRUE	TRUE			rs72776661
cg17965690	-0.233713	-7.16765	3.57945e-05	0.00285979	2.54773	-0.169267	-12.3616	1.31793e-09	1.47763e-06	12.3755	19	10736049	R	I	SLC44A2	SLC44A2 (+115)	TSS200	island	TSS200-island	chr19:10735999-10736396	NA	TRUE
cg17969560	-0.193787	-8.23054	1.11449e-05	0.00189804	3.76089	-0.153166	-10.2397	1.95148e-08	4.58379e-06	9.63591	11	65324768	R	II	LTBP3	LTBP3 (+931)	Body	shore	Body-shore	chr11:65325081-65326209	NA	NA
cg17969683	0.187543	5.57414	0.000264173	0.00668179	0.457423	0.157818	12.9086	6.99244e-10	1.17431e-06	13.0155	8	24151514	R	II	ADAM28	ADAM28 (-39)	TSS200	opensea	TSS200-opensea		NA	TRUE
cg17970299	-0.270909	-9.97289	2.07571e-06	0.00104276	5.48875	-0.21112	-11.9127	2.25618e-09	1.7651e-06	11.8313	12	54772804	R	I	ZNF385A	GPR84 (-14533), ZNF385A (+12278)	Body	island	Body-island	chr12:54772687-54773028	NA	TRUE
cg17978548	-0.169998	-4.81365	0.00077405	0.0118421	-0.666565	-0.151458	-9.21293	8.40369e-08	9.8982e-06	8.14261	8	103589260	F	II		ODF1 (+25460), KLF10 (+78870)	IGR	opensea	IGR-opensea		NA	TRUE		rs7829010
cg18010752	0.215796	6.68626	6.32937e-05	0.00354489	1.95258	0.182693	10.1131	2.32236e-08	4.96822e-06	9.45822	3	55518091	R	II	WNT5A	LRTM1 (-555990), WNT5A (+5882)	Body	shore	Body-shore	chr3:55519089-55519623	NA	NA	low-CpG:55493095-55493486
cg18026955	0.217667	8.90514	5.63526e-06	0.00152097	4.46534	0.198326	11.4652	3.92043e-09	2.21606e-06	11.2706	1	12541215	R	II	VPS13D	DHRS3 (+136522), TNFRSF1B (+314155)	Body	opensea	Body-opensea		TRUE	NA
cg18030943	0.225191	8.26915	1.07059e-05	0.00187588	3.80251	0.229344	8.81255	1.5325e-07	1.42143e-05	7.5269	3	182876556	R	II	LAMP3	MCCC1 (-59181), LAMP3 (+4143)	Body	shelf	Body-shelf	chr3:182880277-182880722	TRUE	NA
cg18033092	-0.173414	-6.41177	8.87167e-05	0.0040699	1.5995	-0.157048	-6.61041	5.95845e-06	0.000165511	3.77021	11	47024513	R	II	C11orf49	C11orf49 (+66184), ARFGAP2 (+174120)	Body	opensea	Body-opensea		NA	TRUE
cg18037834	-0.1873	-5.5159	0.000286009	0.00695437	0.374298	-0.179525	-11.5297	3.61648e-09	2.12589e-06	11.3526	12	53445199	F	II	TENC1	IGFBP6 (-46030), TENC1 (+2466)	5'UTR	shelf	5'UTR-shelf	chr12:53448008-53448406	NA	TRUE
cg18046677	-0.225102	-6.22447	0.000112319	0.00452758	1.35269	-0.184471	-8.11187	4.59123e-07	2.82891e-05	6.40127	19	49220142	R	I	MAMSTR	MAMSTR (+2836), FUT2 (+20910)	1stExon	shelf	1stExon-shelf	chr19:49223054-49223312	TRUE	NA
cg18052139	-0.19601	-7.23933	3.29584e-05	0.00276961	2.63382	-0.154285	-9.68859	4.21352e-08	6.75857e-06	8.84928	17	47625606	F	II		NXPH3 (-27614), NGFR (+52951)	IGR	opensea	IGR-opensea		TRUE	TRUE
cg18052511	0.244384	7.17276	3.55837e-05	0.00285158	2.55389	0.178874	7.71828	8.73491e-07	4.3367e-05	5.74102	3	46410222	F	II	CCR5	CCR5 (-1411)	TSS1500	opensea	TSS1500-opensea		NA	NA
cg18053607	-0.249674	-7.71681	1.92974e-05	0.00227405	3.19114	-0.20064	-7.4395	1.39437e-06	5.94692e-05	5.26084	22	31518963	R	II	INPP5J	INPP5J (-17)	5'UTR	opensea	5'UTR-opensea		NA	TRUE	low-CpG:29848724-29848990
cg18077387	-0.21421	-8.87695	5.79333e-06	0.00153403	4.43684	-0.159258	-8.93736	1.26823e-07	1.26218e-05	7.72094	15	70699636	R	I		TLE3 (-309121), UACA (+356296)	IGR	opensea	IGR-opensea		NA	TRUE
cg18081760	0.220965	4.48204	0.00126952	0.0158313	-1.18228	0.197105	6.27502	1.10116e-05	0.000259651	3.14055	1	114483597	R	II	HIPK1	OLFML3 (-38468), HIPK1 (+11265)	Body	opensea	Body-opensea		NA	NA	low-CpG:114285117-114285158
cg18085627	0.233371	6.54494	7.52227e-05	0.00378438	1.77206	0.178414	7.36927	1.57127e-06	6.45891e-05	5.13821	11	64107672	R	II	CCDC88B	RPS6KA4 (-18971), PRDX5 (+22112)	TSS200	shelf	TSS200-shelf	chr11:64109822-64110228	NA	NA	low-CpG:63864086-63864293
cg18105725	0.158889	6.82624	5.34733e-05	0.00330794	2.12875	0.156179	8.60484	2.10847e-07	1.73035e-05	7.19972	6	160554003	R	II	SLC22A1	SLC22A1 (+11182), SLC22A2 (+126045)	Body	shore	Body-shore	chr6:160554661-160555504	NA	TRUE
cg18109874	-0.229936	-9.82776	2.36484e-06	0.00109233	5.35576	-0.198243	-10.4523	1.4622e-08	3.94957e-06	9.9305	19	14115611	R	II	RFX1	RFX1 (+1486), DCAF15 (+52307)	5'UTR	shore	5'UTR-shore	chr19:14116532-14118017	NA	NA
cg18126557	-0.239826	-6.13516	0.000125894	0.00474743	1.23328	-0.206535	-9.04124	1.08488e-07	1.15405e-05	7.88096	1	247611842	F	II	NLRP3	OR2B11 (+3466), NLRP3 (+30491)	3'UTR	shelf	3'UTR-shelf	chr1:247614695-247614944	TRUE	NA
cg18133072	-0.175033	-8.51809	8.29059e-06	0.00174145	4.06701	-0.170041	-11.675	3.01913e-09	1.98182e-06	11.5358	1	28287782	F	II	XKR8	XKR8 (+1809), EYA3 (+127425)	Body	shore	Body-shore	chr1:28286019-28286838	TRUE	NA
cg18146737	-0.175028	-5.74572	0.000209636	0.00596437	0.699478	-0.152585	-10.1233	2.28995e-08	4.93032e-06	9.47258	1	92946700	R	I	GFI1	GLMN (-182167), GFI1 (+2811)	Body	island	Body-island	chr1:92945907-92952609	NA	TRUE
cg18151410	-0.218311	-9.90995	2.19605e-06	0.001065	5.43131	-0.152336	-5.51985	4.64151e-05	0.000763956	1.66863	15	92367692	R	II		SLCO3A1 (-29233), SV2B (+724177)	IGR	opensea	IGR-opensea		NA	TRUE
cg18154567	-0.203525	-8.81972	6.12931e-06	0.00156519	4.37875	-0.160123	-7.85778	6.93862e-07	3.71607e-05	5.97738	15	51464013	F	II		CYP19A1 (+166794), AP4E1 (+263143)	IGR	opensea	IGR-opensea		NA	TRUE			rs76455699
cg18156845	-0.203306	-8.44599	8.9224e-06	0.0017735	3.99108	-0.152461	-8.70149	1.8164e-07	1.57664e-05	7.35264	17	11985185	R	II	MIR744	MYOCD (-584121), MAP2K4 (+61044)	TSS200	opensea	TSS200-opensea		NA	NA
cg18168249	-0.203503	-6.60523	6.98595e-05	0.00366686	1.8494	-0.162231	-9.8499	3.35256e-08	5.99452e-06	9.08303	7	134946296	F	II		STRA8 (+29565), CNOT4 (+248579)	IGR	opensea	IGR-opensea		NA	TRUE
cg18184769	-0.177108	-6.975	4.48173e-05	0.00309037	2.31316	-0.156345	-8.85382	1.43923e-07	1.36813e-05	7.59128	1	12039714	F	II	MFN2	MFN2 (-655)	TSS1500	shore	TSS1500-shore	chr1:12040113-12040793	NA	NA
cg18205668	0.212481	6.9855	4.42669e-05	0.00307775	2.32606	0.182839	13.4321	3.89206e-10	8.82851e-07	13.6053	7	45066895	F	II	CCM2	CCM2 (+270)	Body	opensea	Body-opensea		NA	TRUE
cg18210128	-0.215754	-7.52503	2.38541e-05	0.0024566	2.97061	-0.154737	-6.69266	5.13751e-06	0.000148609	3.92228	12	92396747	R	II		DCN (-819847), BTG1 (+142926)	IGR	opensea	IGR-opensea		NA	TRUE
cg18221341	-0.201208	-5.74162	0.000210786	0.00597688	0.693749	-0.152753	-6.51564	7.07654e-06	0.00018824	3.59384	13	30607830	R	II		UBL3 (-183009), KATNAL1 (+273791)	IGR	opensea	IGR-opensea		TRUE	TRUE
cg18233931	-0.214754	-8.7002	6.90169e-06	0.00163884	4.25635	-0.161515	-10.3647	1.64595e-08	4.19695e-06	9.80971	1	36670099	F	II		THRAP3 (-19918), MAP7D1 (+48296)	IGR	opensea	IGR-opensea		NA	TRUE		rs11413014
cg18254356	-0.210002	-5.8095	0.000192567	0.00573929	0.788383	-0.173915	-10.3459	1.6884e-08	4.24741e-06	9.78373	5	43044573	F	II	LOC153684	SEPP1 (-232392), ZNF131 (-77127)	Body	shore	Body-shore	chr5:43042107-43043477	NA	NA		rs534655
cg18257574	0.173047	6.25151	0.000108527	0.00446388	1.38862	0.169056	11.9472	2.16369e-09	1.73791e-06	11.8737	2	43358343	R	II		HAAO (-338611), ZFP36L2 (+95405)	IGR	opensea	IGR-opensea		NA	TRUE		rs76882033
cg18257996	-0.21311	-5.48392	0.000298818	0.00711067	0.328443	-0.168569	-7.24569	1.94186e-06	7.47631e-05	4.92081	4	124571385	F	II		SPRY1 (+250720)	IGR	opensea	IGR-opensea		NA	TRUE		rs61098146
cg18261909	-0.181124	-6.31328	0.000100377	0.00431702	1.47032	-0.172022	-12.7255	8.62328e-10	1.29214e-06	12.8041	6	30881571	F	II	VARS2	VARS2 (-537)	TSS1500	island	TSS1500-island	chr6:30881533-30882296	NA	NA
cg18263455	-0.318663	-15.2569	4.24312e-08	0.000611141	9.32565	-0.241954	-12.7191	8.68699e-10	1.2961e-06	12.7966	15	69374595	R	II	MIR548H4	GLCE (-78378), NOX5 (+67561)	Body	opensea	Body-opensea		NA	TRUE
cg18280057	-0.209452	-6.355	9.52466e-05	0.00420458	1.5252	-0.191321	-8.78197	1.60569e-07	1.45401e-05	7.47908	8	125741158	F	II	MTSS1	MTSS1 (-488)	TSS1500	island	TSS1500-island	chr8:125739685-125741266	NA	NA
cg18281910	-0.220618	-6.52592	7.70062e-05	0.00382403	1.74756	-0.190909	-8.44719	2.69549e-07	2.0182e-05	6.94777	1	236635177	R	II	EDARADD	LGALS8 (-46396), EDARADD (+77599)	Body	opensea	Body-opensea		NA	TRUE
cg18289581	-0.220452	-8.81876	6.13515e-06	0.00156519	4.37777	-0.160363	-9.23684	8.11214e-08	9.76477e-06	8.17877	14	23830974	R	II	EFS	SLC22A17 (-8894), EFS (+3868)	Body	shelf	Body-shelf	chr14:23834435-23835947	TRUE	NA
cg18366956	-0.256783	-13.8158	1.0681e-07	0.000611141	8.44294	-0.201799	-11.5705	3.43701e-09	2.08927e-06	11.4043	17	71582598	R	II	SDK2	CDC42EP4 (-274284), SDK2 (+57630)	Body	opensea	Body-opensea		NA	TRUE		rs72845787	rs78725178
cg18376692	-0.15754	-5.51804	0.000285173	0.00694328	0.377361	-0.155946	-8.93834	1.26636e-07	1.26213e-05	7.72244	1	48452465	F	II		TRABD2B (+10102), FOXD2 (+550776)	IGR	shelf	IGR-shelf	chr1:48449870-48450144	NA	NA
cg18379829	-0.176286	-5.01252	0.000579695	0.0100987	-0.364612	-0.156128	-9.32876	7.08694e-08	9.09774e-06	8.31714	1	244395207	F	II		ZBTB18 (+180622), ADSS (+220229)	IGR	opensea	IGR-opensea		NA	TRUE
cg18384588	-0.270125	-8.8636	5.86989e-06	0.00154034	4.42331	-0.169607	-7.49543	1.26844e-06	5.58453e-05	5.35802	22	46463747	F	II		WNT7B (-90738), PPARA (-82752)	IGR	shelf	IGR-shelf	chr22:46465976-46468528	NA	NA
cg18390991	-0.245348	-11.3352	6.56318e-07	0.00074948	6.65294	-0.201017	-9.78457	3.67654e-08	6.25597e-06	8.98871	2	217672659	F	II		IGFBP5 (-112411), TNP1 (+52128)	IGR	shelf	IGR-shelf	chr2:217674965-217675214	NA	NA
cg18420599	-0.152541	-4.97566	0.00061135	0.0104022	-0.420163	-0.163934	-9.79661	3.61443e-08	6.21561e-06	9.00613	18	32173206	F	II	DTNA	DTNA (-97)	TSS200	opensea	TSS200-opensea		NA	TRUE
cg18421360	-0.295443	-8.67452	7.08114e-06	0.00165641	4.22986	-0.200095	-8.094	4.72525e-07	2.88338e-05	6.37174	5	90415181	F	II	GPR98	ARRDC3 (+263995), GPR98 (+560564)	Body	opensea	Body-opensea		NA	TRUE
cg18451016	-0.189876	-6.29539	0.000102667	0.00435754	1.44672	-0.159038	-8.66821	1.91186e-07	1.62621e-05	7.30011	1	38461880	R	I		SF3A3 (-5287), FHL3 (+9297)	IGR	island	IGR-island	chr1:38461584-38461988	TRUE	NA
cg18454133	-0.250839	-8.03844	1.36416e-05	0.00202836	3.55135	-0.211733	-10.4246	1.51789e-08	4.02189e-06	9.89236	14	23835870	F	I	EFS	EFS (-1028)	TSS1500	island	TSS1500-island	chr14:23834435-23835947	NA	NA
cg18456481	0.391912	9.17677	4.33207e-06	0.00137712	4.73587	0.362827	11.5797	3.3978e-09	2.07873e-06	11.4159	14	62019963	R	II		HIF1A (-144377), PRKCH (+231528)	IGR	opensea	IGR-opensea		NA	TRUE
cg18456621	-0.195749	-6.10639	0.000130636	0.00483177	1.19458	-0.175015	-10.5026	1.36654e-08	3.79772e-06	9.99952	17	80297270	R	II		TEX19 (-19853), SECTM1 (-5396)	IGR	opensea	IGR-opensea		TRUE	TRUE
cg18458509	0.402326	13.2994	1.51923e-07	0.000611141	8.10076	0.315834	9.27186	7.70429e-08	9.52109e-06	8.2316	11	2920189	F	II	SLC22A18AS	SLC22A18 (-3461)	Body	shelf	Body-shelf	chr11:2923301-2923817	TRUE	TRUE
cg18462381	-0.173581	-7.30383	3.06139e-05	0.00269143	2.71074	-0.157235	-8.16722	4.2008e-07	2.67512e-05	6.49249	10	129536718	R	II	FOXI2	FOXI2 (+1219), CLRN3 (+154493)	Body	island	Body-island	chr10:129534410-129537366	NA	NA
cg18473544	-0.198692	-5.8652	0.000178884	0.00555339	0.865544	-0.179296	-9.4961	5.55496e-08	7.85958e-06	8.56648	3	14409599	F	II		XPC (-189316), SLC6A6 (-34477)	IGR	opensea	IGR-opensea		NA	TRUE		rs59584532
cg18486815	-0.248433	-7.58441	2.23293e-05	0.00239846	3.03936	-0.15758	-9.71495	4.05828e-08	6.641e-06	8.88768	6	35286315	R	I	DEF6	PPARD (-24076), DEF6 (+20686)	Body	opensea	Body-opensea		NA	TRUE
cg18515872	0.163828	5.67041	0.000231912	0.00626364	0.593759	0.153282	7.55929	1.13909e-06	5.18028e-05	5.46845	14	72943461	R	II	RGS6	DPF3 (+417348), RGS6 (+544305)	Body	opensea	Body-opensea		NA	NA
cg18546006	0.17717	3.5222	0.00578653	0.0419406	-2.75035	0.165124	8.51534	2.42309e-07	1.88952e-05	7.05707	13	50569769	F	II	TRIM13	TRIM13 (-1404)	TSS1500	shore	TSS1500-shore	chr13:50570375-50571643	NA	NA
cg18555277	0.217105	4.74697	0.000853935	0.0125241	-0.769052	0.172904	6.45709	7.87472e-06	0.000202965	3.48425	6	170581248	R	II		DLL1 (+18313), C6orf70 (+429527)	IGR	shore	IGR-shore	chr6:170580889-170581113	NA	NA			rs79201017
cg18560915	0.176715	8.72922	6.70485e-06	0.00161415	4.2862	0.172154	6.62295	5.825e-06	0.000162818	3.79345	4	54430218	F	II	LNX1	LNX1 (+27565), FIP1L1 (+186406)	Body	opensea	Body-opensea		NA	TRUE
cg18575532	-0.263493	-8.76839	6.44881e-06	0.00159334	4.32636	-0.177238	-9.24759	7.98465e-08	9.70469e-06	8.195	17	37785426	F	I	PPP1R1B	STARD3 (-7892), PPP1R1B (+2249)	5'UTR	shore	5'UTR-shore	chr17:37783314-37783919	NA	TRUE
cg18578954	0.23683	5.59706	0.000256076	0.00657668	0.490009	0.155364	6.34661	9.64628e-06	0.000235639	3.27623	6	28887247	F	II	TRIM27	SCAND3 (-332135), TRIM27 (+4519)	Body	shelf	Body-shelf	chr6:28890951-28892013	NA	NA
cg18621299	0.205874	4.16962	0.00205246	0.021396	-1.68144	0.170068	7.26561	1.87645e-06	7.30072e-05	4.95599	14	100531591	R	II	EVL	EVL (-24)	TSS200	opensea	TSS200-opensea		NA	NA
cg18636558	-0.21761	-4.86601	0.000716915	0.011343	-0.58652	-0.174058	-5.29174	7.27397e-05	0.0010748	1.21026	3	121613703	F	II	SLC15A2	SLC15A2 (+767)	Body	opensea	Body-opensea		NA	TRUE
cg18638180	-0.419821	-9.33702	3.72044e-06	0.00132336	4.89212	-0.306533	-13.7752	2.67889e-10	8.25356e-07	13.9803	21	46379089	R	II	C21orf70	ADARB1 (-115404), C21orf67 (-19329)	Body	shore	Body-shore	chr21:46378278-46378645	TRUE	TRUE
cg18640444	-0.191899	-4.43048	0.00137297	0.0166014	-1.2638	-0.153449	-7.59152	1.07911e-06	4.98853e-05	5.52399	4	15241582	F	II		C1QTNF7 (-99978), CPEB2 (+237284)	IGR	opensea	IGR-opensea		NA	TRUE
cg18649319	0.239364	6.36277	9.43228e-05	0.00418826	1.5354	0.207896	9.28848	7.51828e-08	9.41505e-06	8.25663	8	144631768	R	II		GSDMD (-3609)	IGR	island	IGR-island	chr8:144631767-144631971	NA	NA
cg18669406	0.191516	4.7257	0.000881227	0.0127447	-0.801868	0.162775	5.61844	3.8302e-05	0.000661325	1.86486	6	138145161	F	II		OLIG3 (-329630), TNFAIP3 (-43420)	IGR	opensea	IGR-opensea		NA	TRUE
cg18735015	-0.161134	-6.90421	4.87306e-05	0.0031993	2.22575	-0.150031	-6.76901	4.48067e-06	0.000134555	4.06263	10	105428506	R	II	SH3PXD2A	NEURL (+174770), SH3PXD2A (+186658)	Body	island	Body-island	chr10:105428505-105428713	TRUE	TRUE
cg18739537	0.180176	8.28822	1.04961e-05	0.00186258	3.82301	0.151381	5.67403	3.43885e-05	0.0006099	1.975	6	44232189	F	II	NFKBIE	SLC35B2 (-6898), NFKBIE (+1311)	Body	shore	Body-shore	chr6:44232880-44233447	NA	NA
cg18764771	-0.201989	-5.7255	0.00021538	0.00604324	0.671178	-0.182013	-7.28306	1.82101e-06	7.15842e-05	4.98677	6	116381957	R	II	FRK	FRK (-36)	TSS200	opensea	TSS200-opensea		NA	TRUE
cg18766033	0.240451	8.76966	6.44072e-06	0.00159334	4.32765	0.200822	9.50883	5.45366e-08	7.75412e-06	8.58531	5	73729290	R	II		ENC1 (+207959), ARHGEF28 (+807307)	IGR	opensea	IGR-opensea		NA	TRUE
[truncated: 753 more rows]
